# Supplementary material for: Expression Profiling of Mitochondrial Voltage-Dependent Anion Channel-1 Associated Genes Predicts Recurrence-Free Survival in Human Carcinomas
Source: PLoS One. 2014 Oct 15;9(10):e110094. doi: 10.1371/journal.pone.0110094 (PMC4198298; doi:10.1371/journal.pone.0110094)
Supplement: Table S5 — Cancer-related genes that don’t interact with VDAC1 . (XLS) [file pone.0110094.s008.xls]

## Sheet: Sheet1
Note - FC is the abbreviation of fold change; Paired t-tests were used to measure the difference in gene expression between normal and tumor tissues; P-values were adjusted by Benjamini & Hochberg correction; “NA” means that the gene expression data are not available.
	Breast		Colon		Liver		Lung		Pancreatic		Thyroid
Gene symbol	FC	Adjusted P	FC	Adjusted P	FC	Adjusted P	FC	Adjusted P	FC	Adjusted P	FC	Adjusted P
ZDHHC11	NA	NA	1.3965	0.350937	0.517985	4.39609e-14	0.334079	3.07956e-07	0.530682	7.03078e-05	0.302107	1.04713e-10
ACAP2	NA	NA	0.75173	0.0217205	1.49168	1.85852e-22	3.00302	6.02023e-08	1.54935	0.00322865	1.19708	0.000688159
ACACB	NA	NA	0.285457	2.30472e-05	0.23931	1.00448e-54	NA	NA	0.490273	1.2383e-06	0.329081	1.22644e-09
ANLN	NA	NA	5.49405	2.77716e-05	NA	NA	44.2939	4.28123e-26	4.27207	3.91241e-06	2.48436	2.27169e-05
GRHL1	NA	NA	3.05221	0.000102194	NA	NA	6.71278	1.15651e-10	2.36421	0.000139677	1.62326	0.000297802
DTD1	NA	NA	2.0588	0.000321448	NA	NA	1.30209	0.00116113	1.18518	0.0110441	1.23407	8.37249e-05
SEC62	0.954768	0.665977	0.636671	0.000934534	0.696759	2.00236e-20	0.54125	8.19628e-07	0.72773	0.00192018	0.644011	2.37407e-12
CD276	NA	NA	1.61383	0.00157362	NA	NA	1.84847	2.08498e-08	2.45998	1.85947e-09	1.83575	1.58572e-11
PDE8A	NA	NA	0.464363	3.93162e-05	0.738664	1.64398e-15	0.638968	5.63459e-07	1.10465	0.301985	0.596909	3.34944e-07
SCAMP1	1.55117	8.38282e-05	0.808991	0.108553	1.39836	6.43758e-16	2.21993	1.00825e-05	1.35064	0.000915167	0.648544	0.000305618
BICD2	NA	NA	1.42838	0.0625085	1.27909	3.45032e-08	1.69313	0.00387553	2.8337	1.77575e-07	1.13138	0.0143801
PIP4K2B	NA	NA	1.07149	0.184388	1.29497	3.44961e-14	1.73853	2.91354e-06	1.31513	4.10017e-05	1.12645	0.0278842
CCDC69	NA	NA	0.299282	0.00110723	0.577299	3.00506e-16	0.200739	7.6428e-16	0.299075	1.0968e-07	1.67533	0.00532698
RQCD1	NA	NA	1.60445	0.00222414	1.45494	2.80051e-30	1.63484	6.15414e-07	1.39009	0.000105751	1.18599	0.000833625
ITGB1	0.870099	0.32372	0.701587	0.26845	1.56092	4.3847e-30	1.51879	0.0022173	3.06037	2.51215e-08	1.43913	4.32723e-12
ENAH	1.29363	0.000281789	1.49344	0.131898	4.51804	7.32532e-63	2.26057	1.05382e-14	1.5215	0.00286209	1.9805	2.70663e-11
CCSAP	NA	NA	1.62322	0.00116026	NA	NA	1.53514	1.99377e-06	1.81859	0.000289221	1.38209	8.32218e-06
KIAA1109	NA	NA	0.450462	0.000128886	0.561274	5.91993e-35	0.51423	6.73307e-14	0.81804	0.00451812	0.66727	0.000198006
C22orf39	NA	NA	0.642095	0.0160593	NA	NA	0.730417	0.000740488	0.756597	2.36054e-05	0.551567	5.04485e-11
CYP39A1	NA	NA	2.81293	0.00500539	0.0535087	2.70769e-72	0.384254	8.38033e-10	0.51666	0.0059927	0.652459	0.00203346
DTYMK	NA	NA	2.49377	0.000150471	NA	NA	3.27925	1.65115e-17	1.5	7.71216e-05	1.16842	0.00137897
GPNMB	NA	NA	0.311988	0.00820204	2.17304	8.62541e-16	1.75987	0.00733256	8.686	9.20827e-09	2.06714	0.0030715
SLC4A4	1.02406	0.174443	0.0692264	4.33234e-06	0.14769	9.53017e-44	0.142333	5.26966e-11	0.290503	0.00135373	0.0687483	8.07362e-14
C14orf159	NA	NA	0.385779	0.00025255	0.458313	1.26943e-30	0.502563	7.31714e-11	1.1564	0.0275294	0.648008	3.79677e-07
ZNF24	1.16266	0.0063996	0.711394	0.0129908	0.914843	0.0103745	0.817749	0.00630351	0.735871	0.000242501	0.561423	2.9318e-06
DCAF8	NA	NA	0.857149	0.103497	0.797247	2.87687e-06	0.673288	4.08404e-07	0.853483	0.00369518	0.748969	4.77674e-05
SPTLC1	1.50331	0.0171624	1.61422	0.0182299	1.33476	9.7051e-11	1.51164	0.000104775	1.40431	9.31273e-05	0.609159	8.1074e-05
ZADH2	NA	NA	0.519447	0.000167669	NA	NA	0.67357	9.09841e-06	0.739765	4.91401e-05	0.602286	3.86941e-10
CKAP2	1.01434	0.746863	3.47219	8.2175e-05	4.01476	6.01013e-64	4.17142	1.35895e-14	2.55515	4.26783e-05	1.4963	4.77871e-05
SART3	NA	NA	1.45655	0.0158638	1.37667	8.57497e-26	1.3772	1.24257e-07	1.37813	0.000833777	0.891149	0.00706465
PGLS	NA	NA	1.49599	0.00353609	1.25869	5.53267e-08	1.14721	0.0691	1.37895	0.00171385	1.23117	0.000291238
RPS6KA5	NA	NA	0.557793	0.00491063	0.975962	0.5019	0.737477	0.0225387	0.758488	0.0413524	0.270968	1.92581e-14
CANT1	NA	NA	0.661298	0.0845458	2.23581	1.14455e-56	1.70181	6.53968e-12	1.81984	8.88144e-05	1.43674	2.52653e-09
ATF3	NA	NA	0.344082	0.00399212	0.501733	1.16236e-14	0.225287	2.72564e-10	1.32096	0.228027	0.334101	0.000202873
ZNF146	NA	NA	1.41607	0.0109568	1.62794	1.62301e-32	1.91709	3.84711e-13	1.34586	0.00464794	0.819104	0.0005049
DNAJB9	1.10463	0.407398	0.541282	0.0285034	1.33837	1.59637e-06	0.74004	0.0032691	0.434814	3.49559e-05	0.623222	1.23832e-07
C16orf13	NA	NA	2.73433	0.0001026	NA	NA	1.28709	0.00686665	1.5277	2.43512e-05	1.15863	0.016955
PHF20L1	NA	NA	1.63907	0.00538155	1.21709	7.61307e-10	1.45242	6.91777e-05	1.9887	9.09586e-07	0.32743	3.33492e-13
SAR1B	NA	NA	0.398705	0.000118599	0.798142	2.71578e-05	1.701	6.63838e-09	0.759247	0.00384898	0.876604	0.0318747
CEP70	NA	NA	0.432976	0.00572192	0.821856	0.000408743	1.82314	1.75884e-07	0.494236	0.000124276	0.610767	2.59979e-08
THADA	NA	NA	1.29501	0.0497124	1.38199	1.40293e-18	1.94773	1.79546e-09	1.34345	5.88066e-06	0.723327	1.06686e-10
SPAG9	0.971923	0.0758072	0.696224	0.0152009	0.811143	1.83067e-05	0.536029	3.66262e-12	0.789859	0.0840306	0.784745	7.49484e-05
MBP	NA	NA	0.679933	0.00481651	0.810913	0.000299489	0.527304	1.34484e-06	1.25579	0.0358986	0.735781	0.00172981
ATP11B	NA	NA	0.721882	0.0270069	1.2677	5.79284e-08	7.29336	6.05794e-15	1.60644	0.00671096	1.22966	0.00345651
SYMPK	NA	NA	1.13932	0.561976	1.0448	0.0213008	1.21177	0.000159653	1.35449	0.00773729	1.23123	0.00140651
KIAA0226	NA	NA	0.934104	0.0823518	1.39997	4.85915e-13	1.09105	0.00692355	1.42425	0.00935934	1.82268	6.90921e-10
OSBPL1A	NA	NA	0.26962	0.000146476	0.861801	0.01313	0.520627	4.38207e-12	1.28749	0.0217731	0.593987	2.77051e-10
LAPTM4B	1.99269	3.89579e-05	3.15507	7.85853e-06	6.92836	1.05502e-54	5.0973	6.52337e-13	1.84717	0.000240774	0.62265	0.00317855
TYMS	NA	NA	1.40367	0.13747	4.97876	5.36775e-54	11.7121	1.49597e-19	1.83646	0.00860231	7.60006	7.29341e-09
TBC1D16	NA	NA	2.62754	9.75969e-05	2.38328	6.24892e-42	1.78546	1.71297e-07	1.57344	0.000253242	0.831645	0.0652514
NDUFA10	NA	NA	0.726533	0.00290051	0.865225	0.00248893	1.44776	4.66438e-07	0.731969	1.36218e-05	0.785609	2.16169e-07
SEPT2	0.901369	0.203662	1.03429	0.475856	1.28785	3.45602e-13	1.70706	4.75123e-05	1.22966	0.00822328	1.68208	0.00290182
HEATR2	NA	NA	2.54597	0.000152898	2.02332	3.09719e-48	2.03219	7.04869e-14	1.39802	3.17349e-06	0.798953	3.42483e-06
MAD2L1	NA	NA	2.78712	0.00227147	NA	NA	20.4411	1.96846e-23	2.61717	0.000903505	1.41999	0.0484003
ZNF785	NA	NA	1.79804	0.00644216	NA	NA	1.17485	0.0162507	1.32423	0.000182026	1.22754	0.00657166
UBE3C	NA	NA	1.43159	0.0220477	1.5049	3.00328e-21	2.46801	2.51699e-09	1.31303	0.00948599	1.13401	0.00705308
CMAHP	1.07026	0.183505	0.177793	0.000132147	0.75283	0.00209453	0.160664	2.78805e-11	3.93516	2.55295e-06	0.758197	0.0412384
TIA1	1.1923	0.00220465	0.730277	0.018642	1.11011	0.00641787	1.62754	5.44477e-11	1.43477	0.000711773	1.78648	2.55074e-09
SIK3	NA	NA	0.485346	0.000481115	0.762405	5.02562e-10	0.607521	4.26038e-07	1.19925	0.174251	0.708501	5.23609e-06
ACAT1	NA	NA	0.467273	0.00228375	0.476356	1.66508e-29	0.508658	3.65539e-11	0.393982	1.22139e-06	0.503744	1.96086e-11
FILIP1L	NA	NA	0.533783	0.0484728	0.768945	0.000708564	0.405337	1.44804e-08	1.94253	0.000939789	0.638808	0.00334808
AVL9	1.54954	1.33443e-05	1.37419	0.0402845	1.72697	7.87271e-34	2.81376	1.62509e-12	1.22872	0.0233203	0.95836	0.488122
MOCS1	NA	NA	NA	NA	0.854895	0.0079379	0.583401	2.00994e-07	0.727946	0.00112454	0.805839	0.000932013
BCL2L2	NA	NA	0.564169	0.00440095	1.04129	0.272676	0.777133	0.0044748	0.714265	0.000134993	0.664233	1.50463e-05
UBE2W	1.01961	0.334765	1.27083	0.188686	1.18203	2.83886e-05	1.69347	3.95202e-07	1.47683	1.62233e-05	1.21758	0.0416548
CPEB3	NA	NA	0.646086	0.000584612	0.176667	3.34458e-70	0.644903	6.75515e-09	0.717684	3.72026e-05	0.465578	1.08418e-12
MAGI1	1.0007	0.882627	0.595799	0.00711357	0.778487	2.42231e-13	0.255842	2.66652e-14	0.790209	0.0528339	0.640946	9.48478e-06
CKAP5	NA	NA	1.63045	0.00186367	NA	NA	2.49098	1.62712e-18	1.40951	0.000113524	1.15388	0.00952733
GCLC	0.692521	0.00548146	1.23221	0.167659	0.649645	9.49531e-15	7.35555	1.8504e-11	0.609484	1.49102e-06	0.736894	9.57096e-06
CCNL1	NA	NA	0.595333	0.001622	0.724917	1.03913e-15	0.470615	4.02861e-11	1.47944	0.000713903	0.764973	0.000554782
SYNCRIP	1.18641	0.200977	1.77288	0.000158925	2.14665	1.11366e-39	2.75312	4.93082e-15	1.55927	0.000132053	0.461768	1.27064e-12
GTF3C3	NA	NA	1.5033	0.0175515	1.98835	5.00684e-40	1.9791	7.0817e-14	1.37955	0.00378616	0.828421	0.00293083
UBA6	1.04683	0.179688	1.68341	0.0499585	NA	NA	1.98942	2.69261e-10	2.13414	8.76935e-06	1.21206	0.00127363
PPP1R12B	NA	NA	0.150662	5.99444e-05	0.802908	5.93191e-07	0.380514	5.90615e-09	1.97431	0.00121769	0.746043	0.00103021
TRAPPC10	NA	NA	0.553686	0.00550879	0.531656	8.34347e-29	0.397235	1.78731e-10	1.82657	0.000169435	0.794571	4.75008e-06
SLC39A6	8.08286	1.82147e-06	1.58032	0.0196648	1.90672	2.09334e-31	2.67449	3.51214e-18	1.34665	0.0150095	0.653997	0.0107891
RSRC1	NA	NA	1.9399	0.0034877	1.6221	8.30514e-19	3.81797	1.78105e-12	1.6979	0.000261201	0.717211	1.128e-06
KDELR1	NA	NA	1.30432	0.15273	1.41119	4.66031e-11	1.90042	2.5062e-12	1.45375	0.000813176	1.10761	0.00836769
CFL1	NA	NA	1.08096	0.507519	1.71804	2.05197e-52	1.40374	3.82631e-06	1.7027	3.21052e-05	1.27886	1.35492e-07
CRISPLD2	NA	NA	0.362187	0.00789718	0.34115	7.81869e-26	0.442512	1.76355e-05	3.30899	1.19903e-06	0.542619	6.9657e-05
KLF6	NA	NA	0.42312	0.000122948	0.526798	3.45562e-19	0.252471	1.15208e-17	1.76138	0.00262677	0.531176	0.000486814
IRGQ	NA	NA	1.22489	0.0135507	1.59769	2.61332e-34	1.36973	0.000386218	1.20673	1.02682e-05	1.11787	0.0589802
RPS24	1.35568	0.0100856	1.98569	0.00326488	1.38276	4.02017e-23	0.963759	0.182792	1.32598	0.0101712	2.32542	4.62275e-06
PDSS2	NA	NA	0.696413	0.0214489	0.833013	1.54463e-05	0.50207	6.15563e-07	0.720857	0.00271642	1.21406	0.00179445
GON4L	NA	NA	0.819889	0.214057	1.29249	8.71824e-15	1.27273	0.000719685	2.32202	4.31874e-05	1.27023	3.93375e-06
CBX3	2.95188	4.84575e-06	2.02601	2.33384e-05	1.92233	1.74117e-53	2.12616	3.89935e-15	1.48916	0.000242223	1.23301	0.000466532
FBXO28	1.11599	0.0238584	1.10471	0.503339	1.40499	7.74781e-16	1.73151	4.19593e-10	1.35294	0.00554493	0.828155	0.00299076
ZNF207	1.18301	0.122632	1.21878	0.0920274	2.12692	4.85988e-58	1.71861	1.00356e-11	1.82094	2.19636e-06	1.85533	1.56979e-05
RTN4	0.6319	0.0163528	0.728122	0.0134705	0.754789	3.37976e-10	0.870477	0.00468855	1.6333	5.99608e-06	0.833367	0.00651102
RPP30	NA	NA	1.49022	0.0323683	2.11151	1.85962e-46	1.25654	0.000395314	1.55062	1.20092e-06	0.601565	1.65534e-09
TNPO1	1.26783	0.0135245	1.33783	0.0483861	1.62604	3.67268e-29	4.08187	1.25736e-17	1.37078	2.3375e-05	0.742035	7.37611e-09
ITFG1	NA	NA	0.752799	0.00287688	0.648007	6.5213e-10	0.680261	1.00819e-05	1.24288	2.96654e-05	0.753954	0.000424411
CAND1	NA	NA	1.26315	0.108553	1.5664	2.33572e-19	2.04067	6.48904e-12	1.48282	0.000285588	1.33908	4.1332e-05
HEATR1	NA	NA	1.90834	0.00291622	3.34829	1.76871e-62	3.1474	1.59839e-16	1.38843	0.000180866	0.976944	0.448565
NAA15	NA	NA	2.27895	0.00579363	1.29824	6.16261e-08	2.00779	1.61148e-08	1.43599	0.00408364	0.762788	9.31364e-07
NAP1L4	NA	NA	1.32307	0.0271645	1.272	1.75002e-20	1.48019	5.79282e-09	2.01766	2.1067e-05	1.09874	0.0111049
DPY19L4	NA	NA	1.52533	0.0334575	2.03048	6.76999e-30	2.26197	7.73441e-14	1.85518	2.59321e-06	0.749573	0.00102857
CDK12	NA	NA	1.44265	0.0174853	1.46231	1.78921e-21	1.49553	6.88678e-09	1.54319	0.000156383	0.734676	7.13833e-08
EML4	NA	NA	0.629006	0.138726	1.58498	6.21509e-10	1.38108	0.00343207	1.28828	0.0462418	1.57434	5.53178e-06
FAM208B	1.90548	0.000186918	1.12944	0.533523	1.75815	2.4068e-28	1.94645	8.49479e-10	1.24242	0.0103618	0.729508	2.78216e-09
DYNC1H1	NA	NA	0.91168	0.638045	1.82336	1.33485e-44	1.56117	1.6248e-06	1.73239	1.02853e-06	1.20112	0.000581035
MEX3C	NA	NA	0.793251	0.224809	1.91282	1.6391e-31	1.57812	9.87644e-10	1.40356	0.029367	1.42479	2.86473e-07
CHD1L	NA	NA	1.43384	0.00406872	2.18826	2.59515e-44	1.35939	1.80542e-05	1.52293	0.000225475	1.57995	2.18169e-11
PERP	NA	NA	1.97484	1.39324e-07	0.998141	0.979319	8.5213	2.61955e-15	2.21451	0.00219669	1.79674	4.41402e-08
YEATS2	NA	NA	1.68446	0.000617328	1.95236	8.932e-39	2.24731	2.9053e-11	1.90076	3.75746e-07	0.923414	0.0900759
ITSN1	0.421912	2.52814e-10	0.56124	0.010806	0.615632	9.44867e-22	0.617493	2.01138e-06	2.69636	8.39091e-06	0.759933	0.000103592
G3BP1	1.35576	0.0045579	1.5068	0.000581023	1.51479	3.7977e-23	1.44113	6.44073e-07	1.54442	0.000802203	0.854091	0.0224858
SQLE	2.05798	2.02444e-05	4.17664	3.52428e-05	10.9163	6.41468e-60	4.08411	2.65661e-11	3.47855	9.67375e-08	0.697356	3.17381e-06
DLGAP4	NA	NA	1.9006	0.00690134	1.28372	6.93883e-09	1.72706	8.48366e-09	1.30262	0.00479002	2.00123	8.48952e-13
PALLD	NA	NA	0.454073	0.00401219	2.03707	6.99531e-16	1.46097	0.00149942	4.86587	4.22963e-08	1.15892	0.0124922
CNPY2	NA	NA	1.60316	0.00934915	1.91035	3.6268e-34	1.76964	8.66265e-13	1.59224	0.000230133	0.89943	0.0880205
C5orf28	NA	NA	1.75332	0.000562635	2.01581	1.07547e-50	1.90295	2.90834e-09	1.54482	0.00198317	0.424017	2.39306e-12
HSP90AB1	2.09049	0.000181299	1.44887	0.0298852	2.58922	4.87989e-63	3.56761	1.10718e-06	1.3203	0.000483061	0.633304	0.000536562
GSTO1	1.14707	0.00120088	1.37333	0.0425949	0.927945	0.0346165	0.886434	0.0983235	1.56422	0.000249253	1.2701	0.00596973
CNP	NA	NA	1.23779	0.0700803	1.6074	6.39503e-34	1.88296	4.25405e-14	1.78309	3.01264e-09	1.21475	0.000336411
EIF4G2	1.5676	0.00350964	0.947644	0.447284	1.61554	1.75812e-41	1.09414	0.00429805	1.42425	0.00413463	0.899224	0.00114228
MTERFD2	NA	NA	0.670354	0.00455581	NA	NA	0.587448	5.09857e-12	0.91583	0.0497662	0.490517	3.4844e-13
RPAP3	NA	NA	1.76651	0.0120153	2.07537	4.14603e-40	2.61801	3.49615e-16	1.27256	0.0109132	0.681252	6.41351e-05
UBE2I	NA	NA	2.03206	0.000973266	1.85224	3.93659e-28	0.372341	8.78902e-13	1.62719	4.98334e-06	1.3193	2.54255e-08
USP31	NA	NA	1.78787	0.0142694	NA	NA	2.33492	3.00176e-10	2.10009	2.33828e-06	1.31974	1.13667e-05
SF3B2	NA	NA	1.31247	0.0234908	1.39722	1.34964e-28	1.28356	1.79313e-07	1.2485	0.0001791	0.984033	0.725029
SRPK2	1.03678	0.123567	0.851388	0.494305	1.7254	1.31626e-32	2.20891	5.1236e-10	1.37848	0.00159438	1.15651	0.00509888
KDSR	0.957352	0.0428824	0.603866	0.0512055	0.76785	3.31898e-12	0.740735	0.000971049	1.54568	1.01963e-06	0.745699	7.06486e-07
SEMA6A	NA	NA	0.143587	1.42396e-06	NA	NA	0.326813	5.96436e-08	0.720568	0.0494446	0.448118	3.26453e-09
KPNA4	0.982745	0.758175	1.34286	0.00174571	1.6747	3.63582e-27	2.37311	7.0883e-09	1.93334	0.000214825	0.839878	8.57361e-05
SYNE2	1.01609	0.217767	0.470505	0.0218167	0.582909	2.66761e-12	0.662965	0.0003669	0.789056	0.2434	0.642947	4.87407e-07
TEX10	NA	NA	1.90617	0.000428894	1.65732	2.44704e-30	1.71888	1.95588e-07	1.2297	0.0101802	0.949857	0.290183
MAP4K4	NA	NA	1.52093	0.0123228	2.52683	3.12155e-44	2.17564	6.31929e-11	3.2876	5.13332e-09	2.63564	3.36868e-15
NSMAF	NA	NA	1.14632	0.370547	1.60113	5.81972e-19	1.72012	4.91412e-06	1.38748	0.00123089	1.20757	8.31279e-06
TMED5	0.902058	0.427592	0.664058	0.0218565	1.58557	5.61618e-23	0.276187	2.04173e-13	0.860466	0.00886874	0.792082	0.00268298
SEPT9	NA	NA	1.17116	0.205308	1.56442	2.98127e-33	1.37862	3.1889e-08	1.87639	1.27745e-05	1.60295	4.49793e-09
PAK2	NA	NA	1.85658	0.00361215	1.84765	2.89806e-34	2.79748	1.7511e-11	1.8758	0.000206859	1.3149	1.99396e-07
FBXO9	1.02912	0.79048	0.735927	0.00538155	1.39067	2.01932e-14	0.262465	8.1638e-16	0.637282	3.92657e-05	0.680912	1.90752e-08
HSDL2	NA	NA	0.92907	0.715828	0.773341	7.25718e-07	0.341865	6.15814e-16	0.621713	4.31361e-07	0.673522	2.11422e-05
TMEM80	NA	NA	0.664828	0.00328081	1.28045	7.00451e-13	0.59005	1.09272e-05	0.851707	0.042028	0.535945	1.21364e-10
PSEN1	NA	NA	0.472394	0.000453532	1.54879	3.87437e-23	1.34671	0.00503632	1.47539	0.000144643	1.24216	1.80216e-06
CLU	0.265463	9.50502e-07	0.0811123	2.27339e-08	0.306657	1.46969e-45	0.141199	1.95447e-15	0.74864	0.104274	1.8094	3.78987e-10
ATXN1	NA	NA	0.574482	0.00748691	0.900204	0.00259374	0.704122	0.00102397	2.6024	2.30112e-08	0.839787	0.000203575
C19orf42	NA	NA	0.748293	0.020445	1.03704	0.192833	0.664365	6.38354e-08	0.798644	0.00380331	0.633768	2.62555e-07
ATG2B	NA	NA	0.519144	0.00359222	1.01471	0.794415	0.822733	0.000953947	0.730664	0.00138661	0.783718	8.72776e-06
C11orf54	NA	NA	0.453092	0.000146817	NA	NA	0.441673	9.95644e-11	0.729034	0.00274976	0.806996	0.00136582
TTL	NA	NA	1.94892	0.0021235	NA	NA	1.44763	0.000274329	2.06234	3.68027e-07	1.49585	2.64121e-07
MTDH	1.9806	0.0100856	1.68275	0.00631381	1.84351	1.36293e-35	1.57869	2.85332e-10	1.39826	5.74021e-06	1.13489	0.0142106
MLL	NA	NA	0.663495	0.0444518	0.88169	0.0119087	0.705472	6.45101e-05	1.33968	0.00111263	0.780223	0.0141557
RUVBL2	NA	NA	2.07721	8.35004e-05	1.84123	5.67321e-46	2.19254	1.52429e-11	1.29138	0.000506792	0.959097	0.357277
TPM4	NA	NA	1.82991	0.00974613	1.85446	7.87961e-18	1.43187	7.2672e-05	3.16197	1.56394e-07	1.35307	0.00841526
CCNB2	NA	NA	2.15695	0.00144706	NA	NA	29.2049	1.9227e-21	1.84349	0.0141559	1.94417	0.00153023
AHCTF1	NA	NA	1.45351	0.00558173	1.71211	1.99643e-30	2.00764	4.40492e-11	1.11745	0.0255939	0.840132	1.38759e-06
CLTA	NA	NA	1.40267	0.00181516	1.69889	1.38989e-49	1.13526	0.0544581	1.24001	0.00700645	1.44709	4.62893e-11
CALCOCO2	NA	NA	0.594736	0.000200329	0.92363	0.0135609	0.582325	4.18611e-11	1.37938	0.00325607	0.602222	1.75299e-12
TSPYL1	1.11693	0.0168955	0.612559	0.00030873	0.770764	7.42355e-11	0.762026	1.51014e-05	0.922045	0.375466	0.900035	0.0120962
QTRTD1	NA	NA	1.57182	0.00328869	1.46026	1.73284e-28	1.25482	0.0134487	1.33541	0.0158778	0.778389	0.00122249
MKNK1	NA	NA	0.614803	0.00420561	0.765558	1.02427e-12	0.365529	6.54513e-12	0.40614	4.72264e-05	1.2519	0.000753531
PABPC1	1.5256	0.0017982	1.39561	0.116188	1.89803	2.31433e-42	1.62878	1.35635e-12	1.55577	0.00598863	1.14715	0.00695537
QDPR	NA	NA	1.21497	0.128088	0.402562	9.30116e-35	0.555875	8.47635e-10	0.850975	0.018106	0.486799	8.91228e-13
DPY19L1	NA	NA	1.59427	0.012787	0.977073	0.643951	2.91689	5.01901e-10	3.60972	7.2457e-08	2.22886	2.10336e-10
NID1	NA	NA	0.584511	0.132585	1.12151	0.0476651	1.66319	0.001387	3.33085	7.84489e-06	2.30663	1.26017e-07
MTHFD1L	NA	NA	8.32681	1.07274e-08	NA	NA	1.94695	3.20115e-09	2.4035	1.20008e-07	3.14398	6.77859e-13
VPS35	NA	NA	1.60674	0.00447036	1.65445	5.58138e-30	1.60359	2.28373e-10	1.27566	0.000837059	0.569762	0.000581698
DNASE1L3	NA	NA	0.142887	0.00032756	0.0829085	4.29624e-71	0.0868192	1.21083e-13	0.495638	0.0448707	0.340144	3.42159e-07
TXLNA	NA	NA	1.61281	0.109145	1.18196	0.00159981	1.41883	0.00161284	1.94381	4.16777e-07	1.30499	3.33081e-07
RCBTB2	NA	NA	0.533656	0.00554245	0.651458	4.57648e-25	0.518322	1.82361e-07	2.00121	1.64328e-05	0.708246	6.60896e-08
SNRPB2	NA	NA	1.93454	0.00295519	1.74974	5.17717e-46	1.19078	0.00361403	1.26688	0.000290916	0.951219	0.277076
PDK4	NA	NA	0.127349	1.34807e-05	0.282467	9.65225e-25	0.0532255	8.20208e-17	0.183458	1.01382e-06	1.28514	0.203185
FARP1	NA	NA	2.73185	0.00193134	1.23907	8.14026e-05	0.503272	2.5406e-09	1.55764	0.000248408	1.55594	1.26355e-05
NMRK1	NA	NA	0.669909	0.00203322	0.321135	1.57903e-52	0.664177	0.000674833	0.621053	0.000222263	1.0693	0.256693
SH3PXD2B	NA	NA	1.76925	0.00591283	NA	NA	1.83353	3.33444e-07	3.46131	9.76014e-09	1.49923	4.19262e-05
HBB	0.0421132	1.03272e-10	0.463662	0.197418	0.186031	5.82973e-51	0.0630759	1.93609e-18	0.375475	0.0011643	0.241742	1.27775e-07
RNF216	NA	NA	1.36166	0.0123336	1.51945	4.76717e-18	1.79245	1.3541e-09	1.29655	0.00917697	0.903363	0.0305996
DDX10	1.04751	0.175744	2.16763	0.00180327	2.12342	5.45128e-52	2.07333	2.50659e-08	1.47931	0.00123056	0.602876	2.42416e-11
HSD17B4	NA	NA	0.990528	0.954819	0.713035	2.18786e-11	0.475594	1.05408e-15	0.792521	0.0332966	0.717214	9.42132e-08
TBC1D7	NA	NA	1.43695	0.00642444	NA	NA	2.71579	3.5762e-12	1.60638	1.36641e-05	1.28556	0.00276019
NEK1	0.971037	0.480661	0.467128	5.76125e-05	0.585983	9.35028e-26	0.73336	0.000594804	1.55961	8.00412e-06	0.733333	9.40862e-09
DOPEY1	NA	NA	0.783472	0.0338352	0.807432	8.63265e-08	0.793541	0.00129382	0.804963	0.000331097	1.13458	0.00253325
SNRK	0.818268	0.0733316	0.527079	0.00121559	0.663059	8.87848e-25	0.384367	9.68552e-14	0.746208	0.0114068	0.828436	0.000846056
DIP2C	0.819005	0.00697706	0.579126	0.0136135	0.524082	8.35931e-19	0.678963	0.00221907	1.78654	8.06116e-07	0.488518	2.69581e-07
SMAD4	NA	NA	0.615453	0.000266351	1.20009	0.00047922	0.726815	1.62325e-06	0.5991	7.32699e-07	0.510334	2.2581e-09
FUS	NA	NA	1.63133	0.00115732	1.2996	2.48601e-10	1.92319	4.23347e-09	1.76692	1.52001e-05	1.83311	0.00302624
ABCA8	NA	NA	0.0236178	2.41261e-08	0.0889415	6.00563e-47	0.0300459	1.95237e-20	0.835413	0.475808	0.404656	8.93213e-07
MAF	0.808642	0.0121721	0.318353	0.000382218	0.504511	2.10441e-37	0.892497	0.501794	2.48235	0.00121122	0.650758	1.20534e-08
RETSAT	0.411772	3.95764e-09	0.416148	0.000193816	0.556937	1.00046e-31	1.24017	0.0868892	0.905032	0.45604	0.708748	0.000135328
PDXK	1.05	0.559104	1.85186	2.02984e-05	1.53322	1.10809e-17	0.358667	4.6634e-14	1.36252	0.000285756	1.14301	0.0145181
GATM	NA	NA	0.227161	1.13658e-05	0.552522	1.85466e-16	1.13027	0.525891	0.322799	0.00046331	0.259566	1.50681e-13
TGIF1	NA	NA	1.82555	0.0041523	1.23899	2.28125e-05	0.507747	0.000136136	2.51277	4.57349e-07	1.33549	0.00129572
PNN	2.06998	5.93904e-06	0.901874	0.200778	1.15601	0.000815285	1.44109	6.37336e-05	1.21814	1.76989e-05	0.65944	1.66544e-09
CTTN	1.53073	0.00281223	1.44023	0.260057	1.4825	1.14379e-21	5.39335	1.3433e-11	1.47897	2.71994e-05	1.56473	2.58101e-09
RAC1	1.21283	0.23697	1.23602	0.0208599	1.47563	5.55266e-43	1.25446	2.03422e-07	1.58015	4.82977e-06	1.19344	1.46759e-07
SOX4	1.04996	0.0766785	4.1647	3.13536e-05	4.99516	5.49772e-29	2.95902	4.24127e-13	3.98316	5.26865e-09	5.04326	2.28839e-14
SPP1	1.19251	0.0775165	2.59052	0.163922	4.80109	1.94851e-23	32.4731	2.42362e-14	8.46702	2.2117e-07	8.70693	1.75659e-06
ECM2	0.0920312	1.03272e-10	0.259741	0.000624273	0.28013	2.04113e-38	0.211308	9.63754e-13	3.02202	5.00165e-05	0.522845	8.60648e-07
NCOA6	NA	NA	1.58381	0.0419249	1.63669	2.61559e-41	1.59842	2.42061e-08	1.39935	0.000151489	0.93774	0.217783
FANCD2	NA	NA	2.21642	0.000613048	NA	NA	3.30134	7.3071e-11	1.80356	0.00565716	1.37121	0.000887356
ZNF280D	NA	NA	0.654623	0.00571906	0.829329	6.55563e-06	0.662614	5.58065e-06	1.30192	0.0307585	0.67681	1.79925e-05
FAM13A	0.129461	5.42471e-09	0.416564	0.00121081	0.14289	4.41459e-57	0.567323	0.00068666	0.487981	1.57451e-05	0.5369	1.54951e-08
MIA3	NA	NA	0.428318	0.0129701	0.799082	0.00162985	1.53519	1.32765e-06	0.590851	0.000785319	0.414393	1.71736e-12
SMARCA4	NA	NA	1.86583	0.00445824	2.47944	6.07911e-47	1.90713	9.11368e-11	1.4702	1.04393e-06	1.53869	1.94239e-10
UBR2	NA	NA	0.599805	0.00303434	1.2705	4.1148e-10	0.499152	1.61203e-12	0.796075	0.0304181	0.746661	9.79632e-07
TRIM24	1.06104	0.0646849	2.15098	0.00139473	2.16429	1.19101e-36	1.54921	3.24726e-05	0.769166	0.00190375	1.26433	0.000328237
PTPRG	NA	NA	1.73901	0.0445267	2.28057	1.9011e-29	0.378927	1.41166e-11	2.648	6.39508e-07	3.50842	1.44015e-10
HERPUD1	NA	NA	0.500529	0.000113542	0.608708	5.28864e-24	0.838018	0.0827848	0.71699	0.00177691	0.607531	2.91917e-11
FNDC3B	NA	NA	1.22754	0.250388	2.12476	2.99926e-30	2.57542	3.44485e-10	1.75595	0.00210658	1.12703	0.0205905
TP73-AS1	NA	NA	0.393306	0.000236069	0.902183	0.039236	0.580373	1.80729e-05	1.12862	0.166338	0.782874	8.78445e-06
ATP8A1	NA	NA	0.297979	4.26845e-05	0.949785	0.324422	0.118712	7.08899e-13	0.670915	0.0061684	0.386153	5.87836e-06
RFTN1	NA	NA	0.535729	0.0326155	0.651606	4.576e-08	0.301017	1.02846e-12	4.6556	2.64888e-07	0.752023	0.000239646
LPHN2	NA	NA	0.336167	0.00100337	0.664128	2.46762e-09	0.343041	6.11022e-10	1.64436	0.000773827	0.777853	0.00252174
WIPI2	NA	NA	1.44455	0.0216998	1.23458	3.38619e-14	1.42593	6.17741e-09	1.265	2.62679e-07	0.860867	0.000120576
INTS7	NA	NA	1.78463	0.00287994	2.99427	7.56497e-54	2.40018	4.86109e-11	1.27602	0.0128645	1.2237	0.034777
STX8	0.929073	0.00802536	0.633152	0.03006	0.876902	0.00200434	0.569114	7.4213e-10	0.964675	0.377182	0.855097	0.0159787
DDX52	NA	NA	1.51776	0.0105046	1.36403	1.4355e-21	1.81217	2.27877e-10	1.0655	0.482787	2.3028	3.16965e-12
KIAA0020	NA	NA	2.03493	0.0005971	1.25607	1.89317e-06	1.5497	0.000495003	1.37789	7.39214e-05	0.851394	0.00074402
TCEB3	0.935443	0.1105	0.768293	0.100992	0.739313	2.62005e-12	0.577566	6.32727e-11	0.720148	0.00191179	0.881361	0.00271109
MMP14	NA	NA	1.68213	0.0048554	NA	NA	3.55792	8.34693e-15	1.7417	0.000103669	1.37561	0.000439981
RPL28	NA	NA	1.02697	0.781117	1.58087	2.39381e-31	1.12498	0.00026862	1.20075	2.47644e-05	1.1126	2.64872e-05
ARF3	NA	NA	0.758255	0.0340427	1.36313	3.95848e-14	1.63614	8.90936e-09	1.32188	0.000121677	1.41823	1.03137e-05
HNRNPA1	3.44878	1.44714e-07	1.15254	0.325019	1.67919	3.62604e-35	0.642247	0.000173546	1.28546	0.00152282	1.71794	0.000102026
TARDBP	1.31046	0.00229937	1.16496	0.1879	1.59562	8.00231e-42	1.42065	5.56163e-10	1.24645	0.000152154	0.805548	0.000122481
EIF3F	0.81954	0.301256	0.464472	0.000619411	1.27929	8.75367e-13	0.40097	3.35429e-13	0.541294	1.18666e-05	0.505543	9.67612e-11
PSMB2	NA	NA	1.67599	0.00013744	1.49373	9.92937e-23	1.96816	9.4878e-17	1.39068	0.000469862	1.26762	5.23126e-08
KHDRBS1	NA	NA	1.19448	0.158096	1.65732	9.56179e-40	1.36612	7.58817e-08	1.53719	5.48072e-05	1.71192	1.6129e-10
ERH	NA	NA	1.19457	0.0335334	1.50256	9.70273e-35	1.17905	0.000603005	1.31567	0.00793097	0.884088	0.000657118
SPAG7	NA	NA	0.639877	0.00264362	0.662439	5.96302e-30	0.687335	2.94626e-10	0.931919	0.0527166	0.794677	1.41309e-06
SNRNP200	1.74816	1.77304e-05	1.24584	0.105269	1.40872	2.17224e-30	1.76397	5.03987e-13	1.38488	1.69875e-05	1.21547	0.0552683
SNX3	0.921033	0.00422355	0.777963	0.00901505	1.47618	4.64093e-23	0.681563	1.89789e-08	1.24657	0.0515763	0.787096	1.37691e-05
SMNDC1	NA	NA	1.24249	0.0197006	1.64446	3.13851e-27	1.26097	3.74811e-05	1.54106	0.000718167	0.872529	0.000208702
HNRNPD	1.38336	0.0132516	1.41754	0.0283385	0.497935	4.32428e-28	1.32876	1.44747e-05	1.32641	0.0301299	2.9911	8.75701e-09
GUK1	NA	NA	1.54643	0.00659899	1.48798	1.06997e-12	1.02914	0.65065	1.43265	1.97345e-05	1.21181	0.00217954
RPS7	1.34207	0.00125416	1.2705	0.00564509	1.53027	2.05184e-39	1.2867	3.91176e-05	0.963855	0.464236	0.866006	0.00984351
FNTA	NA	NA	1.36423	0.039037	1.33625	7.18598e-14	1.31071	0.00493688	1.11926	0.0798221	1.10448	0.0395121
HNRNPU	1.81558	0.000633523	1.39667	0.0141626	1.80679	1.69977e-58	1.35221	5.4346e-10	1.31906	0.000376096	0.64352	2.85246e-07
ACTN4	NA	NA	1.67114	0.0124368	1.52366	7.51903e-27	0.908145	0.211451	1.82726	2.32389e-05	1.77965	6.8303e-11
DSP	3.04277	5.60889e-07	0.630367	0.0672131	1.51797	2.28856e-17	25.7707	1.06607e-18	0.812789	0.393217	1.2046	0.0135351
RAD21	2.50199	1.25235e-06	1.28638	0.0454328	2.27604	3.2105e-56	2.01995	5.20763e-08	1.45984	0.000497313	0.755575	2.78303e-05
NCL	1.16865	0.0468252	1.41667	0.00669945	1.71316	4.13994e-35	1.45452	1.13941e-07	0.946854	0.274831	0.97105	0.588265
AP2B1	NA	NA	1.62155	0.0175515	1.49471	1.64662e-12	2.14586	6.45183e-10	2.69559	4.36556e-07	1.19247	0.000440014
CLTC	1.68723	0.00388658	0.882488	0.251981	1.6187	3.43871e-44	1.55288	1.34446e-12	1.34233	0.000145211	1.00488	0.893068
TMEM59	NA	NA	0.519675	0.000374224	0.967393	0.335311	0.82735	0.0031178	0.773475	0.00143398	0.86948	0.00472152
CAP1	1.33781	0.0148023	0.941728	0.626268	1.49865	4.57769e-25	0.834329	0.00123673	2.56033	1.21094e-06	1.39561	8.52071e-08
SET	1.77167	9.04561e-06	1.61909	0.00334034	1.73508	1.20088e-37	1.34998	8.10856e-06	1.06155	0.403222	1.25467	7.26982e-05
UBB	1.11667	0.343495	0.741977	4.7736e-05	0.910576	4.55058e-06	0.727462	1.19365e-08	0.914771	0.019884	0.930951	0.000658128
YWHAZ	1.66345	0.00768641	1.15501	0.151361	2.25317	6.65086e-49	2.03541	6.00707e-13	1.41298	6.63031e-05	1.13974	0.0012839
S100A11	NA	NA	2.93553	3.88703e-05	1.46971	1.2315e-06	1.41587	2.24574e-06	5.5654	7.39754e-09	3.18382	4.93789e-14
CTSA	NA	NA	1.00094	0.997103	2.39557	4.91171e-43	1.18003	0.0486547	2.53779	5.91413e-08	1.79514	3.555e-08
UBE2D3	1.47725	0.098966	0.720792	0.000933849	0.643724	8.57842e-31	0.493488	3.6833e-16	1.43459	0.000152977	0.864507	1.20694e-06
CD81	0.615497	4.41743e-05	1.34877	0.149114	0.386121	1.99321e-32	0.582495	2.72284e-13	1.36273	0.000334066	0.829356	0.000168543
PPP2R1A	NA	NA	1.22374	0.390179	1.57624	1.80007e-20	1.46659	3.02654e-08	1.17029	0.0033318	1.14087	0.0155814
MAPRE1	NA	NA	1.50855	0.00756565	3.06077	5.15542e-57	1.41691	8.27897e-06	1.35759	0.000704266	0.760391	2.90537e-08
CAPRIN1	NA	NA	1.21048	0.045354	2.00794	5.69652e-41	2.1156	3.82557e-12	2.18803	6.49339e-07	0.760108	9.72582e-07
PTP4A1	1.52763	0.0127548	0.358089	6.15351e-05	0.74761	3.38536e-10	0.523621	2.19996e-06	1.11618	0.365438	0.644733	9.08428e-05
GPX1	NA	NA	1.42649	0.0226436	1.30037	3.36119e-07	0.694978	1.58312e-06	2.63712	3.8106e-07	2.00128	7.05906e-11
GNB1	NA	NA	1.1352	0.542638	2.09677	5.84385e-32	1.6098	6.18745e-09	1.39684	0.000281685	1.23202	1.10863e-07
RAN	NA	NA	1.83323	0.00164936	2.68947	1.51228e-60	2.27781	6.96512e-16	2.1492	0.00094829	0.789531	9.349e-06
SRSF2	1.38489	7.6112e-05	1.17638	0.107176	1.42589	1.12035e-33	1.41066	9.01216e-09	1.52618	0.00214901	0.802774	3.79756e-06
CALU	NA	NA	1.54539	0.106722	2.27201	2.16911e-49	2.87822	2.70714e-16	2.14908	2.1198e-08	1.18409	0.000298606
LAMC1	NA	NA	1.59194	0.0326743	4.35166	5.11047e-56	2.74829	4.7347e-14	2.01048	5.813e-08	1.61896	6.26799e-09
PTMA	1.2888	0.000498907	1.56255	0.000413391	1.50378	2.51465e-33	1.23102	0.000211497	1.37891	2.31036e-06	0.955888	0.034158
PEA15	NA	NA	1.82371	0.0400331	2.87059	3.6008e-65	0.627378	2.50659e-08	2.62395	3.07477e-08	1.48491	2.3459e-08
ZYX	NA	NA	1.86788	0.0455509	2.04562	5.7737e-30	0.470199	1.42368e-10	2.96318	6.18542e-07	1.64881	1.37803e-05
RPL12	1.34084	0.000654793	1.27229	0.0277906	1.26681	9.53526e-13	1.0952	0.0469673	1.07012	0.0162082	1.1103	0.000525152
CIRBP	0.785058	0.273189	0.455745	2.86546e-05	0.937182	0.1945	0.466883	8.62488e-15	0.605321	2.20115e-05	0.65088	8.8947e-06
CCT7	NA	NA	1.66489	0.00107029	1.68537	3.80173e-40	2.094	2.90643e-14	1.22956	0.00124163	0.990891	0.805987
PSMD8	NA	NA	1.48447	0.0176667	1.6436	6.41435e-27	1.60212	4.00822e-09	1.47576	0.000838896	1.01305	0.817148
TPI1	NA	NA	1.36181	0.0290377	1.15407	2.29509e-05	2.82493	8.26111e-21	1.48723	0.0017397	1.04648	0.325806
SNRPD2	NA	NA	1.61201	0.0088093	2.35259	1.48106e-65	1.58432	3.60416e-08	1.32005	1.64142e-05	0.99548	0.953548
PLOD1	NA	NA	1.67055	0.00251541	1.15492	0.00164804	2.47364	2.37546e-14	1.56368	4.97861e-05	1.39707	2.38141e-07
SCD	NA	NA	4.77331	1.03085e-05	1.45848	1.10473e-05	0.990595	0.943484	3.92013	4.86378e-06	4.69099	1.30608e-07
EPRS	NA	NA	1.48676	0.0137388	2.82997	8.01569e-71	2.25161	1.06509e-15	0.732341	0.000198406	1.13982	0.00854114
PRDX6	0.623381	0.00100211	0.494747	0.000223159	0.797827	4.96338e-10	1.31617	2.59483e-07	1.12123	0.0606631	0.900873	0.0258888
TMEM66	1.42088	0.15644	0.514189	0.000100935	0.658843	5.48778e-27	0.572746	3.92169e-13	0.849184	0.0184269	0.896868	0.0103679
GNB2	NA	NA	1.66024	0.03755	1.17017	0.000289507	1.07986	0.157992	1.26239	4.82329e-06	1.29014	2.83822e-07
H2AFZ	4.86458	1.41057e-05	1.4011	0.0287507	2.90794	1.3035e-59	2.03504	1.16496e-15	1.34468	0.00673069	0.876737	0.0205012
NCOR1	NA	NA	0.530809	0.00368709	0.445537	8.09185e-41	0.722587	4.21372e-06	0.939491	0.419371	0.866112	0.0146556
DHCR24	1.16059	0.019398	1.44507	0.0406109	1.09478	0.0984226	0.584435	2.90215e-08	2.20882	0.000580372	1.45737	0.00357925
CCT8	2.03074	1.25235e-06	1.63475	0.00140726	1.68645	9.06767e-46	1.37146	8.33922e-08	1.00062	0.991904	1.18876	0.000161059
PSMB1	1.13275	0.396368	1.36281	0.0097165	1.20167	1.89094e-09	1.30791	2.47982e-06	1.2935	0.000513283	0.950688	0.0676462
PSMD4	NA	NA	1.32691	0.00420008	2.50614	3.11413e-70	1.60626	1.94891e-14	1.23739	6.88936e-06	1.09109	0.00352255
STAT1	NA	NA	1.43083	0.271688	1.56074	2.46207e-15	2.12777	4.744e-05	3.37722	4.35973e-05	4.95341	9.58778e-11
TRA2B	1.99717	5.67301e-05	1.16866	0.102281	1.3639	5.80568e-21	1.61416	1.11521e-07	1.17617	0.00886779	0.796527	8.50823e-11
HDGF	NA	NA	1.9003	9.47388e-05	1.28655	6.09489e-17	2.13545	1.02716e-15	1.36813	0.000190814	0.946966	0.275736
CCT3	4.64153	1.6878e-07	2.04631	0.0001704	3.38156	3.7174e-76	2.29588	1.19865e-15	1.50424	9.6759e-06	1.05717	0.104287
TAGLN2	NA	NA	1.78769	0.0103781	2.2745	3.95952e-32	0.744474	0.0001193	2.23517	4.58581e-06	1.59183	7.66922e-06
SLC3A2	NA	NA	1.9239	8.99824e-05	1.10149	0.0114389	1.7105	1.09291e-06	NA	NA	1.43727	2.14837e-06
HMGN1	5.08633	1.42878e-10	1.04232	0.703069	2.07036	2.08302e-50	1.24252	4.59346e-05	1.15611	0.0441973	0.889381	0.00609003
SSRP1	NA	NA	1.67373	0.00890958	1.94461	2.49518e-43	1.74277	6.02075e-12	1.28711	0.00103749	0.833507	0.000202797
PPT1	1.27175	0.00180211	1.21855	0.133786	1.85084	1.09258e-28	0.820098	0.0006872	1.51493	3.82376e-06	1.23175	3.20867e-05
TAX1BP1	1.29161	0.000167593	1.27063	0.125108	1.55035	3.1777e-33	1.11363	0.0255263	1.25232	0.000135901	1.06269	0.610131
MDH1	NA	NA	0.805013	0.154957	1.29454	3.11507e-11	1.61306	1.72588e-07	1.34407	0.0161752	1.82057	0.00018478
PSME3	NA	NA	1.94914	0.00742351	2.86114	5.18775e-54	2.56994	3.5515e-13	1.3048	0.00514917	0.850969	0.000176083
HIF1A	2.42477	1.37847e-05	0.900662	0.644118	1.51777	1.10662e-14	1.60379	2.15366e-07	2.23216	1.37116e-07	1.39787	1.52282e-08
IPO7	1.2915	0.00152511	1.54945	0.00106619	1.84439	1.33056e-33	1.43367	1.63995e-06	1.10503	0.146786	1.16495	8.47268e-06
CKAP4	2.71587	5.60889e-07	0.85001	0.681963	2.80605	7.30487e-53	3.3015	9.76701e-20	1.35186	0.00730935	1.15841	0.022777
TXNIP	0.402722	0.000633916	0.362022	0.00632639	0.429863	6.43489e-24	0.362263	4.2121e-09	1.35935	0.0467499	0.811021	0.00276482
PAICS	1.35775	5.49604e-05	2.61452	3.03027e-05	1.51409	1.83209e-11	5.21964	1.31937e-20	1.45542	0.000657182	0.51602	2.98629e-09
EIF5B	NA	NA	1.45714	0.00632639	1.81064	1.57859e-41	1.60423	6.00563e-09	1.21391	0.0264432	1.10543	0.0029421
LDHB	0.365985	0.00498094	1.35052	0.366064	0.785948	0.0013319	1.65845	4.29615e-08	0.642012	1.85316e-05	0.792237	8.11093e-06
HADH	0.386502	8.52656e-08	0.625284	0.000931184	0.420352	4.28227e-39	1.16353	0.0614207	0.761839	0.00418235	0.674172	1.13258e-08
RAD23A	NA	NA	1.96416	0.00590609	1.20216	4.0063e-05	1.18204	0.00766983	1.38349	0.00149	0.898987	0.040479
DUSP1	0.456877	0.00023983	0.232507	0.00256498	0.226654	5.15924e-50	0.199982	1.01844e-18	1.28522	0.177209	0.360341	7.15679e-06
PSMC2	1.27426	0.286604	1.49656	0.00758675	1.78316	2.08204e-45	1.557	1.36897e-10	1.4067	0.00696031	0.826787	0.000807005
SF3B1	1.93061	0.000277175	0.873297	0.103492	1.3125	1.08289e-18	1.1411	0.000895007	1.33227	0.00431416	0.95664	0.176146
SMARCC1	NA	NA	1.95929	0.000623241	2.33531	3.84073e-53	1.72081	9.62877e-12	1.51662	0.000461456	1.09522	0.0196331
NHP2L1	1.0856	0.00965198	1.46581	0.00345386	1.97495	9.6719e-45	1.58312	1.25135e-08	1.13931	0.276873	0.818003	3.3072e-05
KPNA2	6.24789	8.11663e-08	2.20514	0.000122891	7.12474	8.21307e-86	5.17549	3.98187e-20	2.32347	9.28878e-06	1.6189	1.09928e-06
CSE1L	1.96865	0.000117348	2.95687	5.80039e-05	2.59587	2.7042e-64	2.66973	1.03338e-15	1.36651	0.00021935	0.828754	0.000533375
PSMA7	NA	NA	2.25684	3.65026e-05	1.48339	7.72005e-35	1.44655	5.73984e-07	1.37946	2.62093e-05	1.13916	0.00306962
ITGB5	NA	NA	1.20293	0.103129	1.40388	1.63142e-13	1.35597	1.90935e-06	4.22736	1.79209e-09	2.22902	1.39627e-10
ACLY	NA	NA	1.72638	0.000428894	3.32202	5.32496e-68	1.80129	6.96211e-12	1.41986	0.000837515	0.787652	0.0117416
PJA2	NA	NA	0.38426	1.17993e-05	0.913632	0.0345873	0.590139	6.62064e-10	1.12023	0.389845	0.814717	9.84319e-05
EIF2S1	0.964118	0.490389	1.4358	0.0216998	1.86256	4.57056e-34	1.6459	3.86279e-10	1.31112	0.00025351	0.880199	0.00101158
NMT1	1.00016	0.718892	1.47508	0.00950313	1.56642	4.08278e-27	1.67934	1.94705e-10	1.31418	0.000415342	1.27753	5.06657e-05
PUM1	1.57156	0.00552018	1.14851	0.536994	1.19708	9.95728e-10	1.35573	1.15963e-05	1.52845	9.80494e-06	0.904538	0.00382078
ARHGDIA	NA	NA	1.39206	0.139233	1.07127	0.045151	1.22492	0.0323331	1.35668	0.000144401	1.15803	0.0106803
GNAI3	1.45868	0.00267424	1.09294	0.414217	1.90256	2.52309e-32	1.36614	4.32344e-08	1.38338	0.000317935	0.727422	6.81244e-08
CHD4	1.02626	0.594786	1.27042	0.257804	1.42678	3.69137e-16	1.43677	2.17229e-08	1.49848	3.03642e-06	1.59833	1.93326e-10
PSMD1	NA	NA	1.52808	0.0073671	1.95144	1.57351e-54	1.66279	6.46372e-13	1.50324	8.72768e-05	1.14083	0.00283502
CSTB	NA	NA	1.54308	0.00361215	3.00127	5.64398e-53	1.34004	0.00241097	2.66786	1.17985e-07	1.25646	5.13452e-05
PCNA	NA	NA	1.87516	0.00138765	2.71251	1.07426e-46	2.99884	6.63535e-16	1.45391	0.00740418	1.14154	0.0379923
RAD23B	NA	NA	1.31965	0.00872912	1.14043	0.000198651	1.37	0.000108773	1.13412	0.12064	1.90077	4.55732e-13
NDUFB8	0.902295	0.532589	0.734808	0.012836	0.66531	1.12831e-25	0.822502	0.00187449	1.53908	0.000889175	0.843273	0.000903815
ENO1	1.13807	0.0726916	1.62042	0.00176052	1.94832	4.71081e-28	2.76335	1.21612e-20	2.62248	2.31886e-06	1.31245	4.94704e-06
PSMD13	1.00889	0.38003	1.36496	0.040981	1.45729	1.53971e-25	1.33479	3.76519e-05	1.19678	0.000446487	1.04597	0.335828
BTG2	0.854221	0.0171942	0.4355	0.00474531	0.937774	0.451421	0.270056	2.88235e-13	0.363021	4.34117e-05	0.736111	0.0354306
ATP1B1	6.13459	1.78715e-05	0.939551	0.703872	1.6966	2.86147e-26	1.23033	0.0465608	1.45189	0.0252367	0.923246	0.0939485
OTUB1	NA	NA	1.27095	0.0206942	1.69779	1.12775e-29	1.90396	2.66571e-10	1.45264	0.000205859	0.767845	0.000727958
SLC2A1	NA	NA	3.02313	7.66525e-05	NA	NA	54.9127	4.67927e-21	4.17533	6.9397e-06	1.21613	0.000541441
PKM	NA	NA	1.95221	0.0160883	NA	NA	2.97722	2.71932e-17	3.41639	3.36988e-08	1.5122	1.06131e-06
PSMC4	NA	NA	1.5312	0.00221712	2.01203	1.5812e-61	1.94997	3.34417e-12	1.25963	0.00274561	0.97016	0.536668
BAG6	NA	NA	1.25875	0.257211	1.32725	3.64472e-17	1.24053	0.00154748	1.37952	0.0001124	1.214	0.000167034
NUDCD3	NA	NA	1.6154	0.00337655	1.35554	7.74253e-15	1.11333	0.0693066	1.72612	4.98909e-07	1.12422	0.00131908
RALY	NA	NA	1.71007	0.00702497	1.73935	2.17262e-32	1.11728	0.0215668	1.28398	0.000582395	1.20746	3.89936e-05
FDPS	NA	NA	1.44132	0.0129908	3.3512	5.41025e-51	1.25125	0.00962643	1.31239	0.000232083	0.885666	0.00468387
HNRNPAB	NA	NA	1.00315	0.984898	1.66764	4.4629e-30	1.45534	1.20863e-07	1.561	0.00153151	1.22643	6.55472e-05
ADRM1	NA	NA	3.09417	3.47451e-05	1.31767	1.56141e-17	1.5444	1.3458e-10	1.68782	4.91486e-06	1.21405	5.22607e-05
SDC1	NA	NA	1.42418	0.0236402	0.620016	1.6998e-14	4.24631	3.07298e-14	3.34683	1.44523e-05	2.12805	4.05883e-08
TOP2A	NA	NA	3.01641	0.000120166	NA	NA	66.7106	2.39187e-25	3.65848	9.53888e-05	4.49445	9.36319e-09
MOB1A	NA	NA	0.849361	0.133361	1.57638	5.97935e-25	1.63143	7.06489e-07	2.00745	0.000201296	1.10558	0.032303
EIF4A3	NA	NA	1.32599	0.0434735	1.96468	7.14343e-46	1.46804	1.23279e-06	1.5896	8.37065e-06	0.823552	5.02584e-05
NDUFA5	1.67842	0.00783721	0.613315	0.00110336	0.885554	0.00694633	0.814095	0.00096576	0.795699	0.017146	0.689906	9.74758e-08
CCT6A	NA	NA	2.14808	9.23374e-05	2.87343	3.56828e-66	2.51634	3.38427e-17	1.39285	0.000430601	0.955648	0.207303
SCP2	1.1981	0.427592	0.521332	0.00119774	0.497863	5.98412e-43	0.7221	3.83762e-05	0.917731	0.487478	0.793104	1.31387e-05
ENC1	NA	NA	2.20909	0.00818542	0.809134	0.000402379	1.87437	0.000238485	3.57837	2.67086e-07	3.53771	1.0344e-11
UBE2D2	1.16805	0.00393555	0.873603	0.451538	2.10688	4.44842e-39	0.633988	4.6787e-08	1.129	0.0338549	1.12625	0.00412682
GPX3	0.179234	1.3135e-08	0.220211	8.85195e-06	0.714628	4.78365e-05	0.0829861	3.16414e-19	1.07521	0.734888	0.54504	6.96104e-10
IVNS1ABP	1.24644	0.0012222	0.618778	0.0084402	1.914	7.92095e-30	1.63144	7.49e-07	1.53944	8.24661e-05	1.43869	1.84428e-09
PPP2CB	0.742359	0.191683	0.576112	0.000580701	0.908149	0.0209385	0.559288	4.98041e-12	1.15235	0.279626	0.805883	4.51426e-05
UBAP2L	NA	NA	1.90558	0.0026703	3.3122	9.57473e-69	1.83947	3.40261e-11	1.50526	3.11462e-06	1.18528	0.00128172
TPD52L2	NA	NA	2.21716	0.000380416	2.18717	1.45597e-43	1.15848	0.0272042	2.0908	1.12028e-06	1.00075	0.983877
PSMD3	NA	NA	1.65881	0.00694805	1.29309	3.67856e-12	1.87991	3.41983e-12	1.22493	0.00964258	1.01142	0.835401
IGF2R	NA	NA	1.24876	0.536945	1.17298	0.000921717	1.22996	0.0143918	1.74521	3.08932e-05	2.29076	4.95679e-12
COPS6	NA	NA	1.26646	0.0197867	1.95097	2.27873e-44	1.62288	4.35316e-10	1.17996	0.00115146	0.809665	0.000216912
PPP1CB	1.20727	0.0554193	0.647158	0.00265963	1.5616	2.24998e-32	1.42221	2.04114e-07	1.43352	0.00487194	1.17536	1.96277e-05
GSS	NA	NA	1.54334	0.0123919	1.16797	2.23712e-05	1.71405	1.02434e-09	1.6499	0.000644698	1.51947	3.32515e-10
RPL37A	1.13488	0.109048	2.20748	0.0177411	1.34037	2.21049e-41	0.764419	0.00400278	1.07221	8.11436e-05	1.76016	0.0002946
CAT	0.203671	1.83319e-09	0.559224	0.00236132	0.400243	1.99914e-44	0.248558	4.28358e-20	0.68583	0.00114232	0.762315	0.00348944
EIF4E	1.23662	0.00193581	1.14135	0.489883	1.23541	1.89094e-09	1.47862	3.71323e-06	1.26002	0.043551	0.679782	7.1874e-08
BUB3	NA	NA	1.55508	0.00134668	2.28399	1.74271e-49	1.83034	2.84536e-13	1.65639	4.04673e-05	0.849865	0.0119077
MAPKAPK2	NA	NA	1.47821	0.0279562	1.63109	1.19745e-28	1.37894	1.61091e-05	1.49113	8.24661e-05	1.28208	1.00861e-05
TALDO1	NA	NA	1.54548	0.00216405	1.57107	4.69285e-26	1.46838	0.000104134	1.73963	1.43748e-05	0.957863	0.363533
JUN	0.467064	0.000686665	0.693903	0.210134	0.601506	1.59421e-16	0.378031	8.93755e-11	0.692645	0.00319129	0.322471	6.94781e-09
NQO1	NA	NA	2.83307	0.00164473	NA	NA	7.63953	5.10917e-12	7.21887	3.71596e-06	1.80959	0.00020246
SHC1	NA	NA	1.29977	0.423195	2.11083	1.66546e-35	1.63981	1.32943e-05	1.70428	1.35325e-06	1.20948	2.78339e-05
RRM1	1.59686	0.00352905	1.91788	0.00742351	2.41555	1.14802e-51	2.73078	2.17269e-16	1.15567	0.00860531	1.21398	0.000360877
SUPT5H	NA	NA	1.19445	0.289716	1.24576	2.39954e-14	1.13275	0.0106406	1.20057	0.00106392	1.21026	0.000117257
RCN2	1.53545	0.00327783	1.37989	0.0947275	3.19757	4.65226e-53	1.85369	1.07234e-10	1.9504	1.01832e-07	1.9496	2.44205e-09
CTSC	NA	NA	0.762801	0.0157045	1.56534	1.54886e-08	1.40287	0.0142325	4.81913	9.57901e-08	4.63228	1.75299e-12
AHSA1	NA	NA	1.30841	0.0321102	1.8555	1.25585e-33	1.44478	3.24119e-07	1.38276	3.18271e-05	0.891687	0.00391465
TSN	1.10506	0.0997793	1.36247	0.0191748	1.75076	3.03078e-40	1.96228	9.63728e-12	1.23279	0.0210123	0.79736	0.0194535
LAMB1	1.05413	0.659086	0.781639	0.273878	1.549	3.81226e-06	1.36343	0.0317027	3.63223	1.3233e-07	1.22762	0.0307754
SRM	NA	NA	3.24629	4.91429e-06	1.98392	3.98537e-43	2.13513	1.39593e-10	0.670048	0.000725525	1.37305	6.34983e-05
NCBP2	1.01794	0.482811	1.48302	0.0053949	1.84021	3.60736e-35	3.45794	1.07977e-15	1.36598	0.000621949	0.919099	0.0352228
CBX1	1.37491	0.000233912	1.07935	0.512399	2.51258	1.28554e-55	2.34689	3.32411e-14	1.83988	1.53382e-06	0.615388	4.07286e-09
ATP6V1F	NA	NA	1.68188	0.000111119	1.80554	1.01616e-49	0.905331	0.13722	1.34361	1.48687e-06	1.13323	0.000707771
ZFP36	NA	NA	0.444938	0.0133482	0.295324	1.37091e-67	0.161798	4.12539e-17	2.12528	0.00455527	0.659721	0.00490321
UBL3	NA	NA	0.640741	0.00222414	0.637716	5.82543e-19	0.264736	9.41006e-18	0.747677	0.0116816	1.05026	0.446137
SAR1A	0.92556	0.133893	1.5678	0.00774871	1.75611	4.45153e-28	1.84118	1.84905e-11	1.4082	5.90235e-05	0.864597	0.000123802
KDM5B	1.00583	0.507072	0.817762	0.312812	2.73378	1.30277e-39	3.80119	1.65306e-21	2.38098	4.99944e-08	1.1705	0.0212675
ACTG1	1.95637	1.27284e-05	0.886192	0.529609	1.51678	1.20279e-26	1.22791	5.69652e-09	1.81111	6.9818e-06	1.05963	0.0033156
MCM3	NA	NA	2.25808	7.16558e-05	3.60803	2.07193e-56	2.45572	1.01436e-10	1.87663	5.66226e-05	1.17529	0.00997023
RAE1	1.21689	0.100833	2.46139	7.05933e-05	1.7098	3.12105e-30	2.8643	1.89194e-15	1.70511	4.11056e-05	0.74305	0.000152974
GOLGA4	NA	NA	0.737337	0.0292729	0.623081	2.54051e-24	0.529786	3.29274e-06	0.710906	0.00662722	0.769267	6.73475e-05
DDX39A	1.02327	0.229309	2.06346	8.0468e-05	2.86268	4.53024e-56	2.43393	2.5933e-11	2.27444	6.84203e-05	1.21593	0.0538575
SFPQ	1.37599	0.00144352	1.34552	0.000562635	1.70078	4.73777e-38	0.332751	1.31523e-09	1.2146	0.00266195	1.6347	4.34533e-07
PWP1	NA	NA	1.67848	0.000487312	1.81163	1.56981e-45	1.60108	2.60286e-12	1.30169	7.88332e-05	0.744666	2.56295e-05
ICMT	NA	NA	1.47774	0.00174822	1.34539	9.79153e-10	2.00921	3.85604e-13	2.059	1.65443e-06	1.12245	0.0196873
ALDH9A1	NA	NA	0.84503	0.0929733	0.606178	1.57615e-28	0.813503	0.000156407	0.77734	5.18428e-05	0.747123	2.62494e-06
INSIG1	NA	NA	1.61677	0.0381135	0.553127	2.13537e-09	0.505363	1.3699e-06	0.440364	3.9359e-06	0.84206	0.0217631
TSTA3	NA	NA	1.88976	0.00195555	1.73423	4.36717e-23	2.00222	4.0478e-07	1.28617	0.08131	1.954	4.7099e-14
ACSL3	1.93525	0.0050271	1.26317	0.0589221	2.2463	8.58949e-34	1.53226	6.53263e-09	1.5254	0.000431807	1.0458	0.427433
SMC4	1.02828	0.0611539	1.83963	0.000729373	3.77428	5.01076e-67	5.0635	1.3971e-16	2.91691	1.10613e-05	1.24945	0.000512628
USP14	1.09472	0.145124	1.34794	0.0480305	1.83949	1.50444e-38	1.83421	1.16973e-13	1.48184	0.000119502	0.840791	4.63627e-07
PSMA1	1.13785	0.147743	1.38315	0.018861	1.66894	3.09076e-41	1.37092	2.41068e-07	1.49119	0.00066287	0.974651	0.702379
SRRT	1.19437	0.0031803	1.29163	0.155987	1.21746	2.71246e-08	1.29045	8.82556e-06	1.41201	7.22607e-05	0.860624	0.00230623
DNMT1	NA	NA	1.66871	0.0135097	2.16078	5.17642e-40	2.14934	9.56397e-16	2.58778	2.98482e-05	1.73345	7.07883e-09
PSMD7	NA	NA	1.38898	0.0464057	1.13296	0.000129106	1.57085	5.63383e-10	1.15904	0.00167013	0.830609	2.4843e-05
TUBG1	NA	NA	2.51804	0.000101817	3.39679	4.36771e-70	2.63853	1.31415e-13	1.05361	0.651955	1.29302	7.18103e-06
CDC123	NA	NA	1.54774	0.00126944	2.15842	3.54615e-45	1.66759	8.96566e-09	1.4217	0.000110592	1.01392	0.74031
ELAVL1	NA	NA	1.77564	0.0231553	1.76613	9.45231e-46	1.56043	3.20321e-11	1.31229	0.00134761	1.21682	0.000633121
KIAA0100	NA	NA	1.07026	0.680274	1.7274	1.51624e-26	1.41232	6.2413e-05	1.49027	3.26614e-05	1.19428	0.000688476
SGK1	NA	NA	0.167197	2.49448e-05	0.891396	0.087021	0.719522	0.0207469	0.719211	0.0216211	0.812923	0.00827665
SRSF1	3.50935	3.33146e-06	1.28943	0.0184264	1.57081	2.62165e-26	1.8617	5.65159e-06	1.78303	4.26557e-05	0.701691	3.80487e-08
TWF1	1.5318	0.00846719	1.14068	0.323498	1.65313	2.67862e-27	2.38853	6.99693e-17	1.31893	0.0530655	1.23459	0.00019805
MCM5	NA	NA	1.85816	0.00811428	3.55426	5.92579e-53	3.29654	4.094e-11	2.00764	0.000242546	1.31104	0.00855817
NDUFS5	NA	NA	1.08653	0.607462	1.08642	0.0162192	1.24136	0.000132889	1.35208	3.38355e-06	1.16619	0.000591726
CLINT1	NA	NA	0.653442	0.00530706	0.826633	3.82365e-10	0.511486	2.9199e-06	1.38723	0.00678643	0.818328	3.05055e-05
SNRPA	NA	NA	2.03714	0.000873411	1.69773	1.34162e-34	1.73175	4.8497e-11	1.56213	0.00037994	1.22945	2.52429e-05
ADNP	1.27596	0.0452988	1.75479	0.00162739	2.35047	1.84128e-41	2.03015	1.57265e-11	1.40055	0.000120813	0.829789	0.000342306
FBLN1	0.900357	0.0320993	0.130225	7.42759e-06	NA	NA	0.353296	5.22096e-09	3.15905	8.76038e-06	0.0856445	8.37286e-12
DHCR7	NA	NA	3.34629	7.02462e-05	2.11539	2.21184e-20	4.18887	2.09571e-09	NA	NA	2.25685	1.00779e-06
SMG7	1.00362	0.44383	1.63832	0.0340427	1.5033	7.44064e-35	1.79319	3.85637e-10	1.26402	0.0016776	1.07094	0.16983
LBR	NA	NA	1.4162	0.0309209	2.57699	3.28442e-52	1.4126	1.40425e-05	1.26125	0.0375574	0.704808	0.00141714
VARS	NA	NA	3.65446	2.72163e-05	NA	NA	2.84296	1.20635e-11	1.64303	8.04767e-06	1.56023	1.05994e-06
TBCB	NA	NA	1.39913	0.0216339	1.90068	8.69182e-43	1.29793	0.00442562	2.26916	1.3003e-08	1.22286	1.26294e-06
SH3BP5	0.823347	0.0293925	0.50974	0.0220867	0.762106	7.40403e-09	0.294837	2.04529e-15	2.05191	0.000333899	0.683461	0.000543422
TIMM17A	NA	NA	1.43111	0.00361215	1.53808	3.49489e-23	1.91198	1.06904e-13	1.32408	0.0228972	0.611772	3.99716e-06
HDAC2	1.17573	0.0562563	1.62651	0.00192662	1.83493	5.38033e-37	1.93514	1.55648e-11	1.1725	0.00794418	0.856699	0.000252204
SH3GL1	NA	NA	1.54067	0.00248033	NA	NA	1.85847	2.16854e-14	1.11592	0.0498595	1.7404	6.24255e-12
CDC25B	NA	NA	6.93882	1.90447e-06	2.30796	1.03002e-31	1.54704	0.000356053	2.86649	8.4804e-07	1.94119	3.00887e-08
ZFR	1.50247	0.0327864	1.12535	0.280804	1.61299	1.70935e-52	1.62622	3.31268e-07	1.60505	8.31467e-05	0.746173	6.90506e-05
NR3C1	0.50005	3.13487e-07	0.271075	3.95511e-05	0.91725	0.0754156	0.522441	4.82258e-13	2.01363	0.000161894	0.738485	1.64853e-08
RRM2	NA	NA	3.47896	9.23374e-05	NA	NA	26.5606	3.93447e-22	2.39643	0.00622929	3.79769	2.36901e-05
DCN	0.658113	9.60746e-05	0.172945	0.00015457	0.0833379	1.10533e-61	0.275432	1.92857e-09	3.65192	1.68944e-06	0.193927	8.45826e-11
CKS1B	NA	NA	2.06762	0.00151127	3.52426	1.45988e-64	4.24181	1.14713e-18	1.83322	2.38923e-05	0.833023	0.0281536
DVL3	NA	NA	1.05007	0.903508	1.528	2.70578e-13	2.68841	5.75802e-12	1.93906	2.08435e-07	1.21375	0.00347209
SEC63	1.18364	0.319314	0.74332	0.0265209	1.20972	4.65995e-06	0.403785	9.59837e-13	0.507989	9.08052e-06	0.788785	0.000457701
PKP4	1.76459	0.000372604	1.64392	0.00134872	1.68644	1.25095e-17	1.5517	7.20379e-05	1.55744	1.64708e-06	1.42471	2.2747e-08
MCM6	NA	NA	2.34768	0.000193052	4.43335	1.05705e-62	3.60422	9.15923e-21	2.33714	2.53669e-05	1.61125	6.08855e-05
CHMP1A	NA	NA	1.20864	0.130038	1.13468	0.0001081	1.16403	0.000594909	1.51442	0.000116826	1.07584	0.0455437
CDK2AP1	NA	NA	1.32965	0.035884	1.41182	9.10768e-17	1.77235	4.44999e-14	1.75518	8.34483e-06	1.30416	4.51781e-08
CPD	NA	NA	0.903051	0.680319	3.61964	1.75768e-46	3.69723	3.91353e-10	1.46627	0.000103669	1.42437	1.22291e-06
CCT2	NA	NA	1.74931	0.00530557	2.17173	8.07043e-46	1.90452	1.0144e-12	1.42982	0.000408248	0.820886	5.62521e-05
GNL2	1.16651	0.00102015	1.53877	0.0148725	1.88272	1.52782e-34	1.41143	2.20852e-05	2.10214	3.7446e-05	1.02681	0.565708
ARPC1B	NA	NA	1.33278	0.0429905	1.86383	9.09405e-27	0.756488	0.00793144	3.99591	5.6565e-07	1.71274	3.26703e-07
PGM1	0.407357	9.95616e-06	0.492406	0.00327928	0.409062	1.20059e-41	0.656194	1.51748e-05	0.911595	0.442922	1.08914	0.167063
MED13	NA	NA	0.796552	0.354648	1.18669	7.04391e-09	1.2984	0.0178072	1.12181	0.0111151	1.93243	1.09772e-12
CREBL2	0.693598	0.00730241	0.534335	0.00151127	0.616308	4.34572e-19	0.513459	1.4433e-10	1.1312	0.149719	0.803532	3.60968e-05
EIF1	0.790789	0.0373296	0.582696	0.00264362	1.40378	9.90713e-22	0.20679	2.17022e-21	1.22478	0.0652047	0.851442	2.51472e-09
TMEM184B	NA	NA	1.38902	0.0461894	2.06379	2.17059e-44	1.52738	1.40884e-09	1.65397	6.61409e-07	1.27886	2.14497e-05
FIBP	NA	NA	1.32037	0.016087	1.94163	2.07383e-38	1.32972	2.39397e-05	1.46316	3.34823e-05	1.16129	0.000646397
HARS	NA	NA	1.08953	0.423231	1.34821	2.42112e-11	1.10444	0.0250516	1.1912	0.00273531	1.106	0.00211499
RAI14	NA	NA	1.23274	0.426631	1.54637	8.16481e-19	1.40164	0.00196047	2.81368	1.08666e-07	1.57503	6.50225e-05
ALDH3A2	NA	NA	0.673072	0.00870896	0.603781	1.5265e-18	0.593247	0.000145747	0.688363	0.00170325	1.05942	0.379214
KPNA1	NA	NA	1.61449	0.00136987	0.838627	7.81192e-06	3.74818	4.27208e-12	1.36715	0.00123221	1.27316	0.000270973
PPFIA1	NA	NA	0.908058	0.572486	1.60371	1.03736e-22	4.64731	3.5392e-10	1.69413	0.00023558	1.2008	0.000872797
HNRNPL	1.00568	0.217063	1.32977	0.0272514	1.34028	3.47957e-18	0.4496	2.24973e-07	1.45807	0.000320637	1.69792	0.000300949
ARHGAP1	NA	NA	0.961491	0.871864	1.07725	0.0290828	1.14736	0.032815	2.07199	1.88971e-09	1.26422	4.22299e-05
AP2S1	1.14491	0.020883	1.38452	0.0123961	1.06594	0.00138125	1.50337	6.4767e-06	1.28755	0.000164196	1.23366	3.83888e-05
COPS8	0.937319	0.545857	1.35322	0.0255176	1.70799	3.48929e-35	1.56333	4.3343e-09	2.32931	2.27598e-08	0.725675	3.92421e-07
TUBB3	NA	NA	1.31493	0.0118242	1.79432	4.68999e-45	1.85125	8.08432e-14	1.56911	7.35015e-05	1.15644	0.00115504
PPP1R2	1.06915	0.24214	0.871594	0.470909	2.33116	3.88518e-33	1.40452	2.65679e-06	1.60603	0.00160908	1.79294	3.10695e-05
KAT2A	NA	NA	2.30824	0.00100029	NA	NA	1.53754	4.63774e-05	1.33783	1.16832e-05	1.37176	1.84976e-05
NUP133	1.64013	0.00394137	1.34443	0.0542813	2.91691	3.0165e-54	1.42773	5.75538e-07	1.59624	0.000100651	0.833088	1.08509e-05
PLOD3	NA	NA	2.62798	0.00014027	1.8509	6.21756e-37	1.40346	0.000201523	1.7964	5.38376e-08	1.18688	0.00228871
PTBP1	1.41497	0.00030265	1.71555	0.0016946	1.52582	6.00475e-37	1.77272	3.08034e-14	1.27801	0.000178792	0.806748	0.0099081
C21orf33	NA	NA	0.664962	0.0150558	0.494194	7.00314e-42	0.846564	0.00112351	0.782133	1.01313e-05	0.753169	3.04769e-09
KIAA0907	1.96247	1.64651e-05	1.3372	0.0788305	2.16014	5.80092e-41	1.38298	2.77011e-05	1.77129	0.000438665	1.15697	0.00494903
PSMB4	1.66923	0.00760306	2.39421	0.0043541	2.09988	1.19855e-70	1.58308	6.8763e-14	1.25076	1.68259e-05	0.857957	0.00452046
CDK4	NA	NA	2.76752	4.23414e-05	2.76708	1.29841e-56	2.43206	3.77066e-16	1.3825	0.000878461	1.02253	0.628031
VPS72	NA	NA	1.71713	0.0396262	2.99258	2.08079e-64	1.48901	8.44563e-09	1.26403	0.00979504	1.03551	0.33204
SHFM1	1.02123	0.200977	1.47457	0.00440024	1.57366	9.23655e-52	2.28471	1.36653e-14	1.27114	3.73698e-05	0.96334	0.405538
TACSTD2	NA	NA	8.35941	0.0032369	NA	NA	1.5094	0.0430346	9.30771	9.94995e-07	24.8085	5.40672e-12
CTSH	1.32269	0.0496143	1.61146	0.0113432	1.13511	0.0112916	0.249064	8.56616e-14	1.75064	2.0062e-06	4.46669	5.26782e-11
RER1	0.997235	0.444648	0.70285	0.0237749	0.62928	9.08315e-21	0.471828	2.49792e-10	0.914873	0.155288	0.854968	4.30566e-05
FNDC3A	NA	NA	0.772417	0.0730064	0.655689	7.58804e-20	0.720071	0.000248376	0.694923	0.000240732	0.556861	4.38871e-05
TAP1	NA	NA	1.59707	0.0142792	1.74877	4.33196e-16	0.96123	0.813525	2.93754	2.70672e-05	2.43298	1.61252e-08
ACBD3	2.548	0.000379885	1.13362	0.714079	2.34518	1.96119e-56	1.41066	1.15509e-08	1.53917	2.21767e-05	0.882772	0.00185614
EHMT2	NA	NA	2.27368	0.000254979	NA	NA	1.79684	6.21367e-08	1.47709	2.78895e-07	1.16959	0.0158524
UNG	NA	NA	1.40446	0.0318307	1.62449	1.20661e-26	2.7845	1.01581e-14	1.30819	0.00317155	0.837699	0.000614496
CSNK1E	NA	NA	1.61041	0.00273203	NA	NA	1.87595	1.39213e-06	1.46224	1.73412e-06	1.46601	5.69826e-08
ITGAV	1.45689	0.0685095	0.949668	0.790139	1.86317	3.76947e-19	2.22461	1.59508e-11	2.50954	1.07537e-07	1.34589	1.8499e-06
CBFB	1.34943	0.00011638	2.25593	4.60986e-07	1.25693	1.95899e-06	1.84952	6.80915e-06	2.36931	4.49705e-06	1.38264	2.15177e-06
GNPDA1	NA	NA	1.78379	8.64507e-05	1.92314	7.31255e-31	1.46598	4.439e-07	1.80692	0.000806208	1.53913	4.47465e-08
BAG1	0.99698	0.97028	0.479201	0.0101481	0.916681	0.0116329	0.561351	1.1854e-08	1.27776	0.300308	0.792302	0.000450496
RGS2	NA	NA	0.253494	0.00106099	0.617783	1.169e-06	0.264749	3.49235e-13	0.835364	0.460198	0.344873	5.45912e-08
COL1A2	1.24977	0.111602	3.01428	0.0132499	3.52419	7.89012e-20	7.59521	3.71906e-16	26.5606	7.18079e-10	3.03438	2.11083e-06
USP1	NA	NA	1.86888	0.0489111	2.42211	6.01752e-48	1.41649	1.96507e-06	1.35994	0.0299581	0.734561	1.78229e-07
DNAJC7	NA	NA	1.2659	0.104495	1.33053	2.62566e-11	1.3841	2.84424e-07	1.18436	0.00469247	1.25073	0.00142276
KEAP1	NA	NA	1.51856	0.0285034	1.16727	0.000528287	1.5756	1.3008e-05	1.44182	4.27567e-05	0.946484	0.238086
DHX9	1.33216	0.00088836	1.22005	0.0589257	1.63803	8.68991e-47	1.62932	5.42809e-10	1.23395	0.0100688	0.750035	2.02574e-07
MAP2K2	NA	NA	1.48785	0.0296566	1.48253	1.8679e-20	1.4465	2.02481e-07	0.929568	0.38267	1.23448	0.000120939
RXRA	NA	NA	1.0102	0.961472	0.598735	4.42747e-26	0.640534	5.07889e-06	0.814086	0.00226558	0.823039	0.0023001
PPP3CB	NA	NA	0.489284	0.000418476	2.01615	3.29934e-39	2.51418	7.38892e-18	1.38522	0.00090479	1.12913	0.00370902
CPSF6	1.15286	0.00552018	1.76093	5.003e-05	2.76054	7.28332e-64	2.32586	7.33072e-19	1.61481	5.34167e-05	0.660437	5.11472e-07
RANBP1	NA	NA	1.995	0.000720626	1.75435	8.0706e-30	3.14472	2.51761e-16	2.01035	0.000117163	0.951817	0.461093
H2AFV	1.04135	0.658506	1.61912	0.0120688	2.25403	1.00306e-61	2.87499	8.84089e-20	1.11849	0.0366704	0.688181	8.55314e-07
MAPRE2	1.00336	0.427592	0.552288	0.00327434	0.730206	1.51548e-08	0.385335	8.52829e-11	1.33868	0.00593011	0.63725	2.44889e-06
ACADM	0.887745	0.124008	0.459165	0.000518493	0.503807	1.2697e-31	0.669067	1.49633e-07	0.563924	0.000844932	0.564967	1.7915e-07
KIAA0101	NA	NA	1.88301	0.0163092	10.2384	6.07529e-74	20.9469	1.67088e-20	2.23378	0.00320414	1.89238	4.41659e-09
SSFA2	NA	NA	0.502203	0.000100163	0.739797	6.23576e-13	0.626993	1.3999e-05	0.378778	0.000205635	0.375169	3.72169e-12
MAPK14	NA	NA	1.10377	0.712719	1.43507	1.85186e-22	1.89882	5.10225e-07	1.4784	0.000164196	1.231	0.00574776
FADD	NA	NA	1.52735	0.01268	NA	NA	2.26574	6.51072e-08	1.69768	3.25933e-05	1.39037	4.99246e-06
GSTM3	NA	NA	0.680714	0.0191207	1.77986	6.70399e-13	0.365906	4.72657e-09	0.670877	0.0122039	0.158788	8.93383e-13
CHTOP	1.0023	0.32372	1.44288	0.00112902	1.69006	5.7737e-30	1.43437	2.16578e-10	1.09108	0.0232324	0.774675	5.17464e-09
CSNK1G2	1.02305	0.561162	1.48186	0.00406872	1.27103	9.03286e-13	1.20324	0.000786189	1.26151	7.91666e-05	1.12375	0.0119077
RANBP9	1.26872	0.0626985	0.910099	0.692124	1.26897	1.09681e-12	1.73636	8.03146e-09	1.35743	5.30444e-06	1.20685	2.17938e-07
CTPS1	NA	NA	3.08168	0.00178254	0.68301	1.86781e-12	2.59921	1.24319e-11	1.84645	7.97397e-05	1.4641	0.00130301
PLOD2	0.297181	0.000212929	0.72975	0.21608	1.79132	3.05003e-22	7.17338	2.51002e-19	2.777	1.5528e-06	1.38367	4.49277e-06
IRF3	NA	NA	1.57542	0.0239256	1.19035	1.20188e-07	1.15307	0.0266188	1.73038	8.09831e-05	1.28826	7.91011e-06
LYN	NA	NA	1.64488	0.0188369	1.3967	4.5027e-10	0.643855	0.00120507	2.08612	0.000823247	1.88111	6.97205e-07
TOPBP1	NA	NA	1.46198	0.000739316	2.31064	1.09357e-44	2.44524	2.92495e-13	1.44655	0.0106278	0.950844	0.356715
POLR2K	1.14575	0.162578	1.63319	0.0187193	2.69829	7.44303e-52	1.34693	6.13766e-05	1.56652	0.00428953	0.703853	2.53668e-06
TRRAP	NA	NA	1.3537	0.279503	1.85463	1.42101e-41	2.0628	2.91895e-10	1.5342	0.000448532	1.16504	0.027775
CSDE1	0.54376	2.32648e-06	0.694782	0.0106738	1.09789	0.00585367	0.603262	1.65675e-09	0.897902	0.468	0.893602	0.000115264
TCF3	NA	NA	2.4088	3.81092e-06	1.68878	2.42586e-24	2.84635	6.56346e-20	1.40083	0.000556273	1.13841	0.0507097
RPS19	1.9889	2.16145e-05	1.25798	0.0185029	1.52366	3.13178e-25	1.29998	6.74713e-09	0.986958	0.777224	1.06521	0.0267493
ACTL6A	1.11593	0.0505627	1.76225	0.00297854	2.41474	2.24759e-48	3.60326	5.83841e-17	1.27906	0.00161709	1.03537	0.48835
DPM1	1.91289	0.00253807	1.86477	0.011565	1.55393	9.25228e-27	1.25211	0.000476048	0.959181	0.705694	0.711059	1.03516e-07
SNRPD1	NA	NA	1.79107	0.0107516	3.66115	4.73861e-77	2.54185	1.3629e-14	1.50644	0.000399414	0.864216	0.0646671
UMPS	NA	NA	1.86828	0.00400474	1.95122	1.98686e-44	2.61872	1.04534e-15	1.30318	0.00339307	0.791277	1.82206e-06
HIST2H2BE	1.05973	0.045341	0.82167	0.627167	1.7972	1.568e-14	1.89648	0.000922798	2.36788	0.000160587	0.881954	0.293926
FOXO1	NA	NA	0.384438	0.00113675	0.444052	4.98287e-33	0.626114	1.53054e-05	1.52753	6.81189e-05	0.513389	3.34462e-11
PKIG	NA	NA	0.499016	0.0151494	0.779326	1.35329e-08	0.267527	4.67075e-13	1.40803	0.00109463	0.896201	0.0457613
LSM4	NA	NA	1.67547	0.000140609	2.20785	1.58348e-46	2.1592	4.951e-11	1.51845	0.00292851	0.893483	0.158175
PHKB	0.975372	0.480437	0.716334	0.0112642	0.781831	1.55721e-06	0.506454	7.98907e-07	0.773206	7.39444e-05	0.676451	3.4446e-09
PRKACB	NA	NA	0.256971	0.000838746	0.819999	0.000454298	0.602042	5.80956e-07	1.48852	0.0153704	0.644013	4.74249e-07
USP8	NA	NA	0.578808	0.000414781	0.924924	0.0111218	0.694113	1.74777e-05	1.08375	0.454528	0.722825	6.81507e-07
RFXANK	NA	NA	1.41438	0.0219836	2.4161	3.63625e-46	1.48276	7.32362e-07	1.17438	0.0065161	0.887374	0.0312422
SFSWAP	NA	NA	1.34993	0.188121	1.14045	0.00122016	1.13793	0.0356859	1.19218	0.000906195	1.16749	0.00740067
NNT	NA	NA	0.612851	0.0121289	0.617188	2.75225e-11	2.56811	1.05737e-10	0.869598	0.0114293	0.622532	1.94219e-07
ABCC1	1.00814	0.767883	2.2558	0.000948306	1.33402	0.000286068	3.24852	2.77026e-07	1.83552	2.65307e-05	0.803418	0.00572339
TARBP1	NA	NA	1.63795	0.00943805	2.8348	8.30762e-50	1.60681	3.10961e-07	1.15126	0.0489049	1.09675	0.0637175
TCEB1	1.40016	0.261516	1.93115	0.000142542	2.41934	3.94146e-58	1.57089	6.19034e-09	1.50596	6.4165e-06	1.04823	0.432245
GCC2	NA	NA	0.62956	0.00726041	0.918204	0.0339234	0.634713	3.00806e-06	1.07147	0.604807	0.800648	2.17615e-05
RALBP1	0.895927	0.0139426	0.797193	0.0587466	1.68017	2.44839e-41	1.28137	0.00048677	1.61694	1.87643e-07	1.21183	0.00635457
IL8	NA	NA	5.38585	0.0314268	1.528	0.000624015	1.63824	0.197408	13.8575	7.68696e-08	8.31309	1.51925e-07
PPP2R1B	0.825232	0.000741133	0.83925	0.308092	0.535219	5.71502e-14	2.09327	1.6416e-07	0.51984	3.43356e-06	0.591561	2.83515e-10
DDIT4	NA	NA	2.2685	0.00365565	1.29647	0.00621476	2.63632	3.72441e-10	1.14149	0.457572	2.88294	8.88636e-09
ANPEP	NA	NA	0.108656	0.000302017	0.537692	9.1807e-19	0.268434	1.57093e-07	0.126848	2.28981e-05	2.41067	8.43513e-05
NIT1	1.01383	0.901175	0.663487	0.000974613	0.777409	1.23454e-09	1.25069	0.000100626	0.815361	0.0207284	0.617106	9.35868e-07
EPHB4	NA	NA	2.24008	0.00103571	1.16359	0.000638111	1.32994	0.00130388	1.71272	3.73352e-06	0.803138	0.00734486
NBN	1.09153	0.363202	1.84014	0.00154917	1.76673	2.99951e-22	1.25934	0.00308262	1.35506	0.00147934	0.871295	0.000323072
SOX9	NA	NA	2.79324	0.00317946	2.10636	3.23346e-12	1.81739	0.00729545	3.0549	0.000104504	0.618534	8.18936e-06
IL1R1	0.821657	0.00381969	0.376447	0.0023806	0.704143	3.04172e-12	0.507647	2.63915e-07	2.48591	9.08178e-06	0.869797	0.0548993
UBE2C	NA	NA	6.28133	1.39324e-07	NA	NA	31.733	5.0279e-22	1.92356	0.00261022	1.42798	0.0463389
DYRK2	NA	NA	0.592835	0.0176064	1.82819	4.41405e-25	2.55068	3.29444e-14	2.61456	6.12891e-06	1.26685	0.00188013
C7	NA	NA	0.0593892	1.07274e-08	0.0600389	1.16275e-57	0.0527706	1.1404e-14	1.39799	0.180757	0.407801	8.79933e-05
LOXL2	NA	NA	3.40126	0.00578441	2.35447	9.47335e-33	4.00398	9.17256e-12	4.80253	2.60374e-07	4.61324	6.90921e-10
LYPLA1	3.21739	4.74855e-06	1.29011	0.0497499	1.29803	5.58242e-09	1.81925	1.90168e-13	1.39308	0.013244	0.770194	0.00233154
RNASEH2A	NA	NA	4.1073	5.0511e-06	2.939	3.3296e-53	5.45361	1.28709e-16	1.49692	0.000380217	0.958772	0.624669
NOP16	NA	NA	2.1672	0.000263699	1.65002	1.29445e-19	1.78943	4.35054e-07	1.31157	0.0257212	1.12743	0.0207571
PTPRK	2.86071	0.000121051	0.735733	0.141073	1.16348	3.32879e-05	1.19836	0.0307769	1.50794	0.000301883	1.59471	6.11484e-11
HMBS	NA	NA	1.46345	0.0189956	1.56062	8.71078e-21	2.42666	5.91317e-15	NA	NA	1.41794	0.00577261
TIMELESS	NA	NA	2.15181	0.000165726	1.79869	5.95119e-36	5.70218	4.66384e-18	1.21624	0.0156024	1.09295	0.241198
PAPSS2	NA	NA	0.34473	0.000224497	0.447725	4.66454e-26	0.238261	1.4146e-14	0.935677	0.502194	0.21023	9.84731e-14
FOXK2	NA	NA	1.66077	0.00396841	2.20343	4.88582e-46	1.92353	3.49613e-11	0.618961	3.05127e-05	1.15647	0.013905
BMS1	NA	NA	1.39576	0.0102984	1.39112	6.70182e-16	1.54453	8.61422e-09	1.35543	1.35837e-05	0.991034	0.837731
THBS2	2.06988	4.31076e-05	2.1232	0.185665	NA	NA	9.93432	3.7688e-14	29.6935	3.47998e-10	2.47524	0.000380747
SLC11A2	NA	NA	1.97362	0.00644302	1.11628	0.0116329	1.54552	0.000639929	1.43063	0.00363419	0.79275	0.0019413
RB1	1.52445	0.00332565	1.3217	0.108257	1.17725	0.000651554	0.955408	0.635416	1.79565	7.12669e-05	1.18485	0.0278158
DAPK1	NA	NA	0.366852	0.00586181	0.482602	1.39848e-32	0.199752	9.57003e-15	1.72162	7.64635e-05	0.520506	1.68888e-05
RNF8	NA	NA	1.68703	0.00058481	2.32105	1.71034e-43	1.32716	0.000331647	1.23662	6.11365e-05	0.822764	3.81988e-07
GALT	NA	NA	0.714743	0.0129504	0.705655	3.87941e-12	0.642615	1.66772e-05	0.824502	0.00293189	0.863298	0.00880135
B3GNT1	0.960718	0.0054764	0.702713	0.0557095	1.21126	9.33158e-06	0.52478	6.48612e-09	0.678941	0.000121237	0.800913	0.00347305
C1orf123	NA	NA	0.707087	0.00936919	0.868756	0.00113365	0.658755	5.54183e-08	1.10511	0.0266983	0.829559	4.43298e-05
MTFR1	1.10794	0.0266466	1.87882	0.00228155	1.89444	2.30143e-27	3.62244	3.06258e-16	0.86429	0.19541	0.561207	7.41119e-12
RFC5	1.06837	0.285943	1.51681	0.0758537	2.08146	1.49869e-28	3.15955	2.63419e-15	1.23697	0.020052	1.23496	0.00415813
CDK1	NA	NA	4.19345	2.48594e-05	NA	NA	21.3996	7.08173e-25	3.46003	2.29212e-05	1.5989	0.000424696
NOTCH3	NA	NA	1.97161	0.00633777	NA	NA	2.77917	6.63751e-09	4.22908	7.6798e-10	3.2609	1.49237e-11
DRAP1	NA	NA	1.50919	0.00178059	1.66114	8.45665e-38	1.22827	0.000146381	1.18561	0.000280797	0.962655	0.549116
MAP2K4	NA	NA	0.611249	0.000322381	0.83514	1.9727e-08	0.878091	0.0131214	1.18375	0.037958	0.82411	0.0390125
ARF6	NA	NA	0.804218	0.0629787	1.31442	2.04313e-14	1.65213	3.24721e-06	1.4907	0.000185384	1.11447	0.00791498
CAV2	0.145427	1.31581e-10	0.448787	0.0030006	0.900074	0.195199	0.118657	1.09202e-18	1.74205	0.000116032	0.597592	4.89147e-06
PHYH	0.656278	0.000285108	0.657969	0.0189618	0.539445	8.08324e-24	0.501033	6.89057e-08	0.543926	3.6157e-05	0.50657	2.67309e-09
ITGB1BP1	NA	NA	1.54505	0.0212191	2.32274	1.64556e-48	0.926145	0.514666	2.1429	8.33026e-08	1.21392	0.00460692
PPP2R5E	1.33013	0.00180211	0.572599	0.0073534	1.47493	8.00483e-19	1.40286	2.49935e-07	1.31809	1.93812e-05	1.11477	0.0048766
RBBP8	NA	NA	1.26344	0.28839	2.41146	7.74825e-36	1.99736	1.95669e-09	1.4876	0.000913831	1.64128	1.77246e-07
SRSF5	1.38437	0.102625	0.463886	1.83343e-05	0.660622	6.68651e-29	0.421918	5.24432e-18	1.18461	0.0201984	0.815925	0.000131958
HES1	1.02165	0.0421563	1.44481	0.244318	0.620421	1.33165e-19	1.52889	4.33623e-05	1.80818	0.000623768	1.64558	0.000477439
PSMA4	1.58429	0.00149442	1.12245	0.563888	1.5409	2.02544e-31	1.41215	7.15996e-08	1.47639	0.000180267	0.969705	0.618756
SATB1	NA	NA	0.468157	0.00445824	0.270294	1.02783e-43	0.532673	1.10838e-07	0.588077	0.000732619	1.33419	3.47738e-05
CCNA2	NA	NA	2.98581	0.00183823	4.63313	1.06405e-55	10.6471	1.44889e-20	2.15302	0.00111277	1.57428	0.0100186
TMPO	0.987087	0.45041	2.26497	0.000115182	2.82057	2.45407e-45	4.89495	3.97122e-18	1.13828	0.289966	1.1543	0.0336639
EIF3B	1.01716	0.337077	2.71341	2.25756e-05	1.90041	1.00297e-45	2.20454	1.62043e-15	1.14767	0.0332322	1.15862	0.00575978
IQGAP2	NA	NA	0.371641	0.00341557	0.606938	1.93851e-19	0.335803	1.40931e-09	0.765226	0.00261707	0.320568	2.98078e-10
TPBG	1.57441	0.00306861	0.684709	0.146169	NA	NA	4.90345	1.5163e-19	4.41225	3.33798e-09	1.29116	0.00705559
RCAN2	0.939558	0.39237	0.150366	4.60986e-07	0.69265	9.50243e-07	0.277647	4.05317e-11	1.05917	0.705899	0.586423	1.29037e-05
CPQ	NA	NA	0.379393	0.00464211	1.75498	2.47209e-22	0.42368	5.6317e-10	0.702444	0.0021623	0.397047	2.02635e-10
MET	NA	NA	3.53505	5.85516e-06	1.30568	6.31076e-07	2.01956	0.000167643	2.85474	8.65357e-06	6.11244	4.91654e-14
TRAPPC3	NA	NA	1.11149	0.465022	1.44649	1.49122e-14	1.41217	2.65068e-06	1.30553	0.00708313	1.17586	0.00111544
ZNF318	NA	NA	1.59371	0.0213608	2.25481	4.12413e-44	1.91176	5.08269e-07	1.19358	0.0430151	0.798555	0.000979288
PPP6C	NA	NA	0.65305	0.0179982	1.37164	4.01207e-10	0.485578	2.20086e-12	0.746337	9.96906e-07	0.575559	1.68424e-14
CIAO1	NA	NA	1.58505	0.00644302	0.796719	1.62119e-18	1.86429	3.30172e-13	1.13426	0.0143462	1.21972	7.42848e-05
KLF9	NA	NA	0.173022	2.77195e-05	0.345251	6.5428e-35	0.220596	1.08198e-15	0.707841	0.00218419	0.351624	1.96154e-11
STAM	NA	NA	1.5019	0.00722842	2.97178	1.04266e-56	0.989588	0.891748	1.22465	0.0362511	1.58012	3.00291e-06
COX11	NA	NA	0.814606	0.0231146	1.58741	1.94458e-30	0.836018	0.00235618	0.803491	0.0238408	0.851161	0.00195814
CUL7	NA	NA	1.36754	0.0182957	NA	NA	1.62406	1.752e-08	1.24345	9.7942e-05	1.46162	7.12515e-09
GGH	NA	NA	2.15627	0.00413989	1.72665	4.84631e-13	5.55916	1.40029e-13	1.2562	0.0470006	1.18122	0.315399
C10orf116	NA	NA	0.473822	0.062956	0.215157	1.72859e-38	0.0694121	1.57466e-17	0.609565	0.0306055	0.443717	6.33225e-08
TFDP2	NA	NA	1.98494	0.0135987	1.3282	1.02394e-08	4.12082	4.48359e-13	1.41626	0.0027554	0.788344	0.000598099
DYNC1LI2	NA	NA	0.585073	0.00225737	0.765859	6.28124e-12	0.663898	7.59841e-08	1.44315	1.73412e-06	0.821974	0.000860793
INPP5F	1.02583	0.316091	0.804515	0.15482	1.47458	1.26733e-13	2.02635	2.3986e-06	2.76432	3.30226e-07	1.95336	2.8191e-06
SULT1A1	NA	NA	0.381727	1.75705e-05	0.292735	4.37964e-46	0.231728	6.44741e-15	0.764736	0.00013997	1.0608	0.0272347
SKP2	NA	NA	2.55238	2.49448e-05	1.58345	4.80343e-13	4.67862	8.36769e-14	1.42468	0.00550906	1.14145	0.0799773
CPT1A	NA	NA	0.551932	0.00461206	0.767627	1.26647e-05	1.78053	1.26541e-05	0.780566	0.00715169	0.738053	3.663e-06
FGFR2	NA	NA	0.185263	4.43528e-05	0.384674	3.45794e-15	0.780698	0.28548	0.847681	0.0371459	0.222127	4.32028e-12
COBLL1	0.615937	5.88804e-05	0.968649	0.921679	0.400168	4.41854e-34	0.713922	0.0291368	0.392592	9.14884e-06	1.19576	0.0215064
ERF	NA	NA	2.53961	0.00410822	1.08658	0.115875	1.33195	0.00735342	1.39041	0.00595105	1.37597	0.000198829
FDX1	NA	NA	0.906975	0.438174	0.708475	4.81645e-13	0.768301	5.02897e-05	0.766092	0.0364716	0.504018	1.89642e-13
CTSF	NA	NA	0.618305	0.0075637	0.716	2.57555e-11	0.505322	1.87131e-10	0.865204	0.254603	0.397193	2.19421e-12
SLC25A20	NA	NA	0.418105	0.000559284	0.470556	1.43893e-28	0.49017	2.03375e-11	0.568306	3.35739e-06	0.697309	9.37282e-06
POLR2D	NA	NA	1.63481	0.0004184	1.6305	1.39923e-32	2.3786	2.73555e-13	1.15494	0.0264021	0.889287	0.0883582
CXCL12	0.336491	7.61751e-05	0.0415179	2.08642e-08	0.0964875	6.08234e-73	0.218153	1.75117e-10	0.53083	0.0072834	0.267366	3.0394e-11
PRKAR2B	NA	NA	0.181129	0.0001704	NA	NA	0.413633	6.16299e-08	0.538413	0.000323068	0.521617	0.00010465
E2F3	NA	NA	1.96339	0.000546621	NA	NA	1.89023	1.49983e-10	3.14988	1.15569e-06	1.08027	0.0016831
UTP18	3.57261	1.49241e-06	1.79664	0.000912583	2.57048	1.59527e-53	1.64342	1.59114e-09	1.28774	0.0417898	0.952304	0.304538
PPRC1	NA	NA	1.90417	0.00235764	1.33513	1.57799e-10	1.18453	0.0829703	1.4447	0.000457656	1.21197	0.00172981
TDG	4.09133	2.34153e-10	1.0925	0.535989	1.88086	7.80024e-30	1.85581	4.07637e-11	1.75466	0.000152691	0.971164	0.630788
JUND	0.975986	0.839284	0.731119	0.0766965	0.854034	0.00436663	0.3767	2.45749e-17	0.827338	0.0294426	0.677508	0.000328386
TCF4	0.79441	0.00432198	0.505801	0.0030237	0.76965	0.00019575	0.6013	1.52418e-05	4.04395	7.35732e-08	0.726849	0.00278812
MPZL2	NA	NA	0.672919	0.0491705	1.53354	1.84103e-09	2.03029	0.000112494	2.88676	1.03517e-05	6.53268	5.36579e-15
NSUN5	NA	NA	1.6167	0.000953314	1.42408	3.53409e-24	1.45614	4.52917e-06	1.1861	0.014273	1.14403	0.000744733
PCYOX1	NA	NA	0.687083	0.00317616	0.514885	9.62844e-21	0.527625	1.40931e-09	1.36518	0.0150322	0.860336	0.0226673
DNAJB4	0.674388	0.000233912	0.411811	0.000404957	0.858557	0.0109179	0.418295	5.21861e-09	0.649677	0.00716184	0.247267	2.75178e-11
SNRPF	NA	NA	2.15851	0.000166781	1.83991	1.37201e-41	1.96157	3.09726e-14	1.14657	0.0310212	0.985592	0.766741
KAT2B	NA	NA	0.243077	2.77195e-05	0.602839	1.07882e-14	0.274368	6.34381e-16	0.698172	0.000630565	1.09657	0.28056
VRK1	NA	NA	1.77292	0.0323516	3.02788	1.99879e-55	2.03204	9.53852e-09	1.46696	0.0122534	0.792303	0.00209198
PCCA	NA	NA	1.11026	0.751364	0.614981	4.22251e-17	0.73122	0.000239952	0.795119	0.0070029	0.749041	1.24973e-05
ACVR1	1.15765	0.162578	0.901279	0.49889	1.34217	6.61655e-11	1.48918	7.49892e-07	3.24478	1.01832e-07	1.32057	6.08189e-05
CSTF3	NA	NA	1.37295	0.0680051	1.25428	1.26038e-09	1.6382	1.82024e-09	1.69328	6.58933e-05	1.16439	0.0138138
MORC2	NA	NA	1.7096	0.00163142	1.72006	2.35013e-37	2.18306	1.48766e-14	1.59349	1.29691e-07	1.11212	0.033531
E2F6	NA	NA	2.22863	0.000761665	1.74926	3.99131e-35	1.70378	5.47749e-09	1.29644	0.00196839	0.918783	0.18126
HSPB11	1.4163	0.00166233	0.888364	0.409629	1.6596	5.28436e-28	1.3664	0.000156376	1.30048	0.00500016	0.417263	6.84247e-13
FZD6	1.28878	0.0106451	1.56311	0.00747649	2.54546	3.81968e-28	1.85956	2.18856e-05	1.68679	6.63031e-05	1.11961	0.117603
LARS2	NA	NA	1.37454	0.0090284	1.1792	0.000114396	1.68068	1.17013e-08	1.30207	0.0223981	0.843697	1.10286e-05
KDELR3	NA	NA	1.64133	0.0957898	3.26079	7.65881e-24	5.39425	2.57971e-14	1.83011	0.0027515	3.79307	1.63027e-12
ZWINT	NA	NA	1.92471	0.000267757	8.93893	2.4522e-73	9.85633	2.13027e-19	2.48812	0.000389384	1.24993	0.0365361
PCBP2	1.0532	0.175638	1.20403	0.458503	0.721237	1.81757e-14	0.499598	1.85178e-12	0.720224	3.97062e-06	0.697213	5.84226e-07
WASF3	0.57237	1.40558e-05	0.754747	0.114382	0.760989	0.00233961	0.25778	1.31751e-10	1.12052	0.415838	0.334638	1.82915e-11
CTAGE5	NA	NA	0.676873	0.0012454	0.651169	4.71709e-29	1.20161	0.01474	0.766175	0.00647566	0.879948	0.0346318
STK3	NA	NA	1.74894	0.0111958	1.57792	7.1448e-23	1.03085	0.683974	1.85628	4.98968e-09	1.18741	0.000378871
GNG11	NA	NA	0.519048	0.0361641	0.884915	0.0469792	0.134627	9.2688e-16	1.7078	0.000432496	0.596085	4.65053e-06
PREP	NA	NA	2.85012	8.99824e-05	0.950649	0.132815	1.65973	2.1524e-08	1.31186	0.0226043	1.24329	1.8227e-05
ADK	NA	NA	2.07517	0.00543818	0.406366	4.92404e-35	1.4886	3.78304e-05	1.18191	0.0144903	2.01588	6.51994e-09
RFC3	NA	NA	4.47239	3.99737e-05	3.36372	3.46342e-53	2.31824	1.52505e-12	1.53872	0.00280453	0.631726	0.00106546
ENOSF1	NA	NA	0.653416	0.0105848	0.629029	9.91048e-23	0.569873	1.46093e-08	1.36503	0.0022883	0.658431	1.00414e-07
RAD51AP1	NA	NA	2.50776	0.00135117	NA	NA	6.67894	2.28499e-17	2.03181	0.000648448	1.47742	0.00307949
TFDP1	NA	NA	1.88787	7.87845e-05	1.91562	3.59294e-20	1.98744	4.67977e-12	1.51079	3.45559e-05	0.69149	6.10044e-09
NDC80	NA	NA	2.28217	0.0305083	NA	NA	13.3346	4.45485e-21	3.24131	2.06983e-06	3.1501	1.51788e-07
WASF1	NA	NA	NA	NA	2.15465	7.8474e-29	5.20072	3.24053e-12	1.92038	5.06612e-05	2.39747	1.43778e-10
BTD	NA	NA	0.4941	0.00032756	0.901126	0.093499	0.653184	6.28235e-06	0.292799	7.39754e-09	0.525303	3.75984e-08
CKS2	NA	NA	4.02456	9.13168e-06	5.89884	3.72375e-68	2.5574	4.78591e-10	4.0028	6.18291e-05	3.60712	3.0223e-07
KLHL20	1.00849	0.878091	0.571236	0.00203689	0.802906	1.66296e-06	0.746442	1.25362e-05	1.82171	8.04767e-06	0.830559	0.00951454
EIF2AK2	1.04044	0.569959	1.40002	0.0115454	1.22221	1.44297e-07	1.29308	6.08312e-05	1.18615	0.000706414	0.941814	0.304016
ZC3H14	1.04637	0.158144	0.81203	0.0532433	0.703728	1.04988e-15	0.55433	3.81101e-09	0.819612	0.00484802	0.797212	6.33884e-05
PPIH	NA	NA	1.81743	0.00390876	1.67034	8.54139e-29	1.7143	5.3886e-08	1.19591	0.00263001	0.783687	3.73397e-06
DBF4	NA	NA	2.21997	4.50555e-06	3.29638	1.43658e-61	3.77078	1.0852e-16	1.37317	0.00697456	1.14076	0.251696
RPP14	NA	NA	0.931685	0.644321	0.882897	0.000798139	0.765512	2.57092e-06	0.78721	0.000384034	0.623593	9.01678e-09
PMAIP1	NA	NA	2.06577	0.0137839	NA	NA	3.37717	1.25776e-10	3.52022	2.49005e-05	6.70777	1.82824e-08
ALDH6A1	0.22128	4.1845e-07	0.397698	0.00102242	0.237169	1.14188e-49	0.642177	0.000121165	0.320089	1.07519e-08	0.45637	4.64179e-11
AMT	NA	NA	0.447134	0.000723323	0.505022	2.36182e-27	0.321356	1.08355e-11	0.58691	7.5973e-05	0.670255	0.0020324
SURF1	NA	NA	0.776378	0.0477473	0.769836	4.98689e-14	0.81737	0.00880643	0.666967	3.52452e-05	0.768957	2.06417e-05
NF1	NA	NA	1.10401	0.1738	1.56556	1.05261e-23	2.04793	1.25232e-08	1.47459	0.000301325	1.27923	0.00750539
MT1X	0.745583	0.0237226	0.299299	0.000209891	0.0830323	5.21864e-60	0.306286	1.24809e-08	0.436409	3.24647e-05	0.439033	4.49498e-08
MRPS12	NA	NA	1.91899	0.00919913	2.24667	8.99768e-30	2.95429	1.84051e-14	1.38493	0.00590152	0.826786	0.0131142
POT1	NA	NA	1.63816	0.0165614	1.33445	3.18528e-11	1.76083	4.40271e-10	1.47474	0.000157405	0.579118	1.37413e-07
KHSRP	NA	NA	1.96633	0.00135156	1.47499	3.64472e-17	1.53076	4.26594e-07	1.40035	4.46413e-05	1.04435	0.510732
SLC12A2	1.01495	0.561162	1.79966	0.0118082	1.17761	0.0296905	2.0004	1.33025e-07	2.55776	0.000355427	1.97916	4.99063e-12
GSTM2	1.00153	0.834904	0.547405	0.00944576	0.385959	7.24411e-29	1.26511	0.234196	0.691773	0.00102616	0.549649	2.8415e-07
RAD1	NA	NA	2.04959	0.000532881	1.8174	1.89805e-32	2.11021	2.29275e-13	1.37109	1.4109e-05	1.32686	8.19391e-06
RABIF	NA	NA	1.10486	0.547352	2.67418	2.17941e-63	1.54329	1.35738e-07	1.24466	0.00138517	1.40796	4.93599e-07
C9orf16	NA	NA	2.7673	0.000702915	2.42827	1.3023e-38	1.06221	0.574266	1.46024	6.39508e-07	2.57089	6.89735e-12
DOLK	NA	NA	1.53585	0.00612655	1.9195	7.80201e-40	1.35157	0.000163758	0.96519	0.67858	1.21756	0.000112703
BID	NA	NA	2.16634	0.000532078	1.80074	7.93485e-22	1.96324	7.67175e-08	2.19443	8.14476e-06	7.18906	1.63027e-12
C15orf39	1.01109	0.194969	1.39171	0.0412979	NA	NA	1.54036	5.7371e-06	1.26404	0.00916006	1.17531	0.00848284
EPB49	NA	NA	NA	NA	0.801182	1.67262e-08	0.686665	0.00753852	0.661404	0.000805663	0.758668	0.00115256
ATXN7	NA	NA	0.552966	0.0197006	0.630125	8.03389e-26	0.480506	2.61244e-13	0.711542	0.000773732	0.864299	0.00497081
GSTM1	0.992454	0.414793	0.61469	0.00951593	0.453189	3.62497e-22	1.34929	0.136922	0.714336	0.00649213	0.574018	2.99949e-07
LSM7	NA	NA	1.59361	0.0160883	1.79248	2.84633e-31	1.71333	1.0956e-09	1.51143	0.000406571	0.972835	0.637229
ABCG1	1.25749	0.0186071	0.692569	0.196605	1.97931	2.95963e-16	0.49167	2.61591e-06	3.25532	4.20114e-05	1.47505	3.01103e-05
CCL21	NA	NA	0.130603	9.46498e-06	0.332038	1.84912e-35	0.415039	0.000175437	1.52742	0.203347	0.0344435	2.32937e-13
ASL	NA	NA	0.69115	0.0183957	0.36091	7.70518e-39	0.753493	0.0139348	1.34521	0.0570817	0.81162	0.00770135
VCAN	2.16265	0.000241761	1.30235	0.402783	2.41441	1.05399e-09	4.59834	6.7796e-10	21.0138	2.9208e-10	3.71548	5.85769e-07
NR4A2	NA	NA	0.312937	0.0373192	0.357098	2.22377e-26	0.107266	1.76844e-14	1.36923	0.210371	0.578478	0.00915814
SRD5A1	NA	NA	2.65881	4.98366e-05	0.265033	2.05371e-40	11.6113	2.04661e-19	1.852	0.000796998	1.69956	1.30761e-05
PARM1	0.986262	0.179688	0.340949	0.00451847	NA	NA	0.187694	1.20194e-10	0.644724	0.0431879	0.761776	0.00229726
CDC42EP1	NA	NA	1.77322	0.0499585	1.41738	1.68838e-09	1.00674	0.954542	1.43334	0.00201469	2.52806	2.11265e-10
DIEXF	NA	NA	2.67229	2.72163e-05	2.68829	7.84525e-52	2.49265	6.05445e-16	2.04523	7.63585e-07	0.820546	0.000643491
NFE2L3	1.00467	0.427592	11.4635	1.5729e-07	NA	NA	3.25939	8.17299e-11	4.38339	3.37253e-06	18.0884	1.0924e-13
TGFBR3	NA	NA	0.385968	0.00244051	0.491811	1.62103e-16	0.183798	1.56564e-12	0.88073	0.494491	0.372948	4.18289e-13
CENPC1	NA	NA	0.609746	0.0285252	0.677291	1.58887e-17	0.934772	0.407419	0.785616	0.0253524	0.668649	1.14049e-10
MT1G	NA	NA	0.276335	0.000613873	0.054758	1.46151e-60	0.224721	5.17734e-10	0.287888	3.92725e-06	0.31197	3.96072e-09
FEN1	NA	NA	2.80905	0.000568464	4.59469	3.73702e-73	5.4565	1.52953e-22	1.43333	0.0026357	1.38764	0.00262858
DHRS12	NA	NA	0.748485	0.0217324	0.570778	2.72884e-24	0.446114	3.55957e-12	0.389134	0.000122072	0.619395	1.53781e-08
TMEM5	NA	NA	1.7184	0.00521413	1.33664	1.02969e-10	1.5386	2.07951e-06	1.32821	0.0177427	0.716416	0.00166688
TTK	NA	NA	4.55435	0.000164538	NA	NA	26.7449	9.52066e-25	1.81095	0.0035151	1.8283	0.000621664
ATG12	1.01786	0.385924	0.845367	0.11807	1.09889	0.00641238	1.52806	1.20342e-06	1.25895	0.00432102	1.12466	0.0487132
FGL2	NA	NA	0.155263	3.30546e-05	0.612315	4.3154e-14	0.291015	7.73463e-08	2.36149	0.00329542	0.347543	2.29541e-09
MTMR9	1	0.427592	0.453252	0.00036423	0.689427	1.69896e-16	0.442543	1.2141e-14	1.37357	0.00166316	0.903472	0.0352228
MAD1L1	NA	NA	1.79361	0.0076394	0.569207	7.78612e-16	1.31084	0.000242519	2.02098	0.000300691	1.27189	0.00349944
PTGER4	0.591441	0.00223873	0.312113	5.11945e-05	0.793026	0.00577241	0.34163	4.13677e-11	0.405873	1.14118e-06	2.50284	7.51714e-07
ZNF274	NA	NA	0.705287	0.0203617	0.827084	1.30773e-05	0.473343	6.39394e-09	1.46696	0.0109192	0.859131	0.00276019
RDX	0.56567	0.0137594	0.341448	0.000314053	1.21362	9.69616e-06	0.509395	2.14799e-12	1.08544	0.57638	0.629663	3.26714e-10
CSTA	0.790027	0.329496	0.978712	0.975425	1.2578	0.0491214	1.85764	0.0423719	5.12992	1.99475e-06	3.76389	4.29326e-05
NMT2	0.657237	0.000346475	0.611321	0.054326	0.900167	0.0258272	0.580454	6.85943e-07	0.783798	0.00176979	0.569736	6.43492e-09
ITGA2	NA	NA	2.03735	0.0148441	NA	NA	3.31787	1.00387e-07	9.42457	7.02634e-09	6.2122	7.44261e-11
AUH	NA	NA	0.732704	0.0269364	0.860551	0.00157744	0.760082	0.000197574	0.92328	0.506863	0.800516	0.000142406
ARID4A	NA	NA	0.524071	0.00151037	0.680862	4.31887e-18	0.450171	1.45285e-11	1.24035	0.0508442	0.776807	0.000122595
AOX1	NA	NA	0.485097	0.00447774	0.221264	1.05317e-27	0.131012	3.17299e-16	0.328787	0.0101649	0.0634792	1.39702e-16
RECQL	1.28551	0.00665417	1.21652	0.360671	2.40226	5.55442e-42	1.34772	0.000191156	1.91487	1.49064e-07	1.33091	0.000309649
HSPE1	1.47572	1.7126e-05	2.08225	0.000847573	1.56623	8.59691e-26	1.59854	1.61027e-08	1.31308	0.0476504	0.736413	6.83524e-06
UST	1.00733	0.493008	0.565116	0.0138662	0.844986	0.000578848	0.778589	0.189735	0.567274	0.00858507	0.591849	5.84328e-06
ANG	NA	NA	0.461601	0.00245058	0.260289	1.43036e-37	0.322955	4.37662e-10	0.909781	0.627138	0.80165	0.019589
APBA3	NA	NA	1.27218	0.00202753	1.07158	0.00363175	1.15266	0.000481865	1.19628	0.00224308	0.924511	0.0465644
PEX11A	NA	NA	0.530379	0.000833601	0.680719	4.17443e-13	0.894943	0.190461	0.61989	0.000211042	0.602769	0.000212586
ITGB3BP	1.02826	0.189848	1.58135	0.0329611	3.4671	2.85939e-57	1.25736	0.0180094	1.2821	0.0265316	0.88019	0.231127
AP1S1	NA	NA	2.21485	4.54376e-05	1.14946	3.95042e-05	1.80396	2.54388e-08	0.985507	0.886427	1.46145	3.51333e-07
HGD	NA	NA	0.512811	0.0239499	0.290209	1.20175e-33	NA	NA	0.572085	0.000125317	0.121095	5.26714e-15
EHHADH	NA	NA	0.351765	9.74554e-06	0.294783	3.66667e-39	1.85999	1.47888e-06	0.668042	0.00751623	0.583682	2.60119e-09
EPM2A	NA	NA	0.563125	0.00327318	0.660075	1.44667e-25	0.535344	2.32217e-13	0.76476	0.00291349	0.560536	8.58821e-09
PAFAH2	NA	NA	0.478087	0.0284843	0.725378	3.76596e-12	0.834138	0.0892575	0.76286	0.0254431	0.729914	0.00955607
PER2	1.07873	0.276379	0.428465	0.00228358	0.653487	1.357e-13	0.521786	3.10934e-08	0.99929	0.996192	0.631687	4.02146e-07
NR3C2	NA	NA	0.166811	1.09419e-05	0.298669	1.07337e-48	0.150293	1.79982e-14	0.494954	0.000439964	0.571565	1.37329e-06
HNRNPA2B1	3.81765	0.000141313	1.15473	0.1351	1.43614	4.38257e-30	1.50998	5.03573e-11	1.38088	0.00106365	0.8196	0.00164885
STIL	NA	NA	2.45218	1.79455e-05	NA	NA	5.90084	2.44996e-18	1.98499	1.56728e-05	1.30015	0.00508991
BARD1	NA	NA	1.84493	0.00210945	NA	NA	2.90327	1.19928e-13	1.9367	3.88429e-06	1.37636	0.00022971
PEBP1	1.08699	0.517439	1.3113	0.0843832	0.518132	1.82985e-28	0.594951	5.27359e-09	0.505247	2.78401e-06	0.70605	3.45879e-06
ACADSB	NA	NA	0.268505	2.29393e-05	0.294791	8.29159e-43	0.342841	2.83382e-10	0.402329	1.18597e-08	0.449021	2.43817e-12
PFDN4	1.58074	0.00599323	2.98608	0.000179993	2.81367	4.71975e-57	1.81832	1.32698e-09	1.82461	1.56365e-05	0.905119	0.152988
ZBTB20	NA	NA	0.450368	0.00475619	0.421862	2.95216e-36	0.424488	1.64789e-09	1.37028	0.000136302	0.819502	0.00893975
H2AFX	NA	NA	2.03526	0.000479705	3.7472	1.01764e-65	2.63206	5.038e-14	1.50034	0.000297267	2.42096	1.10097e-12
OCEL1	NA	NA	0.688961	0.0213625	0.766312	2.14756e-10	0.631914	1.37473e-06	0.949177	0.592722	0.754459	0.000224257
C6orf106	NA	NA	1.42638	0.0202559	1.23055	9.83101e-07	2.03524	1.33922e-07	1.29038	0.00259194	1.23773	0.00053759
UGP2	0.27921	4.86213e-09	0.379924	0.000218521	0.546817	1.09363e-22	0.749024	0.00505311	1.5079	0.00099274	0.734893	6.83587e-05
ETFDH	NA	NA	0.320256	2.49448e-05	0.216739	1.51359e-57	0.934283	0.326743	0.593401	0.000198827	0.657498	2.06323e-07
ANGPT2	NA	NA	2.10951	0.000367973	NA	NA	1.60433	0.0416414	1.65965	0.00131575	1.45477	0.00603433
SNRPG	2.02684	2.18111e-06	1.73143	0.0023532	1.83951	5.64398e-53	1.73271	4.26582e-12	1.50085	2.53266e-05	0.978751	0.803568
PCDH17	NA	NA	1.52201	0.048584	1.80185	1.90905e-23	0.343233	2.52984e-11	1.87427	0.00235749	3.94702	2.69539e-13
UBFD1	NA	NA	2.34844	0.00106511	1.58279	3.61013e-18	3.07224	8.471e-17	1.49753	1.24765e-07	1.49839	2.53054e-07
BUD31	NA	NA	1.50685	0.00159429	1.81436	2.79553e-38	1.48743	3.0185e-07	1.2916	6.94912e-05	0.935621	0.252953
HSD17B6	NA	NA	0.246461	2.77504e-05	0.236686	1.05462e-24	0.0656936	1.56064e-17	NA	NA	0.214621	1.27244e-07
NCOA2	2.11571	1.27284e-05	0.596465	0.019936	1.64381	5.91092e-24	1.74769	0.000941027	1.9731	1.14063e-05	1.17596	0.00204584
RBM42	NA	NA	1.83912	0.00727826	1.58215	2.04647e-39	1.27404	0.000783561	1.24126	0.0088215	0.872679	0.0261878
ADAM17	NA	NA	1.27714	0.00369527	1.54631	3.50934e-20	1.43186	0.0057678	2.07231	8.62922e-08	1.19698	0.000348349
DUS4L	NA	NA	2.16674	0.00010566	1.90002	1.73877e-34	3.19729	2.28508e-15	1.19885	0.0236137	0.565134	1.17188e-09
DDX18	NA	NA	1.76019	0.00105794	1.83829	6.77484e-43	1.84533	9.04469e-13	1.18045	0.00277522	0.675776	1.57507e-06
AKAP7	NA	NA	0.241375	9.06875e-05	0.683574	1.34748e-09	0.437453	3.32007e-09	0.496071	5.33431e-05	0.695538	2.42428e-05
TUFT1	1.30922	0.0373296	1.13773	0.486062	3.26123	1.03711e-47	2.88876	2.82227e-08	1.5772	0.017309	0.772914	0.0333959
CRAT	NA	NA	0.650688	0.0234295	0.581276	3.38176e-25	1.05426	0.589815	0.363957	5.31847e-06	0.825901	0.00111471
UQCRB	1.20712	0.163686	0.79324	0.0136714	1.50834	6.37832e-37	0.729719	0.000471116	0.603555	2.74791e-07	0.444634	1.06085e-10
ZBTB16	NA	NA	NA	NA	0.313158	1.03385e-30	0.0611141	1.13977e-15	0.453517	0.000124276	0.384238	4.13347e-08
NOLC1	NA	NA	1.72315	0.0012211	1.6249	1.16103e-27	2.71501	1.40931e-09	1.29705	0.0491025	0.616384	7.86891e-12
POLE2	NA	NA	2.22377	0.0261618	NA	NA	6.47555	2.45346e-16	1.22184	0.0244711	1.33859	0.00955114
SETBP1	NA	NA	0.257571	1.17849e-06	0.670174	1.82391e-14	0.614404	0.000162743	1.13459	0.488133	0.369873	1.57755e-11
ACSM3	NA	NA	0.285269	0.002263	0.12981	4.93951e-62	0.556438	0.00294982	0.384707	0.00182316	1.08564	0.315068
WNT5A	NA	NA	3.5029	0.00153384	NA	NA	3.98032	2.94328e-08	2.97108	1.12933e-06	1.636	5.38728e-05
SOCS6	NA	NA	0.405256	3.73659e-05	0.873969	0.00206495	0.793371	0.00769748	1.28318	0.108765	0.621068	1.22333e-08
SLBP	NA	NA	1.62414	0.000453972	2.70034	1.47932e-56	1.62349	5.35084e-14	1.56848	0.00155599	1.10091	0.0810413
SNRPA1	NA	NA	1.52399	0.0073671	1.81836	1.05166e-27	2.34398	4.12211e-13	1.61625	0.000320158	0.857233	0.00368032
ACADL	NA	NA	NA	NA	0.217428	3.07125e-45	0.0560147	1.13399e-19	0.293299	0.000721051	0.456724	9.4165e-07
HMGA1	NA	NA	2.95722	0.000139556	NA	NA	5.92256	2.5364e-15	2.00109	0.00114238	1.43456	0.00178763
GINS1	NA	NA	5.76582	1.09132e-06	NA	NA	23.9493	1.38479e-23	2.50404	0.000448555	1.79156	0.000214242
CA4	NA	NA	0.069666	0.00141968	NA	NA	0.0169993	1.05511e-22	0.254288	1.26737e-05	0.218349	3.90774e-06
KNTC1	NA	NA	2.02927	0.000935638	NA	NA	4.63534	2.77389e-20	1.87292	0.00157349	1.81051	8.28235e-06
ANK3	NA	NA	0.400841	3.00315e-05	0.242707	2.79082e-36	0.470152	4.62113e-08	0.775968	0.047121	0.700614	1.44333e-05
NDRG2	NA	NA	0.385807	0.000131695	0.243836	6.18886e-64	0.349696	7.05744e-09	0.809052	0.184434	0.450613	3.36248e-10
MT1H	NA	NA	0.288247	0.000338951	0.0776219	9.15642e-59	0.279857	4.81634e-09	0.407349	2.09154e-05	0.401433	1.87836e-08
METTL13	NA	NA	1.46063	0.00188564	2.40326	1.35367e-57	1.3964	8.46421e-07	1.19153	0.00498843	0.74826	7.01569e-07
CD36	NA	NA	0.0812848	2.10245e-05	1.48546	6.67416e-06	0.0369066	1.45861e-19	0.482093	0.00861585	0.532272	0.00339752
SMARCA2	0.811603	0.0592059	0.652403	0.00652983	0.462455	2.00258e-31	0.610992	2.65565e-06	0.664652	0.000281619	0.479917	6.14403e-09
GPR56	NA	NA	2.52636	0.000172486	NA	NA	2.04424	0.000139935	1.8422	0.000128816	1.26372	0.00299746
KAT5	NA	NA	0.793087	0.0491366	1.09977	3.43222e-05	0.670225	8.07108e-10	0.94517	0.0420704	0.821789	0.000824133
CBX4	NA	NA	2.76802	2.33384e-05	NA	NA	1.67587	1.25886e-09	1.26605	0.0201786	1.82112	1.37223e-10
NDUFB1	NA	NA	0.752425	0.101177	0.928972	0.0367519	0.796317	0.000693312	0.92242	0.0347058	0.804826	0.000628023
SEMA3F	NA	NA	1.88243	0.044699	2.39863	1.49838e-40	1.71737	7.33878e-06	1.60817	0.00136711	3.43484	1.49915e-15
MAP3K7	NA	NA	0.799974	0.281792	1.56071	1.50373e-15	1.83793	2.31983e-09	1.657	0.000206279	1.25876	6.53979e-08
HYAL2	NA	NA	1.66209	0.00304937	1.14862	1.5844e-07	0.323691	8.00059e-17	1.41783	0.00386162	1.48115	1.02871e-06
GNG7	NA	NA	0.632599	0.00340917	NA	NA	0.324187	9.84655e-12	0.477148	6.82597e-06	0.579758	1.37538e-07
CPNE1	NA	NA	2.94083	0.000723323	1.40216	1.2593e-15	1.54967	2.8015e-07	1.37829	0.000783035	1.11965	0.00264124
HSPH1	NA	NA	3.24942	1.71306e-07	2.12422	2.23957e-36	0.934254	0.59703	1.4185	0.0074878	1.19564	0.0021641
THRB	NA	NA	0.274502	3.58341e-06	NA	NA	0.44316	5.05966e-09	0.594727	0.00192571	0.651556	2.02664e-06
SLC16A7	0.890674	0.0174426	NA	NA	0.674881	3.0907e-07	0.821731	0.199237	0.704335	0.0270172	0.507796	9.53396e-05
ACO1	0.898703	0.000735304	0.722814	0.0304299	0.500306	6.59081e-26	0.830766	0.0666896	0.531475	3.71578e-06	1.3385	0.0013324
HMMR	NA	NA	2.82745	0.00756565	NA	NA	12.967	2.58843e-21	2.3702	0.00114749	1.96874	0.00317236
CDH11	NA	NA	1.49939	0.249935	1.43781	0.000294469	1.37866	0.0304341	21.3222	5.33401e-09	2.40133	0.000856572
CENPF	NA	NA	3.3056	3.35344e-05	NA	NA	30.662	1.12238e-27	2.77869	6.65972e-05	1.33684	0.00102352
TFRC	2.32813	0.0239542	1.23406	0.120549	2.95254	1.72397e-48	3.7923	6.72505e-05	1.65125	0.000763892	0.664819	0.000117138
DEGS1	1.08414	0.446373	1.16133	0.312325	1.79842	1.33195e-29	1.29982	0.00392707	1.90024	2.12162e-05	1.52302	1.58926e-10
POLR1C	NA	NA	2.40715	0.000160949	1.47131	1.23068e-16	1.68463	2.0185e-06	1.41645	0.00312167	0.791708	5.39989e-05
GIPC1	NA	NA	1.02181	0.929006	1.39156	2.61336e-21	1.21298	0.0169576	1.2898	0.000317935	1.31235	1.43367e-08
CD46	1.94759	0.00840981	1.41208	0.00329801	1.73469	6.68746e-26	1.62412	0.00416545	1.18179	0.111127	1.12805	0.00683828
GADD45B	NA	NA	0.410611	0.0263858	0.292869	1.66322e-48	0.121896	2.79744e-17	1.42017	0.138896	0.413853	1.95752e-06
RPL36AL	NA	NA	0.742654	0.0484055	1.02514	0.447193	0.813372	0.000251666	0.811758	0.000113037	0.877309	0.00109226
ABCF2	NA	NA	1.67288	0.0178021	1.88438	2.06751e-42	2.08071	7.61026e-11	1.51884	0.000159421	0.918985	0.202643
DR1	1.62562	0.00883155	1.15228	0.429034	2.14207	6.22549e-42	1.60666	5.76354e-07	1.47686	0.000203739	1.19681	0.00679513
ACOX1	NA	NA	0.379732	0.0001722	0.510939	9.64435e-24	0.686279	2.40041e-06	0.654282	0.00333646	1.36046	2.70624e-05
RBCK1	NA	NA	2.9922	3.93433e-05	2.17977	2.27327e-40	1.64622	9.14679e-09	1.27782	9.35594e-05	1.35545	5.51414e-07
SERPINH1	NA	NA	1.94627	0.035394	NA	NA	2.54533	1.18772e-11	8.4101	5.08915e-09	1.68361	1.5574e-07
SPAST	NA	NA	1.16856	0.190715	1.55997	2.05225e-35	3.68795	4.65193e-10	1.54332	6.45856e-05	1.30883	2.96984e-05
NCOR2	1.03382	0.578473	1.51462	0.0222113	1.23739	4.10165e-08	0.871157	0.0469509	1.73445	1.42582e-09	1.19861	0.00236168
METTL7A	0.942472	0.153557	0.192398	2.42684e-06	0.46452	1.43901e-38	0.277373	8.88576e-12	0.577507	0.000459418	0.611071	4.23578e-08
FGFR1	NA	NA	0.492415	0.00870896	0.793979	5.74251e-08	0.649678	1.22436e-07	0.503671	0.0114293	0.827771	0.00829273
MAZ	NA	NA	1.71647	0.0371363	1.48244	7.47019e-23	1.67046	6.29073e-09	0.898078	0.118043	1.27584	0.000195009
ID3	NA	NA	0.605929	0.0426629	0.435207	6.92217e-27	0.41042	4.28291e-08	3.9417	2.36871e-06	0.359043	1.61257e-12
CYB5A	0.773169	0.00104884	0.681876	0.0193156	0.563669	2.17147e-19	0.267558	1.67217e-14	0.394999	4.15367e-06	0.718507	2.45571e-05
AKAP9	NA	NA	0.425225	0.000150613	0.506697	4.35018e-34	0.797039	0.0202641	0.782121	0.000714027	1.68671	0.000367315
CITED2	NA	NA	0.274278	0.000275006	0.666367	1.60753e-09	0.238762	1.04049e-13	0.611676	0.000441798	0.252024	2.64224e-12
ACOT7	NA	NA	1.39581	0.049855	1.51882	1.54576e-15	2.26101	1.32776e-09	1.80092	0.0173587	2.44935	1.80625e-08
CDC14B	0.995367	0.402943	1.15566	0.343046	0.314523	3.63471e-43	0.685521	1.40177e-05	0.867159	0.0190993	0.386201	4.6717e-13
PPARD	NA	NA	0.793736	0.42752	1.70172	1.31745e-23	1.13259	0.00371334	2.01921	5.05933e-06	1.16138	0.0346318
PAIP1	0.973804	0.455897	1.39008	0.00397585	2.06175	1.73712e-39	1.71399	8.63739e-09	1.28064	0.000438441	0.922911	0.113854
VOPP1	NA	NA	1.19337	0.107397	1.66493	2.43673e-23	1.46878	1.04747e-07	2.0581	2.1427e-06	1.54544	1.21254e-05
PABPC3	1.59257	0.000140242	1.39535	0.0632459	1.74575	4.71368e-35	1.5846	8.2126e-11	1.26631	0.0404931	1.14392	0.00332317
ISG20L2	1.09336	0.0107485	1.97136	1.631e-05	3.8111	4.64662e-66	1.57264	4.48568e-10	1.96305	2.80606e-05	0.705846	3.51611e-08
MAN1A1	0.378683	3.76584e-05	0.418737	0.000544313	0.793513	8.84854e-05	0.4435	1.41926e-08	0.711447	0.0218859	0.488265	2.27062e-10
SEMA4F	NA	NA	1.20416	0.015009	NA	NA	2.04865	3.14779e-08	1.14487	0.0290963	1.24007	0.00133603
PRRC2A	NA	NA	2.01809	0.00130451	1.55224	2.34829e-23	1.4464	6.14525e-06	1.26866	1.29846e-05	1.11525	0.134296
DDX17	1.58871	0.000127017	0.775099	0.125036	1.1352	9.61569e-07	0.731854	8.19352e-10	1.15721	0.0108139	1.46968	0.00712429
DDX21	1.67339	0.000773473	2.08158	0.000137337	1.42289	1.11255e-12	1.34014	0.000460049	1.17296	0.0717983	0.939596	0.316731
EPPK1	NA	NA	1.88652	0.0284306	NA	NA	1.98036	5.38949e-08	4.9144	1.24097e-05	3.82894	6.74933e-10
TRIO	NA	NA	0.816218	0.301994	1.46766	2.00338e-20	1.56079	5.63061e-05	3.7833	1.09308e-08	1.20535	0.0198179
GPI	0.756668	0.0352597	1.7108	0.0359981	1.55117	5.4966e-15	3.53575	2.15974e-15	1.587	0.000246386	0.922146	0.243963
RCAN1	NA	NA	0.415166	0.000866678	0.221974	1.20769e-59	0.437616	2.01241e-07	0.911003	0.655176	0.261608	2.48688e-08
CAPZA1	1.35084	0.00308456	1.05474	0.581555	1.52516	4.03239e-35	0.894815	0.00952282	1.4083	0.00138362	1.31794	5.15055e-06
RAD50	NA	NA	1.48465	0.0223321	1.5128	5.0438e-23	1.6056	6.16839e-09	1.36258	0.00241125	0.735403	0.00112443
CIAPIN1	NA	NA	1.57572	0.00455162	1.28354	3.95058e-11	1.49615	1.01004e-06	1.39362	0.000339548	0.750394	6.89164e-07
RRAS2	NA	NA	0.541097	0.0365422	1.55658	1.29454e-12	0.730451	0.000208587	0.848004	0.0425499	0.661626	6.50607e-11
PDE3B	0.841012	0.0107273	0.497654	0.00163895	0.689692	1.21429e-11	0.359532	1.33636e-14	0.640144	3.35733e-05	0.989963	0.892333
DDB1	1.02252	0.163686	1.09391	0.284011	1.26543	5.39496e-28	1.49923	1.7841e-10	1.14422	0.00109621	1.08358	0.0116585
EZR	NA	NA	0.604376	0.0231956	0.875003	0.0424722	0.675854	2.04252e-05	1.77201	0.00413575	0.685643	0.0141796
ACTN1	1.676	0.0775165	1.17244	0.645775	1.19475	0.000312523	1.47051	3.54587e-05	3.07514	1.05286e-09	2.36801	2.47163e-10
XRCC5	1.61198	0.0013443	1.31222	0.0635731	1.35243	1.20156e-18	1.54024	7.94023e-11	1.42733	5.09764e-05	0.756622	7.24145e-06
VCP	0.947259	0.275704	1.4272	0.0253701	1.43103	1.54093e-16	1.67207	5.21755e-08	1.32572	0.0067326	1.09144	0.0959822
CLIC1	1.05883	0.212998	1.31553	0.00579339	2.96931	7.96757e-58	0.954978	0.400314	3.00089	4.59336e-07	1.39618	1.24512e-07
SERINC1	NA	NA	0.492462	0.000872417	0.734423	4.70802e-13	0.562763	4.64424e-11	1.33259	0.0386107	0.725852	5.4504e-07
PRDX1	1.3872	0.00306861	1.63489	0.00173081	1.51256	5.04262e-20	1.4969	2.42132e-06	2.56567	1.95001e-05	0.680837	1.52156e-08
RPN2	3.67631	2.02477e-05	1.7189	1.59775e-05	1.85925	3.26002e-59	2.29256	3.48677e-17	1.17383	0.00268943	1.16676	3.52735e-05
GARS	NA	NA	2.72703	1.50632e-05	2.52472	4.05421e-54	2.84564	1.30697e-19	1.02121	0.831124	1.74562	1.43778e-10
PRKDC	NA	NA	1.84744	0.0131071	3.14981	6.62564e-60	3.48337	1.41031e-15	1.62313	8.00778e-05	0.738456	0.00513128
CCT5	NA	NA	2.057	9.06875e-05	2.5746	2.99225e-65	3.354	3.50131e-18	1.62257	0.000206496	0.694781	0.000101033
EIF3E	1.6363	0.00542818	1.60093	0.0366861	1.79262	1.44429e-33	1.14063	0.020241	1.04981	0.348364	1.30007	6.15174e-05
TKT	NA	NA	2.53886	9.13168e-06	3.39186	3.34544e-50	1.53015	0.0016514	0.747582	0.00626461	1.23274	0.00485916
NRD1	NA	NA	1.28668	0.0027727	1.23232	3.55402e-11	1.32907	5.8445e-07	1.28429	0.000648448	1.16275	1.03827e-05
HNRNPUL1	NA	NA	1.48435	0.00856551	1.55736	1.37237e-36	1.17503	0.00158489	1.27807	0.0253537	1.1141	0.0434276
EIF2S2	1.09195	0.0327086	2.30999	8.6348e-05	2.0657	1.10738e-47	1.54445	2.29391e-10	0.971399	0.820282	0.992062	0.888994
ATIC	NA	NA	1.88496	0.00016811	2.38914	1.82438e-48	2.33144	3.16845e-15	1.47166	2.03673e-05	2.06308	9.08658e-12
SUMO1	1.38714	0.0204572	1.20496	0.102673	1.18938	2.1102e-07	1.25418	1.79892e-06	1.22793	0.000352232	0.714145	4.70591e-09
HNRNPR	1.85659	3.02744e-05	1.26643	0.00763885	2.17989	2.04722e-45	1.58673	5.76103e-08	1.25633	0.00190919	0.857309	0.0342766
XPO1	1.4248	0.000879801	1.41365	0.000374326	1.72752	1.5512e-46	1.93308	2.69718e-14	1.88626	9.63941e-06	2.57824	3.89246e-06
KLHDC3	NA	NA	1.47754	0.0271884	1.20743	0.000493101	1.39014	0.0002494	1.41085	0.000218436	0.824562	0.00016019
MCM7	NA	NA	2.25672	1.83343e-05	2.4595	1.35797e-50	4.7815	9.63682e-16	1.2107	0.0124561	1.32041	0.000138332
PSMB5	NA	NA	1.4137	0.0384738	1.84371	4.44031e-50	2.16029	4.64525e-15	1.16366	0.00644664	0.850225	0.000861715
HMGB2	2.2932	0.0017982	1.29113	0.190895	3.36792	1.40113e-52	1.9762	8.9986e-10	1.71047	0.000823247	0.825426	0.00423594
GOT1	NA	NA	0.644526	0.00543188	0.469203	3.52278e-21	2.37142	4.4813e-12	0.721231	0.0173613	0.668319	9.94719e-06
HSPA4	NA	NA	1.53817	0.00695412	2.4136	9.60003e-61	1.89445	1.36562e-13	1.34451	0.000396643	1.15046	0.00253546
SNRPB	NA	NA	2.44102	5.92767e-05	2.50378	8.33475e-62	2.23789	2.12583e-14	1.52603	0.000389384	0.96144	0.546324
ATP1B3	1.03069	0.600434	0.836307	0.171142	2.84739	1.43813e-31	1.47891	0.0044419	2.39065	2.65833e-05	1.46154	0.000181775
ADH5	0.787204	0.0142086	0.514037	0.00183913	0.818206	1.53444e-09	0.813578	0.00884482	1.28381	0.00289545	0.487578	1.63027e-12
THY1	NA	NA	2.14202	0.00418097	NA	NA	3.42793	6.89841e-09	8.42163	1.86465e-09	2.38519	1.16478e-08
STK24	1.12134	0.303884	1.12011	0.549605	1.94902	4.54525e-40	1.46413	4.67947e-05	1.23421	0.0199075	1.12504	0.00784844
ESYT1	NA	NA	1.43276	0.0410049	1.16853	2.38893e-05	0.813665	0.000487343	1.34915	6.99309e-05	1.50462	6.15723e-09
TXN	1.57228	7.6112e-05	1.1815	0.142001	1.93341	1.66708e-36	1.50036	5.00799e-05	1.68184	0.00109275	1.12401	0.0987876
GABARAPL1	0.761078	0.00240533	0.519639	0.00306499	0.287974	4.76704e-53	0.462163	6.09743e-11	0.91434	0.348323	0.690748	3.19766e-06
REEP5	NA	NA	0.645561	0.00321722	0.678339	1.11901e-18	0.370372	6.85481e-17	0.821087	0.0101724	0.662849	6.17798e-08
PRPF6	NA	NA	1.76413	0.00230679	1.74406	4.93225e-36	1.38386	0.000164081	1.18145	0.0118776	0.707892	0.000348626
CYFIP1	1.14505	0.0280162	0.727096	0.00680694	1.22526	3.29135e-09	1.01061	0.868554	1.32979	0.000798586	1.15744	0.000227731
ILF3	1.11342	0.0114419	2.00843	0.00315496	2.76375	2.84433e-48	1.96004	4.02571e-12	1.39846	0.000251288	0.867173	0.0041207
PPP4C	NA	NA	1.33875	0.173368	1.28084	2.48672e-06	1.77359	5.06287e-10	1.78499	4.3641e-05	1.20635	0.000176595
SEPHS1	1.15359	0.0984275	1.62211	0.000309854	2.29371	2.48404e-38	1.73953	2.79784e-07	1.27739	0.000660601	0.646598	2.45888e-10
UPF1	NA	NA	1.29609	0.080324	1.25716	2.65645e-10	1.31854	0.00137399	1.27506	0.00057375	1.14794	0.0433999
DUT	1.47979	0.00633716	1.08616	0.656213	2.22261	7.68967e-36	1.78322	1.16744e-05	1.52962	2.36931e-06	0.832206	1.17963e-05
UROD	0.793163	0.000702623	0.849981	0.315564	0.91083	0.0108671	0.868148	0.0237117	1.1947	0.0004247	0.851829	0.00583583
KPNB1	1.30494	0.00261337	1.85111	0.00159445	1.83798	1.97681e-29	1.68787	8.21184e-13	1.37265	6.86807e-06	1.20509	0.0024228
TUBB4B	NA	NA	1.41973	0.0058483	2.02166	7.27117e-53	1.52051	2.1695e-07	1.49916	0.000490252	1.12905	0.0148005
KDM2A	NA	NA	1.02928	0.898513	1.10548	0.0174797	1.28955	0.00259457	2.15275	3.95453e-06	1.4217	8.08969e-06
PINK1	NA	NA	0.592305	0.00116845	0.456513	5.2751e-39	0.582298	8.03176e-11	0.827231	0.0280076	0.951999	0.410222
TUBB	1.12563	0.145176	1.5811	0.00761606	2.12442	1.11622e-40	2.74477	5.79418e-16	2.2953	5.2119e-07	0.955195	0.484826
WDR45L	1.39307	0.00215018	1.08344	0.561976	1.56298	1.16331e-27	1.72825	1.56918e-09	1.31271	0.000572761	0.836419	1.97249e-05
MCAM	0.464483	2.47203e-10	2.20606	7.70944e-05	2.46804	9.21103e-31	3.6793	3.79815e-13	1.85579	0.000190215	3.38376	2.09906e-12
UBE2V2	1.26095	0.0125167	1.58057	0.0239256	1.55322	1.07017e-19	1.88294	1.18691e-11	1.09546	0.300658	0.660652	7.47322e-07
JAG1	0.962036	0.757041	1.27915	0.411594	1.37641	0.000174973	2.899	4.71077e-05	1.82081	1.20008e-07	1.49681	2.55062e-07
TRIP6	NA	NA	2.09666	0.00750501	1.17674	0.00216794	1.49543	3.57144e-06	1.68786	2.49386e-06	1.07851	0.198262
PRPF4	NA	NA	1.89251	0.000190122	1.56314	5.28315e-22	2.23288	3.50099e-11	1.42559	0.00222967	0.765702	4.23949e-07
FOS	NA	NA	0.297135	0.023189	0.0423839	1.19996e-80	0.165233	5.21489e-12	1.41981	0.159491	0.463787	0.000742704
WDR46	NA	NA	1.7337	0.00256006	NA	NA	1.80198	1.83524e-10	1.26051	0.00212032	1.11228	0.0139718
FERMT2	0.0733302	5.57793e-08	0.280834	0.000493258	0.543988	8.60918e-41	0.303454	1.27322e-11	2.14407	2.04991e-05	0.717663	0.000208444
NDUFA2	NA	NA	0.756252	0.0254132	1.1756	4.33754e-06	0.764006	1.86748e-05	0.891036	0.0103681	0.86829	0.0417933
EMG1	NA	NA	1.90234	0.0020888	1.62792	4.38605e-21	2.52465	1.82346e-07	1.30395	0.00246998	0.876574	0.0892256
CLCN7	NA	NA	1.34731	0.00123964	1.08525	0.0151094	1.27879	0.000129167	0.997218	0.964614	1.44228	4.08663e-07
TUBA1C	NA	NA	1.21584	0.0472839	2.90442	1.71285e-70	1.44419	4.04575e-12	2.70101	1.01345e-06	1.2489	0.000392746
SFN	1.4819	2.74786e-09	0.842507	0.560726	NA	NA	3.53376	2.09083e-06	15.4634	3.72295e-07	13.3211	1.17371e-10
SLC39A8	NA	NA	0.770498	0.281795	0.449786	3.30981e-26	0.104014	9.07716e-19	0.335055	2.98862e-05	0.659309	0.000891526
ID4	0.693144	0.321547	0.247332	0.000306917	0.289871	2.08466e-30	0.0690711	6.63468e-18	0.683534	0.0167662	0.339507	7.56007e-13
POLR2H	NA	NA	1.26369	0.0489357	1.447	9.47698e-21	3.19835	1.17446e-16	1.20251	0.0284509	1.02334	0.697321
PPAP2B	0.918792	0.00599323	0.285135	1.03004e-05	0.355894	6.92555e-50	0.36242	1.41432e-13	1.23102	0.0348216	1.12636	0.0810715
ECM1	NA	NA	2.00061	0.0293234	NA	NA	2.19694	0.000116695	5.06474	2.25769e-09	47.5082	9.98642e-12
POLR3C	NA	NA	1.47981	0.0105404	1.55366	9.35587e-31	1.26636	0.00587931	1.33551	6.49108e-05	0.876027	0.138641
PROSC	NA	NA	0.715046	0.0222481	0.500786	2.61069e-29	0.703887	0.000195013	0.673871	0.00364498	0.848883	2.13881e-05
TM4SF1	1.41098	0.0319217	2.04485	0.0169005	3.02913	3.30558e-27	0.593856	0.000180775	3.17865	3.15084e-08	2.04963	0.00014676
THOC5	NA	NA	1.14567	0.279468	1.71409	4.35445e-31	1.77495	9.16694e-08	1.42119	4.09239e-06	1.5775	2.74868e-06
MSH2	NA	NA	1.80771	0.0204404	4.32199	2.96304e-69	3.82837	1.25701e-14	1.32243	0.0103976	0.723377	2.50868e-05
PATZ1	NA	NA	1.75384	0.00315502	1.17245	2.93442e-07	1.77033	3.46321e-07	1.38653	0.000265515	0.66873	3.56201e-06
RAP1GDS1	NA	NA	1.47912	0.00255828	0.820325	0.00034546	1.35996	0.000211128	1.21763	0.000981676	1.21099	0.0117141
LSM2	1.00371	0.672233	1.83849	0.0210974	1.91428	2.08278e-37	1.6977	5.48835e-08	1.58244	2.75664e-05	0.75937	0.00359549
VTI1B	NA	NA	0.52803	0.000582101	0.889177	0.00043132	0.55101	5.74074e-10	0.879436	0.100123	0.513404	9.35995e-13
CCDC28A	NA	NA	0.714606	0.00548348	0.58885	1.08798e-23	0.615547	1.24845e-10	1.00342	0.977843	0.666408	5.06393e-10
RARRES2	NA	NA	0.504335	0.0247362	0.705679	7.65271e-08	0.369228	1.16993e-06	0.636717	0.068927	0.59601	0.000378871
RPA3	NA	NA	1.96167	0.0139673	1.66159	5.89275e-24	2.1062	9.73434e-12	1.31807	0.00364936	0.650495	2.88081e-06
POLR2F	NA	NA	1.37826	0.0157809	1.31184	2.58198e-17	1.64919	1.34468e-07	1.14379	0.000736268	0.655922	1.3562e-08
NCBP1	NA	NA	1.45655	0.0476237	1.25549	4.84823e-06	2.29805	8.64649e-12	1.4712	0.00046331	0.92469	0.0516083
PPAP2C	NA	NA	2.27402	0.00139132	NA	NA	10.8309	1.3119e-17	1.73646	0.00111494	3.29192	5.48863e-08
DCAF7	NA	NA	1.21658	0.362332	1.22761	3.06991e-06	1.4248	7.03355e-06	1.73379	0.00113777	1.17742	0.000797664
SLC1A4	NA	NA	1.97609	0.00238055	3.10036	5.45288e-44	5.20548	1.44287e-15	0.465827	6.61366e-06	1.83198	3.81949e-06
ADH1B	0.0715717	2.47203e-10	0.0233044	3.47712e-06	0.0384616	1.20783e-62	0.00582579	1.10923e-20	0.651299	0.162508	0.0309079	2.91314e-15
OSBPL3	NA	NA	3.06991	0.00124424	NA	NA	1.58904	1.45849e-06	4.58077	3.7616e-06	1.96544	4.64633e-10
CBX5	NA	NA	2.29289	0.0220502	1.37805	2.92827e-10	1.52994	0.00179057	1.25036	3.24742e-05	0.706052	1.53068e-06
GM2A	NA	NA	1.20381	0.440259	2.3621	1.05518e-47	1.98639	0.000269013	1.88409	2.55809e-07	1.39688	0.00127239
PHLDA2	NA	NA	1.91241	0.0390466	3.79961	4.6759e-28	2.01114	0.000103691	9.20291	3.36433e-07	4.8318	7.31883e-12
ITSN2	1.02253	0.618819	0.732314	0.00253055	1.13	0.000625562	0.586709	1.84975e-12	0.775868	0.00516332	0.802632	0.00597307
PUF60	NA	NA	1.71205	0.00072755	2.00609	6.48516e-41	1.85263	1.66791e-10	1.26564	0.0083982	1.08062	0.0347651
ATR	NA	NA	1.8544	8.04929e-05	2.09934	3.73775e-46	2.66636	1.19163e-11	1.98919	4.39027e-05	0.78684	1.0243e-07
ATP2C1	1.04478	0.167093	1.41111	0.00661453	1.52747	7.22197e-26	1.27499	0.00110192	2.2835	3.50229e-07	1.12289	0.0211103
GSK3B	NA	NA	2.46212	0.000663399	1.09814	0.0124169	2.03871	2.18922e-09	2.04536	3.93428e-06	1.59659	4.0959e-06
GART	NA	NA	2.67297	0.0001119	1.81444	2.1568e-27	2.80824	9.22683e-13	1.36839	0.000810523	2.71325	3.83042e-06
ORC3	NA	NA	1.61011	0.0132375	1.71994	2.24655e-31	1.26158	0.00177749	1.34164	0.0178256	0.904537	0.0206825
MAGOH	1.13544	0.124656	1.44268	0.0488043	1.36156	2.85666e-15	1.30878	0.00290898	1.25424	0.0150525	0.661314	1.09476e-07
HSP90AA1	2.08688	0.000715272	1.32198	0.00559596	1.61746	1.19031e-45	1.25357	0.00960929	1.42275	2.04481e-05	0.818836	0.000818452
HGS	NA	NA	1.45126	0.045771	2.06959	5.09331e-41	1.3456	7.96792e-07	1.22691	0.000305801	1.40849	1.97215e-06
EFCAB11	1.00739	0.580164	2.04675	0.00841034	1.8274	1.41043e-30	3.25547	1.21922e-11	1.36783	0.00128441	0.830009	0.00441198
TRIM27	NA	NA	1.7223	0.000948278	1.41822	3.10983e-31	1.47499	0.000332138	1.18565	0.000206279	0.90842	0.00295596
TNPO2	NA	NA	1.62948	0.00927427	0.970435	0.532923	1.4577	8.84373e-07	1.52148	8.02226e-09	1.16104	0.017958
BCKDHB	NA	NA	0.568239	0.00388214	0.3868	2.47891e-37	1.34556	0.00721643	0.597812	9.65039e-07	0.475699	1.38382e-07
WWOX	NA	NA	1.2014	0.0971283	0.632239	2.33705e-18	0.726191	0.000393733	0.643371	0.000287032	0.369773	3.10735e-12
PHLPP1	0.995599	0.518824	0.559554	0.0217418	0.694659	4.24699e-10	1.93144	4.96479e-06	0.582504	8.06694e-05	0.785657	0.00236934
LEF1	NA	NA	3.38545	0.00606846	NA	NA	3.66003	1.31227e-11	13.2614	4.88965e-08	1.54954	0.0105556
ZNF271	NA	NA	0.678374	0.0267277	1.48218	4.719e-18	0.838107	0.0160596	0.814173	0.0012742	0.537192	1.71148e-12
MGLL	0.677963	0.000141313	0.490351	0.00511765	0.424786	2.77613e-18	0.284894	1.10259e-13	4.30971	3.68052e-06	0.898596	0.280772
CD47	2.3669	4.74855e-06	1.71685	0.000796595	1.56836	4.51588e-09	0.249957	1.0022e-14	2.56612	1.20489e-07	1.45088	3.01571e-06
UBE3A	1.25622	0.0166303	0.796007	0.0950523	1.19181	4.6309e-06	1.54556	1.86155e-06	1.3389	0.00333525	0.786943	7.75208e-05
N4BP2L1	NA	NA	0.45597	0.000668683	0.26557	7.52166e-71	0.323035	5.9582e-17	0.768067	0.00732347	1.24647	0.00390334
MT1P2	NA	NA	0.331146	0.000342945	0.114591	1.37213e-58	0.337278	1.93356e-09	0.458936	5.05573e-05	0.473378	2.02689e-08
MAST2	NA	NA	0.767625	0.160307	1.10478	0.00451529	1.51338	2.19592e-06	2.54762	9.23418e-07	1.81312	2.67642e-10
PTGDS	NA	NA	0.418453	0.00546671	0.357739	9.58003e-12	0.148511	6.92252e-15	2.09219	0.00599476	0.587773	0.00824256
SORBS1	NA	NA	0.159381	1.59775e-05	0.494879	6.15166e-27	0.101185	5.14197e-17	0.831507	0.178707	0.709369	0.00411955
MYH9	NA	NA	0.855967	0.596452	1.24783	1.90979e-09	1.41599	0.000315576	2.11158	5.65871e-08	1.37673	0.00027906
PRRC2C	2.36143	1.20048e-07	1.31186	0.40848	1.97204	1.33659e-43	1.44996	1.09912e-09	1.85841	2.35894e-06	1.32196	0.00588962
RAB7A	1.00137	0.982162	0.926232	0.555788	1.34817	1.23805e-14	1.17215	0.0133973	1.44126	5.32571e-05	1.10136	0.018849
COL4A2	NA	NA	1.3328	0.351604	2.79231	2.26424e-23	1.84445	0.000379574	5.58364	2.72491e-09	2.13409	3.83343e-08
COL4A1	0.365238	8.04477e-05	1.99726	0.025269	4.57463	2.7801e-45	2.25858	1.60249e-05	5.27619	5.28362e-09	2.40794	4.77418e-10
XPO6	NA	NA	1.42898	0.0082954	1.18984	5.53732e-10	1.21772	0.000155256	1.44974	0.000149801	0.90208	0.0607569
C1orf144	1.0108	0.272222	1.38802	0.131693	1.06593	0.0462437	1.31643	0.000316236	1.27762	0.00430328	1.11845	0.0499449
STIP1	NA	NA	1.76727	0.000364827	2.84919	8.84022e-50	1.72814	8.97087e-13	1.5249	0.00225917	0.660296	0.00236005
CDV3	0.844188	0.146195	1.452	0.0109021	1.4189	7.46238e-24	1.48358	1.44575e-06	1.184	0.0114449	0.691576	5.38471e-06
YARS	NA	NA	2.35224	2.29393e-05	1.33877	2.69741e-10	1.4417	3.86323e-06	0.63135	1.95468e-05	1.42779	1.5641e-09
TPGS2	NA	NA	1.37962	0.0188315	2.89227	2.53303e-45	1.72187	6.54496e-07	1.38578	0.00283295	1.33521	2.92704e-05
U2SURP	NA	NA	1.53564	0.00146908	1.89122	2.05098e-34	2.46323	8.96245e-14	1.51199	0.000688993	0.751483	6.29257e-07
MYL6	0.860709	0.413718	0.674205	0.0025082	0.720028	7.12145e-31	0.736219	1.3477e-09	1.62903	7.10602e-06	0.789725	0.0421499
MTUS1	NA	NA	0.474232	0.000387291	0.695481	2.05543e-07	0.466291	3.94237e-05	0.702276	0.0383078	2.41854	4.73198e-11
HN1L	NA	NA	1.83968	0.000961457	1.2587	5.47029e-11	3.04168	1.27881e-19	1.34477	0.00224847	0.743358	4.88633e-10
MCM4	NA	NA	2.43704	4.42109e-05	4.43855	3.33922e-62	7.49544	1.18817e-20	1.31399	0.0102177	2.00264	6.13693e-09
EFR3A	1.93708	5.79347e-06	1.05564	0.669655	1.44229	8.28768e-13	1.60733	7.39361e-09	1.67159	0.00122426	1.4961	8.14259e-11
XPOT	NA	NA	2.9334	6.00242e-07	2.45892	1.0318e-50	2.8369	9.42096e-18	0.962395	0.712179	1.26505	0.000150601
RBM12	1.19728	0.0108274	1.42974	0.0217768	2.79598	9.41918e-56	1.60847	1.2874e-08	1.48558	0.00613714	0.699473	5.18478e-09
FKBP9	NA	NA	1.50786	0.0390466	1.84775	2.89025e-30	1.3241	0.00049435	1.41731	0.000704313	0.978778	0.728931
MT2A	NA	NA	0.373233	0.000566046	0.135611	2.0353e-58	0.331423	1.40019e-08	0.60009	0.000811429	0.58337	3.2568e-06
ACACA	NA	NA	1.8676	0.00122395	2.52381	7.27682e-43	1.36403	0.00142104	NA	NA	1.34673	1.62397e-06
SERPINE2	1.07447	0.0415087	1.99734	0.0267739	1.6834	5.44113e-06	6.69346	1.58486e-13	3.42188	6.14985e-06	1.59602	0.00896412
ANKLE2	NA	NA	1.6437	0.00898892	1.70156	2.29355e-25	1.28586	0.000116317	1.70649	1.51513e-06	1.5613	8.51829e-09
PSME4	1.08856	0.139434	1.7014	0.00129609	1.35103	9.27708e-14	2.43568	3.20591e-13	1.61791	4.56426e-06	1.09434	0.064685
ALDH1A1	NA	NA	0.21612	0.000267583	0.812214	0.00406305	0.526133	0.0128103	0.536943	0.00849348	0.246462	3.76987e-10
ASXL1	0.998113	0.275704	3.95622	1.8308e-05	1.3932	5.13961e-22	2.37985	6.03521e-07	1.16531	0.00431917	0.752409	2.77213e-06
NUP205	NA	NA	1.56568	0.00809992	2.94998	8.36425e-67	2.63877	4.34496e-16	1.60892	0.000124436	1.17968	0.000681486
AGRN	NA	NA	2.207	0.000796735	1.28597	2.31163e-06	1.40422	0.000492453	2.33081	7.91356e-07	2.27425	2.24746e-11
PSMD14	2.27896	0.00281223	1.95013	0.000499831	2.42827	4.55278e-63	2.02515	5.03937e-15	1.46358	0.000211042	1.06737	0.167271
LIMCH1	NA	NA	0.418429	0.000795716	0.766283	8.72837e-05	0.0532625	7.27566e-17	1.65381	0.000262734	0.727171	0.00507273
RBL2	1.00442	0.971899	0.723904	0.00606846	0.48434	8.40015e-49	0.617395	5.51774e-12	1.3655	0.018398	0.81673	0.0014564
FAM98A	NA	NA	1.49981	0.00396675	1.36644	7.97964e-16	1.73406	6.02148e-13	1.17467	0.00561474	0.8438	0.00115471
KIAA0930	1.00202	0.939919	1.61023	0.0108872	1.2964	1.39958e-06	2.30902	1.74357e-10	4.3484	3.41381e-08	0.880832	0.247797
HMGXB3	NA	NA	1.14477	0.0307744	1.57647	3.45647e-34	1.09889	0.0353425	1.19806	8.59117e-05	1.17954	7.39417e-07
CENPB	NA	NA	1.87964	0.0135097	1.18746	1.42746e-07	1.26084	0.00446765	1.3812	7.55271e-05	1.19625	0.00980334
NEDD4L	NA	NA	0.190177	4.81384e-05	2.73037	1.11622e-40	0.139152	1.71137e-16	0.541906	0.00297532	0.315883	6.52119e-07
KBTBD2	NA	NA	1.33602	0.032309	1.78901	2.4977e-30	0.746607	3.81185e-06	2.19104	5.05661e-06	1.34908	1.24744e-09
SECISBP2L	NA	NA	0.470901	6.96934e-06	0.684971	6.3042e-10	0.249614	2.45693e-19	1.13049	0.129403	0.870935	0.0215553
YTHDC1	1.36065	0.00381969	0.671608	0.0122493	0.732077	1.27226e-17	0.750236	0.000127512	1.21895	0.0912122	0.718244	3.02352e-10
SUCLG2	NA	NA	0.467574	7.85853e-06	0.452977	5.70096e-37	0.688444	8.37661e-06	0.865531	0.234612	0.886072	0.00421007
GPATCH8	NA	NA	0.879577	0.380999	1.44594	1.08227e-14	1.29788	0.00125492	1.64676	7.29287e-05	1.36501	0.0023419
ADO	NA	NA	1.40058	0.00247385	1.19799	5.64801e-06	1.2425	0.000845503	1.6368	5.31579e-06	0.700039	1.42597e-09
GPD1L	NA	NA	0.471703	0.000453204	NA	NA	0.267791	4.5492e-12	0.610204	0.000694897	0.672324	0.000133582
CARM1	NA	NA	2.71843	0.000253098	1.4252	2.6381e-16	2.12183	6.24402e-12	1.20125	0.0018318	1.23869	0.00134795
USP33	NA	NA	0.821538	0.00598579	0.866986	0.000701113	0.705348	3.55922e-08	1.36111	0.00137604	0.868656	2.11547e-05
SPG20	NA	NA	0.2937	0.00369527	0.413182	7.452e-31	0.351377	2.36404e-13	1.50905	0.00185107	0.517951	9.76707e-12
LSM12	NA	NA	1.55562	0.0290359	1.49441	2.51869e-18	2.15386	5.98833e-12	1.22573	0.0217414	1.07232	0.0874847
SCRIB	NA	NA	1.84398	0.0271645	2.38393	4.14414e-40	2.268	1.71827e-11	1.48993	1.60392e-06	1.44315	2.02133e-08
HMGXB4	NA	NA	1.14959	0.519282	1.80756	4.92354e-41	1.75169	7.6189e-12	1.52907	3.91716e-06	1.16207	0.00189615
WDFY3	NA	NA	0.455633	0.00101708	0.711972	6.2499e-12	0.595696	9.57024e-10	1.65062	1.75398e-05	0.745956	5.24783e-05
TMEM194A	NA	NA	1.75714	0.00596669	2.15458	1.47501e-37	2.72492	2.54929e-12	1.96094	6.68425e-06	1.02843	0.654395
PPP1R14B	NA	NA	2.49786	4.81384e-05	1.62293	1.72868e-21	3.92154	4.08062e-19	0.970398	0.807294	2.0965	1.30461e-09
CAMSAP1	NA	NA	1.37858	0.0138375	1.21302	2.63646e-15	1.4663	1.88853e-05	1.34272	1.42164e-05	1.30567	5.32399e-06
ANKRD46	NA	NA	1.33741	0.184826	0.757162	8.3619e-08	0.747645	0.0046497	0.623948	0.000563044	0.520259	9.35155e-10
RCHY1	1.06862	0.288163	0.712919	0.0310905	0.941496	0.192324	0.68802	3.88565e-09	0.834999	0.00994669	0.635827	6.20704e-06
TCF7L2	0.83562	0.162252	0.711843	0.0345799	0.819219	2.43466e-06	0.58049	5.90212e-07	1.76921	0.000333899	0.763967	0.0182815
FAM171A1	0.982069	0.346638	1.09513	0.693549	0.511373	3.03843e-09	0.693388	0.00884365	0.639995	6.08093e-05	0.568347	4.29016e-05
DAAM2	NA	NA	0.439768	0.000154349	0.580212	9.54993e-21	0.230585	1.17228e-11	0.921326	0.621764	0.697188	0.0191912
NFATC2IP	1.11306	0.113968	1.31825	0.0149156	0.911573	0.0422056	1.79221	1.95147e-08	1.30783	0.00139177	1.2821	6.72641e-07
ASCC3	NA	NA	1.30704	0.232435	2.23819	2.89241e-29	2.60512	1.40565e-14	1.338	0.0156215	1.82591	6.03517e-08
PAXIP1	1.01799	0.122664	1.66318	0.000451953	1.79381	1.50588e-30	2.37661	5.27722e-12	1.42401	0.00180192	0.624423	4.51264e-10
UBXN7	1.03577	0.388423	1.77644	0.0706705	1.43821	2.39852e-15	2.92694	1.21517e-10	1.25034	0.000316782	1.26908	0.000550697
RRP1B	NA	NA	1.77427	0.00225737	1.72533	6.47432e-33	1.31601	0.000120166	1.20564	0.00566381	0.936797	0.223395
SUB1	1.63422	0.00664651	1.18999	0.0818036	2.50639	9.56586e-63	1.5006	9.68933e-11	1.41602	0.00167292	0.744411	6.83587e-05
R3HCC1	NA	NA	0.826642	0.131129	0.773926	5.96368e-11	0.698502	4.87271e-07	0.733997	0.000399629	0.789861	6.18958e-07
WDR7	NA	NA	0.395157	0.000363627	0.805305	6.38884e-08	0.885527	0.0399567	1.20899	0.0228588	0.788469	2.75845e-05
MPHOSPH10	NA	NA	1.5958	0.00208928	1.27715	7.15957e-14	1.42257	6.19226e-07	1.3349	0.00033559	0.847137	8.77449e-06
ZZZ3	NA	NA	1.31937	0.0281929	1.47203	6.16011e-18	1.25184	0.00292179	1.32428	0.00227125	0.690964	1.05807e-05
CBX7	NA	NA	0.421299	5.76125e-05	0.702305	2.79047e-12	0.233752	5.16246e-16	0.932657	0.434223	0.817335	0.0107102
TCF20	0.996659	0.649097	1.52811	0.0457347	1.55338	4.58742e-24	1.66818	9.28961e-10	1.24291	0.000251288	1.00949	0.204618
RAB3GAP1	1.01772	0.445569	0.75599	0.0321305	1.16705	5.2795e-05	1.24922	0.00132359	1.18319	2.62093e-05	1.10537	0.0321245
HRAS	NA	NA	1.53727	0.0161751	NA	NA	1.70311	1.09752e-05	1.17722	0.0437448	1.33938	1.53032e-05
KANK1	0.246118	5.74432e-07	1.10757	0.159659	0.793905	4.99267e-05	0.678049	0.00275748	0.800092	4.03671e-05	0.993986	0.955835
FANCI	NA	NA	2.54766	4.12928e-05	NA	NA	10.9579	2.148e-20	2.00422	0.00050089	2.7569	9.15792e-07
ABHD3	NA	NA	0.456607	0.000316236	1.55988	1.46088e-20	1.28389	0.00520197	1.54742	0.00914588	1.18498	0.0155342
DNAJC9	1.16873	0.292772	1.58715	0.00258462	2.5755	2.39731e-52	2.58958	1.07714e-16	1.77328	0.00013571	1.13367	0.011396
SRSF8	NA	NA	0.776985	0.109392	0.793702	1.23573e-11	0.729344	0.000321898	0.812909	0.00202672	0.731494	6.55015e-10
PCNX	NA	NA	0.594525	0.00654942	0.719619	4.62155e-17	0.468361	9.5438e-10	1.75483	0.000251288	0.806939	0.000138443
ROBO1	NA	NA	0.733098	0.456494	9.34761	2.44541e-60	1.54753	0.00180966	4.87344	1.29691e-07	1.46449	8.62098e-05
C16orf88	NA	NA	1.98428	0.000407385	NA	NA	4.24637	4.11968e-17	1.6891	0.000212891	1.71158	4.86013e-10
SASH1	NA	NA	0.480716	0.00339154	0.878307	0.000223127	0.302666	4.18493e-15	1.65926	0.00144768	0.491286	1.5522e-08
DHRS1	NA	NA	0.422723	0.000163834	0.26047	3.79892e-51	0.707659	0.000209086	0.790734	0.0234054	1.30561	7.30012e-05
CYLD	NA	NA	0.450647	3.81092e-06	0.789302	3.98835e-15	0.432002	3.87077e-11	1.30348	0.0370555	0.769485	0.000614613
PFAS	NA	NA	1.83849	0.00432291	1.6289	6.32459e-21	1.58208	2.2252e-06	1.30395	0.017885	0.944506	0.362505
PLCL2	NA	NA	0.268844	5.36532e-06	0.741147	5.37169e-06	0.400719	3.60813e-10	0.736597	0.000799142	0.837994	0.202472
YAP1	NA	NA	1.89089	0.00280253	NA	NA	1.4452	3.09544e-06	2.19741	5.60412e-07	1.15792	0.0087925
TMCC1	NA	NA	2.1122	0.000618598	1.60001	7.28325e-13	1.52156	1.92279e-05	1.8449	1.24765e-07	1.25418	3.19418e-05
ABCA5	NA	NA	0.315064	2.65153e-05	0.821809	0.000114414	1.03871	0.706176	0.531783	5.94974e-05	0.827446	0.00153912
RAB22A	NA	NA	2.03385	0.000206001	2.25008	1.68356e-39	1.95287	2.00181e-13	1.46059	0.00179633	0.785339	0.000271003
KIAA0895	1.29299	0.00305668	2.18947	0.00638083	1.34262	2.86535e-08	1.4746	0.000492453	0.851215	0.469268	0.6118	4.70451e-06
RPP40	NA	NA	3.19254	0.000191851	2.43025	2.78802e-44	3.19778	7.32514e-13	1.43644	0.00323643	0.916876	0.209346
ABCC10	NA	NA	1.7987	0.00109384	2.30133	2.52866e-39	1.49882	0.000139399	2.3443	5.37584e-07	1.38926	1.46065e-07
ZNF688	NA	NA	0.910919	0.639806	0.719368	1.84511e-10	0.713614	0.000319466	0.667384	1.73421e-05	0.870119	0.0296453
HSD17B8	NA	NA	0.680592	0.0361079	0.547392	7.98793e-19	0.912593	0.408685	0.437476	1.50978e-05	0.599896	3.0824e-07
GLCE	NA	NA	1.20115	0.360378	1.71363	6.11957e-15	1.4013	0.0107123	1.99038	0.000102295	1.3344	0.000674126
MT1F	NA	NA	0.236016	0.000344036	0.0365229	1.23455e-66	0.242752	1.45705e-09	0.357204	9.43221e-06	0.235556	1.07092e-10
NSUN5P1	NA	NA	1.42077	0.0316248	1.28269	1.21737e-10	1.21375	0.0407909	0.911974	0.248658	1.33684	1.49526e-05
PON3	NA	NA	NA	NA	0.261307	1.15039e-36	0.324117	1.67942e-05	0.488538	0.00514206	0.373697	4.16208e-06
PTPRA	NA	NA	1.53256	0.0202221	1.41893	2.05032e-17	1.18889	0.0380761	2.13881	3.53732e-07	1.14534	0.00425834
CFH	NA	NA	0.122882	4.11842e-06	0.578539	8.36149e-11	0.348893	1.51067e-08	4.84215	1.64939e-07	0.658874	0.00760366
ABHD5	NA	NA	0.39203	0.000112321	0.84849	0.000288125	0.369371	1.25314e-13	0.950713	0.558681	0.690237	7.3152e-08
CLMN	NA	NA	0.344817	0.0011194	0.567497	1.29438e-18	0.656056	0.00329908	1.38162	0.00427454	0.217483	1.03458e-10
DUSP7	NA	NA	2.00683	0.0021562	1.35249	4.68522e-15	1.10859	0.255223	2.11051	4.04567e-06	1.121	0.0486077
RAP2B	NA	NA	0.932599	0.543679	1.91036	1.63057e-30	1.71944	2.44434e-06	3.37358	7.63585e-07	1.73956	4.64633e-10
IFITM1	1.37705	0.0134764	2.12781	0.00226494	0.36729	9.70222e-26	1.08143	0.505884	3.05639	1.1793e-06	1.6938	1.34465e-05
RAP2A	NA	NA	1.54205	0.00857139	2.74885	1.51196e-43	0.647889	2.05433e-08	2.28975	4.59525e-06	1.95297	4.42791e-11
U2AF2	1.13832	0.0540201	1.4036	0.0118242	1.38663	1.65266e-23	1.39268	1.5308e-07	1.26629	0.000674363	1.02659	0.576257
MAN1C1	NA	NA	0.608487	0.0172988	0.164406	3.34458e-70	0.328284	2.71314e-11	2.98216	1.00631e-05	0.427633	6.97444e-09
NOP2	NA	NA	2.91491	1.79455e-05	1.70775	4.29003e-26	2.12707	1.0767e-09	1.21618	0.0196265	1.17019	0.00629732
GMPS	NA	NA	2.28673	1.76652e-05	2.79068	7.07873e-73	3.6363	1.97789e-17	1.22249	0.039841	0.686431	0.000427978
SELENBP1	NA	NA	0.242823	0.00109461	0.433199	2.46507e-24	0.0734639	1.58945e-14	0.980997	0.907089	0.4027	1.54985e-08
RALA	1.07309	0.0990137	1.40255	0.0030237	2.04101	3.86419e-43	1.89328	9.10876e-08	2.12897	7.95607e-06	1.08775	0.326338
ELL2	NA	NA	0.441915	0.000438007	0.900876	0.0989408	0.392504	7.89988e-08	0.719881	0.00431673	0.409025	1.11644e-10
TNFRSF21	NA	NA	0.872804	0.686037	1.85207	4.51914e-10	4.07302	8.83938e-13	3.76081	1.72776e-08	4.51542	2.61577e-10
CCNB1	1.29602	0.00867668	3.60788	0.000889411	NA	NA	27.8607	2.63305e-24	2.23425	0.00121563	1.11814	0.304016
RRP15	NA	NA	1.60969	0.00877986	4.33626	1.24631e-66	1.64185	4.02728e-09	1.57491	0.000464369	0.748857	5.94918e-06
TOM1L2	NA	NA	0.696165	0.000689966	NA	NA	0.385696	3.83663e-13	0.860883	0.0407514	0.787992	0.00965302
FAM149A	NA	NA	0.585242	0.0311585	0.162704	2.16645e-66	0.341726	4.14666e-07	0.866337	0.519215	0.65061	1.00077e-05
PRKAG2	NA	NA	0.723486	0.0201735	0.26862	6.35881e-55	0.561728	1.43777e-08	0.954454	0.621471	0.582542	3.83724e-08
MED27	0.99931	0.496576	1.1129	0.512778	1.56117	9.05879e-31	1.25417	0.00260551	1.28988	0.000122219	1.1838	0.00556094
GGCT	1.79317	6.34992e-05	2.78831	1.72134e-06	1.88163	3.32284e-47	3.75488	2.07248e-18	1.09106	0.267854	3.39856	4.4641e-14
DDX27	NA	NA	2.18519	1.26105e-05	1.52704	1.0268e-25	1.33503	4.63438e-05	1.74179	2.24041e-06	1.07655	0.0556142
FAM48A	NA	NA	1.35606	0.0226666	1.09438	0.0028023	0.768832	2.74385e-05	1.58663	4.06619e-06	2.0055	4.4401e-05
ZNF133	1.00064	0.427592	2.02163	0.000417939	1.25069	3.15019e-07	1.33429	0.00195526	1.28892	0.000317935	0.770347	0.000186567
NDRG3	NA	NA	1.3877	0.0308546	NA	NA	1.53966	5.90501e-05	1.23313	0.0196309	1.30334	3.06502e-05
FAM49B	1.22405	0.00368134	1.31459	0.0831362	2.36194	8.95162e-45	1.22132	3.61555e-05	1.63665	4.41842e-05	0.49356	4.8392e-06
MT1M	NA	NA	0.0614528	0.000267583	0.0297092	9.0275e-63	0.0172762	4.56804e-18	0.232655	2.67887e-06	0.11521	2.94457e-12
GTPBP4	1.28759	0.00222933	1.9349	0.000212486	2.1699	2.71239e-56	2.20254	6.26967e-12	1.25696	0.00178989	0.787933	1.70003e-05
NAA50	1.2383	0.0982904	1.29725	0.0106373	1.31901	5.27504e-21	3.112	5.22731e-12	1.21617	0.0225888	0.644553	5.36752e-06
DDX56	NA	NA	2.00779	0.0151163	1.2426	2.11719e-10	1.81577	1.2034e-08	1.33515	0.00284284	0.969685	0.370964
HN1	NA	NA	1.45207	0.00296541	NA	NA	4.29047	2.67538e-17	5.47882	7.69698e-06	1.53904	9.08694e-07
NRBP1	NA	NA	1.20849	0.239311	1.84926	2.02331e-26	1.55754	2.72075e-09	1.49451	1.64487e-05	1.13834	0.0187955
POMP	1.12237	0.183505	1.82959	0.000616608	1.26313	5.78877e-12	0.739414	5.99732e-05	1.23134	9.59241e-05	1.1468	0.00457301
TRMT112	NA	NA	1.43114	0.0199625	1.77966	7.12977e-54	1.22381	5.92611e-05	1.40394	7.62574e-05	0.950553	0.164459
PTPLAD1	NA	NA	1.88152	0.00762807	1.68506	9.89173e-13	2.66397	3.9449e-10	1.49451	0.00155978	1.21199	0.00111581
GALNT2	NA	NA	1.67789	0.0135064	1.25434	1.58248e-06	3.64217	6.47788e-17	0.648319	0.00333877	1.31328	0.000269797
NPLOC4	NA	NA	1.31156	0.0417708	1.64384	3.05783e-29	1.48475	9.8198e-08	1.39607	6.81189e-05	1.27948	3.32848e-07
CNOT2	NA	NA	1.25714	0.0967748	1.22487	3.44887e-12	1.17851	0.00205259	1.35622	2.61799e-05	1.12187	0.00350823
NDFIP1	NA	NA	0.720968	0.0300874	0.928508	0.0340835	0.399769	1.26793e-16	0.785947	0.000673718	0.773219	6.56553e-05
NUCKS1	1.56668	0.000454784	1.6732	0.0295996	1.30775	5.67613e-11	1.67019	8.66948e-07	1.52531	1.11114e-08	0.560683	1.16078e-05
UBE2J1	NA	NA	0.499119	0.00307047	1.60475	3.03389e-25	0.752943	0.00152397	0.519458	4.99286e-08	0.80934	0.00100991
SLTM	NA	NA	0.632853	0.0023525	0.9005	0.00598837	0.724392	4.87116e-08	1.33312	0.0478234	0.755369	4.24592e-06
PPME1	1.0002	0.427592	1.4181	0.00666552	1.61695	6.08884e-34	2.35111	4.41703e-17	1.29639	0.000784061	0.942454	0.170042
HIGD1A	1.10698	0.593873	0.281645	0.000161059	0.85799	0.000105589	0.544198	2.98128e-08	1.13839	0.279491	0.821899	0.000751612
BACE2	NA	NA	2.18622	0.0124424	NA	NA	2.14912	6.64291e-07	1.71689	0.000124317	1.24658	0.00275404
METTL9	NA	NA	1.43355	0.00614673	1.54421	1.79117e-17	1.14915	0.0150198	0.696967	3.40336e-05	1.20559	0.000139429
MIF	NA	NA	2.13444	0.000101577	1.84427	3.47107e-21	3.75059	2.95526e-22	1.49053	5.91434e-06	1.09828	0.0593297
PMEPA1	NA	NA	3.90568	0.00124109	NA	NA	1.52065	0.00285295	5.46999	1.1264e-10	2.90775	1.19545e-10
NAT10	NA	NA	2.19023	8.14348e-05	1.65636	2.13436e-38	1.89457	2.26682e-11	1.3559	0.000106301	0.887388	0.0167059
STRN4	NA	NA	1.60826	0.0232095	1.47821	4.44869e-25	1.19489	0.0178083	1.10969	0.0203663	1.36332	8.83341e-06
MCMBP	NA	NA	1.43372	0.00619368	1.19463	1.51592e-08	1.40283	7.58108e-06	1.63281	0.000720828	1.10624	0.0513109
DCAF6	1.00236	0.972705	0.707907	0.00907458	1.15912	9.48362e-05	1.13017	0.00822483	1.32346	2.49487e-05	1.11561	0.0257844
DUS1L	NA	NA	1.97391	0.001834	1.07636	0.0254301	1.53063	9.72374e-06	0.744554	3.71114e-05	1.10229	0.0270899
VPS4A	NA	NA	1.3868	0.00636592	0.915134	0.0293716	0.81792	0.000236027	0.849672	0.00399041	0.879141	0.00867684
MRPL42	NA	NA	1.59524	0.00720787	2.538	7.08905e-43	2.88472	1.52156e-17	1.27357	0.0258496	0.856136	0.0883428
C19orf53	NA	NA	1.70757	0.00171601	1.51672	2.97383e-16	1.26905	0.00138749	1.03934	0.419279	1.20611	0.00279075
TOLLIP	NA	NA	1.31212	0.00726041	0.739916	3.83481e-12	0.733995	0.00039323	0.589453	1.59645e-05	0.814504	0.000816217
ERBB2IP	1.30494	0.00044004	0.59176	0.00103906	1.34534	3.09877e-18	1.22892	0.0165873	1.59041	0.00243084	1.18229	2.75175e-05
TTC19	1.21667	0.0271006	0.708974	0.0194992	0.70608	5.43237e-13	0.555536	8.01783e-12	0.822562	9.02963e-05	0.7779	6.61398e-06
BAZ1A	NA	NA	1.0626	0.585201	1.80635	1.46965e-22	1.29131	0.0356055	2.56013	8.37624e-05	2.39093	5.76201e-12
PRC1	NA	NA	3.11836	0.000113542	NA	NA	21.8781	2.51973e-21	2.79893	2.52756e-05	1.97342	9.4131e-05
PPDPF	NA	NA	1.83328	0.0108662	1.34134	2.96179e-07	0.940612	0.39823	1.16894	0.0198661	1.14812	0.0320641
NUP85	NA	NA	1.55848	0.0108075	1.93047	1.73234e-42	1.95077	2.33312e-14	1.97599	3.83788e-06	0.993533	0.896017
ZFAND3	0.990647	0.343014	1.68593	0.00646367	1.29178	1.41262e-20	2.0915	2.13578e-11	1.35858	0.00018659	0.898418	0.0676602
BRP44L	NA	NA	0.570113	0.00315502	0.428057	3.29127e-43	0.489869	2.45506e-09	0.678469	2.97055e-06	0.550423	5.54033e-11
ECI2	NA	NA	0.279599	0.00012552	0.738291	1.90115e-07	0.744195	0.00154781	0.372816	4.20545e-06	0.664665	3.88708e-09
NUSAP1	2.11008	0.000195159	2.51476	4.81384e-05	6.85868	2.70769e-72	13.0966	4.28358e-20	2.53413	0.000255562	3.65466	3.52302e-07
ATP13A1	NA	NA	1.63997	0.0153517	1.66946	1.52864e-20	1.52092	7.44387e-09	1.18579	0.0156563	1.18496	0.00134951
EMC8	NA	NA	2.07715	1.35043e-05	1.49875	2.03766e-18	1.67046	9.78371e-12	1.30495	6.90173e-05	0.938759	0.128571
MEA1	NA	NA	1.52599	0.0075637	1.9491	4.13392e-61	1.60505	5.38231e-08	1.12063	0.0303917	1.08762	0.0711058
SLC12A7	NA	NA	1.57908	0.0106489	1.09984	0.00979906	1.28005	0.020997	1.96416	3.11455e-06	1.15038	0.00660393
TMEM48	NA	NA	1.45013	0.0273313	1.88179	1.83401e-29	5.44764	2.84408e-17	1.31842	0.0026191	0.860669	0.00129161
FAF1	NA	NA	1.36845	0.023707	1.54033	3.47223e-24	1.30909	0.00010517	0.852348	0.010339	1.33711	1.45274e-06
AGPAT5	NA	NA	0.95135	0.809107	1.21465	0.00111327	1.95893	5.89145e-09	1.43498	0.0159045	1.26461	0.000223598
WDR26	NA	NA	0.636815	0.0160593	2.01872	4.44537e-43	1.49468	7.45483e-09	1.42839	0.000301453	1.40323	5.59191e-09
CCDC25	NA	NA	0.683884	0.00364914	0.582486	2.17192e-28	0.794137	0.000246362	0.712507	0.000199547	0.748808	2.61022e-07
C17orf62	NA	NA	NA	NA	1.59077	3.65741e-27	1.20373	0.00848442	2.20349	8.7954e-06	1.41503	5.61032e-05
TSEN34	NA	NA	1.35567	0.0285484	1.51275	4.44267e-28	1.42163	1.02938e-07	1.13984	0.00929163	1.01338	0.776816
CRBN	NA	NA	0.594884	0.00741208	0.77887	6.42303e-10	0.346453	1.95237e-20	0.927127	0.22118	0.775316	0.000599249
GLT8D1	NA	NA	1.06601	0.572486	0.809632	3.93832e-08	0.595909	1.07303e-06	0.692645	5.54533e-05	0.676492	1.272e-10
SLC52A2	NA	NA	2.60545	6.28475e-07	NA	NA	3.32927	5.05106e-16	1.36632	0.0110311	1.32875	1.10355e-07
CDC42SE1	NA	NA	1.28	0.203489	1.48938	2.84346e-21	1.60719	4.00323e-06	1.28603	0.0109562	1.31779	2.58671e-08
APPL1	NA	NA	0.755401	0.0488276	NA	NA	0.804813	0.00334576	0.723104	0.00361054	0.706414	4.6521e-09
ISOC1	0.900137	0.385187	0.717762	0.00500539	0.635782	1.07017e-19	0.858778	0.0355831	0.690615	0.00546988	1.17582	0.00547941
DERL1	NA	NA	0.857201	0.387234	1.83158	2.24831e-20	1.80933	1.21185e-10	1.43866	0.00344716	1.41166	1.49118e-06
C10orf57	NA	NA	0.422729	0.000653381	0.741984	1.26668e-13	1.85027	3.01342e-08	0.649008	0.000151189	0.624107	7.24006e-06
MAGEF1	NA	NA	0.992822	0.967081	1.19783	1.30072e-09	2.44715	6.52888e-13	1.18257	0.031587	1.17694	0.00198761
TRAPPC11	NA	NA	0.643402	0.0234116	0.868297	0.000562111	0.739372	8.62332e-05	1.3539	0.000218342	0.720204	1.20092e-05
CLDN1	NA	NA	14.4139	8.99863e-08	1.03882	0.582502	8.47721	3.98252e-08	4.11644	5.38327e-06	38.0205	7.03413e-13
C8orf33	NA	NA	1.89983	0.0228022	3.5198	1.56293e-56	1.99712	8.89303e-10	1.47662	7.18406e-05	0.708	3.27659e-05
MKNK2	0.621888	0.00260561	0.972303	0.88776	0.852193	0.000135357	0.680751	0.000301815	0.535952	7.62215e-07	1.02754	0.689581
PQLC1	NA	NA	0.745997	0.0260983	0.573116	8.60502e-28	0.631478	7.61265e-09	1.04115	0.42399	0.619116	3.17362e-08
MOCS2	NA	NA	0.809671	0.00123964	0.928113	0.157182	0.475948	3.52129e-13	0.885252	0.0230283	0.697599	6.58816e-06
UTP11L	NA	NA	1.58148	0.02142	1.63002	1.96042e-25	1.22044	0.00441809	1.04903	0.538146	1.19893	0.00161594
NKIRAS2	NA	NA	1.4496	0.014082	1.53019	1.4563e-23	1.70924	1.29553e-10	1.82037	9.37195e-06	0.960174	0.342111
PDP1	NA	NA	1.75965	0.017761	NA	NA	1.70399	3.64249e-05	2.49108	1.37884e-07	1.32625	3.17517e-07
SAV1	NA	NA	0.881702	0.465774	0.791641	3.99415e-09	0.735446	3.09544e-06	0.674137	0.000863493	0.90419	0.0261243
WDR74	NA	NA	2.72893	0.000223159	1.59913	6.55004e-21	1.83599	6.68747e-10	1.2502	0.0331446	0.960765	0.507364
BDH2	NA	NA	0.588549	0.00892945	0.199708	9.47583e-64	0.401069	2.46633e-13	1.31439	0.0318308	0.719029	0.000964458
KRCC1	NA	NA	0.608148	0.0184055	0.757395	4.67052e-07	0.544156	5.15328e-07	1.232	0.0941494	0.803556	0.00109116
CDK5RAP1	NA	NA	2.30428	6.71445e-06	1.69959	9.0989e-30	1.31973	5.22852e-05	1.15201	0.00688458	1.14116	0.000970321
RHOT1	NA	NA	1.20401	0.0445815	1.19512	1.64671e-12	0.669746	2.5405e-08	1.14301	0.033814	1.63591	9.24051e-06
PFDN2	NA	NA	1.83741	3.19473e-05	1.94273	3.36128e-46	1.62782	5.1249e-11	1.69899	0.000107142	1.11377	0.00481764
FTSJ2	1.0468	0.0572602	1.60404	0.00250657	1.56409	6.68037e-29	1.59895	2.03707e-10	1.20972	0.00273322	1.0591	0.0456471
AKTIP	NA	NA	0.686312	0.0404027	0.799409	2.06047e-07	0.63897	1.01818e-08	1.37965	2.32371e-05	0.679329	0.000132526
NUDT9	NA	NA	0.695661	0.0540315	0.732409	2.43081e-09	0.8949	0.0370655	0.667447	0.00534937	0.741864	7.28371e-07
FANCL	NA	NA	1.40401	0.0150837	0.873297	0.0029518	1.61385	1.52605e-06	1.36345	0.00894888	1.22972	1.49767e-05
OAS3	NA	NA	1.98432	0.000931225	NA	NA	1.56207	0.00493317	3.49026	9.26816e-07	1.82281	5.72357e-06
GTF2IRD1	NA	NA	5.09884	2.55338e-08	NA	NA	2.98895	4.90993e-16	1.75333	3.25615e-05	1.2564	0.00457094
SDCCAG3	NA	NA	2.30738	0.00036644	1.08855	0.032475	1.46162	1.66536e-05	1.28263	0.0202762	0.898945	0.000904584
FBXO3	NA	NA	0.612258	0.00785841	0.888124	0.0233565	0.714671	9.11931e-06	1.08442	0.468736	0.663026	2.46482e-07
LZTFL1	NA	NA	1.46179	0.0997034	0.738841	7.15345e-09	0.397006	1.42472e-10	0.713459	6.77652e-05	0.614773	8.24829e-07
DAZAP1	NA	NA	1.52442	0.0112547	1.29156	1.77637e-11	1.31676	1.77858e-06	0.937782	0.0931812	1.08384	0.0400604
C20orf11	NA	NA	2.01665	0.000861214	1.44642	3.25073e-22	2.31104	3.58858e-13	1.224	0.0042541	0.823031	0.00776274
UFSP2	NA	NA	0.608708	0.0132999	0.87649	0.00900543	0.747843	8.67799e-06	0.878086	0.0285619	0.672698	4.28172e-08
HEBP1	NA	NA	0.980102	0.939761	0.584774	1.57127e-29	0.633145	6.19034e-09	0.574924	5.07217e-05	0.498765	1.52435e-11
FAM222B	NA	NA	1.13539	0.553175	1.44578	2.33972e-17	1.47344	4.66523e-08	1.4651	0.000971948	1.2399	0.00137619
TMEM33	NA	NA	1.31316	0.0565095	1.5149	9.17789e-15	1.64383	4.11052e-07	1.22248	0.00466097	1.07867	0.0109479
GLT25D1	NA	NA	1.73914	2.46449e-05	1.26623	2.20828e-09	1.5208	0.000162979	2.22413	2.3662e-08	1.37109	3.45943e-05
ALAD	NA	NA	0.565502	0.00087393	0.496269	7.53682e-27	0.660565	9.09536e-08	0.703194	0.00914588	0.797425	0.000572613
RNASEH1	NA	NA	1.50787	0.000540646	1.85624	6.63614e-38	2.02689	1.83203e-11	1.44874	0.00796109	0.832946	0.0023725
ERO1L	NA	NA	2.68234	0.00158036	1.51133	3.38234e-19	7.30851	6.09393e-18	2.31685	1.15014e-05	1.44073	1.48177e-05
FAM134B	NA	NA	0.441935	0.0117927	0.12039	7.50815e-58	0.292911	6.46326e-08	0.406189	0.000132904	1.82144	5.85181e-06
IMPAD1	NA	NA	1.49773	0.00428512	NA	NA	2.41457	7.34752e-14	1.58829	2.66585e-07	1.15711	0.0135682
PHF17	NA	NA	0.910188	0.549293	0.92019	0.0376165	0.293562	6.50869e-11	0.566543	0.000482756	0.675715	4.03799e-05
PARP12	1.22004	0.0307165	0.979704	0.910651	2.04687	9.4393e-37	0.639892	7.02699e-05	1.75604	8.99333e-05	1.86383	1.32916e-09
ECHDC2	NA	NA	0.564587	0.00208612	0.257665	1.80703e-59	0.372999	1.01779e-08	0.838176	0.0857093	0.658477	4.10686e-06
TMEM57	NA	NA	0.579756	0.00798836	0.660695	6.51725e-18	0.603336	5.40005e-07	1.06042	0.496869	0.800555	0.00175677
DPP3	NA	NA	1.49236	0.000996521	NA	NA	2.58001	3.4023e-17	1.77285	4.58157e-05	1.20462	0.00413027
DTL	NA	NA	3.05832	4.66697e-05	NA	NA	7.64983	7.94479e-15	2.42066	0.000220729	1.68268	0.000920813
C20orf20	NA	NA	3.03491	1.3156e-05	1.65726	2.08242e-32	2.27072	2.15646e-14	1.23238	0.0159786	1.12047	0.00239614
RBM28	NA	NA	2.00572	0.000103365	1.5828	7.88294e-26	2.11871	2.18411e-12	1.50831	4.39027e-05	0.871396	0.00408344
NUP37	NA	NA	1.98349	0.0102071	3.422	1.26023e-65	2.55326	3.09179e-16	1.5308	0.000927891	0.793741	0.000663193
MAN1B1	NA	NA	1.26672	0.0267322	1.2408	4.81952e-11	1.55476	7.9227e-07	1.2791	0.00131207	1.16915	0.00186084
C11orf95	NA	NA	2.4619	0.00382707	0.929923	0.13694	1.3753	0.00094642	1.65684	8.53822e-05	1.69062	1.52603e-10
CRIPT	NA	NA	1.53835	0.0422152	1.74517	3.89583e-24	2.20699	5.48603e-13	1.46585	0.000495089	0.810695	0.0357598
STX17	NA	NA	0.75288	0.00455785	NA	NA	0.637616	3.21246e-08	0.737976	0.00282503	0.698786	2.19115e-08
SYBU	1.01821	0.698602	1.48954	0.128619	0.451374	5.7292e-16	0.226061	3.51746e-07	0.311016	0.000472483	0.371439	1.20939e-09
NXT1	NA	NA	2.72759	7.27673e-06	2.53066	6.35825e-50	1.48274	0.000200791	2.34623	3.39699e-06	0.767782	0.000120586
SDPR	NA	NA	0.162962	1.61414e-05	NA	NA	0.0593784	7.0811e-19	0.606158	0.00549394	0.159786	5.39505e-11
UTP6	NA	NA	1.46536	0.0122522	1.61844	5.72229e-39	1.49402	5.55712e-09	1.53839	2.62093e-05	0.81382	1.06131e-06
SLC38A7	NA	NA	1.6765	0.000304054	1.12667	0.000391348	1.494	1.41455e-11	1.19117	0.000396082	1.25861	0.00147543
CNIH4	NA	NA	1.49987	0.0451533	4.55901	5.01628e-77	1.60619	3.14547e-08	2.13622	3.98352e-05	1.207	0.000138686
PTRH2	NA	NA	1.77194	0.0285252	1.87733	1.97277e-37	1.79873	1.83665e-09	1.26829	0.00439039	1.03658	0.606264
TAPBPL	NA	NA	0.707395	0.0233195	0.700444	9.4814e-10	0.67886	0.000726487	1.28944	0.0158217	0.496835	5.19078e-09
SIDT2	NA	NA	0.391242	0.00245058	0.726295	6.57932e-13	0.369666	2.48103e-15	0.378756	9.01641e-07	0.792172	0.00179147
NUP107	1.50626	0.024915	1.80765	0.00447757	2.66094	6.8108e-56	1.94137	6.77561e-12	1.76722	1.02788e-05	0.825342	5.54526e-05
ATAD2	NA	NA	3.78519	6.25813e-05	4.78722	1.42527e-60	13.3228	3.07606e-21	1.84555	5.80028e-05	1.95831	1.36546e-10
C11orf71	NA	NA	0.492547	0.00803394	0.524974	9.00385e-21	0.953682	0.657228	0.684287	0.000931942	0.566017	9.02885e-09
ACP6	NA	NA	1.38594	0.0805462	1.66909	1.85983e-20	1.38733	0.00372367	1.36224	0.0229602	1.58388	2.58794e-06
SPCS3	1.12036	0.0049339	1.16305	0.540864	0.724109	7.5467e-17	0.701831	5.68252e-07	0.655815	3.25933e-05	0.841456	6.24708e-05
FCGRT	NA	NA	0.656609	0.0457409	0.520018	8.00662e-40	0.343882	8.71106e-16	0.825698	0.0481956	0.698606	1.05542e-06
UBE2D4	1.01684	0.193885	1.24208	0.0501012	0.647834	8.21227e-29	0.561881	5.57755e-11	0.637452	2.91201e-05	0.752636	8.12178e-08
ASB8	NA	NA	0.614574	0.000603726	0.884143	0.000518162	0.858577	0.00990236	0.658128	1.24765e-07	0.790273	6.40644e-05
ACSF2	NA	NA	0.594179	0.0278884	0.733894	5.71243e-08	0.416975	2.46483e-08	NA	NA	0.445121	1.35375e-12
ESF1	NA	NA	2.6039	0.00258916	2.16058	8.82489e-38	1.72151	1.13628e-07	1.65393	1.25714e-05	0.733858	0.00173523
TNS1	0.085971	1.34059e-09	0.158798	2.49448e-05	0.654663	1.48162e-14	0.18132	2.59136e-18	1.57022	0.000364595	0.629208	7.18323e-05
POLR3K	NA	NA	1.82914	0.00380502	1.38214	5.21915e-09	1.58668	7.10421e-06	1.20881	0.0210799	0.683074	7.13759e-05
MLYCD	NA	NA	0.920787	0.605929	0.391558	8.82039e-49	0.770687	0.000124023	0.545155	8.22128e-06	0.630582	2.36324e-07
SIRT1	0.965533	0.417199	0.616906	0.00173388	0.849265	0.00120312	0.58698	6.42151e-07	1.10819	0.379897	0.804639	9.91285e-05
WDR3	NA	NA	2.25575	6.84357e-05	1.22992	2.64845e-06	1.69977	2.46169e-08	1.17986	0.0489925	0.951318	0.0880205
MLF1IP	NA	NA	2.37161	0.00777028	6.10562	2.78122e-63	8.62171	7.64488e-19	2.61517	0.000391701	3.54532	1.07892e-07
NOC3L	NA	NA	2.0712	0.00430947	1.36422	1.64041e-16	1.5154	5.14444e-07	1.30764	0.00447296	1.27253	7.84008e-05
FAM57A	NA	NA	2.00041	0.00951354	NA	NA	3.3306	9.04469e-13	1.60223	0.00121431	1.24846	0.0164118
PLSCR4	0.508074	4.09522e-05	0.272675	2.44789e-06	0.410441	3.68849e-40	0.292454	5.16041e-14	1.62427	0.00400093	0.296975	2.5151e-15
CTBS	NA	NA	0.535837	0.000438541	0.467821	1.04514e-36	0.709806	5.1871e-05	0.729986	0.00017981	1.36789	6.60877e-06
ZNHIT6	NA	NA	1.35915	0.00763919	1.56011	2.55177e-18	1.30717	0.000422122	1.62603	0.000335637	0.737434	7.69221e-07
PNKP	NA	NA	2.00537	0.00776791	1.67541	1.51019e-25	1.63726	1.87815e-08	1.15878	0.0609965	1.44962	2.60435e-07
ZFP64	NA	NA	1.70624	0.00532052	2.08154	1.18894e-42	2.01307	1.54854e-12	1.2544	0.000714027	0.914478	0.0367702
MIS18A	NA	NA	1.72275	0.00295912	2.04841	1.70932e-35	3.49521	2.21957e-17	1.29507	0.0472538	0.786892	0.000762854
NUP43	NA	NA	1.71868	2.99975e-05	1.62013	6.08996e-27	1.5166	1.19418e-08	1.11869	0.0290632	1.05774	0.0943821
ETNK1	1.38288	0.00435032	0.67641	0.0540413	1.27245	0.000131204	3.25266	2.98092e-11	1.46778	0.0225894	0.709163	0.000530323
PARP8	NA	NA	0.58446	0.00172763	0.846039	0.000828235	0.227976	3.10445e-13	1.92329	5.08292e-05	0.698562	6.41223e-09
RNF34	NA	NA	0.849399	0.242847	2.21808	1.34497e-39	1.35099	1.11748e-07	1.49172	0.00323211	1.19736	0.048903
FAM203A	0.998118	0.893664	2.01593	3.71968e-05	1.5621	3.46395e-20	2.00508	1.27208e-09	0.845516	0.0164813	1.22167	0.000319835
PXMP2	NA	NA	0.57457	0.00435067	0.409775	1.28477e-30	1.47442	6.34601e-05	0.338857	3.61999e-08	0.614092	2.272e-08
SLC24A3	0.633701	0.000564014	0.455834	0.00666552	NA	NA	0.459027	9.34365e-06	5.16852	7.3971e-09	0.262004	2.75971e-10
PID1	NA	NA	0.291204	0.00119365	0.72407	3.69123e-08	0.174059	9.69746e-15	1.04826	0.77486	0.135652	1.68424e-14
ORC6	1.01512	0.215958	3.52834	2.04528e-06	1.70917	3.35751e-18	4.68186	2.34396e-18	1.51436	0.00469247	1.70906	9.84303e-05
GAR1	NA	NA	1.50592	0.00276732	1.09577	0.00286557	1.54926	1.69593e-08	1.35321	0.000746743	0.87945	0.047723
NAA38	NA	NA	1.5475	0.0196475	1.95822	7.79646e-41	1.46	3.04947e-07	1.36598	0.00371462	0.718554	2.77852e-08
IFT74	NA	NA	0.835686	0.255143	0.875067	0.00800239	0.810993	0.0228483	0.906826	0.0169255	0.67256	4.85425e-08
RHBDF2	NA	NA	1.61582	0.00166078	NA	NA	1.57531	1.30423e-05	1.32154	0.0122253	1.29856	0.00143693
TGS1	NA	NA	1.6031	0.00377051	1.47862	1.17489e-27	1.4733	1.36855e-05	1.21962	0.0078814	0.853531	9.2799e-06
DNAJB14	NA	NA	0.649359	0.00803394	0.695439	6.23028e-14	0.583008	3.29459e-11	1.48778	8.72277e-05	0.876299	0.00140052
THUMPD2	NA	NA	1.6452	0.00774151	1.50488	5.61824e-23	1.5187	3.17832e-07	1.6871	5.81247e-05	0.721625	1.7783e-08
TMEM185B	NA	NA	2.60003	0.00105652	2.01078	2.95488e-41	1.96312	4.22874e-10	1.69937	1.8297e-05	0.731295	1.48354e-06
TSPAN12	NA	NA	0.749758	0.323979	0.481025	3.38883e-19	0.157643	1.96741e-14	0.61202	0.0013202	0.606162	6.72925e-07
PDCD5	NA	NA	2.02826	0.00199762	2.40674	3.2832e-50	1.81062	1.72586e-07	1.55829	9.59241e-05	1.39999	3.4986e-06
MSRA	NA	NA	0.615424	0.00694805	0.296949	3.61885e-47	0.299981	7.10543e-14	0.547262	6.27213e-08	1.27652	0.00010054
OLA1	1.46468	0.00134927	2.01749	2.53946e-05	2.45806	5.25045e-55	1.94291	2.14301e-14	0.836311	0.0236225	1.08055	0.0779786
PCOLCE2	0.034396	2.47203e-10	0.201214	0.000226866	2.15563	2.20659e-11	0.111676	3.92659e-11	1.05428	0.8646	0.116961	1.86437e-13
ECHDC3	NA	NA	NA	NA	0.399717	3.0051e-19	0.481321	0.000368013	0.33777	4.15856e-05	0.474101	3.25872e-10
RNF219	1.09394	0.0317121	1.95721	0.0247043	1.59489	2.4804e-19	1.32296	0.00228285	1.74144	7.93549e-05	0.789176	0.00101725
GRAMD1C	NA	NA	0.361956	0.00440309	0.161015	1.09559e-58	0.51101	0.000186214	0.53943	0.00218477	1.02214	0.889264
MYO19	NA	NA	1.33715	0.0172316	NA	NA	2.67527	1.21307e-13	1.38207	0.000441323	1.21251	0.00158952
CDC37L1	NA	NA	0.683257	0.0947774	0.271751	9.4978e-54	0.587235	1.51993e-09	0.863298	0.0449802	0.625592	4.73302e-08
NUDT15	NA	NA	1.59125	0.0054223	1.27822	8.41162e-09	1.49718	1.8074e-05	1.18523	0.0425926	0.902407	0.0210212
KLF2	NA	NA	0.533661	0.00774151	0.463315	2.01073e-29	0.125469	1.10731e-16	2.43188	0.00010856	0.742123	0.00327968
PRR11	1.52018	4.69257e-05	3.71957	7.04784e-06	0.791795	1.35463e-07	10.8354	1.98946e-21	3.11826	6.18578e-05	1.37856	0.000777955
LIN7C	NA	NA	0.776398	0.0127576	0.764504	2.28962e-16	1.55122	0.000135272	0.835737	0.0348807	0.742046	3.18247e-08
C1GALT1	NA	NA	2.11681	0.0013403	1.37926	1.05921e-13	1.55988	2.33535e-05	2.76827	0.00010401	0.666668	7.61398e-09
SLC35C2	NA	NA	1.60132	0.000392697	NA	NA	1.35082	8.76651e-09	1.28228	0.00134629	1.40431	5.90491e-10
KDELC1	NA	NA	2.14309	0.000191369	1.77191	2.01769e-17	2.03946	2.69438e-06	5.64039	4.80526e-09	0.99764	0.977336
TTC13	NA	NA	0.881829	0.559087	3.10076	1.15975e-52	1.37701	0.000142653	1.41215	0.00652084	1.37738	3.93364e-05
SHCBP1	NA	NA	2.8903	0.000119374	NA	NA	8.72732	5.39219e-21	2.60782	8.31467e-05	1.80585	0.00950085
MARC2	NA	NA	0.409839	0.000209891	0.526712	8.98103e-25	0.101796	3.25709e-19	0.57648	3.75272e-05	0.262671	4.91654e-14
PALB2	NA	NA	1.87084	0.00265841	1.55342	4.81336e-19	1.98871	7.37526e-09	1.46403	1.54776e-06	1.01699	0.798951
GEMIN6	NA	NA	2.45927	0.00100293	1.73324	1.18722e-47	2.10754	1.13899e-12	1.42646	0.000698225	0.772489	0.00494287
CENPN	NA	NA	3.85733	7.56805e-07	NA	NA	9.8588	2.84449e-19	1.28398	0.0134448	1.3258	0.00101897
LINC00341	NA	NA	0.517726	0.00168698	0.803292	3.14158e-05	0.204849	6.43886e-13	1.91392	0.00322731	0.833232	0.0390691
RWDD1	1.01656	0.929388	0.732212	0.0472985	1.30895	5.72668e-12	0.516176	4.80644e-11	0.515268	9.82634e-05	0.647068	0.000110948
DET1	NA	NA	0.735866	0.0159733	1.3024	8.99868e-13	0.811485	0.0423719	0.849374	0.00337409	0.644578	4.74915e-08
CCDC41	NA	NA	2.11563	0.00156754	1.48585	1.23707e-23	1.18756	0.040891	1.15791	0.11206	1.38306	4.97222e-07
MREG	1.19963	0.0317121	1.38798	0.0364052	0.622678	4.45841e-23	2.33656	1.49466e-06	2.22315	3.97303e-05	2.48755	8.70868e-09
UXS1	NA	NA	1.45502	0.00251069	2.56871	9.66103e-47	0.791915	0.000783894	1.93626	3.05574e-07	1.3509	1.26261e-05
DCLRE1C	1.33129	0.00203836	1.74291	0.024766	1.54526	8.3416e-17	1.36735	0.00356994	1.37396	0.0032903	1.25962	0.00136205
ECT2	NA	NA	3.52554	2.49448e-05	NA	NA	11.3401	1.26233e-19	6.52241	1.03625e-06	1.29829	0.00572746
WDR55	1.1096	0.0049339	1.11147	0.441382	1.30013	3.25481e-13	0.872828	0.0543619	1.15806	0.0193701	1.297	0.000687652
RBM23	NA	NA	0.737914	0.00947379	0.86719	0.00351256	0.890752	0.0334415	1.13952	0.0126492	0.706009	9.65694e-07
NARF	NA	NA	1.32488	0.0256232	1.96548	1.87308e-43	1.75902	5.33582e-10	1.58008	3.26569e-05	0.925147	0.0584812
GLRX2	NA	NA	1.45462	0.00809992	1.87346	4.43144e-37	1.20218	0.00457197	1.37456	0.000840768	0.938749	0.129245
MOCOS	NA	NA	2.39808	0.0123797	0.654331	4.74469e-09	2.33973	2.50193e-05	1.55821	0.0498506	1.70373	6.85089e-05
GIPC2	NA	NA	0.773312	0.320663	0.617484	2.56724e-18	0.2109	1.22642e-12	0.302954	6.87355e-06	0.656381	2.72919e-05
C4orf29	NA	NA	0.707648	0.0556336	0.480953	2.34311e-46	0.762361	0.011533	0.676809	5.48072e-05	0.769601	3.07922e-05
C17orf39	NA	NA	0.739515	0.0224717	NA	NA	0.779729	0.00122176	0.81273	0.0303917	0.870785	0.0121411
HELLS	NA	NA	3.12289	0.00217943	NA	NA	5.49113	5.87308e-16	1.66345	0.0063624	2.25347	3.41713e-08
FAM60A	NA	NA	2.03929	5.02549e-05	2.47811	1.44138e-25	2.85401	6.05875e-14	1.69707	0.000588836	1.54956	6.81797e-07
EPB41L4B	0.687221	0.00936332	0.561833	0.00510316	0.389532	2.70913e-29	2.50515	2.18123e-08	0.211124	1.2394e-05	0.380983	1.88766e-12
KLF4	NA	NA	0.239973	1.10303e-05	0.519717	1.40473e-10	0.26873	3.73276e-09	1.54263	0.146486	0.416042	8.82387e-07
MAVS	NA	NA	1.15345	0.662389	1.26872	4.34823e-06	1.26369	0.00331201	1.24391	0.0215023	1.46458	0.00167545
FAM46C	NA	NA	0.288965	7.60326e-05	NA	NA	0.569472	0.010041	0.311461	1.93361e-07	0.460684	5.60673e-08
SEMA6D	1.05903	0.0489991	0.142599	7.56996e-05	NA	NA	0.516138	0.0157903	0.29423	2.09115e-05	0.24717	3.36333e-10
TH1L	NA	NA	3.45684	3.64151e-05	1.4891	2.27641e-18	2.24299	2.52876e-12	1.21999	0.00127879	0.734032	2.99928e-09
ZNF692	NA	NA	1.87818	0.00207596	1.76833	4.04512e-22	1.44637	0.000643681	1.3197	0.00285208	1.02568	0.755546
LEPRE1	NA	NA	1.59667	0.0191554	1.33137	2.17004e-13	2.51006	1.7806e-10	3.03431	1.24622e-08	1.40287	4.59588e-06
C5orf4	NA	NA	0.49381	0.000160156	0.287252	3.3963e-44	0.311275	9.39296e-12	0.996332	0.964614	0.442715	1.83898e-11
CRYL1	NA	NA	0.762958	0.247965	0.39349	1.64744e-30	0.43015	1.00086e-09	0.677208	0.0202798	0.790677	0.00586225
UBXN6	NA	NA	1.10063	0.560057	0.864979	2.38422e-05	0.84662	0.00204631	0.782748	0.00491706	0.471084	2.17036e-05
DDX47	NA	NA	1.34388	0.00159329	1.08823	0.0175051	1.4667	3.82493e-06	1.30393	0.000137656	1.02954	0.572108
FAM162A	NA	NA	0.339386	8.57259e-05	0.738435	3.49942e-13	2.71186	2.62141e-12	0.535127	7.26011e-05	0.607003	0.000376051
TBC1D10B	NA	NA	1.61971	0.0116425	1.12376	8.0502e-05	1.21411	0.000142587	1.14183	0.0181041	1.1397	0.00534497
PLEKHA5	0.995102	0.723694	1.23494	0.318625	1.35262	2.81021e-08	1.42299	0.0033855	1.92309	1.50663e-05	1.64554	1.12277e-08
ARPC5L	NA	NA	1.43631	0.000303525	1.263	6.34049e-11	1.50999	2.4508e-07	1.84795	0.000482279	1.36478	3.77018e-09
SNX27	1.00137	0.399351	1.10464	0.516616	2.28005	1.03737e-57	1.19644	0.0152616	2.42404	5.7571e-07	1.58555	1.78674e-06
PLA2G12A	NA	NA	0.653185	0.0267613	0.576283	1.29584e-32	0.511694	6.05644e-08	0.448988	0.000117256	0.772934	0.000465052
ASAP1	NA	NA	1.67253	0.0129396	2.37583	1.24023e-31	0.82563	0.0239097	2.55079	4.94988e-08	1.68899	9.63432e-08
EPS15L1	1.00118	0.956343	1.26406	0.118939	1.35774	2.16823e-12	1.95316	7.70257e-06	1.16601	0.0207284	1.28575	7.24211e-06
OGFOD1	NA	NA	1.86237	6.5998e-05	0.927197	0.114828	1.8175	1.35338e-09	1.67128	1.19846e-06	1.25268	8.94162e-08
FAM117A	NA	NA	0.53425	0.00113808	0.803542	1.58004e-06	0.750627	0.00245158	0.644042	0.000486008	0.57506	8.51829e-09
CSRNP2	NA	NA	1.158	0.279503	1.54589	1.50342e-19	1.26041	3.87056e-05	1.81565	7.59014e-06	1.38531	3.46254e-06
MYL12B	1.37655	0.0149583	0.893462	0.289929	1.33336	3.9474e-26	0.816967	5.51101e-05	1.67361	5.99998e-06	1.25761	3.8321e-07
BNIP3L	0.498806	1.72067e-07	0.611119	0.00261617	0.733488	9.58307e-13	0.77924	0.00241251	1.96861	2.3264e-06	0.907629	0.0396893
B4GALT5	NA	NA	1.24264	0.142041	1.96502	1.46814e-30	1.24757	0.0377772	2.67282	2.03377e-06	2.16963	4.49074e-12
LSG1	NA	NA	1.5378	0.00381322	1.31535	1.96468e-13	2.40157	1.64253e-11	1.41932	0.000748048	0.76551	5.51485e-09
ILKAP	NA	NA	1.32531	0.0384714	1.19098	1.45342e-07	0.938702	0.223361	1.24978	0.00136189	1.17852	0.00205809
ABHD6	NA	NA	0.554356	0.00657215	0.384446	8.35172e-43	0.365392	2.1528e-11	0.674875	0.060183	0.689165	1.48998e-08
C19orf24	NA	NA	1.72987	0.00213338	1.2837	2.22626e-09	1.51555	1.14391e-07	0.82147	0.0409632	1.10649	0.0320807
DONSON	NA	NA	2.16249	1.80563e-05	2.22348	3.57135e-37	3.50894	1.25387e-17	1.8658	2.87006e-06	1.60791	4.60419e-05
COL5A2	1.60916	0.0358267	1.60249	0.125914	2.34092	5.40871e-19	7.72055	4.70232e-16	14.9575	1.12065e-09	2.73664	6.16312e-07
RALGAPB	NA	NA	1.79393	0.00307652	1.54056	2.5157e-29	1.70488	2.08157e-07	1.33971	0.0157148	1.20575	0.0057153
YTHDF1	NA	NA	2.36708	0.000176384	1.58976	1.23042e-36	1.39518	3.27613e-08	1.46993	9.22597e-06	0.882905	0.0010338
CORO1B	NA	NA	1.25114	0.250943	1.60248	2.44706e-26	1.2472	0.00403691	1.30546	0.00406346	1.32045	3.22436e-05
ADSS	1.36526	0.0065012	1.20168	0.139364	2.25429	8.71373e-40	1.6919	2.56691e-08	1.6886	0.000332851	1.101	0.0366003
JMJD1C	NA	NA	0.665028	0.0174907	0.864247	0.000487772	0.152113	1.41432e-13	1.48334	0.000257741	0.732084	1.76981e-10
R3HDM4	NA	NA	1.78335	0.0208791	1.08479	0.00273771	1.23456	8.2541e-05	1.76856	4.86446e-05	1.28019	2.68867e-07
C17orf90	NA	NA	1.57991	0.0106373	1.87516	1.21926e-40	1.86151	4.39193e-09	1.16317	0.0209945	0.89761	0.12383
CHPF2	NA	NA	1.28901	0.0586844	1.39097	1.07322e-18	1.87271	1.21888e-09	1.52286	1.29633e-07	1.79982	5.63679e-13
RAB15	NA	NA	2.3579	0.0015604	1.73248	5.6728e-27	1.52359	0.000794943	1.24782	0.0024751	1.44199	1.07283e-05
INTS5	NA	NA	1.55228	0.00995696	1.22775	4.55639e-13	1.20091	0.00592335	1.23186	0.0098079	0.920005	0.016159
MARCH8	NA	NA	0.444351	5.10053e-06	1.06249	0.128803	0.628332	9.14584e-08	0.676093	9.62744e-07	0.82672	0.000227741
KCTD13	NA	NA	1.53508	0.0359712	NA	NA	1.40006	0.000466029	1.66847	8.39091e-06	1.36955	3.15616e-05
C1orf174	NA	NA	1.2961	0.0448833	1.3127	4.31147e-08	1.42463	0.000388816	1.2821	0.0410717	0.868527	0.00547405
PFDN6	NA	NA	1.82596	3.70229e-05	1.85115	3.60216e-35	1.86342	7.15803e-12	1.13455	0.0458265	0.9157	0.0587799
MEX3D	1.00436	0.427592	2.14287	0.0201813	1.6937	1.50375e-19	2.34354	1.72992e-09	1.72377	0.000149534	1.68232	8.29906e-05
RACGAP1	1.49577	0.00658582	2.36158	5.67142e-05	7.22479	7.99033e-89	5.59704	4.19758e-20	2.79475	1.35915e-05	1.51133	0.000643786
SCAF4	NA	NA	0.594854	0.0362076	0.620301	1.34846e-21	0.432139	5.98138e-07	1.4744	0.00435217	0.816317	0.000541202
LMBR1	NA	NA	1.5534	0.00960731	NA	NA	1.90896	1.41922e-07	1.50707	0.000284478	1.64541	1.40016e-06
AP3M1	NA	NA	0.799147	0.0366063	NA	NA	0.588676	2.06603e-07	0.799697	0.00130957	0.788846	8.43147e-05
CENPK	NA	NA	2.00783	0.0230821	NA	NA	5.85246	3.25709e-19	2.52037	0.00100191	4.10899	1.60216e-07
OCIAD1	NA	NA	0.763736	0.00345568	NA	NA	0.614329	2.1421e-06	0.825172	0.00107236	0.652641	3.81953e-07
HDHD2	NA	NA	0.624974	0.0171526	NA	NA	0.632403	6.82333e-10	0.684981	5.25088e-06	0.838462	0.00617781
TXNDC11	NA	NA	0.653853	0.000649855	NA	NA	0.575669	1.85104e-08	0.816435	0.00627113	0.803646	6.69086e-07
USP30	NA	NA	0.671369	0.00351694	NA	NA	0.744688	0.00296678	0.669851	6.31523e-06	0.596026	4.81639e-06
NLN	NA	NA	1.57329	0.0146158	NA	NA	3.90956	7.89297e-16	1.50635	0.000441018	1.70605	1.69785e-07
RCC2	NA	NA	1.92003	0.00648762	NA	NA	2.80439	2.37513e-17	2.1208	5.57852e-07	1.67796	1.32652e-09
ANAPC16	NA	NA	0.620051	0.00388831	NA	NA	0.456252	3.70251e-13	0.574612	2.52855e-06	0.72725	1.03949e-08
TTYH3	NA	NA	2.98921	0.00166543	NA	NA	2.58416	1.50169e-12	2.19957	4.34958e-07	1.32117	0.00549375
CPEB4	NA	NA	0.537308	0.00596669	NA	NA	0.602934	1.37504e-08	0.827265	0.0387965	0.567982	3.34132e-09
PHF13	NA	NA	1.76817	0.0165708	NA	NA	1.8257	3.42912e-09	1.58966	2.88004e-05	1.28567	0.000307457
CPSF3	NA	NA	1.63934	0.00713554	NA	NA	2.13164	2.39188e-15	1.52859	1.47967e-05	1.13608	0.00864236
FBXO45	NA	NA	1.8995	0.000176314	NA	NA	3.77279	7.60307e-13	1.57584	0.000326146	1.15397	0.00121381
C12orf75	NA	NA	1.80566	0.0113685	NA	NA	2.40439	3.86249e-05	1.77748	0.00169199	1.787	0.00374064
RTKN	NA	NA	3.63892	4.35114e-05	NA	NA	2.54845	1.09915e-11	1.95083	0.000120004	1.44358	4.8237e-06
SAT2	NA	NA	0.709917	0.00138434	NA	NA	0.484167	2.77913e-14	0.541026	3.52383e-06	0.630569	2.48262e-08
SLC39A10	NA	NA	2.83906	9.65775e-05	NA	NA	1.35274	0.000809711	4.15713	4.23628e-08	2.08297	7.80865e-09
FAM217B	NA	NA	2.27536	0.00333442	NA	NA	1.73383	6.59128e-07	1.62656	0.000560806	1.19855	0.00951745
OCIAD2	NA	NA	1.50241	0.00706762	NA	NA	3.46903	6.66631e-13	1.91723	0.001465	1.4875	2.82196e-07
ZDHHC20	NA	NA	1.39682	0.00491668	NA	NA	1.35108	0.000166856	2.03569	1.49478e-05	1.48748	1.83176e-09
FBXO25	NA	NA	0.633586	0.0237062	NA	NA	0.798321	0.00018503	0.533933	3.37044e-06	0.877564	0.00147713
CTHRC1	NA	NA	7.72713	7.73067e-05	NA	NA	16.8352	1.8642e-18	32.5731	5.01294e-10	2.11723	0.00367087
C22orf32	NA	NA	0.635219	0.0100772	NA	NA	0.703661	1.50245e-05	0.57839	1.32292e-06	0.689647	1.94185e-05
NAA25	NA	NA	2.27628	3.19613e-05	NA	NA	2.37453	3.56415e-13	1.48478	0.00166812	1.41336	0.00290149
CCDC137	NA	NA	2.07171	0.00221202	NA	NA	2.13941	1.79823e-12	1.42722	0.00540562	1.12237	0.0145702
EIF4E3	NA	NA	0.261914	2.01395e-07	NA	NA	0.300106	2.98987e-17	0.596346	8.21475e-06	0.71744	0.0342891
PCMTD1	NA	NA	0.719396	0.0263053	NA	NA	0.580577	4.42236e-10	0.717268	0.00102094	0.668974	1.35495e-11
PCGF5	NA	NA	0.654716	0.0409367	NA	NA	0.444555	2.45603e-11	0.644279	9.01511e-05	0.526518	5.63679e-13
TRIM11	NA	NA	1.73297	0.00290619	NA	NA	1.65355	2.94898e-10	1.63157	2.85634e-05	1.11946	0.0223532
CYP4V2	NA	NA	0.619734	0.000412884	NA	NA	0.387849	5.00563e-14	0.690547	0.00179364	0.612305	0.000108806
C7orf55	NA	NA	0.533962	0.000974899	NA	NA	0.679259	1.1715e-06	0.743074	0.000149892	0.688677	0.00030268
CENPW	NA	NA	2.86774	0.000525024	NA	NA	6.59799	5.11129e-15	3.45436	4.97163e-06	1.90769	0.00113713
MED11	NA	NA	0.550112	0.00327926	NA	NA	0.719065	6.49381e-06	0.773341	2.35372e-05	0.906146	0.0377868
IKBIP	NA	NA	1.46602	0.0156543	NA	NA	1.39875	0.000394675	2.04285	6.66715e-06	1.47223	2.31659e-05
TRIM59	NA	NA	1.8734	0.000176159	NA	NA	8.40796	1.12185e-17	3.26462	1.73826e-06	1.95171	7.78888e-07
IDNK	NA	NA	0.596036	0.0114711	NA	NA	0.326757	5.46221e-15	0.468143	4.36663e-08	0.557042	1.37675e-10
MFSD8	NA	NA	0.838162	0.0302343	NA	NA	0.539407	2.87222e-05	0.831942	0.0052986	0.83209	0.000897124
NUDT16	NA	NA	0.50865	0.000342671	NA	NA	0.66886	8.20271e-05	0.829628	0.00411278	0.378962	2.38851e-09
FAM105B	NA	NA	2.15692	0.000548566	NA	NA	2.50718	1.28711e-13	1.72501	0.000150649	1.18857	0.00872839
LYRM7	NA	NA	0.625173	0.00652965	NA	NA	0.765912	0.00174439	0.855173	0.0338549	0.588981	3.70502e-09
CCDC107	NA	NA	0.677772	0.0133499	NA	NA	0.630389	1.04372e-08	0.73547	0.00384382	0.866338	0.037479
TMEM220	NA	NA	0.268713	2.25186e-05	NA	NA	0.529419	1.25931e-08	0.428924	3.14804e-06	0.307688	3.7812e-15
C4orf48	NA	NA	2.52887	0.000198077	NA	NA	1.6423	0.0030371	1.65451	0.000475205	5.32995	1.51077e-13
LDLRAD3	NA	NA	2.03492	0.00454856	NA	NA	1.40482	0.0224945	1.4279	0.000400878	2.71046	1.58536e-10
CRNDE	NA	NA	17.0577	1.94224e-05	NA	NA	1.29217	0.043616	1.91687	0.0293914	2.81855	1.44755e-05
ANKRD22	NA	NA	2.65171	0.00219679	NA	NA	6.53349	3.99287e-12	2.87988	0.000718174	1.93119	0.000189633
