# Supplementary material for: Expression Profiling of Mitochondrial Voltage-Dependent Anion Channel-1 Associated Genes Predicts Recurrence-Free Survival in Human Carcinomas
Source: PLoS One. 2014 Oct 15;9(10):e110094. doi: 10.1371/journal.pone.0110094 (PMC4198298; doi:10.1371/journal.pone.0110094)
Supplement: Data S1 — The preprocessed training and validation datasets. (ZIP) [file pone.0110094.s009.zip]

Archive with 6 entries (6 files):
- lung_training.txt
- lung_testing.txt
- colon_training.txt
- colon_testing.txt
- breast_training.txt
- breast_testing.txt
