# Supplementary material for: Expression Profiling of Mitochondrial Voltage-Dependent Anion Channel-1 Associated Genes Predicts Recurrence-Free Survival in Human Carcinomas
Source: PLoS One. 2014 Oct 15;9(10):e110094. doi: 10.1371/journal.pone.0110094 (PMC4198298; doi:10.1371/journal.pone.0110094)
Supplement: Data S1 — The preprocessed training and validation datasets. (ZIP) [file pone.0110094.s009.zip › lung_training.txt]

	GSM225465	GSM225530	GSM225544	GSM225547	GSM225552	GSM225553	GSM225556	GSM225558	GSM225563	GSM225565	GSM225568	GSM225572	GSM225574	GSM225575	GSM225578	GSM225582	GSM225584	GSM225585	GSM225586	GSM225587	GSM225589	GSM225590	GSM225591	GSM225593	GSM225594	GSM225595	GSM225596	GSM225598	GSM225599	GSM225601	GSM225603	GSM225604	GSM225765	GSM225766	GSM225767	GSM225768	GSM225769	GSM225770	GSM225771	GSM225772	GSM225773	GSM225774	GSM225775	GSM225776	GSM225777	GSM225778	GSM225779	GSM225780	GSM225781
MAPK1	6.65775685546956	7.16299916411293	6.99975006457917	7.39753824250921	6.84588390961094	7.10287505110666	6.8308964099649	7.07194382759029	7.47881508599282	7.22762660615736	7.38392624245806	6.74735335438384	6.97888905081432	7.302345101861	7.85608643426564	7.98203468890536	7.20498669914773	5.99965140253059	6.82846238031096	6.81890464640343	6.73519895066522	7.172635025837	7.3203519333025	6.86614745971767	6.79578116817535	7.10279796978199	7.76313446115345	6.56225002281532	7.54099150312826	6.08996950288674	7.33723199894653	7.25777865930752	7.86823517264449	7.47080976095392	6.77206325423458	6.99347442431947	6.96508506064207	7.03106457363034	8.0110664391091	7.32420102850024	7.01712076123487	7.63664588500367	7.28224009202596	7.20507395538747	6.4812962383079	8.28480660292619	7.33789896328729	7.99850983430916	9.45632247561702
BCL2L11	6.89249846217992	5.72150204488858	5.16586234460947	5.87102454710544	6.70160550121886	6.09565194640008	4.91044538043436	6.65553482754502	7.09299614538454	5.31143329437734	5.92776386102588	5.51211410382291	5.79333643972396	5.36281038640718	5.82945301233841	5.68567958734934	6.50956301319161	4.61805607821302	5.2497919257971	7.62403245538425	5.39455641574496	6.08986570240649	5.61987511229511	6.26831703056321	6.04557140705747	5.78737231141423	6.13415763170862	6.68083046731674	5.84060840721176	5.12385840477991	6.05302351794019	6.16080360322758	5.7967839238349	6.04226354913503	5.2028029215857	6.00258888157285	5.39442986285412	6.12488797782459	5.28908773043173	6.29677949652273	5.94181545393347	5.90584805465889	6.15553785193932	6.32304141132517	6.5812493778727	6.82225243862932	5.92489374383292	6.50486729451994	5.55347757612216
ASB14	2.38607756861986	2.38889067458161	2.54257878273048	2.35453553399279	2.4218308404284	2.43270231266516	2.37029460553791	2.38607639909819	2.41308857040507	2.4092066352434	2.38849117418655	2.37228839598028	2.38791920099375	2.37487915506597	2.43707385495726	2.38845639936583	2.37137434982151	2.48340043118129	2.45701658210394	2.42837557510221	2.39817337115152	2.37067705610154	2.41119038039838	2.40036897096493	2.41822770605532	2.38237808106705	2.38334474021013	2.42373435665425	2.43373086166087	2.39715482073322	2.43349655156159	2.40544157256804	2.39003869150434	2.38923587146105	2.3910870393976	2.42154971972515	2.39065184241689	2.41069796976683	2.42680832880526	2.40846080442406	2.40408371607542	2.38291423747097	2.39791186624495	2.45067852106684	2.45077215888191	2.41050796993653	2.37569881822024	2.40009441242461	2.50817096372851
C9orf163	2.07444	2.0732465	2.0784245	2.0586274	2.0841866	2.0893834	2.0588334	2.0684059	2.0823176	2.0822835	2.0704467	2.0729973	2.0782287	2.0659182	2.0848758	2.0805473	2.0757773	2.1057613	2.1000457	2.0984724	2.0768266	2.0686948	2.0775857	2.0703309	2.0816648	2.0764728	2.0749154	2.0820093	2.0859087	2.0745118	2.0827944	2.0756624	2.0789697	2.075807	2.0761502	2.0765648	2.0791454	2.0801585	2.081968	2.0806057	2.077587	2.0639923	2.072511	2.082141	2.089009	2.071474	2.0615196	2.0690384	2.103952
PGAM5	3.66728494625226	2.74213493585676	2.77261737667886	2.74527533722634	2.75059520885297	3.5379343855911	2.73238360651507	2.80100729571353	4.16620738943415	2.8131184266214	3.02947039987826	2.47030433642551	2.77619657298442	2.80069466972475	2.81703960564478	2.80593401585736	2.79702876287306	2.82431473903756	2.76455519136828	2.76800295744743	2.80731127886617	2.75570158009915	2.83898575586164	3.53851400854641	3.04239172222009	2.77065497281152	3.5754803921568	3.16390291970283	2.75610025581464	2.57084906706931	2.81331075054249	2.77604573774223	3.8569759167237	2.52527249535498	2.73958873138454	2.76193466208927	2.76926833658834	2.80366487606427	3.94276161050218	2.80795480304665	2.8059240716232	2.50860357863102	2.79862475435279	2.743000419055	3.51506520654161	2.80431126860574	2.7924310214357	2.81173267300968	2.8342187820255
DCD	2.1483197	2.1412346	2.14711	2.121861	2.1518207	2.1662784	2.1301627	2.1390853	2.150847	2.151906	2.1363096	2.1222177	2.1280138	2.1275334	2.1580434	2.1428523	2.1273532	2.1818714	2.177442	2.1797495	2.1457791	2.1332939	2.1524916	2.1395154	2.155105	2.1284666	2.1364832	2.1510525	2.1575255	2.1400394	2.1544156	2.1444798	2.134719	2.183413	2.1419363	2.156241	2.1397643	2.1562324	2.1527386	2.1539204	2.1448622	2.132236	2.1331253	2.144477	2.1572227	2.144107	2.125371	2.141245	2.1802068
DNAJA3	7.55487059213112	8.01190468529966	7.84731551524208	7.6101730234618	7.10468333209431	7.96223644083652	7.66071575269772	7.29853656746279	8.37222135896356	7.56262536985367	8.01842625750676	7.38061464501703	7.40825918722285	7.92735677178062	7.70441271181638	8.01448570631561	7.51973239087312	6.45033704744469	7.15433651099337	6.88439923953793	8.38214908614937	7.88199626897722	8.44903754959237	8.20151618630128	8.00675228675503	6.96218970176206	7.52761676993016	7.60984132677203	7.8861358359453	8.01797993322792	7.86898218956679	7.87022696470516	7.20174795756601	7.82031767002025	7.52265859758913	7.81341684725786	7.22633766241599	8.05794772037217	8.65878903506163	8.557709699384	8.09355697413174	7.90867146609507	7.45358175159417	6.61233144420707	7.32595150011645	8.07361091695542	7.40273762962825	8.26898862006167	8.27999221326216
CYP19A1	2.58587514050804	2.5785371351165	2.59843298038954	2.54017496096279	2.62219978545279	2.64802182444871	2.58583117858327	2.58469391546716	2.6128851917448	2.60715773382658	2.59291628202535	2.54831319069557	2.56019791338969	2.55651851976083	2.63353923889474	2.58255597910228	2.55559908104917	2.724436567739	2.71888756985001	2.64311049873577	2.58867103607789	2.5523019161934	2.60975872583418	2.9215561566909	2.63399702151949	2.57807261873045	2.58415531238208	2.63376689472764	2.68366255015829	2.59482721584313	2.65648455303784	2.61937637472396	2.59061889973483	2.58885902770228	2.58831617749965	2.64630328332166	2.59914842250235	2.63393357235278	2.63416351173696	2.63925966966609	2.60372437408145	2.55700895247022	2.59350505951248	2.60439992741115	2.66779379514007	2.66875500370699	2.6024477219154	2.61249303783247	2.71539093332551
PARK2	2.34580145145312	2.35202086692947	2.36168532899704	2.32331545642116	2.36948075319347	2.38659096639062	2.32476929402821	2.34583373197492	2.36786091024488	2.3678539713778	2.34650563676024	2.33211016829008	2.34720526747014	2.34126509944835	2.38364177463523	2.35410236969314	2.34210496830232	2.43070189715275	2.43767471404626	2.38864237553078	2.36053118264666	2.34276797885328	2.36882468939447	2.35890564507597	2.41339056304151	2.33933398603308	2.33385018199167	2.3743622490867	2.39256030984323	2.35615705085747	2.38305622475381	2.3678265308128	2.35233764367351	2.35403868797606	2.3695931250521	2.38137036627926	2.34885798102851	2.36862222376332	2.37227128573053	2.36846492169364	2.36126689876892	2.33639260003036	2.34962498997765	2.3736554852909	2.41916292273327	2.3633803452943	2.33677950549594	2.39056779560049	2.43188853846237
ATF2	7.10265421166087	6.82100341544596	7.80995760723147	7.84505104910335	7.71028724730267	7.60556909629957	7.53560689578508	7.57306993345153	7.33251538040037	7.95050721622334	7.78328397622156	7.66198530533058	7.60651089665575	7.69941322503518	7.4810483148089	8.24230875391273	7.18075029938319	7.96957333302971	8.96743410281953	8.14475376308263	7.98928037878834	6.93478720033752	8.51024267920609	7.86369472319758	7.22050053099452	8.2509267641206	8.14453012571754	7.11633589002675	7.1416290277405	7.30868532302132	6.93876901820547	7.07515598549875	6.5803808224572	8.11102699228276	7.87967442280116	7.75805914100771	7.58796008725706	7.65192328363002	7.01412277894319	7.21892523933382	7.68100073435519	8.60957056034612	7.68302316846616	7.63994791584064	7.50341948443272	7.52104544416005	7.74937285833993	8.39036148946223	7.38518834027939
ASAH1	8.86127053483756	10.3750255432447	9.7783736244198	10.9528222111516	8.77567024819404	9.10594571058716	10.7785689021858	9.22064885898128	9.34457786652578	8.94259063748442	9.40609833759925	10.6010880893007	10.5288988287438	9.57900427740264	8.9934910569993	10.6896617007596	9.68038013996287	10.3998998940453	8.63413841637761	9.58609722932663	9.3221939055335	8.90585601934924	8.08809045525624	8.85236197709797	10.2315715411324	10.4605477270605	9.63742667956625	9.07939618101647	11.0157737800913	10.4844087820557	9.40274465460398	9.64209228758033	9.07784074781435	11.163562118632	10.1298292448657	10.7276527023265	10.2171998489851	9.94257295328484	8.64348892274496	9.0353693844875	10.0961740642143	11.156258281111	9.9853448345774	9.91485762046186	9.78942967708352	9.112527757226	9.90341142320409	8.22231474121391	9.36131133089661
AGK	5.79740597469638	5.58091782177374	6.07801187766088	5.58952385788855	5.06596046313318	6.67397614588573	5.44850775778547	5.61457685846765	6.26588111052647	5.91006901576593	6.29514575510318	5.34757278087747	5.22709172152807	6.23377175689875	5.59874910951861	6.1018655157616	6.22386489954274	5.33839149335751	5.93368434342555	5.39429590677182	5.51720103812976	5.20549818574127	6.41775236380666	5.96238071776453	6.02192106782265	5.22127325601226	5.4523137670438	5.78209207624974	5.13522757919272	5.49616000754794	5.89593629207852	5.84171119735437	6.47931765704968	5.66687803098023	5.62342215091877	4.90638770848636	5.86224363511998	5.50300359707805	6.85296051645745	6.7567572923471	6.51504165248602	5.61295084264764	5.78510050856616	4.90390971305868	5.92827320466677	6.5876136009006	5.71485526900034	6.67030876258997	6.14094821258554
SF1	7.57840988022243	6.9479409874692	6.98134947250625	7.3432081583645	6.78812601773834	7.55673040895697	7.52224669753824	7.8840669371452	7.41209815971869	7.19512325467244	6.84214774472248	7.25436871105313	7.00617360066259	7.64031210662741	7.55263267638946	6.43458615032379	6.54209384316605	6.0835979078285	5.14852556820971	7.57872815663304	6.51718402544031	6.8555803070594	7.00336249084336	7.56236824657952	6.57634959769777	6.25170028788542	6.47766380196803	6.37826184941864	6.7866826801546	6.78623688189207	6.91779999412806	6.73678157278235	6.62723367137606	6.33609156590856	5.42193239370214	6.69619092950022	6.05675488628218	6.72326931070986	6.18351808048727	6.28792149423252	6.25882906999025	6.9984754339303	6.46407198258166	6.1845749761222	6.88024273347127	6.93168268055094	6.42626909927306	6.66227598462555	6.3852666923131
RPUSD3	4.13916146791902	4.52215665386592	4.87186409908229	4.39370523889897	4.25945513801844	4.44216446406793	4.36193567468683	4.90873279722605	5.12753757562703	4.70206768180527	4.6182370739181	4.45094493317253	4.44286442718681	4.80030304657091	5.458220585494	5.64817333359686	4.3488661500385	5.1555035573628	4.39033781634026	4.21096571578636	4.9723061964793	4.92811185541638	5.03337098361289	4.12312161571369	4.78452893169262	4.45037596421546	4.42169194713943	4.57795293087635	4.72887080240381	4.58132383922979	5.02867727673185	4.44697401647961	3.93765116628011	4.48317029611448	5.13769520285299	4.3120580558755	4.60334223640245	5.03107993004032	4.88074377043685	5.2839642959363	5.06637601754986	4.01675249885491	5.1145504923987	4.64633404833218	5.19695312412302	5.47121273156243	4.49387365196053	4.88399883170309	4.56890795114661
ATP5H	10.8513054063167	11.0412884892626	10.3233588765943	10.3324270152103	10.172238686109	10.5562544026756	10.0139223789264	10.1322335734359	10.8506390520075	10.5618225042073	10.8648878101025	10.3412815804831	10.6141624111369	10.466468061527	10.3577858879653	10.0763806965582	10.8397026528503	9.08987854954321	9.56389800531996	9.31611263030765	10.6585553251901	10.8566630158761	10.7324827864922	10.6347654830074	11.1032068212598	10.1344239088668	10.3795026991417	10.1040490851338	10.0397677712252	10.2390301032675	11.067589481403	10.807695184741	9.71220483882986	10.6365866173357	10.2820747856074	10.6942447513751	10.0479605026189	10.7253329069274	11.2755451838971	11.2175161500744	10.6849304244019	11.0106366161092	10.8261515525203	10.3513886179629	10.4498656558379	10.4042665196566	10.5571851404198	10.3155920756041	10.9947749267009
DHX30	5.71583217435082	5.60117505006532	5.8880927300921	5.50811937435311	6.2236566512331	5.56731229555703	5.91533490011285	6.14305597196393	6.52626204255687	5.83373346219515	6.10550247036832	5.74021251131974	5.87293682499258	5.81630994853292	5.90813021894002	6.48606250512553	5.64147766039613	6.06650992367944	5.38138578878546	5.69969323050846	5.63336456151284	6.48686179351637	6.03369217803001	6.5557340509656	5.99379292694961	5.86958642482272	5.85423992966415	5.81837110483776	5.9521226369277	5.62447914180166	6.29137537970369	5.90456814575467	6.45857751731356	5.66586902587098	6.00847945062457	5.93122759296609	5.61454061294089	6.30477299945049	5.46926335220202	5.95135934274319	6.39731584176223	5.6931056848472	6.60136882682205	5.47531290284283	5.45314973892043	6.31610324039629	5.45983353565519	6.29909150104497	5.60649690688707
ALDH1L2	3.94774484170702	3.61577306688167	2.76097489689913	3.25298435953495	4.19531991748868	3.95846388376442	3.01160979743718	4.07290023014426	3.89859297176434	4.17899706364256	5.03133248241183	3.69930447206049	3.5670423127683	4.62206694925137	3.00079076713006	2.75708730516333	4.65118601097203	3.01656105901078	3.13540973111987	3.34626705838003	3.8556783316796	3.80609616586221	3.42179285918866	2.9375675754778	4.59921892880453	4.38674516919144	4.52547905533571	3.59005498409654	3.24106121620824	2.95072448471573	3.21147065145254	3.24195460891689	5.46023865429598	2.78908722269171	3.08464250824668	3.16225841352042	3.39668436110304	3.16166180070617	3.05927894110179	3.06284818045496	4.04548308087617	2.72210599565425	3.34811164392538	6.29422799203785	5.49727313199954	5.17749116000298	6.2034770018406	4.50359294142609	3.10377130362447
LRPPRC	8.56615651029046	7.56585701827498	8.45262383828155	7.51187567806344	7.02577436760899	7.82775416641071	7.51954749239797	8.14307120213078	8.84690901054505	8.19018958784251	8.55194186878616	7.3618938792938	7.69352111874074	8.66905099093862	9.14162690907208	8.33506152298648	8.32244913698327	7.03226707321918	7.35999579124462	7.64373452180392	7.42435592389589	8.4010426486586	7.73889905822782	8.83497772294503	8.10289552733372	7.68386436746313	8.33909594093188	8.73457372405829	8.04128837004233	8.22974789377188	8.38626524857422	8.74349182770809	8.6162833866883	8.04437242440032	7.70720005672659	7.86283430036388	7.47944971274395	7.69288133801841	9.01114536727729	8.97653425674053	8.6848716532062	8.39901217041994	8.40157841238539	7.13732134030118	9.17731252949314	8.81381664910538	7.40057163009736	8.66763756864174	9.72025868361964
PCCB	7.60928524843491	7.1821717987513	6.55561603189995	6.54805562759014	5.93667698105924	7.55766166100709	5.3666614873146	5.89154336595028	8.26870862921515	5.71914451160913	7.60569972463736	5.53958557233354	5.61500978834746	6.79340084812322	7.96308668715289	8.3898104328411	6.72304066058836	5.24709129934785	6.45304827505029	4.09597170211666	6.92090265450048	8.11643078645429	7.66828485474527	8.66701558825234	7.25725107862516	5.98408862785044	6.28860149326757	6.75743473946394	6.32842170408027	6.46498083009389	7.10878779833197	6.73912388811181	8.22984951178298	5.84169139667332	5.35871971238477	5.96639466815791	5.88147266196519	6.15116976035602	8.22780926409292	8.98390761039551	6.79408649472484	5.88523648834812	6.53853330997716	5.89365922852599	6.3745505579166	6.26082528209284	6.25647588367425	6.11501785271362	7.33141444768547
RAF1	6.90059583162594	6.78307768040857	6.60889002803268	6.59211653874521	7.76133377590105	6.3159626690125	6.87131476125449	7.05027872744814	6.74695956378564	6.40877375141487	6.52835645174564	6.63548780377807	6.83256479686328	6.8879519400756	6.96139266111262	7.34463377134313	6.71915675377295	6.21054976276731	5.90059742561206	7.3548753310565	6.78586382451994	6.62028636259582	6.35073947938702	6.65852707480964	6.67803146332663	6.86265371710577	6.68612148445793	6.58825843111506	6.71908852643576	7.11916774249856	6.89771596427596	6.97396692329893	6.91874625531412	6.46164227100996	6.80029918760907	6.67272837397068	6.5090771214474	7.0058097073462	6.3992806338144	7.01390190414153	7.27771969507898	6.52110881266903	7.23179985421759	6.65516032233021	6.21957279861393	6.64577208698295	6.49026197596	7.17883026411535	6.1996102394986
AFG3L2	8.14370555441758	9.09685523011508	9.67124831421807	7.90685636185258	8.69888503382571	9.2077669207157	8.49166532301317	8.74508352244101	10.4236168064951	9.86298936318773	8.06788148037947	8.69081897532176	8.78320450812889	9.92602239395172	10.1472168972198	9.32837204240634	9.18307005314586	8.92412255076393	9.07126549679572	8.47977516513367	8.80218787777197	9.28728606478752	10.1946621485132	9.48204092680213	9.58427036192902	8.7351241057724	8.99845694526816	8.91209407922306	8.73266250226351	8.29552235771492	9.95849851538764	9.69246934649371	9.34248145212165	8.91640755020012	8.63411659512356	8.75227801144536	8.71835232797746	9.6167505815174	9.55945141178106	10.0601902079016	9.15945908146548	8.75523778032305	9.22456872087319	8.20186369899499	9.20961682076625	10.1135650069267	8.39111972298398	9.44240767508142	10.240478560235
TTN	2.63844861926649	2.7247034411985	2.67512267403586	2.62700762798757	2.71284709621371	2.92387287019221	2.62010034527075	2.83179628397596	2.71645583057202	2.69524547145521	2.69771589932773	2.63360109792353	2.65809111010166	2.61424650476808	2.78761916226921	2.92589910389196	2.62824186776675	2.93276074006539	2.83467039967379	3.62408224075625	2.64906755048366	2.65618926655219	2.70548806994276	2.68635240973479	2.73915540816353	3.03672068685248	2.63707380639743	2.85092369675293	2.82806513254594	2.69362629225198	2.75733976940653	2.77413098854473	2.71093152841951	2.66567905333983	2.78416805679653	2.81045587861056	2.77576381638857	2.7264565765468	2.73728331248614	2.74104598071923	2.76673055191304	2.93970256849076	2.7203493371801	2.78279600914716	2.84702140965537	2.73671003150655	2.65824820592594	2.73739692278757	2.874961079109
A2M	8.28388811706613	9.81640292735072	9.14927277751799	11.6830079987937	8.95399094095345	8.24066037980103	11.8291627235703	9.95671108438753	7.9658724274602	9.48692405843653	9.29662101884143	11.8822513388538	12.063597599023	10.4377277607181	9.27768709768806	9.16212203284697	8.34357923400929	8.7386314217129	9.36560893854212	10.3562313853066	9.71082217345557	8.90426179161137	6.69906320791282	8.57402190776065	8.12855356994172	11.6511385535742	10.0549017560945	9.00275439218504	10.8871045509195	10.8663508937453	8.58716636408545	9.41723192394111	8.71500345186812	11.1242349124477	11.2872050356183	9.48970990339627	11.5645164258213	8.04514944773219	7.03418993911301	8.57358895693098	9.76630333521701	10.3698002151504	10.4912762958165	11.1973538902887	9.06462107412672	7.61014490734141	10.5966948056096	7.59633651916048	10.9159060157064
METTL17	7.34677691548764	7.35752293237282	7.44148752646624	6.91560201241927	5.69513407574182	6.79491856336694	6.97330519761197	7.49923262259858	6.86196882016015	6.79686509146566	6.99162337821249	6.93650651480994	6.59137976794676	7.59473380809239	7.59616992502814	7.03065428532411	7.04008245213287	6.59297350251559	8.07335261152696	7.93226884476342	6.20431315347357	7.17859948913088	6.25054670654352	6.62632901546496	7.19145963541834	6.81071251806856	7.13206434638459	6.97230116009025	7.45580217879657	7.35622522321234	7.48206310899762	7.78206730857377	6.8690688211289	6.7136708995301	8.2232024311756	7.05852734698705	7.02921909423129	7.43920347636277	5.77348663843399	6.55243414320775	6.70747621749922	7.97199168113015	6.55369003598929	6.32823927672097	6.37892648870987	6.60929764508778	6.49049805040193	6.67190443423457	6.75798754757347
NSUN4	4.73210990726924	4.49543205782879	4.86479880906592	5.28483570546525	4.9044713320875	4.50709020580613	4.73566348648234	4.51187798053203	4.75377782471587	4.35407913368686	4.08792679105658	4.35715838490881	4.42551403606006	3.97734943782301	4.64352599196221	3.94880784526483	4.2868145585482	4.68953123900759	4.65359447158049	3.7428655093033	5.3435495504719	4.58039411227656	4.53858058941657	4.6182675711872	4.1895007149657	3.98871875649467	4.09592301199121	5.15966643138415	5.52711804724824	5.84035232736861	4.09342354625834	4.29437542401778	4.86581153280973	4.64513376954271	4.51318432598034	4.44481786536228	4.41855194544788	4.47695177072185	5.50916622480511	4.4164769103784	4.6632884338528	5.3175708728989	4.32111372649172	4.30281580849048	4.99490035243081	4.63206596504543	4.42355567534379	4.30943057265112	4.48130464171657
SFXN3	8.17343596476084	7.96738117951791	7.21231243344485	6.89332490675748	6.80085574414119	6.73100458747357	7.25593447702135	6.49970576003426	5.7548271150931	6.85345594100048	6.67930397978461	7.619103903419	7.48559852270979	6.21640720743155	6.52474232078711	5.5010948880939	5.86695751427937	7.98854744984946	7.71096191174333	6.85769658697817	8.01631539680731	5.83907294095678	5.6817264510588	5.27068893541618	6.13414565582839	7.11900872457675	6.93410988035499	7.05857732032984	7.25062473635583	7.69181823094522	5.57002248033023	6.23009388364498	6.3332915397219	6.7301815806107	8.16132886253428	8.20670260167921	7.77874039499498	5.72967134077154	6.11554861385535	5.55590539628338	7.29499841636094	6.65957487215119	6.23388557496552	7.14009133653813	6.46895099351584	6.4281490868265	6.82957743358036	5.39914312161423	5.2383137323078
MCCC2	7.2520178709586	7.5756800903305	6.87905065510977	7.04605856133993	5.75161860290417	8.02297128905819	7.18160948348893	6.51581961849573	6.67710536102237	6.06057581280225	6.45788452123666	6.45506725237632	5.83640259075067	5.78552753239709	5.48156597005545	6.76523905223461	5.83804157487368	5.51232174600968	6.25941164904205	4.97360692457781	6.18647823923331	5.90309137803926	6.40649934440693	7.04107028326618	6.35410530632561	5.65789836710398	5.95096393151721	6.40401524446113	7.28454009984413	7.20544872197144	7.00222448897567	6.41979541728963	5.92928312554725	7.15235112203104	6.3528072628643	6.37073409974713	5.80990913186639	6.27435405630181	6.96242234086065	7.1297665341079	6.81534990991315	6.99171607209101	6.24318199678663	5.11189703570859	6.60895818312505	4.77801419311379	5.98063665086942	5.91156720557119	6.90229000790805
PRDX5	11.329523587099	10.904324882644	10.614595971249	11.0473997977059	9.19257017145689	10.2035692607985	10.6474876889318	8.98651126953381	9.57979889323327	10.0106532532441	10.6473184952329	10.8633386353679	10.6089566462196	10.2249026541521	10.3141673013581	10.5312692481339	9.9453256853117	10.0462616828766	9.50641773895171	8.20835398561963	9.9923667844377	9.34036005109538	10.2547364686253	9.21181969732406	9.71478437026803	9.96899131340091	10.3680529313299	10.2984940681597	10.9682954719675	11.2225581781638	9.85785608472555	9.92949431005697	10.2177725196227	9.76063540149118	9.43554225888781	10.7462892867584	9.81886650967744	9.95161122589072	9.48228977193064	9.86414499884912	9.35337749926322	10.9134743857283	9.72788495322906	9.34338317100304	9.15633604576118	10.0155182125781	9.73790510559036	9.4372741378244	9.84881562082475
RARS2	6.4875887290538	5.27096820891879	5.85137719587155	6.02220547422295	5.40989020980917	5.92970059229597	5.61105691001841	5.92417258711802	5.96828225725688	5.51954376255762	5.8156436587796	5.79402898313147	6.32197263425829	6.20134057300993	6.28523401020936	6.18912471756339	6.56241212530484	4.6348226658017	5.09887073144843	5.9700578777496	6.39407278288722	5.97243364047736	5.44541934412266	6.0939339019032	6.62656970510425	5.75992065353113	6.44093075938384	5.80897868653902	5.70762365010588	6.84292106274236	5.92989005138728	6.22520935977251	6.65996190174575	6.30026952429818	6.04813545782741	5.35527816271062	6.30960008004071	6.58014345009242	4.74793997124082	6.87288756399102	5.62504106100829	6.98546933164387	6.22963899895957	6.79195488273577	6.8896944944494	6.5296936311275	6.43194648759952	6.96220182121792	5.65396369715562
MRPS27	6.27152932245278	6.86333350428369	5.49455285081913	6.92981151154502	5.8773962538361	7.37036349322241	6.47435964046498	6.82707916594255	6.60476807177653	5.85796476845993	6.28542584340413	5.66987284664088	6.33168735355703	6.17073478773702	5.70271363466906	5.5800498804997	5.83265884716818	5.43457878439194	4.63715230641435	6.0348268346498	5.21530518154826	5.6677717341187	6.02259822469488	5.9042402285017	7.08392614991248	5.9399858153542	6.02723188767044	6.33691757151389	5.88855022629244	6.4767736883081	5.84516744120683	5.71516060601007	5.80893766979494	6.60553704182548	5.85610438007656	6.75923751876787	5.72825089579827	5.88537097792735	6.06400610612061	5.68389608566645	6.16988403163195	6.48058619921552	5.968208248338	6.42368889035846	6.17980227069204	5.62821256466436	6.05539348342824	5.45167173831942	7.50750726976153
ATP5O	9.33588342150543	9.80724010885403	9.19579255167922	10.1232727149099	9.73776394196821	10.1572660868295	9.22513535067646	10.0211664515108	10.2368475321054	9.62113203804974	9.11998718088327	9.6167534948955	9.95249081542376	9.28641762529687	9.80355508814689	9.21011231487925	9.88634427888029	8.40294186951222	7.57140958184875	9.33539346987711	9.69267684389289	9.26085001192446	9.05528363065164	9.81157494022944	10.8026635804253	9.16596217170161	9.26980221253187	9.00730436153677	8.7343872633938	10.0843378082203	9.26016443544194	9.79736674055389	8.98785740392383	9.80128527528591	9.55838058504362	10.2494245368932	9.75497418074577	9.33100421305293	9.89134175245518	10.4370232227355	9.15931680617053	9.89251634970776	10.4012943297104	9.66780732238289	9.35042771571871	9.60707622372136	9.55327225577016	8.88365498788525	9.56432927378644
GSN	7.95701155861732	8.3017397993996	6.92744056915819	8.8114963200429	6.59535419133795	6.08685383656604	7.93231358979064	6.89615049332373	8.03371805701825	7.73334560222136	7.98778814524632	7.21398574141305	7.70737844923466	6.814064498507	6.44852337488281	5.6582012851466	8.61149882350855	6.02635628027481	6.17008333755263	6.19686344406913	7.05724146047352	6.87126859289174	6.01773284065212	7.07384012220494	8.12619339464737	6.51969002831111	6.38510510706719	6.361783416029	7.77340790226869	7.15578899928775	7.38431381977919	6.45249070353563	6.32660485980251	6.99969206464782	7.04000036779118	8.24266292177358	7.21077437522503	7.29313011507773	6.05382059010334	7.12550678705222	5.12785179952359	5.88990517560169	5.77259601621413	6.24240330103262	5.34965989493534	6.53060675295846	7.00719301671398	7.16536003777371	6.78356956401692
MMP2	7.34724484065443	8.77253060291108	6.6523172549966	7.66681568051143	9.35589872738331	3.94550472786125	7.71803559044862	7.1621546020808	7.57151036437248	8.66969595347849	9.56858216159122	8.93459513996792	8.81118833695439	7.45149510252539	8.26396286310613	6.27730957330804	7.29735379128446	5.74491106861374	6.4758510140227	4.94612210080886	8.43209668810243	8.72005274713347	5.89880552545752	6.38174723563626	8.16472311256017	9.26444984173795	9.22217728558194	8.51753630886039	8.05529767316059	7.1961955099266	6.38503759310131	6.84788000442939	6.93441064679513	7.43819112683919	8.69963875519441	7.77453741514118	8.88563920967708	5.95405901719212	5.71415848481292	6.89320683866453	7.1247204964438	6.59987015821004	7.630309635805	10.2307373733702	7.87507102522177	6.62882495632854	9.38870430874818	5.08506342928627	4.29218530380238
FMNL1	5.62221201665242	4.88966581611095	4.3063786861597	4.23506417232296	4.03210440221243	5.50489611182239	4.72955462937809	6.33918549330783	4.03651626007614	3.98701035466217	4.14119125506394	4.80905616420942	4.29791425117053	4.54526725211003	3.92286590109025	3.64632376094905	4.24981080898897	3.98475918446147	4.3106805386857	6.29709025577931	4.14285730296535	4.2987059334909	3.42099666239225	3.38902439611758	4.1093392735563	4.56802889905913	3.72399085252348	4.54385729533415	4.97123122961135	3.67662948488758	3.81562689483894	4.03563526302522	3.92346982930225	4.15450921658517	4.8542524108589	4.51709037995674	4.44838313766765	4.29848412431367	3.68190140113976	3.66117223966712	4.12835935412806	3.81327880082442	4.12718810974753	4.69619715400585	4.08825070108701	3.63935304655863	4.43327546225492	3.13731065619541	3.62463856140894
SLC25A18	2.5024047189033	2.50214657207219	2.51745280783869	2.48832546684094	2.51716473123686	2.54225171638835	2.49313836037313	2.49985357919323	2.51506800874565	2.51563553909225	2.50247659727198	2.4849123636255	2.49342963787071	2.49630357059949	2.53371531754819	3.16735811493822	2.49094951634443	2.56499686783092	3.09443765003708	2.53589374541033	2.50775902923682	2.48667088630684	2.51170818057875	2.50075019863655	2.51900006243573	2.48915026139019	2.49926260173525	2.52522738714864	2.53594047751895	2.50459589211262	2.52829450328888	2.51050781711187	2.4964820040032	2.49991459869989	2.50054615985249	2.52229248942193	2.61690700074858	2.51829584279802	2.51679370559779	2.52319684208055	2.51208146911705	2.89862094817898	2.49893294866142	2.51108491057841	3.17840938289664	2.50992726518361	2.49669551944277	2.50744595205951	5.35015763748883
ATP5A1	10.1481915833385	11.1516463363363	10.3607601538778	11.0212709275499	11.0973891738817	11.5232028245875	10.4727014279158	11.3095832970341	11.5716900615698	10.906479086298	10.7871822273635	10.9576536147817	10.8628221432046	11.516443929275	12.1958894899644	11.0171621231452	10.995787575627	9.0126252604838	8.9221099927593	10.4231159921219	10.9551356444848	10.7861533648755	9.85037961580282	11.8244550505797	11.1005116715587	11.019174367117	11.423165996275	10.9259813910274	10.7709485418894	10.8860725449031	11.5877209009888	11.1514118323339	11.4524115507543	11.474968910198	10.439519396666	10.6230481585492	10.9620206121407	10.6639443874866	10.9601507863273	11.3834262106428	11.1141039240597	12.5379818508134	11.2413978243474	11.2658438217559	11.9333723501352	11.3584910291441	11.1782460883608	10.4824754175375	12.401868356416
PMPCB	7.8445148962731	7.49671529177412	7.80337131609643	7.9589611140561	7.33854555240274	8.32318371365974	7.76752737175102	8.28202360424753	8.07583248526773	7.4004219973443	8.26629612261242	7.50767112427933	7.89509287120918	7.94190079074119	7.57095494110304	9.3437179817288	7.96835125059387	8.0836339403968	7.50503831117591	7.99248465666895	7.70668405237224	7.58943583834115	7.89837576328286	7.84083195432903	7.91888626253477	8.04674398501065	7.76276486217555	7.68797386422398	7.72695074773908	7.79016717546342	7.59362237557085	7.85309601810519	7.99093824133977	8.41900384365055	8.15141242309283	8.18589244543434	8.34294692853507	8.15957919110647	8.48345226557797	8.49013705877	7.4723779852639	8.42599992407665	8.40181783629501	7.75835623539894	8.82589254576779	8.36367224700133	7.91705082710099	8.9091306873994	8.63483502745364
SLC25A3	12.522083	11.598578	11.703985	11.274313	11.509275	12.068548	11.457586	11.882893	12.385552	11.229696	12.233379	11.271833	11.010147	11.430548	11.489834	11.483393	11.784519	10.292135	9.4687	10.990093	10.99761	11.152687	10.505251	12.272786	11.932147	11.202303	11.866833	11.577612	11.3665905	11.620708	11.920021	11.910408	12.2380295	11.406712	11.329828	11.458065	11.59363	11.33823	11.665912	11.897725	11.546165	11.428196	11.932172	11.565801	12.086117	11.48418	11.910185	11.27268	12.58404
CANX	9.53038430215316	10.0106872274425	9.77881808119562	9.57678696576362	8.45769548536238	9.6653322390556	8.97723246709853	8.58526273809327	8.7949480179387	8.52902705268929	8.90804047023592	9.15809844682956	8.89409623941413	8.36919183831525	7.97649785806753	8.70003627508944	8.92922635404924	8.99942456572821	7.9025394741438	8.10623409405644	8.64130921499704	9.33560284013905	8.03125830806642	9.00244528311335	9.19139254983599	8.78949089599025	9.08856585293057	8.74850905826119	9.33250056560283	9.81556386918782	8.40535672883326	9.22631312877099	8.96804705722035	9.48837950200286	8.76874756146692	9.321318545867	9.03341745566335	9.08315870826724	8.22458604930358	9.11334027424307	8.51193521732249	9.21190522259852	8.67028385447128	8.67206177477162	8.98267550377586	7.91259650897339	9.2092512213535	8.35619279316941	9.64839246438813
KARS	11.3226007555337	11.0920807760292	10.9159389648185	10.5953658439802	10.5505042899096	11.511201748049	10.8422316084248	10.9506773608466	10.9754558042988	10.9094453912949	10.3455204028183	10.6541564530775	10.2138201081559	11.2874291518808	11.8642338703536	11.0327765250781	11.0740881623201	10.6026374848209	11.1374358088658	10.6364579625656	10.1869624288461	11.0447059831779	11.4816807695414	10.9974946038749	11.1725378882816	10.6878291124332	11.6405459338864	11.4551541282505	9.9276997281192	10.4770167810602	11.0148661792397	10.8297552084767	10.5734232919686	10.6882427658996	10.9429932525461	10.9101295179647	10.5444870152388	10.9403591090753	11.2626703496563	10.9003811856439	11.1778040512528	10.5609886260047	11.3234301766096	10.663652010544	11.4223813608864	10.8300634096983	11.1875720607269	10.4758572048185	11.686435276752
COX4I1	10.3495105256767	10.6274607865589	10.2472204204716	10.4949148992858	10.0045846590751	11.2086522805319	10.4570841772887	10.7537259531509	10.8316360183174	10.6835599478794	10.7077965572034	10.54657048494	10.250625280279	10.9521864224126	10.0366126246286	10.077112713536	11.0132923360593	10.2970587943604	10.597834620008	10.5626931180921	10.4197905105496	10.7781938335587	10.9948098917661	10.97743298908	11.1466116691754	10.6852382444916	11.0065872526346	10.3237215822853	10.0433011671021	10.3666647767508	10.8257513502151	11.0484897381681	10.0388646523099	10.1435578237021	10.6043150870282	10.0869776230566	10.5212293393055	10.2214739798707	10.6768284271775	10.816570152325	10.2864552342053	10.0873068687629	11.072299223841	10.5267171232437	10.7909310695855	10.1106013535823	10.4563393254593	9.89806449347299	11.1680892031476
AP2M1	10.573772	9.878031	8.855104	9.628263	11.214708	10.683619	9.4158745	10.037048	10.332218	11.535601	11.314978	9.726374	9.840719	12.037678	11.336721	10.61496	11.303112	8.506285	9.709906	8.918566	9.684845	11.104837	10.931435	10.768837	9.902706	9.65457	10.521225	9.727613	8.698566	9.480452	10.240608	11.23996	12.286678	9.715088	9.419933	9.859077	9.739793	9.590294	10.865618	11.507336	9.689056	9.175423	10.075335	10.237263	10.184584	11.054319	10.242052	12.7729845	9.602713
PHB	8.90928403580663	8.63861297634699	7.77062999229875	7.76957536188477	7.55654157679368	8.46864241123469	7.43409604274798	7.80982307808966	8.88879251266146	8.19302510903587	8.63124969171257	7.92653263896704	8.19701682750587	8.40425314036887	8.63570890353723	8.70231531444412	8.28991752065548	6.79567354562974	6.79123738904464	6.48006097501538	7.75183344864596	9.06926895940924	7.77406716565512	8.88804191884924	8.45005190503704	7.58597379544942	8.66352377188217	8.30831174296558	7.52711448615666	7.1405473359491	8.76179793300912	8.59842850423221	7.62453467163598	8.1399144898402	7.25639839672519	7.73634710233409	7.01644266799367	8.46270858221775	8.68835990167656	9.0272168532478	8.60399258991552	8.35933501259061	8.67409273064599	7.60384457044078	8.26016511732755	8.18672765384733	8.50533331982935	8.41233263232267	9.34992223521213
TOMM20	11.2334287384733	10.5727126837906	9.5620413915257	11.378153616981	10.0050807892565	11.0921745128425	10.7212836275149	10.6002103468433	11.5661319735293	10.4906623099864	10.698092155639	10.5841944397245	10.5337773379304	10.7467332040655	11.2100346149717	10.3928263704719	11.1024969237178	9.16076964659046	8.02912298770306	9.99489297392233	10.4374125638838	10.3688996559852	10.6577718167664	11.7337526216667	11.6563167390138	10.0356172215406	10.2079012673311	10.5757230536814	10.5816069230497	10.6296517347623	10.7484152616317	11.3105208150037	11.3316503314464	11.3072406098173	9.75706168964611	10.5477573970415	10.2737309662802	10.4282902623547	11.372007390131	10.672550870872	11.1297126176621	10.8048985276203	10.5660859533017	10.2943377033056	11.1063294135913	11.0187669093526	10.8371568897805	10.9250396735102	12.1070306932749
HSPA9	8.89567867215162	9.47009113318928	8.8243253946742	8.37545337809391	6.50276809661212	9.39183707701078	7.21590818263653	7.72418726190004	8.47289542369452	7.7087243942696	7.88081740026388	7.23287915247067	8.00752329036818	8.72150005511906	8.07708036279252	8.73395025542045	8.33560145641121	7.20420167547954	7.60509361728471	6.99972975600355	7.55582003706371	8.02520281121864	7.7329539699884	8.33493420516575	9.20160056017302	7.5560025724815	8.27987934877605	8.42322697371736	7.80318838140418	8.40146385356914	7.99411418346876	8.712636205387	8.569463525546	8.21442646357527	7.7298368137229	8.17200005632592	7.73837692497743	7.94756446471373	7.87013989712076	8.49657281461648	7.14365600723082	7.7231384989328	7.85218606833429	7.02766883437291	8.15922625162343	7.20918302134036	7.68213449483369	7.68610863172928	9.50072918272722
HK1	9.557787	8.791079	9.055511	9.507441	8.802481	9.240501	8.681858	9.234571	10.804647	9.862846	11.096037	9.02113	8.810818	9.458225	10.308037	9.623797	10.038194	9.589783	9.098589	8.581877	9.144684	10.85578	11.161243	9.784978	10.8284235	9.028282	9.221542	8.870796	8.977615	9.345291	10.901958	10.373438	10.372923	8.881794	9.580084	9.486206	9.162081	7.5836663	10.32909	9.579641	8.770763	9.369345	9.598477	8.868042	8.283169	9.9359455	8.457586	10.550346	9.4735775
GOT2	7.28439	7.2037177	7.724576	7.1718717	7.657025	8.202007	7.4676275	7.0521793	8.364767	8.475025	7.717907	7.063551	6.8015966	8.356291	7.6363993	7.8156238	8.326153	6.138499	8.200933	6.1026983	7.017585	8.264051	9.753254	7.902221	7.847361	7.3488326	8.432646	8.051291	6.90065960000001	7.52434	9.215405	8.651709	7.6788425	6.5216393	6.6169133	6.891392	6.320587	6.993464	8.44499	8.270297	6.578264	7.4795737	7.8237004	6.72320029999999	7.349351	7.682342	8.058413	7.884527	8.637823
ACADVL	7.4106073	8.897103	9.46704	9.128375	8.755828	8.313427	9.181946	8.480852	8.193357	9.42273	9.3420515	9.3084955	9.138059	9.289733	10.167243	9.553629	8.824337	9.691222	8.847584	9.337233	8.983713	9.637587	9.221075	8.882083	8.471167	9.259152	8.346082	8.984496	9.846945	8.704773	9.492913	8.565038	9.064811	9.371702	10.124883	8.182637	9.465863	7.939134	8.475897	7.9727793	8.861457	9.289519	8.18307	8.629939	8.577049	8.123785	8.302382	8.512921	8.313879
TPP1	8.28344410280249	8.95465024710168	8.76539477971553	8.88459754310083	7.98216793138893	8.16824505889791	8.99687382554723	9.2092273810048	7.8434633227208	8.26023650194445	8.42317616477034	9.71483585780305	8.74651759230245	8.15670588989295	7.73689660022872	8.33732473461564	8.61152908404658	7.88486540231138	8.73993545765196	8.32786782859175	8.84188511615147	8.10168632014671	7.13628198114162	7.47151921995077	8.4068126782718	9.22299651554358	8.33547644627569	8.41862162931821	9.10678344820557	8.82360443775419	7.95948726497936	8.35742134702799	7.34824033619057	9.43233532443557	8.93901616296554	9.19572009287708	9.07876764659655	7.84219570546722	7.55675111498855	7.81181844134682	8.33666413787235	8.45399883402199	8.64768203832277	9.23807952678498	8.32594595402041	7.52913304833152	8.59739334985097	6.8484032671895	8.02838770019627
ECH1	8.214382	8.860568	8.163798	8.32713	8.451231	7.755082	8.494507	8.271526	7.8521843	8.037433	8.53455	8.168976	8.033581	8.081586	8.804048	9.167256	8.358293	7.807168	8.632674	7.578923	8.075805	8.997797	7.4968915	9.125845	7.966399	7.8511653	7.9778285	7.447712	8.205101	8.948359	8.732021	8.78082	8.885786	8.466248	7.857421	7.753048	7.8129363	8.133067	7.657631	10.512899	7.949276	7.6332464	8.340831	7.588083	8.858204	7.3259225	7.40625	8.084897	7.887086
MCL1	9.68392647765004	9.61593414374248	8.30728950193045	9.44587057546155	9.07656785416621	9.26554137527823	10.3878468469163	9.9296977927275	8.3460634110289	9.43982397068259	8.9397090971914	9.06864992112014	9.31668755805155	9.174181162251	8.41396132858399	8.56400920074711	9.1904924772942	8.14862915214041	7.52591805589983	10.3616544916653	9.89363971342966	8.80630121288903	8.8292588224321	8.13092593889782	9.91549560887602	9.31798495935046	9.11741018044986	9.85335947347143	9.71473770411235	9.0663115065666	8.82256435495258	9.22827093829224	8.47617225484376	9.14993995017921	8.42041880396805	9.29430809355301	8.90524520310824	8.31182702890572	9.28823511945807	8.01510060717178	8.92885828475081	9.23079859745065	9.10572746541533	9.85704036858448	8.80242186372028	9.21722471455641	9.68082822927838	8.84040181033992	8.12194261969084
UQCRC2	8.58376414247684	9.10071127465947	8.45909479948368	9.34935584662487	8.53057588729295	9.10462098978942	8.63392373045403	9.39256526744843	9.82216256436735	8.07197984770768	8.30218679563567	8.95564072195405	8.95998297238643	8.73581457376405	7.90418264652568	8.77263469058633	8.81314018632086	6.31272754598718	6.50899044376538	8.30094540214735	8.61510088576274	8.46418174793574	7.52871465335628	9.2041144538638	10.0436681641258	8.57540153111766	9.39262148212793	9.13238070639251	9.50740934982489	9.14350563521721	9.13009993300913	9.15317069951584	7.91599819791893	9.18324850665011	8.49626992436218	9.05738376073372	9.01718257249231	8.54925486986006	9.2614151669785	9.70098480718994	8.71248883726103	8.6237398350355	9.51858100063134	8.94701771510231	9.06976859321103	8.19117421779527	9.02945520445497	8.63460802321123	9.50517832807959
GLUD1	9.46932063206732	8.32604837648881	8.48341537704925	8.57487772708103	6.44670363723642	8.28392503796244	7.64673274138184	7.7537787887531	8.49860934682368	9.05457648902808	8.22772892480058	7.78919159036197	8.02230641060712	8.82410520014154	7.07981148180276	9.20183341111549	8.45802622657134	6.66737454891652	6.22792042314109	7.08981612108087	7.44064671989213	7.66138288679636	8.46221043751598	6.91617262675798	8.59161338399567	7.99379836987375	8.32817086108626	7.57812642320897	7.00512699610804	7.84680919128859	8.12776842838359	7.9767919582453	7.96551594464804	7.6155433679579	7.67807611513328	7.64274516235682	7.67732627668089	7.08570285964619	9.0748696566113	9.05784064176201	7.86786443853674	6.57689077528065	8.02690987302167	7.41090548712473	7.76066417609015	8.4646122408552	7.60543702179424	7.82407467513757	8.44410800649587
ATP6V1B2	7.6014137	8.705393	6.1256886	8.670069	8.054665	8.169292	8.696545	8.037821	7.40742	7.6981225	8.322674	8.639677	8.252537	8.171482	6.97584250000001	8.093332	8.484262	6.14018	5.7281795	7.068079	7.922949	7.1707077	5.4749174	7.21171	8.977528	8.631884	8.657305	8.011498	8.010865	7.877354	8.371378	8.211075	7.7701335	9.547437	8.198579	9.196715	8.426937	6.70401299999999	7.0792804	7.479342	8.025255	8.083897	8.064497	8.0561905	8.348687	7.505037	8.459766	6.8378587	6.73344800000001
NUDC	8.1516101844021	7.90562497119582	8.47277293350587	7.94173699813061	7.88346099074891	8.03318982242574	7.89337149956643	7.53883523642708	7.99039540672273	7.32142346568703	7.32370672559637	7.79472708368643	8.32109875809319	7.41263492409146	8.61247472843189	7.77650719882934	7.55178298310459	7.2312955044855	7.74624436223819	6.75922468489145	8.75543073428529	8.86716186069826	7.65786226330049	9.09219095696209	7.6354500926477	7.26069564184618	7.89848417479987	8.17333857619928	7.58968812282164	8.52134413156477	7.52149371672582	7.1592286851699	8.16651801798138	7.85838456262817	7.76605803232019	7.42125792199659	7.84237986877269	7.82109139985154	7.48760639828529	8.15674714844547	7.01263888578997	7.65462554786305	7.31279434052406	7.02702720247252	7.62538191346388	6.92728047227142	6.90334551391072	7.43118636053716	6.93897915825612
ATP5B	11.611668	10.672673	10.09191	10.167406	10.582213	11.571035	10.182173	10.791522	11.992017	11.342854	11.463854	10.159267	10.083597	10.998344	10.878746	11.422434	10.942862	7.668932	8.35914	9.594944	9.460616	10.540341	9.85777	11.659127	11.507883	10.022514	10.849813	11.186361	9.742624	10.37605	11.845276	11.459467	11.521366	9.8295	10.27152	9.939103	10.2373705	9.6931095	10.388906	11.104214	10.131831	10.0575075	11.014313	9.97443999999999	11.295585	10.294085	10.6254835	10.775343	11.755906
FLOT2	6.54691749615582	7.12086378407506	5.81776284667055	7.06338329519339	6.85211267019337	7.26595843292646	6.96025648853592	7.54610923747907	6.78437534849686	6.42883617803181	6.63150547506176	6.31852347319365	6.06735913144507	6.08743152542126	6.13580805973194	5.86610543118191	6.62337064061665	6.76382628370812	6.84084172411165	5.89758511147851	5.91722206770548	7.24828181286347	6.9600306936307	6.62015697515671	5.43297135377127	5.48133835166727	5.28508879489703	5.09232598822312	6.26062808714414	6.13639458038598	6.97272231837488	6.95497047667744	6.50726388236981	5.98378160306706	5.19549106722533	5.90566510502216	5.35387098910122	5.37606924443311	6.51359747180081	6.39532049463001	5.24934642244724	6.5446498192593	5.14794726131191	5.73435771610605	7.27222597850344	5.08159962591506	5.41327988530843	7.44885649844644	6.70632101447403
SF3A1	7.5739825844795	7.23618743001225	6.92964810893437	7.91046281308144	7.68519281300676	7.59800619182146	7.56264136533285	8.37628532719111	7.9902075733988	6.93322606563268	7.31364188829527	7.13491340222327	7.37164349122432	6.9228545585807	7.61970475616168	7.24817486893085	7.25032894981205	6.47726943592062	6.62924388632444	7.34080829523567	6.97466222826415	7.30240505646576	7.180465238765	7.34907234286926	7.17543268408534	7.1351223129843	7.44988029319798	7.27471620501013	7.68100708103571	7.75764527357649	7.15688565733914	7.2980092925868	8.25473119742306	7.53211966953581	6.87177426260039	7.38080562064132	7.02009678727035	7.1388201427966	7.19795792641712	7.02701715182235	6.92380637360275	8.24486441285289	7.86235546947689	7.43409149504496	7.98573061679064	7.25978802586143	7.24198959772137	7.68778704212068	8.25056915896634
CSNK2B	10.713523	10.124134	10.24778	9.582671	9.421422	10.068574	9.570516	10.126751	10.074718	9.173518	9.803132	10.179615	9.51193	9.750921	9.826963	10.3303385	10.032027	10.345432	9.663744	8.869513	9.486828	9.667955	8.786289	9.318269	9.684754	9.174223	9.47107	10.279922	9.558837	10.17725	9.115453	9.768171	10.1417675	9.887083	9.077519	9.278676	9.242672	10.122324	9.725378	9.936273	9.747377	9.931548	9.042824	9.194753	9.641121	8.677765	9.351368	9.516376	9.457031
ALDH2	9.510194	11.452094	9.90074	10.925616	8.26732	7.8844123	11.521619	8.889275	7.8547797	9.01981	8.189958	10.682228	11.019991	9.533631	9.08256	10.332561	8.744444	11.2718935	9.612836	9.1267185	11.542399	8.052546	8.71838	8.968385	8.621209	10.446924	9.059097	8.645244	11.902163	11.337125	8.750252	9.744453	9.271868	11.108664	10.986179	11.2189	11.060242	8.589619	9.051823	9.590587	9.678036	10.73473	9.596313	8.955711	11.51984	8.451869	10.01146	8.265678	9.024909
PPIF	8.45663956764079	7.17304747579709	6.68187051454404	6.22077645449472	6.97801691328494	8.12294556789858	6.34540698376499	7.70158817257419	9.39790089828168	8.83085732781502	10.5642526365741	6.30438807327494	5.16794195787924	8.12577905247234	9.20085467099278	8.00581675997781	9.4307508572768	4.82607593818191	5.53171643060825	6.0353664895356	7.55241896672563	8.47046454373491	9.82940919629453	9.77420990828438	8.87700519720015	7.5606379906731	8.71980584746742	8.77908642119199	5.58615341516278	6.19822101624477	10.0030070409834	8.77963572166856	9.13957344897799	6.55722801432028	5.91528580477202	7.07034837199728	5.98402394902625	6.61428845838806	10.3745130541863	8.22378590098713	8.13052913943357	6.15871798310452	8.06779620550976	7.50900682539953	8.38437740457971	8.68378135281204	8.62053184754036	8.3808146526337	8.57913198197491
APOD	4.65843	6.754982	6.5355196	7.776688	3.671196	4.580158	9.242037	8.4358635	6.792626	10.18347	5.221669	9.619276	9.654112	5.885947	5.2017603	11.99328	4.4330835	4.010147	3.221121	7.9848237	10.227926	5.518736	3.6422808	4.7557654	9.400415	6.379449	4.001585	5.437154	5.503517	12.790765	5.261916	6.9994497	6.1901236	7.771776	8.358799	5.383131	8.671415	5.2264614	4.614346	5.129964	4.8965216	8.248785	5.18099	8.536362	3.3817632	6.88760469999999	10.027702	5.4104986	3.0984635
GLB1	7.9867463	8.653698	8.245649	8.294953	8.228759	7.576161	7.993135	7.7408752	6.89468800000001	7.3572507	7.636386	8.033646	7.613856	7.5970583	6.852306	8.440838	8.043158	5.8973956	5.6448374	6.55001	8.575758	6.8556523	6.418667	7.396439	7.429563	7.733031	7.586267	6.941464	8.880957	8.158693	6.7342777	7.900223	7.9302907	8.749239	7.772867	8.627569	8.002496	8.941908	6.8187494	7.4791803	7.630885	8.497796	8.363619	8.389654	7.8592114	7.5735884	8.069105	6.8276887	6.74305250000001
OAT	12.821808	10.499762	10.62019	10.856897	11.215866	10.416241	10.578209	10.228111	10.87672	11.208443	10.794836	10.828754	10.253744	10.133627	10.80212	11.99825	10.005053	8.321128	8.008774	9.683262	10.5490055	10.450147	10.001799	10.687176	11.111152	10.4495535	11.749498	10.144131	10.365404	11.138931	11.357353	10.9240675	10.555603	11.018751	10.585928	11.087124	10.907551	9.502441	11.717065	11.78166	10.669865	11.482367	10.721285	11.298122	11.211739	11.549467	11.824352	10.639174	12.636135
PHB2	11.039834	10.828934	11.288265	10.962262	10.803761	12.117149	11.061827	11.57236	12.573586	12.215922	11.059887	10.690526	10.777953	11.417756	11.7735195	11.886244	11.628675	10.609075	9.510264	11.029581	10.563349	12.141193	12.058509	12.544527	11.735964	10.888319	11.002513	11.000332	11.111416	11.31566	12.235257	12.596886	12.434943	11.383687	11.363313	11.398039	11.467683	11.289628	10.783339	11.6912365	10.7252865	11.844787	11.748981	11.141024	12.060002	11.961919	10.959513	11.820035	12.4326935
SCARB2	9.47072080001511	9.2917332275446	9.45869464082518	10.0572491425393	8.30951673283209	8.77594818508133	9.82124484475542	7.64287786975413	8.80658347434269	8.98923749640668	9.32274950725002	9.41584259232365	9.47095474856868	8.9731682490886	8.42970290650948	8.41569474055686	8.7867669497351	9.27492168964668	10.5044737326832	7.53363901013124	9.45213197316344	7.99294995612842	8.73045706956879	8.27051764479036	8.55614909656755	9.16781626556474	8.91961748021752	8.11552774394016	9.85195226370219	9.66184320908504	7.85027737755163	9.5565084848678	9.28792220800748	10.0869923273424	9.68256851222675	8.90196219879523	9.2204481331886	9.45740807702865	8.42289038636899	8.01273759380988	8.67300222078846	10.1681419749516	8.49278822683697	8.9999033460664	8.38955739931931	10.0625646812781	9.26896017526876	8.17731638744584	7.63939249869702
AKAP1	7.49896996331228	7.31341865754594	7.45745611330028	8.11943414035422	6.52266497848757	6.56298754167929	7.59207510201908	6.21580884122505	7.68718836353366	7.74519418393874	6.84751295261068	7.79753877985369	7.97585499288242	7.71174100058792	7.15434430788022	7.39831455054265	6.54975979808021	7.97137607594064	7.39608684494195	6.06059721102437	8.30074134504723	7.91410746538959	7.90607982281711	8.17992545683606	6.68886038368519	6.49138490288428	6.02504193070963	5.77025807388744	8.35450257077101	8.38509153388518	8.47794394716073	7.83023802057597	7.03227450842141	7.48363542815469	7.10657257245848	7.34369207258793	6.39105166040063	8.36561990333389	7.49073131417146	7.7117654367652	7.72005064554983	8.44907467654021	6.68814598607697	5.27200466810557	6.55022519852181	7.36676818387574	5.92758188859931	7.82546269494909	7.85582296941499
MRPL49	8.647096	8.801165	9.27768	8.911391	8.249491	8.909369	8.452213	8.366314	8.459237	8.351826	7.7991667	9.054628	8.095442	8.616228	8.128936	8.204381	8.235441	7.1616087	6.415941	7.476858	8.598457	7.671483	8.622142	8.597877	7.909109	7.9182897	8.11776	8.171055	9.029007	9.0996895	8.403032	8.177103	7.958295	8.221695	8.430812	9.309883	8.202472	8.826708	9.251407	8.418454	8.820097	9.343746	8.59513	7.687127	8.23141	8.593539	7.785519	8.073574	8.066793
NDUFS3	8.411232	8.3038025	8.247218	7.992254	7.470444	8.328751	7.518509	7.8197155	9.082632	8.316249	8.264713	8.059227	7.983356	8.441909	8.935915	8.525133	8.237095	6.68700099999999	7.3553042	7.5938487	8.126026	8.560597	7.588653	8.432316	8.649934	7.8460217	8.11342	7.9678755	7.8634834	7.66362	9.04778	8.579487	7.71707	7.923932	7.8366294	8.557391	7.5170436	8.484891	8.596875	8.502849	8.049517	8.586153	8.572523	7.8362293	7.9810243	8.808884	8.094568	8.158938	8.640349
UQCRC1	10.006943	9.9325695	9.922004	8.936866	10.572563	9.679355	9.330962	9.383803	11.1131735	10.136219	10.1841345	9.160211	9.256138	9.97812999999999	10.362364	9.670086	9.553446	8.646382	8.3762045	8.259893	9.282021	10.489306	10.118742	10.540313	9.955989	9.22946	9.994855	9.435892	8.961066	9.448265	10.359263	9.713345	9.704444	9.017214	8.862866	9.500305	9.0818405	9.719136	9.425839	10.355091	9.109542	8.957178	10.236567	8.620966	8.772952	9.49522	8.869452	9.64964	9.528416
ETFA	9.926889	9.532091	8.221254	9.593134	9.240887	9.710286	8.46714	9.476255	9.969557	9.073241	9.77907	8.434754	8.557422	9.420217	9.500334	10.600922	9.549403	5.8710647	5.9983253	7.810707	12.694411	10.290045	8.702685	11.726043	9.193674	9.227953	10.453389	9.38554	8.86055	9.19081	9.554733	9.548253	9.809212	9.956476	8.161122	9.821735	8.7854185	8.597045	9.271594	10.250032	9.297736	9.277959	9.299494	9.331884	10.186998	9.27225	9.993734	10.057817	10.906673
NDUFS2	9.07093	9.548311	8.48357	8.831621	8.933511	9.362206	8.956444	8.530439	9.509882	8.768433	9.233574	8.869623	9.35865	9.480055	10.031556	9.519255	9.190315	7.1762056	6.89365299999999	8.028134	8.923477	9.218393	7.785238	10.343174	10.381612	8.439589	8.618307	9.347398	9.339797	8.974336	9.186256	9.838636	9.034946	9.0245285	8.152428	8.477366	8.7078	8.012737	10.290211	8.6537695	8.958738	9.223651	8.841585	8.509525	9.441818	9.368649	8.646725	9.402721	10.09898
ATP6V1A	8.61559330100406	8.92507783095549	7.98679567334193	8.16359495102274	9.08428057618206	9.06362264568051	8.34901727450573	8.4420318312059	8.35626712831487	7.85919015331396	8.69045060414498	8.43079107027234	8.2554182265163	7.94447373728017	9.01546761166822	9.15275212958124	9.44337551242112	7.86439826901121	7.81501649495663	7.74854932105523	8.36648190849759	8.54292933982765	6.83117229508594	9.3421351369758	8.51887590704006	8.70373382452131	9.18675902519389	8.74729670673877	8.01577615869598	8.47229139268521	8.1837351752462	8.05384687219385	7.91328922445812	8.66816420937057	8.46934624017002	8.92668280953716	8.77350199853773	8.65495537154998	9.04970386793455	9.3350165512097	8.88767189232119	7.94804685854148	8.78789750341472	8.82028867967253	9.01434022557313	7.59813130902358	8.87987296144413	7.8736522347093	9.13986610409608
KIF5B	10.5047567134241	9.41693613423177	10.088751649061	9.86071076096601	9.83839292281001	9.80295768811689	10.0339101686863	9.76389668269829	9.12529906898304	10.7134426473032	9.81183749446168	9.97049743795774	10.0365190880621	9.55809597571657	9.60066699644244	10.7677662832318	9.61524507629728	10.1363098407546	10.7182620705993	9.643555680977	9.78236274994265	9.79484253655471	9.63115901384052	10.0045285882563	9.33994785020645	9.93091352982529	10.5253725515477	9.71477105569617	9.32952422157544	10.0965682751767	9.68028177253255	9.7551388485459	10.4616285269078	10.1193985909682	9.95109314771782	9.9321737450318	10.0794388826321	9.90566865472835	10.3036705689842	10.3970569863321	10.2538202365898	9.8928871198774	10.0451359721648	10.0219166371893	10.5193461667304	10.002292606579	10.034863740376	10.3711554836113	9.88713312957273
DYNLT1	11.309683	10.8020735	11.371046	11.070748	10.716792	11.155499	10.843552	9.990715	10.916319	10.884047	10.664187	11.077229	11.726347	11.047056	11.350277	11.650966	11.258081	8.912971	9.9435425	10.640989	11.032787	11.120747	11.474766	11.954184	11.324568	10.536367	10.8309355	11.061361	11.142012	11.594826	11.350533	10.9145775	11.334478	11.367199	11.173834	11.025118	11.32025	11.952837	10.895903	10.837921	10.72491	11.925467	10.996825	10.893816	10.671186	11.328505	10.897856	10.6675	10.114904
ACAA2	4.90416358621392	6.69230375448664	5.47238794098233	6.19525742660992	5.4585523950721	5.33044082063948	6.42759328531316	6.23361683092638	4.19639032672993	4.69306689658743	5.22373255508348	6.40965703437669	6.49144564899279	6.16908493824385	4.02161782853889	5.9432592586918	4.82959975951684	4.57159325529354	5.31936226929353	5.48056035935634	7.05187891821739	4.9685398241182	3.76168215879385	7.4121884042002	5.25866824944113	6.2687050856395	5.35377112229095	4.71277199470197	6.73117663818336	5.80511153779773	4.35459572788482	5.20267299775463	5.41103968284571	6.97284446493414	5.67248334437888	5.6211932314118	5.47466754442845	5.71624182954907	4.80702797255352	4.32901421908962	4.99986413715178	5.46895552611765	6.22832282739139	6.61849412911314	7.26393825054722	4.85690065580349	5.60425182043995	4.41882192950475	6.80564477222148
HTT	5.70932279480222	4.96787451276136	6.25926484325317	4.76402821418213	4.35575587136985	5.83386943627372	5.44617815568879	5.50195128591624	5.1337976826568	4.65647100971265	4.95308516503907	4.90296560384491	5.02434815526586	4.91091631855659	4.85232896815151	4.79485735313387	5.20997104603421	5.57693705457831	5.88880382450255	5.11189042705039	4.92003690871214	5.10882949606575	4.82822588785366	5.25214698237792	4.64308605210343	5.34919801827322	5.18671827268923	4.65451083277866	5.88746742729318	5.68093217392796	5.17148177770315	4.75994021105813	6.08633020442462	5.41491687111736	5.33500458948712	5.28406590587551	4.87828530372996	5.86547314594887	4.30021182756346	4.36078499938192	4.88403405198393	6.75233841831775	4.38897107940402	4.71593957949592	4.05623136707044	4.26082205943815	4.53966106702963	4.791399022626	4.66583940732126
TIAL1	8.35968173843053	7.17724523209536	7.33786031139454	7.11197010635391	6.96244736965963	7.58970050720679	6.57175325570883	7.6372723336308	7.67687673560048	7.54999459228595	7.38205167661782	6.92120067588132	6.59947521539616	7.07716524413677	7.63971312621723	7.17847156976068	7.57719970312803	5.83499563831329	6.07532666085431	7.65536732197286	6.86857086617492	7.25606112552311	7.73956679945622	7.39779324737494	7.89208395835304	6.9834282635033	7.47189492962447	7.38772743246533	6.83938984894882	7.29410057461389	7.99767300073977	7.63878305864281	7.47857102164438	6.69250848941174	7.09784483871598	7.08482322084947	6.9692663395926	6.51806728071573	8.0757116445428	7.32814776070072	6.62124623942987	6.89501190080567	7.28612140178347	7.24006877878377	7.72285347416918	7.48284609415911	7.17801904703902	7.15030058013602	7.52974133440374
HDAC5	4.86335312267177	5.14415483320243	4.19075080129244	4.07306224928966	4.03746687442437	4.0037226492472	4.15955076430606	4.00297831541361	4.02100365146464	3.99064960473301	3.98545492868653	4.21799838842064	4.57335249397526	3.83059684730271	3.89574843487101	3.98649362722277	3.6967009026775	4.11086137141741	4.00190432056092	4.07568644303674	4.42195118114254	3.97578370883414	4.01716162494037	4.5122262170624	3.82716615929947	4.08129998560936	3.96481008379542	3.94823971702727	4.24145531635354	3.998291677297	4.1308990131024	3.97869612785277	3.96963898308074	4.03108201133135	4.50510275431176	3.98148325085468	3.98393889950962	3.98319453776395	3.9830062334914	3.77325039464643	3.98419916028613	4.047028474	3.97390741137938	3.97417699921966	3.60843543978178	3.98112938982976	3.38299385887106	4.00153536444117	3.73535514432823
GUSB	8.33897595784036	9.63161627177809	9.47199183494869	9.29679045433435	8.08383469837347	8.11230864102979	9.35829502455917	7.65931263614384	7.00512955741219	7.96531935643597	8.54041292323694	9.15595147867615	9.18228595606538	7.76487938843796	8.19016591433627	8.4885613205403	8.46535624031891	8.60191291005478	9.06212168297193	8.48898933560895	9.0780423311118	8.96577480080166	7.58202527701661	8.23624229250684	8.34677806889673	8.58908134991296	7.80291604671524	7.66217771042833	9.82929376395823	9.66281677567531	8.05729986938242	7.83968277861758	8.32511818733406	9.60410377099894	9.3622021899138	9.02998747546591	9.76170392697158	10.9722772118309	8.30692480136475	8.63473086748643	8.89297858220384	8.71367741682372	8.78712901564078	8.07475599474842	8.44996880582869	8.23980927990762	8.26197521678019	8.32309936707587	8.04948536723866
KIAA0391	6.71121415391121	6.56078095560657	9.80058633772811	6.00500576161752	5.80638625870078	6.29615942866893	5.99091982325521	6.85725103026111	6.15559259596186	6.44928820830136	7.11870775058431	6.5088401026587	6.50452990303674	7.12318160033715	6.59162512543499	7.37956088967446	6.84570391210144	6.24585296499971	7.94163259786542	6.28667942143824	7.4058289660711	6.67078628078088	6.16040663331247	5.27184145747121	6.97243658036453	6.14777571087242	7.07049644566015	6.55956154202722	6.13518451950661	6.64606321565871	7.7591611399063	6.14650532406327	6.36172698521085	6.34704883715513	6.44010085850653	6.75089473462195	6.21799419651735	10.1591494692847	7.51944904224449	6.38375495075823	8.49365630708536	6.71557954673521	6.14203983775786	6.54748297979286	6.221143312292	6.95758317750279	6.1176469012753	6.32309046239895	6.47752014282164
SLC25A4	6.40820224275592	7.30789603354809	5.88831077487062	6.97416601729905	4.94136959038567	6.42779975777567	6.92554175888417	5.38381945479362	6.61409347249514	5.73513765964092	6.22768524704039	6.06612098393231	5.89225471140432	5.94268768241141	6.07249955776913	6.04225168317707	6.20711605353097	5.52084583563462	5.2146242202855	4.87034472626325	6.01610632683236	6.02006750050083	5.61065541798467	6.77063574348959	6.0815398684089	5.46174000021226	5.71272857310812	5.61111023617097	7.08632396529742	6.87313023178809	6.14656437817076	6.36317504972194	6.20630270748627	7.58414286569745	5.49072611301158	6.53732148005914	5.6071992342899	5.9558116870395	5.25646878792768	6.44546336075025	6.24969997394545	7.49317232337007	5.97797522961008	5.47565807186623	5.44294046626268	5.52775870086138	6.06554776343281	5.9503524465409	6.89305953433482
SUCLA2	9.3440695	8.518897	8.2590475	9.565422	8.368679	8.4733	8.30947	8.547425	8.866862	8.375946	8.185036	8.354329	8.254546	8.328054	6.9588656	8.733338	8.62511	6.170772	7.5421753	7.8842983	8.164394	8.493016	7.1795115	8.377388	8.405837	8.299169	9.16106	8.232873	9.040333	8.373667	8.368982	9.5429125	8.594368	8.332036	7.7193937	7.966256	8.33904	8.85263	11.18047	8.5457945	8.927846	8.178551	9.097969	8.973901	8.904443	9.153339	9.123057	9.28432	9.482902
ZMPSTE24	9.508934	9.518413	9.772095	9.79073	9.004307	9.281625	10.108515	8.444879	9.2950115	8.669287	8.894708	9.271813	9.569168	8.752633	8.317184	8.954441	9.211122	9.02069	9.617245	7.71179	10.964616	9.350321	8.677455	9.182022	9.202039	8.898292	9.154815	10.204719	10.749245	10.644169	8.466868	8.954854	9.213264	9.659353	9.271091	8.826959	9.329816	9.019146	9.3133955	9.544643	9.481961	9.414694	9.367438	9.242641	9.067733	8.569254	9.176643	8.34737	9.023414
MUT	7.08685095491695	7.55380686702229	7.55231025624551	7.63691022930948	7.04622600652587	7.1376385853	7.436244083572	6.53563434540012	6.71534970844854	6.90333050886168	8.71522727690852	8.1217611227471	7.73626872425042	7.44416205674129	6.99586283968997	8.15817582197174	7.54137317562392	8.69171254682306	8.28558397433295	7.22079747098243	7.41887034041388	6.7529059631096	7.12139336353362	6.0722188991166	7.26178375069334	7.34391156761155	7.32064257581685	5.92676997020745	8.02434339936679	8.31233994262711	6.17834371457662	6.43382547854614	7.4303093284797	8.19128281680821	6.91992085879335	7.13433030987298	7.54459076142693	8.01724075658026	7.6036866134018	6.86560655596052	8.4244943778539	7.91137068490251	7.3792536356646	7.00337159753623	6.78977751898013	6.95882991105656	7.39854757407934	7.53287560528949	6.42123456909738
NDUFS1	6.17508697937119	5.99552142399331	6.49905502745632	6.16012900297296	5.98928628358886	6.8658381918516	6.40905490027867	6.15942109538448	6.27258350941221	6.40044344658968	7.02208392846062	6.05133735173704	5.88197857911502	6.03552699036514	5.11661399405111	7.51117184165983	6.43719610636634	6.89447671195105	6.86388631800037	5.93965434410128	6.45343879396323	6.19746809598682	6.47539003526645	6.40512791220862	6.61482903692908	6.00205808380933	6.75199802665596	6.33208649308935	5.61467072619559	6.19097219249688	6.33127235607303	5.83633575706273	6.37272550795816	6.50555666911979	5.97266935682849	5.81779822380479	5.73008334340783	6.00772454974621	6.75995799128711	6.14735803259842	6.61174964586879	7.03215229617198	6.53251720025735	5.8266962158259	6.20870253632967	5.46642915013749	6.03698541204593	7.45872929605152	7.20026934719704
MDC1	5.54055810222812	5.65094108329814	5.58014044463054	5.48510503990209	5.19481455639026	5.64334914916637	5.07524729135424	5.87441942733182	5.68597244717367	4.80722432414246	5.11037972742239	5.71538841770279	6.05982039056446	5.9846717529129	6.53208120036375	6.27084982789257	5.76696493728835	6.79409723151871	5.66000356726803	5.43458253530388	4.82824377759627	5.51346675721648	4.78817061806352	6.06086106087892	5.10235833463489	5.09090036645027	5.52647376436651	6.18675786065177	4.513238558172	5.34679535357158	5.60392750162143	5.69392902456723	5.81169142064125	5.32154003316496	4.71826137967521	5.28717170020681	4.58495390145327	6.95116624794058	5.08133946715247	5.0252017404137	5.8726592886039	5.46791629660515	5.50447628861474	4.79525520928476	5.76935283741942	4.7387250943319	4.8240201301394	5.64882070049653	5.31721674378386
CAV1	7.71408068502722	9.3553960956248	6.20756175910661	10.4454775240434	8.33248956143741	11.4576474557803	12.2924843616313	9.68958309848111	9.8321877518048	10.4414143103093	9.71486135620044	10.3738550009594	11.1670809463566	10.2219155759155	8.73873147704647	10.7614959078969	9.47108857758937	6.25041632524412	5.04832810292285	8.53618549962255	8.37682534245289	8.20434089720498	8.72481959782583	7.20416092436963	8.3187403139151	10.603662695987	11.0276211215949	11.2419849937941	8.70655887181083	10.4033305577847	8.26934429821676	8.99797749994132	9.72635848530361	10.8567214965505	10.5053839106738	7.61723052317629	10.9764597185086	5.88028677961981	9.81815183626876	6.70436255119341	7.84351141777841	8.70650887081096	10.0368748267115	10.2667291203947	8.23895142282869	9.12248660241788	10.7919494298982	8.78329681068491	9.28975350732511
MRPL40	8.385109	8.77498	8.251904	9.109622	8.924953	9.564112	8.472603	8.460869	10.012625	8.612933	9.325643	8.541277	8.430851	8.855886	10.091865	9.143868	8.822097	9.165602	9.865481	7.9258275	8.668312	9.2697115	9.634602	8.916327	8.61203	8.57798	8.789142	8.282829	8.9016285	9.415249	8.906032	8.772309	9.138901	9.135543	9.077156	9.289617	9.132025	9.140445	9.259356	9.218798	8.376057	9.277168	8.813556	8.46228	8.804096	9.17439	8.743586	8.308896	9.701174
TFAM	7.25150993278351	5.51329507119664	5.76205624073708	6.04957131450201	5.24116974325405	7.1449166408304	5.67616137899031	6.06261337901861	7.30552345021576	5.6015270869677	6.07789736381995	5.73683749579318	5.53795115845897	6.41698091738223	6.48267923305062	6.4430602842988	5.99919913365084	5.82182477749502	5.09903187306983	6.20786304953511	6.00569267716336	5.5951496640862	6.8772437498118	6.55359361707889	6.62463682406304	5.46670476419539	6.21135001367663	6.14296107238598	4.59016289086607	5.04842599695929	6.60694893367937	5.60242403998031	6.92985519836845	5.35134116733511	5.27270920766159	5.82821182477219	5.32299497988486	6.39686720203079	6.64856936833898	6.12150126432773	7.48339704751422	5.99906695804061	6.339173445548	5.4729109157897	8.13842322071227	6.4637343120354	5.95081054461885	5.56707332704453	6.96804294206957
SLC25A12	4.94130551990861	5.24414274605221	4.94330815851224	5.87011136963616	5.7733515019102	6.16542262088273	5.13647013082047	6.29727491843354	5.75528619384109	5.33631961466516	6.08902823772512	5.31646462866845	5.44659074723322	5.64915491651448	5.61551744611887	7.14827482407734	5.48249888991021	6.08830559474068	5.69788337918963	5.48866575975004	4.98797402656149	4.66935562275214	6.06629176627779	6.22174345038642	6.12488963940318	5.38447431629453	6.24963497979689	6.40140993488636	3.95420904659888	4.7901762385416	5.7342935981863	6.73220151896614	5.01592380530084	5.32411720617077	5.64193415644442	5.84042415718355	4.99130309826876	4.72486580908006	7.15168100182159	6.76355704698953	5.6633654418242	4.64797194811273	5.77118227051922	6.4389932605286	5.51506399244204	6.99023598953478	6.01690409311599	6.70345811434176	5.66440605409699
MRPL19	7.08222280268392	6.13241534103936	6.44964676135236	6.03365231822531	6.17928781852571	6.15573598655164	5.77537033071906	6.29736040906972	7.11901149273103	6.31658971296824	7.83550128851306	5.66046207239014	5.85513030871813	7.13245206789594	6.38877663730753	7.54768864911715	6.7848769379484	6.52581527412635	6.15751626469002	5.70234495533904	6.74908630644288	6.90424657707806	7.09755776915469	6.60000612131594	6.94247968337352	6.11949331471615	7.33430953303397	6.84219373807928	5.63259304518495	5.7630665326225	6.10836039579948	7.69110766132978	7.43897507716781	6.15672015390652	5.89224119370665	6.4205922376903	5.95051865085623	5.77700596368519	7.36347720419837	7.18471017835835	6.95914490980972	7.03832974529968	6.36833118991103	6.21660275203781	7.64606816706397	7.40069275076975	6.38513872644606	7.84892095806165	7.38753298982957
CD4	6.1672861548276	7.22948769148129	5.96077109691977	6.98299407538008	6.40311653001575	7.15936118409325	7.10310068089583	7.68475307980865	5.29780169035689	6.02133336835909	6.57449063407089	8.00471833724574	6.84076652068856	5.81260364641018	5.15717990115473	5.80360744555617	5.6618530488698	4.465737953636	4.58898519302781	7.73851598333075	6.88721530397374	5.09457479938718	3.87743691017391	4.3722688987983	5.70986519203363	7.45044061021178	5.80481855845928	5.31819175285465	6.09557033053262	6.42590522440163	5.77209161196613	6.45053556281926	5.26627355294627	6.85235702313771	7.06087845345635	6.87891534332099	7.2681621908806	5.31465502082752	4.34359797920866	5.49363488766633	6.19129196028408	5.0747474939195	6.56213343933402	6.9300797652147	6.36103684437728	4.71662643918217	6.13784596153715	3.97384009750702	5.06066719200058
ALDH5A1	4.58577464254459	7.33826390035641	5.19171067733478	7.10320256838658	2.46754536861729	6.62848069459321	6.2396532454759	7.13748009749214	5.48461198656821	4.94686631744556	5.18990012664282	7.14959904214457	6.56183710789037	6.24660101873841	6.92061641670085	5.98120993469569	6.66647511868298	8.24075985460183	3.02189328243596	5.77940270362831	7.42065373450175	5.56125845998777	6.45854091011895	5.70430519641521	4.88787568684772	5.69302127168785	4.68655784091225	4.75245156274425	7.65837727974873	7.58852485029773	5.67366668225222	6.14410720511783	5.07699888819732	7.08266838012503	5.55855166479437	7.06149305623803	6.12569446880406	4.17801978733223	6.79375025723679	3.68074277669368	6.24370084109353	6.97402306106447	5.98327298089235	4.74663838274796	5.15429012214241	5.29867077776167	5.33386004895699	5.99826426730218	7.25900497107653
BCL2	3.5372370233663	4.36434191003598	4.56971429124738	5.12175234290519	4.18679125059619	5.1305721914736	4.2881551564565	7.24704498768748	6.89140091110644	4.99417302687704	4.5781185279663	5.41619347091414	5.15727322859311	6.27582103473782	4.85345783758553	3.67835329735008	4.55927755644185	3.92150386899938	3.71050162932044	7.93568740279922	3.60048390849494	5.07614677250575	4.7494813423112	6.93844039263816	4.70500220475866	5.1825509588061	3.84905705673753	4.85700159797831	3.96381138700589	3.72048205316	4.64573999779242	3.9397549195654	5.64338937808635	4.60352658420038	4.32374664392574	4.33467644799962	4.59695863724292	4.58478370393838	3.76248922827968	4.27382005974434	3.97297584522804	3.66517473372222	4.98957803763832	5.54202459008397	4.23079116198424	5.80354115420424	4.83530176796838	4.43395176195931	5.14134194817245
BAK1	6.0185313	6.096705	5.0514917	4.338647	4.1690726	6.85391199999999	4.8328424	4.910333	4.888246	4.8686266	4.6957483	5.3678827	4.8132663	4.8124	5.2604356	5.620677	5.4574723	5.70668	4.5121946	4.6521444	5.7001333	4.8727775	4.9428988	3.946373	5.445637	5.086523	5.659813	4.8878284	4.9020925	5.635233	4.2155914	5.121626	5.4271407	4.812853	4.3723464	4.8923254	4.357906	4.887197	4.6001263	4.7000976	4.3906837	5.7201385	4.8016806	4.7825537	4.45875	4.33651	4.3593006	4.5090103	4.1866965
SLC25A13	5.67453411977996	6.21859041223686	6.70902598835792	5.54412218856209	5.07315793683225	5.64362499943417	5.17946627361205	4.42665010483192	5.48380185811337	5.3692516878692	6.22220778737132	5.22384742501704	4.966144384544	5.7076740127993	6.10966192005421	7.34791739837195	6.16819571665481	5.63302078871733	5.73312725822626	4.28403827274475	4.93886317417863	5.74635046989707	5.440555422229	5.37375636672334	4.648026614746	4.40006284314848	5.20852852156792	5.22304403644492	6.12293596947397	6.53490356027792	5.75175324838721	5.79279370102764	6.12222259955554	5.75382260811	5.32949424084585	5.27386817379038	5.52247411385206	5.93363306008826	6.5094769682147	6.19390104861147	5.61541294700076	5.8196402454578	5.93275703730279	5.16249552197988	5.83499335591743	5.50423630713772	5.32422146904109	6.46920178771033	7.3714589028122
POLRMT	5.36079667808188	6.01542370084233	6.450969202832	5.22747093331833	4.45730737189334	5.70470496771444	5.31890756131142	5.51632904916261	6.87472524049526	5.7758740382047	6.04348006573572	5.0282276132813	5.19665473721362	6.3134581478432	6.90521889104385	5.99889780624498	5.56858948699664	6.38509648541232	5.89765105631819	5.31865126674571	5.63891436638301	6.23152952634867	6.47822991179671	6.45650535385344	5.73335256168912	5.30012416895805	4.88041165346482	5.21242969526974	5.19529090831423	5.51784387191544	6.26044072594387	5.73306909624215	6.35055533826621	4.85146290872034	5.85799307409219	5.04807622466661	5.185173986622	5.37720242657363	5.81961072775794	4.88398254605578	6.02551285018094	4.35505764549499	4.74058849385543	4.35093816814822	4.61499812250262	5.53080751434184	3.88972291743596	3.87224118512851	4.96268234657479
DDX28	4.75737203629238	4.82617687477486	5.14124744800429	4.02465975557548	3.85617048348642	5.0927533843931	4.85826645418284	4.73468083096691	5.06295280187754	4.9777068567338	4.58908863928876	4.74842136324041	3.56298523997112	5.26384783242307	5.39515893826873	4.30882447785596	4.5255440191817	3.47816236919021	4.02588325306098	4.3077149879261	4.10640561628857	4.81418754207016	5.56250519152665	3.97972426280716	4.32269759131545	4.3471286507606	4.62910878760912	4.10815060127877	4.37676216849548	4.31487738417512	5.02946798009952	4.89420910098683	4.00231122320263	4.96546738388204	3.87730828675915	4.09664537448355	3.48037251690646	4.26059166682348	4.74991935761267	4.01556416454432	4.40223938360595	4.03310376006771	4.45205563649535	3.71193332152119	3.99530171851383	4.38680406112701	4.30739025412846	4.54086506477178	4.8242913845725
MRPS14	6.61587620795313	6.99155897961256	5.80527584964421	7.28931191312507	6.65998755583687	7.3218390101173	7.16905016820001	7.07436120850395	6.90014803002533	6.33065355965552	7.46924286662825	6.81379753468696	6.70618131794794	7.11969273620404	6.96845993884251	7.08243602988563	7.26673544770306	5.66713507652357	6.05923611063902	6.12230299696353	6.78940942369009	6.63548345760837	5.41277789291745	7.35659861161153	6.97001533347045	6.4754305685986	6.55381357617767	7.11446312661962	6.99768407513535	6.77788948605442	6.93405890185964	7.47231271540958	6.62396802059464	6.87282017585584	6.27269861692058	7.14282560601616	6.29933583069669	6.73501067251409	7.98949111819018	6.7071527947242	7.20583900557017	6.52432434001402	6.97009006454494	6.93525863409156	7.02073740638583	7.06059711209464	6.96357330048568	6.61801416302751	7.8101632129895
VCAM1	6.595082	8.608769	7.07628970000001	6.501113	8.363264	8.368097	6.877848	10.186839	6.656552	8.619544	8.875851	8.543279	8.506446	8.048702	7.1734343	6.5678577	8.236205	8.015063	7.5260797	9.023886	8.726723	8.425387	5.276364	5.945046	9.146877	9.323525	9.507634	8.155226	5.664579	6.1542263	5.9389935	7.1354976	5.263118	5.833916	8.9452715	7.622605	8.804454	6.385516	4.4854865	6.1127176	8.429097	3.7564702	7.9100003	9.993312	11.518566	7.971232	8.515438	6.2259345	5.140052
ATP5D	7.41510810150201	7.09120669679381	7.87952251759367	7.66516779176855	7.03413031179358	8.78741712682099	7.30885295489993	7.96044579485918	8.99321870489497	7.8450967265629	7.96376056526141	7.0406567463791	7.52196687400843	8.12497355545445	8.10138226111768	7.03350641318166	7.24480136282241	7.85194623528601	6.6733661843944	7.18902382413997	7.330697942415	7.40253476453927	8.82310467276704	8.9189355941651	8.13684302015913	6.88733205258935	6.55504444360665	6.96505231565719	7.42425588316697	6.92451206687425	8.10943826736905	8.09450030980602	7.39260610998967	7.04604963221179	7.27210184117607	7.71604562214387	7.15132961221234	7.83481930222419	8.44980532199696	7.97637707490999	7.90021957652365	6.95591167628995	6.9759093856857	7.16152829456755	7.03191492650356	7.01367973099576	7.10034626373251	6.22245258258644	8.22022302669475
MRPL12	7.81678821623379	6.87066905616913	7.00381751521616	5.86289115810012	6.37308807435221	7.20841996365875	5.69255634113805	6.38449104270886	8.47438033356162	7.1860259816368	7.63845933206258	6.34121112106228	6.48644288426339	7.55705524573666	7.59569680184584	6.76753674116099	5.97585396882515	5.39302641499969	6.15961636098099	5.38836360432571	7.04029831414845	8.31832218179092	7.9244997681176	7.36587772346514	7.09063594557041	5.9553099491729	6.61838552031071	6.5978998937761	6.25229519450784	5.63533850553448	7.57467776364295	7.82845489645457	6.46119648013112	5.74372430196457	5.57290686576033	6.23893839849296	5.36107341130133	6.91436338733953	7.0740275591369	7.50752115503632	6.97231773938677	6.65280455079067	6.8703852074527	5.5485881985411	6.89354143111457	6.94656214880705	5.94461670770207	6.75980573432555	7.58625186752436
MMP9	8.007918	7.8912725	7.838071	4.707455	8.100085	10.5560875	5.4135475	11.301849	7.978151	9.123043	8.09929	9.695785	9.099838	8.427841	7.908978	7.4197273	9.069132	6.96307	7.2612643	10.218736	9.258455	6.7675543	6.928156	6.3466673	9.540922	8.932824	10.756463	10.067876	5.448634	6.5885453	8.982791	8.422681	7.05955	4.275407	8.306522	5.778175	8.43602	11.169447	6.6221437	8.838693	8.366874	5.641327	9.832538	7.0145173	8.055762	7.2766266	9.829139	5.5804625	8.544325
MPO	2.41539160311457	2.41954189942114	2.42635807443262	2.39044968823399	2.43877345255809	2.44902976440979	2.4024953765431	2.41089618826957	2.43672624161633	2.43365173763371	2.42406267808704	2.40874990094489	2.41579549839435	2.41129178878597	2.44738548396335	2.42791873190136	2.38725827312934	2.56277964951577	2.46574972563211	2.45635511345759	2.43204099503647	2.40335292504175	2.4344755357457	2.42417032075849	2.44020783299366	2.41369014211781	2.41419278856581	2.44026681295527	2.45693058490306	2.42478226451623	2.44757008461752	2.43228351151957	2.41868550426107	2.42050644452205	2.43921034714513	2.44606614965888	2.42763709241548	2.78228503062888	2.44049525772296	2.43510621845407	2.43229482568687	2.43046731686805	2.42419689991328	2.43242102109574	2.45783951283724	2.43569696934335	2.4158953471804	2.42634376194632	2.47819140204005
PPID	7.5738094444114	7.80991781391858	6.67481430309559	7.26529614943639	7.08614873197271	7.79423564529005	6.61503823928212	7.28643312765658	7.17972161307434	6.56383639742934	6.1709067000298	6.44662956348937	6.12110448187047	7.38117222370567	6.17338607824878	7.0785852050372	7.47301286557079	5.39680695731311	5.50462413357771	6.85478300283149	10.2632223228894	6.76793468961979	6.87047196430507	7.71082322232712	7.62026056863336	6.97441835163034	7.12474890951356	7.6050494455909	7.33311823842401	7.04362186701016	7.08469348152445	7.7428817887959	7.69199661516921	7.44355908829345	6.67464514339449	6.89880870416935	7.37043110669242	6.64925264413001	7.39376636859702	7.54617206143003	7.63076011559168	7.48944746791517	7.54314104066684	7.35292032281982	8.11028705607644	7.45771064695647	7.25079106665393	7.04574668789727	7.28233807737528
RNGTT	5.82300587582373	4.33675364403674	5.11524809414024	5.05378529248521	5.17237577876232	5.97098645382203	4.56741950552489	6.80526748104519	5.33222699173217	5.32680134205384	5.40687642358182	4.87951086821983	4.95556674166304	5.24644252699184	5.14451059301556	4.81426805753481	5.20234097262317	4.26299046640904	4.45650580364882	5.24688364647594	4.87613162567377	4.99567408496421	5.00939641054234	5.34856761304298	5.81340530423186	5.39958952624863	5.9060725050504	5.72763961312003	4.40013617000643	4.78536853796836	5.302300299472	5.14019599398918	5.42159017152478	5.07563475396037	4.64430455418949	4.95510231321457	4.42167863041696	5.45032432531972	4.26963893154111	5.47950420244557	4.81540581089477	5.49064620918965	5.89208803150329	5.88691961471452	7.15624883283183	5.45378479173469	5.80902726789524	5.44339466545445	5.04360377218511
CDK2	7.1662064252513	4.94655771613075	4.49077653869685	4.51381798057053	6.4803511571059	6.01509328356804	5.1778540231741	5.22292718612449	5.79073979473112	5.71164862413879	6.40877375766122	4.51872136651336	3.93939569077143	5.88611655581479	5.46087084086196	6.6462556710343	5.84820500088292	4.52839587074796	4.4052127596698	4.45888143591441	4.99856119864085	5.11255182429518	5.59911565879693	7.33779377756047	5.61842609465607	5.12811530529817	6.21168031996185	6.55282008142214	3.52817630832263	5.12722190367714	5.64585097929247	5.7116375925984	6.22455737360472	3.81066850758568	4.88702641054679	4.53901418284788	4.03475720593631	5.9146239157363	5.05931665304681	5.38373926494726	5.09948805188285	4.80929284975753	5.09159557761893	4.79707214230926	5.70832828157006	5.04470273391003	5.02533987964388	5.86589501976617	5.61098739202551
CPT2	5.34906137460908	6.98563034809367	6.14774036613756	5.55026910797426	6.02681487066988	6.45267021504171	7.92420247524745	5.54220896171361	5.91473374805151	5.53116996658307	5.14025918352006	6.26394809286769	5.22640686404174	5.6819725661086	6.14909403122555	6.31281643254888	5.50464020398621	5.80204725116259	6.0633224802118	4.81979137780972	6.00497702494354	6.1368802956857	5.41793571038438	6.06040507825055	5.40188395005908	5.5095616250408	5.18543587209558	5.68742495438052	7.70424335948533	7.61890024540841	5.55393609960507	5.54003951225544	6.19127013383503	6.79283416217585	5.93560281038294	5.99221402498692	6.26874246987974	6.53432769803377	6.28445250392354	6.25785988750443	6.07471954807487	7.16642514592479	5.6231833005186	5.62714531726962	5.52150581577529	5.75454962398129	5.60781224131205	5.07430622918407	5.09179494511386
FARS2	6.29347454462036	6.14655705336402	5.4578894447254	5.86948660758852	5.54152490589936	6.48771899290604	5.4167740358993	6.38342575956645	5.30799504616199	4.69938647001834	5.67092919763754	6.21125745988065	5.76581528010124	5.79194811054988	5.94931443353583	5.91667173438454	5.63138872139318	5.3153403245969	4.40751659799466	4.89294208547452	5.83091249426529	4.78570079296399	4.66261726170735	6.11735052362335	5.96890843291438	5.29353930457293	5.80572813690479	5.85082131206595	5.51550168680883	5.94526809769596	4.03935756021379	5.31684888225796	5.10829734292831	6.08719905748651	5.36073710627366	5.62723504964956	5.36462722612561	5.81092726269751	4.49481516272286	5.61420178522157	5.40966606319531	5.75262089227641	6.16501091288952	5.45658521782538	5.61305075281779	4.27056084671247	5.19528708730127	5.49276686619906	5.22388052803009
CYP11A1	2.1235902	2.1255772	2.1316423	2.1119153	2.1413136	2.1460721	2.1106927	2.1285458	2.140012	2.2603593	2.1297967	2.1033769	2.128291	2.3178263	2.1459494	2.1249092	2.1166465	2.1615813	2.1514788	2.1518161	2.1361022	2.1082685	2.137207	2.1283488	2.1371531	2.5214872	2.1166418	2.148653	2.1430387	2.5712078	2.138318	2.1338038	2.1223867	2.1234577	2.1301885	2.1385405	2.1210594	2.13168	2.1396742	2.1383243	2.127628	2.1132088	2.1265266	2.8768826	2.1417842	2.124466	2.117861	2.1239538	2.1600668
TRAF2	3.41287779999999	2.7739935	2.7182984	3.1353774	3.242397	3.547171	2.6923776	2.721317	2.8749971	2.9966125	3.0034034	2.7815866	2.999969	3.0057542	2.871286	2.6893601	3.024836	2.7581158	2.7439282	2.7213035	2.7264457	3.0669594	3.2502155	4.3536386	3.40804149999999	3.3164837	2.7186093	2.723498	2.7331772	2.8138385	2.8833442	2.7165284	3.2153244	2.7084131	2.6839137	2.7277644	2.7208211	3.1002388	2.7243712	3.0739202	2.715897	2.8220232	2.7060769	2.7144232	2.8163323	2.907983	2.6988354	2.7118273	3.6201677
SNCA	4.12987786754774	4.25794612525003	4.20640910024971	4.2178017438855	4.44071739719878	4.39349310610825	4.67475299730422	4.47207045320221	6.25019237361726	5.42385180670134	6.05176127586721	4.33696795518402	4.75045185925013	6.03992246275755	4.3839997728435	4.1422775139695	4.55657989079229	4.40392686953918	4.24612414731189	4.57267124333887	4.0700360932969	4.68855115707573	4.9735869701563	4.2066904986064	5.27097107251617	5.4033918216992	6.4110938598985	4.45906141898653	4.36304905794334	4.12870411286905	4.40236923962513	5.23290057004433	6.60561966624809	4.5108145146804	4.3406436196433	4.54074112882181	4.86113188988679	4.39583023926838	4.44881612167801	4.32968717260291	4.57263208177473	4.34957883937328	4.31108730076452	4.88345117622805	4.31819447491769	5.35422943816879	5.41300919334443	5.5088646832517	4.55466907785734
IKBKE	4.7151692220915	5.4053651037711	3.56320580747569	3.67831652803109	4.09795031256499	3.85228864870877	3.80892383577735	4.78124974928996	3.73050318686568	4.26974932127926	4.43933877156205	3.9991262852357	3.71278204646976	4.15812727148278	4.09248410518894	3.43782888389177	3.82025370662865	3.74472701611201	3.63234617521017	4.52995626003649	3.71791594979886	3.83697305490792	3.91182609279678	3.43787301661137	3.66226105940138	3.71670623549463	3.79445219904632	4.29782408673373	4.01097281188227	3.37705726528101	3.9294696940036	4.90556747358894	3.44180026476822	3.41789003636056	4.07308200570965	4.24553561359937	3.72513458565276	3.85293164488922	5.58338736073643	3.83048497007209	3.82908713704688	3.38105238300786	4.46383912864371	4.0372813218853	5.30119370116656	4.64224812632201	3.69436601652661	4.10144496109613	3.08886323799054
DLG4	2.35929700885744	2.3817525001531	2.80198262532237	2.34120089327178	2.3915552718896	2.41134936006863	2.37047485038194	2.38133814806057	2.38866153146262	2.39195819789804	2.36761699865476	2.58874545610291	2.38093331172307	2.42183548946916	2.40486712495716	2.36339930717614	2.34703324965377	2.48588324743451	2.4273474260782	2.41382856614155	2.37539471012023	2.57861587257391	2.38193063577039	2.40081530846488	2.40038583276507	2.37793658928983	2.37682614978506	2.39137721770937	2.41282273160501	2.37374484170628	2.39311774900175	2.38384423128838	2.3543647480628	2.35375863720212	2.45326735582401	2.39245977236994	2.43007331418504	2.38714552704418	2.92384777147024	2.40130922630394	2.38378496335115	2.36915397139064	2.37860818028103	2.38516320559638	2.48213600197995	2.39338841615013	2.40970447220175	2.37797961372291	2.43510643867157
MRPL28	7.780079	7.120712	7.113677	6.0242515	5.754636	7.5870166	6.0347853	6.1627126	7.3171215	6.441023	6.5880337	6.488321	6.839179	7.547773	7.0319	6.534258	6.341203	6.45005	7.0480456	5.5219145	6.8541174	7.340642	7.7886114	7.521174	6.620374	5.3627462	7.0090165	7.259412	6.92308569999999	6.2843924	6.8964577	6.34618	6.2930117	5.14608	5.9791813	6.4950976	6.0365567	7.233294	6.384109	6.6570606	5.98691	7.102166	6.7385845	5.6194553	5.617509	6.3795443	5.5399714	6.609302	6.269687
ALPP	2.2831733	2.2912846	2.2981563	2.270648	2.301781	2.3131967	2.274722	2.283166	2.3002434	2.3014972	2.2846751	2.2595828	2.2790694	2.2763982	2.3078814	2.2807581	2.2764025	2.335075	2.328011	2.3174124	2.2931595	2.280694	2.2994165	2.2863855	2.3073149	2.2817273	2.2913847	2.3076286	2.3100967	2.2879992	2.315637	2.2979608	2.2818003	2.4280782	2.2872758	2.3096275	2.2875137	2.3003094	2.3077974	2.3005903	2.2941408	2.2751403	2.283471	2.2942424	2.3199153	2.294579	2.2752247	2.2909846	2.3319144
CLPX	7.63451883451298	7.28575146862535	6.50610568804348	7.19860138738513	6.72168899098168	7.36483174151069	6.68263150138632	7.10587104290116	7.72117948301275	6.72573530423549	7.16646196962076	6.43242369323655	6.71484394441672	7.22412619801993	6.80071014190259	7.75814526865668	7.22187563790311	6.71973598678174	5.3786548488304	6.43168068820699	6.54069256300502	5.97210818318084	5.84282558656478	7.6890999314172	7.35974786772103	6.97774170167717	7.66104246190821	7.92692921474606	6.61879548361333	7.51907730922556	6.85130283840192	7.16239400126552	6.79160709512128	7.89790530337118	6.27217593128578	7.13747438303493	6.67062834930941	6.12140549435095	6.64855360376099	7.5049493629546	6.86721165770118	7.05875085745153	7.12210306876014	6.96726797671714	7.43130728301762	7.53903673290774	7.24155987976418	8.07641855591059	8.55735071938759
ENDOG	5.672202	6.292943	6.25255	5.9305286	5.6861315	6.736591	6.0781097	5.1366262	6.455749	7.612599	6.628561	5.730981	5.9302936	6.1705093	6.2921743	6.778165	6.350472	6.9440947	4.930064	4.5225325	7.277438	6.981053	7.8078585	7.6051407	7.7496395	4.3453274	5.3255215	6.0216393	5.64291	6.2825813	5.9590454	6.634992	5.883183	5.766902	5.9226017	7.3279033	5.5464754	5.9288974	6.5149403	7.2834754	5.6821795	6.1232862	5.5178566	4.8582287	5.3416214	7.1779823	6.0648966	5.4538126	7.184371
GLDC	2.6689408	2.618761	4.8138494	3.4708207	3.0167449	2.8341875	2.6514616	2.9137135	2.699997	2.638825	2.6680899	2.653253	2.7108743	3.4971437	2.8820732	2.9999232	3.1505976	2.8392031	2.8338451	2.685802	2.8221931	2.6620853	2.8242111	2.720118	3.2556973	3.043448	2.7105386	6.548961	2.675229	2.620862	2.7163048	2.8072157	3.1150436	2.5329332	2.5667822	2.640514	2.6149154	5.3201056	2.9064507	2.6656146	2.650504	2.66112	3.0714967	3.498084	2.9132698	4.61022	2.956054	2.622733	5.8210697
ICT1	8.451585	7.504409	7.4816775	6.837474	6.6582565	7.7003455	6.5623894	6.5140553	8.186417	7.019864	7.561095	6.981043	7.6303964	7.614125	7.4429173	7.3518023	7.406071	6.1671267	6.75667500000001	6.074934	7.991021	8.264329	8.113942	7.9532743	7.2671714	6.398886	6.70350069999999	7.024124	6.991792	6.6970286	8.053357	7.9823527	6.662282	6.7783246	7.0193605	6.9872026	6.2539897	7.5055466	7.647546	7.4229364	7.43983	7.3739004	7.1056604	6.3543663	7.2210116	7.015549	6.88006	7.467891	7.803104
MTERF	4.61455	4.37325	4.430753	4.62102	4.926501	5.6516767	3.9114373	5.132527	5.3728576	5.369707	6.4309726	4.471581	3.6678567	5.7553763	5.5591187	5.3541317	6.0644555	5.3368506	4.9697065	4.381765	5.3236914	5.343605	5.3689218	4.9799557	5.839476	4.6974535	4.615721	5.2414026	4.525757	4.684163	5.824231	5.607607	6.4481564	4.54543	4.88494	4.717832	4.7543874	5.368738	6.651221	6.0939183	6.1158257	4.994431	5.3078723	4.108945	5.3493056	6.654356	5.0930734	7.061862	6.270722
DBT	6.02450867749687	6.44946002886093	7.66604390813341	6.69902352616266	7.06034180716001	7.29156931236003	7.79457772598656	7.57389115401888	7.48652305025717	7.1376906563715	6.26529594498062	7.68500744517402	7.40242089600174	7.41325249480626	8.34776571100105	6.87740422522704	7.23229854107874	8.61138179796773	8.36298322504816	8.38833239478513	6.33061633362804	7.66188210008347	7.79004252631217	7.47133191718011	6.42250985462556	7.29048155365341	6.71460605048959	7.49544804351279	8.15845340749884	6.7739985220237	8.01407044641696	6.64452713022448	6.85314519161744	7.0601841756514	7.96344077280234	7.11682503564476	7.47208639574226	8.31098426041766	7.14204935100347	7.20512780528616	7.12450582737448	7.33471547026061	7.20704298925067	6.24441860429232	7.03683009504349	7.35464841733434	7.15196305197151	6.96358862922178	7.90614092419858
TRAF6	4.44107431114154	4.77619339889548	4.76393226138452	4.89610631838474	4.7537424802151	4.63005107729835	4.58509071424545	4.88034677495613	4.9883955419332	5.34148846557082	5.00181453189191	4.71494582333888	4.53128231723941	5.01241908258951	4.40012482874222	4.20137747456492	5.19459652830942	4.36569799104323	4.50561579418995	4.37817340216202	4.6329555435289	5.15670075040024	4.74985540844396	4.38370393774761	5.05326145904157	5.28736848034482	4.89942728459069	4.73436398532567	4.69213946245943	5.11149801206554	5.56896721119333	4.74954395974968	4.58277148010788	4.45432121211604	4.82699275650891	5.22839565313487	4.63811008833028	4.7205812593042	5.13833325720065	4.82559250406249	4.47029099071886	5.27483988504192	5.93524317403259	4.60889543727207	4.62961171803538	5.43716575666504	4.73387822704611	5.60184141136708	4.89145787671741
CTSG	3.4276383	3.569939	2.8716707	5.3630075	2.8878846	3.089752	4.151348	3.1615312	3.37417300000001	3.052235	3.4790263	5.276882	4.4499855	2.94106	2.92648	3.2970054	2.8182247	2.9913142	2.9303203	5.1249657	2.723672	2.8259168	2.8722353	2.8702865	2.9152775	4.6492796	3.0765417	2.9157662	4.703273	3.1098013	3.5551345	2.9574814	2.8236117	3.6777442	3.5399828	2.877325	3.6488008	2.8723695	2.8448756	3.1713288	2.9421701	2.9031687	4.574231	3.9521441	3.9532995	5.3620777	4.909051	2.8288796	2.9973629
FLAD1	6.61650103644001	6.91579914882521	6.73785280372158	6.14625536153086	6.17900869696234	6.76916908923331	5.85291743125737	6.29367453336158	6.66296426455926	6.51359019790741	7.16545641762707	5.96406513019857	5.99954517785617	6.54850939713033	7.34241268030046	7.02348498270202	7.1092748903174	5.13405514768313	6.11051101184005	6.04779836845107	6.71463702532396	6.98055671545349	6.31428889914963	7.28575757227699	7.45405234930294	5.53042688138765	5.59619813122445	6.73067315897298	6.31281921456492	6.34557937770356	6.39212182468514	7.87126268793962	7.02216678165899	6.19595812841509	6.54617282766601	5.81454675799404	6.15421993188889	6.76649544079396	8.19797709270221	7.15254372179385	7.77213742932394	6.33482014463952	6.74299396653218	5.38528389684199	6.16790403023167	7.19346324676867	5.86464730754122	7.05074737631859	7.63389085029156
ATP5C1	11.0949269883685	10.2882268885307	10.4617723127255	10.1437326774066	10.1785338271327	11.0543356024262	9.37975449518146	10.5625947940346	10.5576365820665	11.0516725706595	10.425288736789	10.3317731004823	10.4225824430115	10.2708082071014	10.7462833669442	11.0289722200631	10.7454965350618	9.43327556570048	9.81448269838746	9.65262415607377	10.3396379810788	11.342323972258	10.535445008779	10.9574995644152	10.8194161848403	10.1483736882464	10.5554000618688	10.2457810525228	10.3210478738115	10.4428445459242	10.971475696	10.956262217042	11.3456202544632	10.584758908783	10.92925320535	10.4664989607008	10.7759495742602	10.0781889006075	10.9672982345634	10.7943874220116	9.89946975731024	10.2288960818512	11.0575510593182	10.4221201471324	11.5088979289449	10.6387456570629	10.3547735678865	10.7760492044322	11.6292461917624
FASTKD2	5.88769093529704	5.50896183929022	5.29385259934986	5.69569709821659	5.31566312320758	5.95558265421353	5.94055945594281	5.67352227722956	6.03039171584628	5.73318275132754	6.37936663605537	5.27799903111308	5.38996825455839	6.02887032589472	4.21043438871254	6.12563658131056	5.90913183217453	3.77903198527517	4.47677466617069	4.84347170964225	5.8926250643264	5.2799481489309	5.92819832716462	5.68789958564178	6.39209470816141	5.27310009587382	6.42272287363149	6.36551086139149	5.06257309677523	5.49215797235344	6.06179353574635	5.88744022083171	5.59592249244842	5.88712495381109	4.97700445190399	6.08975528209283	4.96126698055842	5.11719284507478	6.11986827162417	5.74244057395868	6.03314169063951	6.30132788671333	6.03677568256449	5.50227977538022	5.7403963307268	5.95223517382068	5.98934561017259	7.50148011852892	6.10176177301036
MCC	3.30657298457075	4.99913128519268	3.57877984638372	5.47888498496328	6.15663726875796	7.50537093612074	5.12900759012445	5.59341234109534	6.38677771652798	7.32402296470829	6.21516594610101	5.50344613228661	5.51743727153001	6.79685457338552	6.26659085777314	2.83199080903957	6.54906524700286	5.30671912279074	3.0949676446933	5.42261863292157	4.90994721445072	5.49523388816544	7.68695847367602	4.96338550222189	7.18556461259969	5.97555562967113	7.12746784990881	7.64223254275718	4.52462867284312	5.21771969150281	5.68453897734341	7.50897110075473	6.28794289747442	4.70238965496095	6.14295176167369	5.64219856458698	5.87608147461474	4.98780350629144	7.64455677646351	7.12224378502502	3.04459652834731	5.75665344845625	4.38594422158435	6.25155694523427	3.97636368948793	6.3633083857218	6.94309488858166	6.19154146071299	3.86186973118136
ADRB2	3.5026412	4.631095	4.5285707	5.8286448	7.5367856	3.073089	6.4788184	4.823515	2.9483635	3.8304396	3.38406539999999	6.1982603	5.697112	4.472524	4.0281796	4.2015533	4.9045324	4.7024965	2.8093283	5.144524	2.4162946	2.8644679	2.786982	1.9503615	4.964724	5.5320625	4.339428	6.509625	7.1117644	6.1759267	3.0943458	3.135772	3.0216577	7.102232	5.420597	7.963715	5.1594353	6.361533	4.403119	4.1047144	3.45235000000001	6.989184	5.2367754	4.887949	4.038744	2.3307567	5.6166906	2.3110306	1.9733182
PRKCE	2.5840358174173	2.49320846395057	2.41994335610123	2.68449228517823	2.42384282421307	2.55836778551339	3.81226447997125	2.66510757548863	2.38149698882936	2.37538574548546	2.51788157030283	2.97247610365192	3.26825915129931	2.6973412751489	2.91223408175289	2.84223369705346	2.35275872295534	2.9475371080061	2.86133971992068	2.91676674411564	2.79895649622524	2.61434197428632	2.91003941323701	2.36965991537456	2.38562468364651	2.87893879585713	2.55591994090281	2.59223833345397	2.53986346087387	2.58418538351712	2.48029985950136	2.43991167292834	2.57707619568798	2.84838474137793	2.5057243618126	2.39878440765858	2.64280184104045	2.52660157165102	2.71214985799852	2.5380189885689	2.51076088940225	2.39556067091971	2.37310641819712	2.36605356287489	2.50608522473459	2.4625592621153	2.49758029463972	2.55723169658214	2.43215377790371
DHRS2	2.48496699333068	2.47169242806856	2.90266569638969	2.68394198199109	2.48881242202931	7.49744794500568	2.89533284619322	2.41758873187318	2.47435988314304	2.47275215989857	6.08294566549736	2.44068162680901	2.44733726144143	7.37301279562903	4.95977641411	2.46401595471495	2.44287644468254	2.51809187472562	3.69893755099418	2.48608033042729	4.14504613152903	3.66705258699747	2.47411858817819	6.99032543354874	2.39174393570721	2.45874651413813	4.76738058620597	6.74119447758708	2.65476624024524	2.41995404696268	6.52059517895808	2.46973608001852	2.46082044078238	2.47044037734284	2.46835558913672	2.4778305192364	2.74049684135026	2.47458984399863	2.47640103211223	2.3939861041985	8.98999732976231	3.16743191423474	7.92938871603728	2.46712896655071	2.45091101245163	2.6499993811304	2.69592502763491	2.46395323664032	2.52305672168444
SLC2A4	2.438698	2.4465873	2.4517248	2.4060307	2.4539225	2.4716182	2.406128	2.4351764	2.4541028	2.4525888	2.4349852	2.4443064	2.4427981	2.413647	2.4720483	2.4384983	2.4151852	2.4870892	2.4664967	2.4688818	2.4440396	2.4371061	2.451574	2.4437058	2.452761	2.4209013	2.4290607	2.4600275	2.4621081	2.4465532	2.4699683	2.448897	2.4426715	2.445342	2.4392931	2.4681013	2.4438682	2.4520714	2.4589097	2.455108	2.444539	2.41806	2.4354827	2.4473267	2.4742925	2.4492624	2.4272397	2.4440625	2.7585878
BCL2L1	7.08627465498431	5.82919760247851	5.09695911291443	6.05218447647824	4.90330897823028	6.39753203994121	5.84710391392077	4.52760560777999	5.08251316256319	5.23225746349665	5.51163610393956	5.7096526580271	5.0740704314001	4.25634492788839	3.97503114952678	5.87071299848627	5.02986782206	4.55923727301726	5.06396338129051	3.83221198615198	4.88309667972975	4.61724011971544	4.04675431312351	5.27279257848224	3.98401918799297	4.61995876903844	5.06262653328735	5.52625156411095	5.30577464509659	5.85371664965244	4.96083301513343	4.80065471655348	5.65862082631465	6.11743255128612	4.34015634897523	5.61400163294312	4.42126255018596	5.49739300002041	4.93682037338274	4.7334142794506	5.00949627158398	5.08927352540463	6.57524622791335	4.80357527229735	4.3644433817148	4.27460484456907	4.88724955042293	4.19096577954464	4.80821456555179
SLC25A11	6.80201996250142	6.36234308784542	6.45611454113795	6.5327401408332	6.80141872938443	7.21053797635558	6.28557182970909	6.50358680514455	7.99214428444166	6.66056081063608	7.77271883782041	6.5533429902535	6.52133286765436	7.29251574827692	7.58170778894503	7.39184236931987	6.46201803397167	5.54641311058384	5.30558151065023	5.3593140823396	6.56448190955011	6.82679457483945	6.52860741933683	7.78822509580316	6.44031696593481	6.45616826966888	6.50042503389371	6.32462433493075	6.78732490507008	6.45020592739575	6.9752142135201	6.77531099528625	7.1032546594849	6.33896080756042	5.70783150778137	5.83921645879701	6.19545470170434	6.32805029221589	6.4778600898582	6.32750588731238	5.89661633818219	6.13233713219569	6.29816407836648	6.25629873297128	6.12212146898631	6.11756046539713	5.85009610717424	6.97225757832213	6.0672818508199
PRTN3	2.1686149	2.1684024	2.1733074	2.1712186	2.1801062	2.1894445	2.1518545	2.1647913	2.176212	2.2582726	2.1625826	2.146478	2.1717038	2.1667864	2.184623	2.1625905	2.1588552	2.908863	2.1987011	2.1938276	2.17258	2.1598325	2.175902	2.164461	2.1789052	2.15481	2.1594782	2.1775749	2.1899972	2.1657789	2.1846302	2.197751	2.1608033	2.1696315	2.1647673	2.2119346	2.1649513	2.1772227	2.1810443	2.1751242	2.1726778	2.161521	2.1656282	2.1740277	2.187794	2.1687913	2.1620579	2.1661267	2.214816
ATP5L	11.6524586012704	10.9787874165382	11.0933903780062	11.2536141389892	10.505445347561	11.3737858711423	10.5466711840366	11.3940531305136	11.0359510356161	10.474318623175	11.1656093335258	10.7645266584329	10.9845504757698	11.1836229004547	11.3501355936738	11.0734513798035	11.268310021179	10.2423824773492	10.3546467964662	11.1055800209103	10.750143902775	10.9190707253465	10.4588923109362	11.4371335639309	11.5887546187697	11.0054289093265	10.9878967999299	11.1823371180589	10.4569041009963	10.8160891894486	11.1139935481299	11.1489932678398	10.7422579652556	11.2768603602014	11.0131037792252	11.9534294269847	11.0604148437108	10.9923644365399	10.4884036873285	11.4492894758789	11.0902340666972	11.749857827512	11.7168815972274	10.9204148852856	10.826716343622	11.3134034155983	10.9911639473126	11.1110335450778	11.9856166873943
TMX1	9.02225271413499	8.6538207005393	8.42301642708474	9.07223176585562	9.14056218999082	9.16690569502946	8.39046971950951	8.62265536704071	8.62619594174072	8.39813531531816	9.59725115896229	8.54293950706712	8.09855467102521	8.79319757820127	8.22332248231364	8.99805013657726	9.4750856945461	7.06915810962605	8.10868923455507	8.04667558882431	8.50811265299227	8.75031599611042	7.61897572567851	8.74553269724997	9.23420039242402	8.84715546906053	10.179336298842	8.96996812658541	7.7936144299483	8.87787083940758	9.2544238570528	8.75329198932577	8.56731717980564	8.69397590395459	7.85416606653521	8.92365326850268	8.50909051488361	9.54670236289092	9.16401250089126	9.1343976972981	8.54202354150476	9.33501232410349	8.94121839387962	8.92430072358349	8.5120698715969	9.25496176664795	9.1912838483262	9.19962899166715	9.16846096270058
BAX	5.86828019275046	5.54426081755404	5.09711349209099	5.8847464913448	5.76213819045262	5.76749125591057	5.84839136313421	5.97163364067577	5.84557655868886	5.806231352202	6.06849913737596	5.75453823451484	5.68113819210204	5.97665192625306	4.61402419785532	6.89090008246523	5.15656775131504	4.20795308607742	3.73588445044644	5.11057776626794	5.48172932089761	6.62534392269644	4.08000440167315	5.7334378107274	6.03770990636212	5.69619490497396	5.76866638649598	5.80708624041793	5.60292378320315	4.62564704933299	5.66861130162627	4.30772825352777	5.54494508672837	6.03195907787515	4.39806813409797	4.93348324870738	5.11401839385988	5.47721167716274	4.88781578217544	5.12941229872802	5.24537137726286	4.70956264929315	5.68870269106448	5.64524036562741	5.45615264498527	5.41049387944231	5.71477628549179	4.65934714083575	4.60894481109482
HADHA	9.12613995758847	8.58891969273447	8.0626550550513	8.77180662945402	8.18989392545024	8.92260592001827	8.6771813582887	9.03181143348445	8.33947036361526	8.4855975707283	8.7169030932507	8.50195248692864	8.47095210388798	8.28201272622159	8.37706878950849	8.54320743868652	8.53881460692779	7.83235251333085	7.65803065637013	7.67303002938885	8.3593501311996	8.84662134019099	8.0993859109314	8.31406448881497	8.5054481511739	8.22312642878923	8.79775250968535	8.42386361649146	8.00609862625308	8.43058032989551	8.2469923001107	8.94134760336594	8.26483601846809	8.41228961721364	8.03291736283394	8.31935474187022	8.38775454686622	7.83942382014688	9.2685132684753	9.46901261566941	8.83114804884129	9.12598637591973	8.71759222661639	8.8029699465642	9.12393825115711	8.35493924918227	8.52199170824955	8.45533348409494	9.1283118456194
DDOST	10.640114605376	10.4392772371733	10.378994949447	11.0307328829837	10.5611472937587	10.2928942620284	9.84336118328571	9.95822906389136	10.1112132720907	9.39020759797747	10.1125357897721	10.0866585123145	10.0599515755514	9.66888309625639	10.0840334794685	10.4842607965724	10.4382872001089	9.98943794023544	11.1261945916792	9.80303657064981	10.4089405481368	10.39273173413	9.547242257811	10.111091726385	10.1048148823168	10.4184451307056	10.5853555617777	9.92372439229094	10.2089396695024	10.8981407243072	9.60135833694402	10.0126596596766	10.9630602590814	10.2612782096342	9.85627271837869	10.2660052513339	10.2020920970867	10.5700702722956	10.0015655798558	10.2143307879639	9.86008733341969	10.1197520626727	10.1452953456774	10.3033456805998	10.1998465643121	9.37640258195151	9.99276163828794	9.73364908974888	10.0536122380078
NDUFV1	8.7403138051405	8.46509347605225	8.89693425799734	8.151028475624	6.99064143413864	8.80173196092537	7.59245424492129	8.0150100194687	8.73659215915126	8.01535155488859	7.87506211769703	8.0802800573229	8.41560026802882	8.97874708908263	9.03583144273362	8.31801778898864	8.20901979374399	7.48486227637104	7.53203021295999	7.88098024685109	7.3881081379053	7.80190604545789	8.03198162391585	8.5850485974852	8.37853944665377	7.69739075302809	8.16585060886591	7.87331169614837	8.61557096884585	7.9057170177184	8.32173330136999	8.34613970454593	8.02783468730164	8.00846411759173	7.63375715867234	8.62314924442899	7.65160530342318	8.61136222953628	8.71392301635728	8.68893810222528	8.07330280717669	8.47291049668418	8.41621603867007	7.48541401462335	8.38713569699003	8.18092853677491	7.69889983677512	8.13534059296585	8.31315249848612
YWHAB	10.9533463006927	10.9039917062867	11.2699543696208	11.0685438362582	11.2315895664705	11.3675753504436	11.5009419652619	11.3265618608717	11.5157016025841	11.298871698628	11.5171822267146	11.3332950815858	11.1508925002661	11.0340803429515	10.6948663444463	10.7482762114413	11.2156203143294	10.5659486352184	10.5276929856813	11.1233649614901	10.918223159944	11.0896032781537	10.7284429841961	11.1262888500016	10.8078407039329	10.9739149684817	11.2108679854617	11.2328099300021	10.9752093974863	10.3441625795962	11.0964780737337	10.3387908095126	10.2322327761362	11.0345691150465	10.6440495063841	11.0025051400566	10.7333099329125	11.8219611347063	10.6468506669577	10.8544372470426	10.6411198002126	10.2238751008824	10.9828550465415	10.7444938626011	10.8536245799736	10.3342774033725	10.9905962013999	10.4651728655467	10.4499234149908
VAPA	8.80173088023545	9.01311830389908	8.33553082828599	8.24859721838529	8.27620921905343	8.07950367960569	8.30860409893552	7.88140480063638	9.4686016239346	8.47405429879381	7.79544916803041	8.55150435339348	8.44377537726012	8.48427414581944	9.29261819155357	8.73653433820469	8.14507792709511	8.45174135097328	8.62840556624638	8.24180957254898	8.53445430141361	8.85848217731614	8.76812835215179	6.95017791234711	8.49661373996517	8.59672272367714	8.71941529037829	8.78068099707265	8.27783977940696	8.11281340895525	8.6774240804693	8.13429261494367	8.53393851849524	9.05488131765159	8.51107209100171	9.10331005844124	8.3735660173585	8.19147637147448	8.5073512509967	8.91289497623377	8.74904792667042	8.72981182868711	8.46886866745697	8.21417947542388	8.44707133254491	8.79715690656592	8.16680481598939	8.4140446658456	9.08300752130685
MRPL3	10.998341	10.327686	9.96556	10.329368	11.013084	11.235008	9.946356	10.335992	11.759764	10.617012	11.608226	9.586996	9.212617	11.0404415	11.424122	12.482355	11.581767	8.665607	10.289967	9.769775	11.223642	11.568918	9.702217	11.885737	10.992182	10.461569	11.179412	11.125277	9.880241	10.241237	11.025471	10.981903	12.644456	10.664318	10.517607	10.47896	10.342337	10.558226	11.390672	11.994518	11.807238	9.559808	11.012816	10.41197	11.583626	10.549812	11.099057	10.36346	11.409321
DAP3	9.08285539172807	8.88611519695951	8.63185989646519	8.48057830213402	8.08851679534204	8.60914420520884	7.98296032627499	8.59317334225061	8.67213962654425	8.28375840617547	8.86947136263897	8.17988213940983	8.13835779098225	8.66801017712386	8.93309531096405	8.93615706902733	8.58573978171489	7.59659212801164	7.9633662495864	8.39481049082159	8.65813035054562	8.21229142653937	7.97187049936701	8.73565503167355	9.26351669568327	7.93770471920519	7.79981446200865	9.14064777873847	8.27553416049631	8.13697484426058	8.32516129606392	9.14588580832793	8.33708032540995	8.20098671220194	8.54212459539527	8.38236688209843	8.43025378060389	8.35791368359007	9.45075577079415	8.63924745750595	9.1903602360987	8.4332643256188	8.70018916290867	8.29561126212421	9.05193624999803	9.41769342495363	8.27475526232366	9.06175321995265	9.29319521175033
VDAC3	9.11944204645875	9.72412354674034	8.6241594143869	9.48317398847209	9.41843825121622	9.60961319015662	9.00429321332818	9.24213474898059	10.1364461066009	9.9217802752744	10.2402905856117	9.16721319593986	9.38885773089532	9.8301436653273	11.1426021178407	9.99015385639056	9.91532333290054	9.65930689059472	10.0405363759323	9.44171632247557	8.76396429730005	10.8155142205082	10.3502952057759	10.1400070410617	10.4631051891669	9.29333611839249	9.61697422714328	9.06325923056919	9.43175100695408	8.66174982513842	10.0795827821858	10.7728762167664	9.17108043231829	9.22844186121278	10.0492779329966	9.62117614537982	9.69570501685795	8.67309831546373	10.2328527384769	11.4892864167631	11.1088382416549	10.3400089140865	9.94556015915474	9.25733648919742	10.0030901148765	9.79323884267985	9.31475620354194	10.5124828302059	10.3665813082817
TOP1	10.1885102952912	8.99762494587383	10.1317748210709	8.46551550320224	8.91564260795224	9.12634551002141	9.75869028780078	8.65271164355626	9.1874451972527	9.23206264564612	8.32968544397868	9.9157483580081	8.83216180286823	9.12609761680919	8.49334916296417	8.83000499871288	8.32989418297807	9.39260795929837	10.2307876235329	8.94637900019575	9.09068892558996	8.50974512003428	9.29688384626602	9.2539289187039	8.66298873811693	9.26938107902492	9.31601081323247	9.41419547432962	8.76806408455008	8.02954979605857	8.75129034983165	7.57973571200597	8.68212975597987	9.38723573537797	8.40338982833584	9.66082870514241	8.63512710237533	10.4498541238248	9.23297901671859	8.48333104999002	9.72149790257187	9.94414517840411	9.62142004286675	8.49182119246709	9.97300980901598	7.66727343358657	8.58099458151441	8.43395085857971	8.56667015637268
MRPS18B	8.63857602018516	9.28581073293857	8.34826842328442	8.7078275794433	8.17446403800581	9.63180091807715	8.30933314128283	8.39688674920271	8.43610892282039	7.6542703616471	7.92433601685005	9.34922372093989	8.96086959508284	8.58705721943614	9.2018434331395	9.00989133271293	8.77973482876001	10.5293338269373	8.52173666477427	8.19400347933644	8.26101721515509	7.78049405787835	7.46119182965173	7.76855880881717	8.44846489973158	8.16661643364374	8.6000938473739	9.414155166729	8.63118348390058	9.31044133259942	9.10112362700567	8.12194863709438	8.12718000824112	9.2142915456372	8.01847332671442	8.67213335282722	8.20703810717631	9.07047525821726	8.80222510890041	9.22464999555086	8.96045383605992	9.48045274643635	8.47400652278327	8.22011457741858	8.80144565129222	8.01903000018425	8.38412480467542	8.71074266150886	9.16952354066077
UQCRFS1	10.226978	10.478512	9.769498	10.091581	10.5921755	10.967102	10.07716	10.626631	11.340421	10.723922	11.35095	9.816788	9.669678	10.831757	10.236099	10.954086	11.586734	5.999933	7.085925	9.125336	9.085384	11.105458	9.262234	10.959665	11.289921	9.70155	10.377432	10.525552	9.696455	9.52696	11.072678	11.957519	10.558323	10.185699	9.271149	10.290193	9.53426	9.779936	10.970945	12.80347	10.138983	9.809138	11.081957	10.055623	9.93058	11.487589	10.148244	10.824063	11.16623
C1QBP	10.3017413339324	8.74640347973007	9.41342423602746	9.67081560349934	9.38241108903017	10.857993928737	8.63059079381132	10.395671248184	11.6815376443178	10.5354712002001	11.2278835642965	9.11231946421798	8.64595877982743	10.421102033301	10.0347795354837	10.4159423394849	9.91182254653224	7.18715960903734	6.43871045381295	8.77524334190162	9.11436676770184	10.7983121924964	10.0542562624354	10.1934712185314	9.82959021846239	8.68429680730431	9.60390532019663	10.2659065669514	9.65814265071251	8.34805541927431	11.3724775151595	10.9314411684694	10.6039202189382	9.73720488397584	8.45669083870763	8.55878139815155	8.80751975678657	8.91228744387559	10.099390740361	10.0332201516365	9.51917547023823	9.10217681496346	9.56145611522174	9.2448706998283	10.27328339755	10.4003806119063	9.48749120409915	10.4959169341545	10.63610966273
NDUFA9	8.515055	8.628735	7.533994	7.2987742	8.250772	9.205083	7.12398	8.166463	9.2598505	9.6852045	8.538891	7.2626414	7.7620006	8.413646	8.5444765	8.875784	8.541451	7.730472	7.12948299999999	7.09889	7.6717744	8.9659	9.142567	9.522221	9.232529	7.861253	8.529791	8.842466	6.7162313	7.9002376	9.356431	9.517039	8.976171	7.7533054	8.261606	8.2051935	8.171413	8.465838	7.642827	8.445021	7.9634147	8.040427	9.18638	7.9239864	9.354592	9.220098	8.357533	9.059582	8.868313
UBC	13.9958888570492	13.5881892458875	13.4219864965497	13.4239573484057	13.3389965192974	13.4765546524824	13.540712193187	13.2425151707584	13.2738973687272	13.0208586049238	13.5400937535601	13.4246517450244	13.293236962838	13.1312654008888	13.182620983599	13.5019270778479	13.6633333867588	12.7976017009861	13.3095088750085	13.1507397626619	13.9223381409099	13.7661340224437	13.7133353048476	12.8197561979596	13.7999026473541	13.3773612993442	13.9953131691435	13.7534331346932	13.1692788807933	13.6072273931612	13.4319302857775	13.4825067957496	13.6505411290286	13.5100250819602	13.2177108855878	13.3005725223889	13.4041293994699	13.126664481057	13.5271112781131	13.7186229506251	13.1941330786992	13.8560010977855	13.4898702761672	13.61429591497	13.6301448431102	13.6240970184251	13.3541588249937	13.9011117719112	13.2608241731173
LONP1	7.9081473	7.211461	8.083626	7.136136	6.6892405	8.612377	7.9339314	7.021081	9.747056	7.94324	8.105654	7.3958616	7.1861043	8.782806	9.053953	8.352504	7.943093	8.638241	7.924662	6.737962	7.6839	7.745738	8.754887	8.967377	8.561032	6.759205	7.3766236	6.80689900000001	7.699927	6.994735	8.37332	7.964326	8.73854	7.5086412	7.618323	7.470653	6.88683459999999	8.0820675	7.4174557	7.541408	8.610228	7.4209394	7.054957	6.571781	6.8228626	7.531218	6.7787614	7.4782143	7.4916897
GABARAPL2	10.327836	11.067697	9.484591	10.866699	9.2914505	9.546185	10.344846	10.202214	9.465662	9.552406	9.229188	10.208324	10.057141	9.8832445	10.078666	10.441951	10.483611	7.8931913	8.236429	10.045923	9.563312	9.899634	8.761072	9.446416	9.857655	9.80115	10.099059	9.9547825	9.763558	10.074236	9.353167	9.842896	9.261819	10.125072	9.330219	9.872488	9.945409	9.012585	9.78274	9.471907	9.167279	9.669138	10.039105	10.4376745	9.754679	8.928358	10.482841	9.141943	10.151536
DLD	8.76849517999888	8.65834977954019	8.09432895294757	8.39101400309623	7.09757365402448	9.02498485150426	8.09060859708606	8.77160917908606	9.06793316091563	8.39187077534779	10.5271044810052	7.93797353933393	7.68795679120662	8.51197648257176	8.10825471444432	9.11105902013819	9.35434661035979	5.38386087188688	6.46622696921177	7.13900463661452	7.87868884083112	9.37091207853744	8.13620667850319	8.68871574923353	8.89989513350932	7.64647387889775	8.62891105256908	8.66164012544632	8.33827152394093	8.50545863254924	9.38128558450944	9.48048184505216	9.36922268296151	8.96017420370062	7.93639511721346	7.85737180682137	8.46154582945412	7.6537151566423	10.2549067032449	9.62181105516703	8.58206291934718	9.04902200613287	9.1888733087923	8.19943231623358	8.95615443304166	9.19139027146297	8.95688552607176	10.2919862810746	9.35548104596118
NDUFAF3	8.515301	7.5165453	7.177118	7.7998686	7.769402	7.596671	7.8082285	8.001843	8.1784725	6.947028	7.833663	7.819295	7.698211	7.535956	7.125692	8.383209	7.5129375	8.781523	7.2660556	7.514659	7.6165366	8.192112	7.989776	8.09613	7.357252	7.9187694	7.6565375	6.925326	6.2047563	7.449643	7.1387873	6.803864	7.5061984	8.126293	8.244598	8.332	7.681162	7.4444323	7.120637	7.795565	8.268602	7.3136177	8.19805	7.8129873	8.022321	8.243284	7.7960362	8.20447	7.414788
CBR1	7.2002406	8.941535	7.564865	7.7115984	7.0892982	8.0328665	6.984826	6.2837925	11.036507	9.031142	10.776121	7.9239273	7.115522	8.048117	8.716703	11.566383	11.479046	6.185704	5.6828947	5.5270505	8.859419	11.595882	10.973602	7.57915	12.123527	6.658007	7.6183896	6.6321855	6.5622964	6.781119	11.324404	11.015411	8.063404	7.5757155	7.079888	8.894363	6.991783	6.6403036	10.604635	11.863118	6.8635387	8.561905	6.9213505	6.560518	6.264755	9.921507	7.7699537	10.778664	9.582702
HARS2	6.1739235	6.723558	6.781303	6.363925	5.2923393	6.317411	5.3408847	5.9821386	5.5734587	5.0615897	5.814941	5.792514	6.1927533	5.5336585	5.485874	6.136881	5.951357	4.7463303	6.1815567	5.933434	5.86643	5.852348	5.5480742	6.6544414	6.4139233	6.1745157	6.198251	6.3198485	6.2279253	7.187286	6.282377	6.5256414	5.9867334	6.2324333	5.8113456	6.328222	6.14189	6.839544	6.081438	6.937337	5.787285	7.7931147	6.376918	5.4923196	5.6752105	5.0152893	5.809786	5.941574	6.151828
ISCA1	7.17229049625431	7.42325134166052	6.19214446015996	7.32491846516004	6.72899457898189	8.03910020205617	7.08092254907032	7.20402592629154	8.93971816559482	7.66367567231431	8.93616794441937	6.78799843518553	7.20461150313993	7.33323191424437	7.63444341342039	7.39773455102531	8.96711136443606	5.86316885291605	5.70582644391677	6.91317856769957	7.29082468863692	7.15589608129358	8.45353803786266	8.57468918229624	9.34368931740919	7.41616684951055	7.29949258460899	8.33836211115516	6.67375680706952	7.17077305909164	8.39261633366892	8.89065159034258	7.48841417381882	7.14307636888401	7.1764380384448	7.54632976727174	7.29125101788943	6.68688795355911	7.83677230399255	7.93233387385973	8.01730722771116	7.4168410697163	7.23672092146169	7.89448657055683	7.29772015226413	8.4361625270946	7.88926276781699	7.9262726725921	7.70556910967833
CLN3	6.03757394344138	7.4023816402923	6.75682789238758	6.81052258349839	5.50786999313125	5.97351098395221	6.9512454765479	5.75451530527734	6.11233979523544	5.67900168990983	5.87596549565299	7.10671141407186	6.46406626151105	5.79716842528166	5.26597643640157	6.85795518046061	5.74963726505116	5.33049554663925	6.05856441023611	5.64167743653134	6.97884360848979	6.02982949065002	4.85112115698554	6.02805142150779	6.0055795007381	5.67313062482757	5.57445761775544	5.71363048423472	7.42670063831589	7.36329439918858	5.930845899294	6.24242403132623	5.72282529793482	6.56959630438893	6.11737506024187	5.90097657602402	6.08771590281338	5.31331252553389	5.97090166989474	5.81125949819424	5.67445344745159	5.98000709481959	5.49050295895837	5.98840812272512	4.89923525719826	5.16380386445411	5.64422013458097	5.68785860784334	5.65111450363658
CASP4	8.29619445942592	7.53601616043407	7.01315434094081	7.21840143326914	6.47608995603872	8.17123216525539	6.73861706230869	7.53780878669061	5.68795653741705	6.09175679940874	6.01774321425095	7.28945644567746	6.95344195072143	6.18597499874645	6.4949172869925	5.0798623194263	6.67539024860551	5.57564757909499	6.61270369258813	7.19731070746332	7.45244618236284	5.76917167680341	5.43311979876558	5.72499818714053	6.87558428552498	7.08695709720225	7.1839154529012	8.522850789598	5.84542117178612	7.62452692696532	6.5897823487473	6.71129340044207	5.41831751201551	7.791921166443	7.48442199017722	8.09183305850788	7.17852991470075	5.4027124152115	6.82523642947615	5.57970990309136	7.39791712369466	7.22868059615771	7.14853907020565	7.50640166663751	7.08139648394545	6.58890649234118	7.46372118361267	5.82956021952993	6.39000040645018
IKBKB	6.35706462716098	8.09384742177194	5.24094634471105	8.30142172696005	5.8043556699334	5.72704809401791	6.75810584096159	7.00176802034051	5.8469988375347	5.68009965640021	5.13941619529874	6.92098779983199	6.68456145381518	5.64417401286707	6.67167844559516	5.30686054136982	5.4512259223599	7.28982500512146	8.21021599045482	7.09183670723097	6.22678162872279	5.91914133415142	4.9241326983943	4.59762984166399	5.68821104374824	6.28876304387953	5.70819694369341	5.40244007697669	8.01895669297715	5.91020426926764	5.71909151741211	6.03968114632806	4.92224292617585	6.51117726139992	7.71678424235633	6.99848360415453	6.76010088424154	4.88797585373894	6.04386119366481	7.24794223960513	8.81945979225163	7.69712796373249	5.62509667944001	5.70533757094336	5.19593028709858	4.63142871220719	5.68792963889604	5.70727671025503	4.57574119036442
ME2	7.04054364900818	8.58610296245935	6.80178220934275	7.34507818863185	6.42553276685039	7.84985710609006	6.05596684157744	8.01391054471644	7.67722273593965	7.36857960911015	7.20116428620855	7.78020957029479	7.04531743002617	7.75199575469515	5.58950951451492	7.86102659953028	7.72867865793411	5.71997580351928	4.44175340373182	6.95254083190814	8.65598229448854	6.99378525134522	6.61098240366368	8.49594007978098	7.48871510599714	7.42279585680843	7.15130793216914	7.35908278285783	7.26735867437005	7.54534568940333	7.61899676416265	7.20590394014567	7.96769314812579	7.88809672859605	7.41660289703354	6.66997772833092	7.64577525638054	6.95588545525089	7.38380321766515	7.47882386079598	7.15381896071808	7.30102268282643	7.71206322828397	7.85053380258418	9.19342452826458	7.98122939567435	7.53561738047722	6.26460280605011	8.14273391689111
RIPK2	7.19393619134131	7.06965680020085	6.53494642483659	4.90292453361743	4.88238987920233	6.93539566050582	5.13489024124681	5.51781545566602	5.09008950948982	5.59952134598219	5.30465984448185	5.13449722528356	5.36150503995403	5.51728819882345	5.0746854113481	5.75064048727534	5.14538909835994	4.53664346011421	4.57624293182869	5.32400572100182	6.1851726319881	4.84490600071088	5.05667759800337	5.15232694681365	6.48706449990481	5.44449324375575	6.09825076728077	5.35707379164633	3.94938744347216	5.1302676342049	5.04735083009593	5.07738454047833	5.42014913605511	5.12664183267611	5.13524377284698	5.13695975346688	5.11524260520757	5.03063861661955	5.70149895245656	5.58529621791529	6.96231197299956	5.10336434596542	5.85868292697995	5.52748310060487	7.36248815580442	5.6688673661326	5.75828768398767	4.86031937363889	6.11706125433693
SUGP1	4.28291940221326	4.87208836325852	4.64108958936517	4.28893888669376	3.83414140334492	4.42658239576117	3.7319728993369	4.29391289539727	4.6702511037485	4.29750610078772	4.3920796397626	4.03185131272824	4.23735231715107	4.41333524315502	4.50961014401338	4.23504099405708	4.19825371966613	4.69584657216843	4.12804768866197	4.54690385321826	4.27514301227517	4.43145249934485	4.53274501098883	4.47660674343924	4.44058819702033	4.26671318201184	4.14816285813843	4.53853877534328	3.9388511476299	3.82431667765246	4.48131601080627	4.70422427939976	4.18102732303498	3.97113444461952	4.25944916295444	4.29541766774881	3.94164906268345	5.05296375775295	3.92222630701164	4.06681996700375	4.24143877241492	4.38299922105041	4.4029631914007	3.99305317542111	4.03388174138369	4.89558898155839	3.95424752690836	4.5611289920068	3.93950405960385
ACAT2	7.084658	7.12604	7.2588754	7.3292356	8.073425	7.4502487	5.8399277	6.874987	7.892956	7.4157467	7.704545	6.2546587	5.9533873	6.88331299999999	8.013149	8.686724	7.6325307	3.9047723	5.9568896	5.899174	5.5178	9.199852	8.734523	8.46048	6.976524	6.323497	7.922332	6.163122	6.392167	7.00885	8.458025	8.826805	5.673609	6.1769514	5.8338814	6.372502	5.2240305	8.061562	8.828864	8.800991	5.3580723	7.3529825	6.699786	5.7383537	8.335091	8.216463	7.287018	8.240843	8.774918
MRPL9	9.3014932091132	8.82916349022424	7.89463417303792	8.48835580995119	8.72884910396418	8.77285784463554	8.16418853341249	8.58841162072628	8.95390344532287	8.0443894325941	9.07941497128896	8.31119652683828	8.0512448011861	8.34202134786869	9.37058225951702	8.43119573891843	8.93226249672436	7.24111636138187	7.70669870415688	7.75536991886719	8.21506237013834	8.45202015609446	7.51955045680561	8.70016975335009	9.14178814986284	7.65934026160236	8.02216903192338	8.86547761671396	8.63824732790262	7.90405830744338	8.00112243886166	9.05030922086477	8.27750073693409	8.51964554648352	8.42300335055033	8.21304341651692	8.04892074331254	8.72206068609872	9.17164502780707	8.12793925308387	8.58070526716195	8.37643140569782	8.37549920365512	8.08317298700078	8.73907044765563	8.61454861214152	8.5066548695065	8.77107797945362	9.51227184900708
ALDH1B1	4.60155165290968	4.71535633769467	3.94893254965171	3.51496381254053	5.40956177932874	4.57678726131586	3.18411384364086	3.81421360638139	4.98534657011159	4.27038218448554	5.7657804950964	3.42163233423698	3.98104311600277	3.39308452624765	3.6495164668768	4.15226355069391	3.27909691436051	4.67216029974713	3.58211716528624	3.75780435674314	4.61828977484974	3.69319197796979	4.3302977978469	5.46769184374142	4.58513067260219	4.84274351146616	5.26815852835945	3.98535579241754	4.0249777236802	3.48671981360214	3.82805284675828	4.43671546731739	4.44391114738624	4.02293747415875	3.81427218318255	4.60524985642838	4.83834938238856	4.53557498199343	3.78287041962154	4.08629465035798	5.25579607529316	3.76471742766725	4.13440489524742	6.20411186563837	4.91781902664426	5.08889593176994	4.06237298344007	7.71646002950771	4.47415699333155
ECI1	7.4851866	7.1555996	8.277906	7.014676	7.214963	7.5165873	6.823318	5.6931295	6.633754	6.5878778	7.334564	6.674947	7.2662916	7.3394346	7.2180796	7.0849686	6.758151	7.318125	6.78498649999999	5.868459	8.295959	6.9358244	8.240543	7.62875	7.2477756	5.9762917	6.725502	6.9003506	7.187892	7.5926156	7.3275204	6.9080596	5.8429346	7.3918858	7.5991344	8.117114	6.9640474	7.9656515	6.353324	8.44298	7.0054827	8.072674	5.3321533	6.2843933	6.845499	7.117733	6.6398344	8.208279	7.4106274
SLC25A1	7.2167416	8.079153	7.582328	7.043673	7.077734	7.91142	6.964864	6.7355194	8.861559	7.8639536	8.27448	6.5705557	6.8494916	7.9559765	8.978835	7.419127	7.771661	6.88248899999999	8.571563	5.63247	7.6724806	7.925293	8.436171	7.3862886	6.5691485	6.6444497	7.1141076	5.659586	7.732869	7.7900915	8.349123	7.674574	8.714584	6.241211	6.6187873	6.120432	6.357175	7.918709	8.367019	6.97033069999999	7.019219	7.8742375	7.086521	6.2104983	6.170659	7.6836977	5.863845	7.3016973	8.238997
HAUS3	8.066145	6.2941394	6.0357842	6.746218	6.3824315	7.08456	5.994014	7.2642326	7.225153	6.3049946	7.342477	6.109592	5.9958525	6.4239826	6.0119395	6.917381	8.6106	6.514495	7.57249	7.841732	6.76461500000001	6.290906	5.7061453	7.492155	7.215379	6.82779359999999	7.5657134	7.977461	6.7617784	6.7984967	6.976327	6.6464186	8.056556	6.934911	6.084268	6.302056	6.527956	6.71972940000001	6.639724	6.5734787	6.9756074	7.23636	7.053633	6.8859754	6.748394	6.6197505	6.1943073	7.006213	6.4040294
EIF6	10.335634	9.320009	10.284748	8.380281	8.960284	9.757215	8.856075	8.289772	9.341829	9.69199	10.436783	9.076515	9.46734	9.588401	9.9790745	9.894775	9.557675	7.2148595	8.1757965	7.867936	9.113054	9.513992	8.581078	9.6266	9.208948	8.65253	9.638441	9.955816	8.745367	7.8689075	9.504421	8.35379	9.20236	8.579481	8.791359	8.858515	8.376888	9.645786	9.925152	9.44984	9.070574	8.538176	9.629435	8.024325	8.659819	9.586817	8.8831005	9.080226	9.762854
GRIN2B	2.31800315058531	2.31147008655386	2.32507228957497	2.29040577806444	2.33356714229039	2.34592919455191	2.28985387121092	2.30793856167955	2.33230990874507	2.32985228527822	2.31815201628679	2.29248752818707	2.30235129112033	2.29883105570717	2.34096183073594	2.31185187101924	2.29761018186112	2.37886801635573	2.36638875510751	2.35081336105747	2.32203768983825	2.29859982853751	2.33105406417773	2.31776905249363	2.33166630940832	2.30019722778735	2.31039791206135	2.3341054283955	2.34833645089723	2.31889518230991	2.34077422029619	2.32870775442043	2.31247838931765	2.31082697618292	2.31412053717346	2.34632060104257	2.31640596820349	2.42490545097868	2.33419310152562	2.33160135987099	2.32315512606789	2.29933532046894	2.31483731770922	2.32350083881694	2.42836870256186	2.5807939117449	2.29920577042613	2.32323125851226	2.38343432112704
AASS	3.21828735522036	3.07856180770515	3.19974369073459	3.84728887343334	3.86948563355893	4.12143822747882	4.09417118756857	3.44599912204261	3.83712191287278	2.85166354678218	5.02435747625325	3.53340173136597	3.53476939232251	5.16499879084029	3.74486581762628	3.71013296322225	2.79260297887589	3.587236611762	4.26842820007576	4.12018397528732	2.74685656741328	4.62484858136296	5.97601780857546	3.57112635315135	2.74865168599286	5.55233694081065	4.84977732493008	3.54267854280441	4.32255067352667	3.44700559600012	5.6555995064083	3.80394632708403	3.94110826363571	4.32698280495722	3.51756575281692	3.27548590651121	3.62178419191214	3.84433909790973	4.61540145601414	3.57824564241422	3.73305059125179	4.97992254160784	4.35226943300886	4.1423607427926	3.67119061167759	3.6535001461401	3.31825817350545	4.61766057833045	3.73596590380126
MRPS11	6.67274410457611	6.28311799497277	5.53014651941012	6.0354141437154	6.45490800092785	6.87586909382099	5.55640419764252	6.0313806800348	7.34106677665223	5.83726081810723	6.49352019248106	5.77547444911884	5.94293842232712	6.67317617056348	7.12677605406453	6.81981925908005	6.54669719080348	5.65290161498362	5.62730796816455	5.60269107497014	5.62980009452992	6.88934177806719	6.57557564903657	7.98633794138591	5.87700857204324	5.73014602006561	6.76647075326312	6.47196032082723	5.50354486101086	6.1354787025011	6.42857417430752	6.93232823729847	5.88507750269044	6.10166578265976	5.14254346997116	6.96903961222311	5.47309844630336	5.50971243804342	5.55342849749653	7.01291393604466	5.58835621836021	5.76965046854373	6.22019660697994	6.05133568453524	6.03288168664304	6.36420393574542	6.24121538144474	6.78244063628573	7.37416141179529
VDAC2	12.192008	10.11905	10.189061	10.524352	10.842806	11.618568	9.954029	10.437072	12.150839	11.5797	12.821267	10.37921	9.9932995	11.195454	12.139924	10.713571	12.103865	8.818125	8.957395	10.034764	10.327479	11.417258	12.22046	11.606851	12.315613	10.268617	11.020232	10.457575	9.468063	10.094756	11.91252	11.585316	12.324721	10.49657	10.742487	10.611222	10.291808	9.647538	12.064515	11.395676	10.605043	10.026007	11.1507225	10.312697	11.145104	11.196221	10.754658	11.034825	12.202257
ATP5F1	11.1010490202483	10.9657705638157	10.4560954374391	10.5368858273158	10.9293363569731	11.4057881721772	10.1454086566871	11.04223291678	11.5100445712682	10.2472636993588	10.4531535565915	10.6435627405383	10.2388053448626	10.5377646395108	10.5255312050601	10.5110302248391	10.9290135441833	8.39527776806777	7.94277385562913	10.1580526316573	10.1265884499532	9.67329444165904	9.69425457620457	11.1303578466928	11.1823137811843	10.3727432969719	10.7413882752235	11.0134641725805	10.5744649258514	10.2321123095768	10.7224118875969	10.8976192518622	11.1948648025012	11.1336000693105	10.623752354012	10.908733566832	11.0093890042546	10.5949431425705	11.5112282265018	11.4041481764982	10.8982815119139	11.1169616339955	10.7717199829175	10.6985757384981	10.8379582838273	10.3579901467378	10.9658582652302	10.7474332396619	11.0260356646719
YME1L1	3.69690070806601	4.24902039641541	3.03547436330395	4.01114242484223	3.26719642857656	4.82381130920038	3.12082685315933	5.85879083865833	3.15220474947618	3.14016274139886	3.18121700080371	4.26163378885739	3.96550282090912	3.33791207067583	3.18643665692316	3.11620641615733	3.84893397123836	3.04424267657121	2.59645228127905	5.16814053773839	2.79514286126486	3.07690788882907	3.06540645731528	2.82910380725838	4.48445046042292	4.02428068971347	3.19856738162515	4.1415211618209	3.04297213135604	3.12363514978285	3.4421618974041	3.38047551099423	2.74202102504093	3.02103041341035	3.12314780100831	2.9904917987378	3.36720876886951	3.17601858787206	2.90241263737386	3.14063832221968	3.87119990980695	2.73464602158719	4.54489033540375	4.21333245226722	4.40463405308987	3.13580952491109	3.54794399973318	2.87051316360042	3.14189234193421
GANAB	10.5402765137294	9.74873495141347	10.5684795563434	10.3469325797023	9.69468305825388	10.0246536495007	9.85400749206448	9.7150347720101	10.1732161617412	10.0537692378636	10.5301913148373	10.0081149285893	9.81576962021743	10.539941277469	10.005384009237	10.0470929164642	10.2193299197916	9.03029541301392	9.22099806044039	9.22477251535681	9.64515194427656	9.8486664502867	10.8159929623966	10.4507280555077	9.5287053772463	9.96256714896007	9.98157997463919	9.74765705148865	10.264803790743	10.2583870613694	10.1118604629258	9.30231874923031	10.500737034553	9.20259338340448	8.96399301404205	9.46932576246178	9.51382180650723	10.6916357036253	9.69544513028828	9.42709066872236	9.70502754298179	9.76441480069835	9.91370682484698	9.53001132069355	9.83454883279827	9.65535466317594	9.40061200970552	9.41453861868415	9.6175780681973
HSPA5	10.8700375373556	12.2831832944941	11.3797495725523	11.8115117030216	11.570086808622	12.0284564269625	10.7451474316212	10.5619776970393	11.3367351944986	11.7636801945499	11.4284647325903	10.9905552494138	10.4794812392813	10.8515451992988	11.2840943324707	10.880869746179	11.5001758079058	9.36776030320789	10.7943168222418	10.2215965928489	12.6151122424135	11.1801935969513	10.8918497759704	10.8852436129539	10.9515868267739	11.295674046916	11.3668183729399	11.6946316320713	11.1446868038275	10.9539623713995	11.0926675556367	11.6116637905222	11.3344202693376	11.0988474957213	10.7671989598484	11.4334658927949	11.1453360120174	11.2703494298147	10.9920458309144	10.5931760818808	11.2896397385566	11.5560629451678	11.1117251914897	11.2101984671945	11.5397778776776	10.9650394785573	11.2896281779127	10.7465850317306	11.0027930872166
VDAC1	9.50344742257753	10.1141986892504	9.73343391223792	8.67469726825291	8.26221516530084	9.67641150784643	7.90120868086465	8.74181916430128	9.54835083323571	8.79195144261246	8.81245289964329	8.01379292196627	7.86879140041631	8.72766683917033	7.8554577521924	8.51673511605819	9.16951748045783	5.69057811639925	7.00797712500034	7.20936003854086	8.47033747188087	8.87600561969885	8.72390999760961	9.34606677551185	9.65182923191597	8.38673645317194	9.19992294572302	9.06922911513854	7.89577233039066	9.06242862754382	9.03314727305264	9.76555185794843	9.21083087329283	8.88642273026544	8.22334779007843	8.37900676772576	8.31863275695871	8.92814681577795	9.16371069007219	9.60118147331574	8.46921356402256	9.26255328215776	8.93908176742489	8.3961079144951	9.61745759178525	8.00738254094675	8.89283494445379	8.31529173817212	10.0868936035299
ATP6V0D1	10.211366	11.411884	9.806189	11.30626	9.31109	9.96831700000001	10.833673	9.947009	8.936008	9.474323	9.474367	10.774014	10.081588	9.563315	10.1517725	10.055351	9.54495	9.02947	8.267395	8.297322	9.751854	9.564995	6.930013	8.568677	9.362567	9.5267935	10.031122	9.726327	10.650125	10.025076	9.923934	9.676944	9.190551	11.2258835	9.148458	10.187814	9.68149	8.967842	9.450916	9.203719	9.533331	9.885903	9.682237	9.661885	9.176583	8.346284	9.902285	8.509975	8.807193
MAPK3	7.414076	7.3267746	7.969061	7.604237	6.9534616	7.036114	7.2494445	7.368209	6.79130269999999	6.569247	6.9391007	7.14522359999999	7.200685	6.900094	6.868758	7.004416	6.1943803	6.8691688	6.9646516	6.963188	7.617639	6.97628360000001	7.140304	7.543534	6.925923	6.9265985	6.9021287	6.9484506	7.2226458	7.7094793	6.959951	6.94663900000001	6.73705239999999	6.937372	7.112299	6.953495	7.1553273	7.672752	6.8407583	6.960425	6.9453654	6.887318	6.870457	6.9787297	7.5418453	6.963738	6.75231	6.942079	6.8664656
ERAL1	6.8944225	7.283669	7.0563984	6.271124	7.02903100000001	7.301599	6.6314473	6.4592757	7.1039066	7.157635	7.4224706	6.5221815	6.6481104	7.067085	6.7351995	6.6032863	6.6955914	5.350421	6.82029250000001	5.343007	6.272737	6.9639297	7.6740417	7.439766	6.3361874	6.0491295	6.5058885	5.8918834	6.977384	6.238109	7.9255886	6.8679566	6.536073	6.5532517	5.589619	6.1203957	5.86852	6.9218516	6.820951	6.638676	6.516244	7.1240344	6.831662	5.883172	6.2707577	5.8795786	5.902184	8.187089	7.282793
PMPCA	7.6212087	7.838136	7.485237	7.410092	7.4386554	8.3433	7.101385	7.711203	8.380836	8.134307	7.6736507	7.3812823	7.302963	7.3480325	7.913026	7.2285438	7.980074	7.24886850000001	6.42698	7.59524	7.084024	8.021355	7.5837545	8.678498	7.6291785	7.33833	7.42151	7.859186	7.6524177	7.390406	7.9434767	7.6948094	7.368295	6.68573950000001	7.1833534	7.05197700000001	7.0151463	7.5836954	7.6636906	8.044836	7.9880915	6.542355	7.5791936	7.577125	7.2487817	6.562948	7.198163	6.96541	7.8671985
TUBA4A	9.079371	8.004648	8.2830105	8.075556	10.074566	9.541939	8.355897	9.596441	8.362249	10.377875	7.703367	7.8510947	8.134171	9.4837885	8.505783	8.507242	8.7561455	7.855907	7.924958	9.578917	10.368484	7.330033	9.416774	8.435037	9.265785	9.114229	10.10857	10.108185	7.4955487	8.2899475	9.759454	8.554158	8.693646	7.958003	8.532619	8.791965	8.090503	8.133621	9.736733	8.483466	9.5300045	8.397444	9.205912	8.170343	8.2562685	10.49262	9.931642	8.688923	8.729821
GRPEL1	8.64395577828035	7.15030510547493	7.58439174816887	7.01437815381068	6.05918776612308	8.38406969282519	6.93932260396591	6.89910393788812	9.30531844319576	7.42197299454953	8.09221505007927	6.5181529700113	6.12217979278657	6.98758201932629	6.4661784914657	6.94720295100933	7.86410031354619	5.81146233106216	6.47240573831583	6.20646596708814	7.69415637915598	7.28024077422648	8.16106444579499	8.1119671765074	7.19571627485477	6.75754455767592	7.77063799971498	7.73568313360713	7.36669513386791	6.69202307745574	8.24618470602613	7.1155960525938	8.28516265262061	7.28168582756436	6.41568767437927	7.49192477130408	6.00659494295534	5.9269836928651	7.74436311276726	7.47358466203363	6.35378951107493	7.78510484318762	6.63378320580069	6.48307599725245	7.1842689371354	6.97186213644621	7.01565087450702	6.88699674988912	7.39916856891096
GAPDH	13.6818892420512	13.3311552425884	13.6189135377218	12.4272536363242	13.569256291695	13.7211607321853	12.3199028302318	13.1717258272644	14.0207670307393	13.9988264443417	14.0356681440967	12.3131517725048	12.1549869343616	13.6208100393275	14.2403846796064	13.848145838729	14.0134437851508	11.0236958972713	13.2337333431291	11.6013645111553	12.7277879173031	14.4786635511196	14.18589142803	14.2850862856732	14.1127926914007	13.0120363606434	14.0253116195789	13.6015182452969	12.1410706680618	12.775742781268	14.2372157624596	13.9832534083261	14.3253044483136	12.8582549045396	13.2221837287843	13.0383416320727	13.3804762451793	13.7247716034503	13.2637557021317	13.2793122503259	12.9796929359914	13.388773351706	13.9003019111696	12.9496605729242	13.5388206114345	14.2178723693644	13.1398464781719	14.0361336866096	13.8125616055888
NME4	9.2919655	8.225122	8.590035	7.9011183	6.554299	8.139349	8.311633	7.6360226	9.061426	8.493377	9.268352	8.098192	7.6065764	8.773888	7.5470614	8.956827	7.041467	8.957985	9.706107	6.7912254	8.265225	8.608425	9.023343	10.467861	7.261162	7.2278676	7.5492105	7.7164288	7.8294916	9.515901	7.759455	8.049315	8.402489	7.556152	8.519239	8.786593	8.28792	7.347387	8.326894	8.433039	8.8645525	9.089523	8.407925	7.952659	7.3853807	8.363719	7.736396	7.776481	8.005577
MTG1	3.55215089840196	4.44373085311401	5.68663370038615	4.49355018554197	4.14969442462686	5.23296770347604	3.91011721509872	4.52252130563601	4.27642906254566	4.34171546936231	4.39917613867218	3.99716800721936	4.46399201430831	4.51191224507405	5.4707985188122	4.88383827406572	4.27811476790042	3.53799363728451	4.75155722905149	4.25418253272499	4.16343380029644	4.45034548315121	4.0189727844132	4.77998802757108	4.60139417674221	4.18106895818527	4.22773863290692	4.13178767146811	4.20596481066458	4.65950638493561	4.45821995707109	4.12049523775221	4.20868961469741	4.01232491222301	4.57877756658527	4.08154836651533	3.83233257218708	4.12799402906172	5.39251569937213	4.02466029349557	4.30024126701806	4.18891242604835	4.80034739749795	4.12143861723054	4.12007893765971	4.02097737509465	3.51339353170048	3.53827548560645	4.85271940033558
GADD45GIP1	5.54823367101139	4.55543934637312	4.70668431009865	4.11107562945295	4.11718440534936	5.43253693725424	3.80764610109392	4.48545846340127	6.00565696067903	4.63173453602649	5.35546245027759	3.8024983771164	4.57483803067969	5.27256920470401	5.15348614699731	4.01922987550317	4.58661505495652	4.89773309074316	5.15345602026495	3.86581580234998	4.99157948107866	5.20492780840904	5.89772692125969	5.45279361029305	5.10794960635123	3.8148345384676	4.43841674757412	4.50643777269955	3.85626402056424	4.67278061414509	4.58585328656909	5.39809142325208	4.57707999715723	4.02320916520293	3.89139946859633	4.56126410375852	4.1321664253388	4.52412742447665	3.99901870801771	4.55904370386825	4.7717777207657	3.95860008851312	3.71615107836569	4.15495097215406	4.19798336989435	4.18156220428059	4.12401865062749	4.65009476203961	4.72580059876078
SUPV3L1	7.7404327	5.8915706	6.4997663	5.945638	6.3823786	7.592859	5.7622786	6.71938560000001	7.554214	6.98273129999999	8.49604	6.4997377	6.5160933	7.3735375	8.407584	7.509298	7.559141	5.9521704	5.790235	7.132909	5.6860156	6.67564060000001	7.570005	7.310461	7.4144425	6.6567826	6.242374	6.479134	6.5932674	6.502992	7.108164	7.176056	7.718335	6.145531	6.501359	6.277303	6.08914	5.225317	7.070124	6.433883	7.3379564	5.498478	6.477961	5.655094	7.8012114	6.748173	6.1435103	6.52789	7.01873249999999
MCAT	5.8523207	5.7727733	5.801958	5.9144883	5.8365083	6.0097055	5.7925105	4.227903	6.965264	5.391998	5.5402293	5.3320003	5.662037	5.808717	6.4112825	6.3705683	5.233867	5.121578	5.2726464	3.7958868	5.671578	6.0394025	5.7256126	5.8475266	4.8282704	4.7549477	5.1585755	5.116114	6.684195	5.5716968	5.799657	5.639041	6.5998526	5.143495	5.1879864	5.509511	4.466679	5.505447	5.4634304	5.4721155	5.611299	6.207711	4.6065416	4.456419	4.431557	5.538083	5.0452757	5.6908083	5.849514
SHMT2	9.66886541615581	7.53358065955575	8.33190311090178	6.6606338296996	7.99245779306347	9.43404874436958	6.61302306961362	8.35014206494519	9.0003629971491	9.01759987076908	8.96826376948158	7.48395986896476	6.87296319727109	8.54068525116643	9.82275587026918	8.50349865760732	8.7248924699947	8.21821597498881	9.39452555966162	7.58110915241791	7.56373702266236	7.83689004760262	9.17449400813215	10.0134929697755	8.93507234103603	8.26433925860853	9.0405022771609	8.4936302878329	6.38209924237584	6.68710847738376	9.46529073363173	9.98265842955952	9.52811106591863	7.26979769562385	8.80171374513159	7.32528516260092	7.53563691644814	7.84756665873488	8.27138566569078	7.92635432289777	8.00443299226222	6.35366821979534	7.81229890750332	7.59569107731802	8.88185467268973	7.9323927663666	7.97704234746022	7.98130182580365	8.53412634393101
AZU1	2.6308532	2.927538	2.6298475	3.527971	2.638532	2.6463158	2.5995586	2.626143	2.6380756	2.6338363	2.6299624	2.6008196	2.6099365	2.6114845	2.6388612	2.624079	2.6254268	4.767116	2.6583772	2.6549978	7.246354	2.618425	2.6356883	2.6233966	2.6304052	2.6055262	2.6199172	2.6361587	2.6486006	2.6250596	2.6361654	2.6292505	2.6159828	5.7207623	2.6231058	2.7028458	3.0516605	2.636245	2.6371171	2.635914	2.6334562	2.6004603	2.6164749	2.6254256	2.6888454	2.6251721	2.6062484	2.6269217	2.6708753
KCNMA1	5.06236058748394	4.67395829248085	4.55776810788847	4.21518848927945	4.32998383312018	5.01982309500951	4.35633567381864	5.11104579043587	3.93790153450612	5.48728799294837	4.82060890211646	5.44117953079099	5.21268615688784	4.78651666497683	3.73681242287881	4.79059477390523	5.67202654465848	4.63156601309809	3.91031377308225	5.90791188917538	4.29275258302507	4.84537685363992	4.84688447475869	5.18774845996931	5.2119988715546	6.42703468910025	4.71839311788839	4.48109782668131	4.6239878527202	4.52142711085009	4.39535628976693	5.43915894996011	4.20701560431867	5.25437415737943	4.6362455128339	4.95645892642955	5.1170732214321	5.17211983856158	3.6225418252614	5.00249193633072	4.97297776666384	3.54998166067383	5.0538626074623	4.95121957270542	5.29687963841761	3.25651563295791	6.64044849631975	4.85477113453706	3.16314178149929
DLST	7.848894	6.993013	9.016617	6.6307406	6.64887049999999	7.477896	7.624778	7.1427417	7.186313	7.373975	7.5203686	6.9716015	6.7190304	7.4037714	7.1517954	7.515584	7.570658	6.9475956	8.025132	7.0191593	6.8424654	7.167428	6.7684984	7.4995503	6.73374560000001	6.116459	7.3858404	6.7439356	7.2494025	7.365631	7.029616	6.98537900000001	6.5689583	7.0640407	6.6737556	6.5682807	6.252502	7.065265	6.6883707	6.93630739999999	6.404986	7.961627	6.84553800000001	7.094451	6.4680524	6.6904655	6.180589	6.346781	7.8747077
STOML2	9.478837	8.376019	7.340913	7.701191	7.859851	8.557887	7.3933606	7.777033	9.507994	7.9222317	8.929117	7.218143	7.3056583	8.468924	7.838225	8.462881	8.426561	5.6757355	4.763002	6.4742365	7.5526905	10.156966	7.909732	8.297264	8.993499	7.654383	9.023081	7.948924	6.75659659999999	6.86165099999999	8.293674	8.85853	9.055068	7.455153	6.9346275	8.095856	7.0393033	8.237198	7.4234977	8.099159	8.510727	7.4763756	7.77886	7.680472	8.781975	9.041891	7.794773	9.375151	8.561951
SUMO4	8.945473	7.999259	7.984145	8.034059	8.096121	8.186802	8.147821	8.348926	8.323732	8.5903	8.499322	8.445287	8.730968	8.531693	8.609612	8.11661	8.579447	8.236538	8.296622	8.208103	8.265573	8.7678585	8.953457	8.36716	8.165263	8.09576	8.5280075	7.9482965	7.682575	7.7406187	8.314039	8.146034	7.6861243	7.861806	7.641006	7.824827	7.8808045	8.216784	8.490919	8.775431	8.300872	8.629966	8.106239	7.8820343	8.18611	8.265086	7.9734383	8.935166	8.288111
GTPBP10	5.67951799355451	4.82559035261214	5.45534361759229	4.66189831041064	4.57566416651662	6.04444777641648	4.3016391031885	4.73647769387356	4.77904825544023	4.67644779539948	5.87002375590293	4.52843192473751	4.32393624992846	4.98538086502972	4.58816547226247	6.40427960481463	5.02842695595063	4.01520081655857	5.39232262313217	4.49799740740492	5.78510208309766	4.87085269602311	5.02238000889358	4.55893185874643	4.42543459448156	4.51925205868342	4.5676418961859	5.04767315880653	4.72501051327638	4.90208981960407	4.80475320102155	5.05015840576773	4.86731108121042	4.8317574793153	4.37171066101092	4.65970023650642	4.82459923358872	4.52659633307778	6.66006233794803	5.76003822506495	5.52570658712323	4.95540310926299	4.72571204408655	4.6785789994886	5.51728697808196	5.80529836384402	4.96776321018177	6.15472843911376	5.20153917989677
NGRN	10.4547984106373	9.17560040822689	9.32243390701741	10.2740174733373	9.42424029941519	9.46793490181774	9.80743717421583	8.73516575639085	9.7528535074067	9.83358752384328	10.1372967796251	9.42070656267273	9.79255285854167	10.3974270474244	9.90656579376913	10.284088950432	10.1870001653355	8.03942929392439	8.90367379908271	8.43725880040683	9.85104881094992	10.4584784855821	10.1250964355468	10.972589454525	9.33948089326153	9.35108728711393	10.4822841234996	10.2391208445865	9.04950457788622	10.9355217513291	9.66171048855876	10.2694526402173	9.97717050736258	10.2603369433509	8.90746383619118	9.85324902357547	9.12331518052311	9.68759618560225	9.30304231025234	10.3953389131339	8.62187462714492	9.93848393452337	9.03506941248356	9.36550862646566	9.27136847222114	10.222997966674	9.86675095673229	10.9008189802286	10.7642687351167
GSTK1	8.230753	8.985134	10.7929	9.271317	8.419635	9.1751175	8.683237	9.762762	8.364514	8.564135	8.330761	8.776574	9.127359	8.389457	8.504626	8.918791	8.711126	8.997622	8.313581	9.609473	8.624375	7.951439	9.041039	9.9889145	8.47466	8.955412	7.938258	8.594252	8.560715	9.267424	7.7893176	8.5550785	8.806251	9.172838	9.069091	8.830669	9.152794	8.365524	9.317056	8.6545315	8.538152	8.483782	8.748496	9.18263	8.62403	7.809551	9.036721	7.7704535	8.859214
ALDH18A1	8.55510270231502	7.5777867901303	8.8200329215313	8.16336478547262	7.55440448425435	7.61352553417587	7.7616056363844	7.94037457759096	8.67932648783993	8.4659457444591	8.44351859534813	7.97363228196695	7.66085064738422	8.00032962960603	7.30185314546067	9.06403804631904	8.16761198830188	7.87630070761713	8.80227975796652	7.07513537562255	9.14139718603481	8.9437527734226	9.01783626940092	8.43555565373603	7.89982819812895	8.21738568132738	8.14000163244753	8.03429460894929	7.27451648942355	8.07060221762896	8.03743309775301	8.11449936581336	8.64737882674431	8.10629575722507	8.26760884103051	7.97781188788482	8.17969582671702	7.35046274550262	8.67182122574205	7.7186704816733	9.54332014171806	7.50616757713228	8.41513222780859	8.98310604777436	9.12732803586157	8.46321439575314	9.54215609280546	8.27416892174288	9.7166959416042
POLDIP2	7.45966527937961	7.67493383227915	7.35734748159231	6.94794943323003	6.6966970735659	7.50940612173259	7.1257905692216	6.79592080553069	7.99411599252152	7.83509326148859	7.96377006342769	7.10065816181843	7.19721822816859	7.69121135624911	8.72008385499693	7.58430138539872	7.77316110141979	7.6447039916588	8.14103395335894	5.50683567876907	7.22183840124107	7.73792675286526	8.08987562228505	7.76531867455167	6.94746229571732	6.66937011961426	7.24055359647364	7.1298056811322	7.80239128421651	6.69655284404778	8.40401086195824	7.77487016457894	7.15197175247555	7.12407688820813	6.37831512722511	6.8905546050094	6.54281166041855	7.17073264869655	7.85028526289991	7.45062227780438	7.45060074455215	7.4118932526414	7.2051090343353	6.56169330004249	7.05992920729553	6.90468384312032	6.62423140863249	8.55450821011486	7.94692960048929
ARL8B	8.92386991773373	9.32739422327196	8.61636756657164	9.06131484988229	9.58765699660617	8.44625594771082	8.93016400444968	8.83280852166303	8.9716026861649	9.50786177059312	9.63917743709269	8.94220105607275	9.23708957875148	9.72969240864032	9.88551113320372	9.47277761920823	9.82234377382333	9.23066492117256	8.68362972876356	8.17842150628218	9.48688425345537	8.66119295313733	9.90411927296126	7.67598119390471	10.0026738951509	9.47106760039757	9.67118380790277	9.21873605256271	9.02593039285451	9.30919539006845	9.49669627336787	9.67708830197798	10.0836818282783	9.70039803037435	9.36588385542985	9.54315220376854	9.05963150346394	8.786416020482	9.98837048549474	9.74976411880874	10.000308807913	9.2907518263243	9.24009406590136	8.99298085513347	8.93561885493475	10.3158867113729	9.55196341678213	9.68511382138692	9.01556627284842
PTCD3	5.22886407115946	4.69346411569544	5.01387807817487	5.34001333103638	4.56789411025844	5.43384916899558	4.69653315549505	5.8568077919994	6.09547261361787	5.26986149920226	5.48637061644046	4.79363115750651	4.93669580712538	5.36198697567921	5.84019114503782	5.26240295780237	5.2043524978443	6.0709241296788	5.33551267757022	6.13364052734105	4.94557419174411	4.83063720721065	5.49563690047795	6.21682947413493	5.64526037152168	5.34808580732297	5.54644996893682	5.63664690133103	5.19114227449038	5.17631977689483	5.57341012219234	5.64827034171738	5.84767521858942	5.82825738393878	5.67405408651059	4.77832358515934	4.92642572132779	4.7561874367921	4.96791857413251	5.75292408795354	5.82115858442104	5.96327982731906	5.85001645618907	5.21844454857109	6.39577536967316	6.03843772278894	5.02536340220164	6.11475367338465	6.47415297946882
MRPL18	9.576196	8.609402	8.914083	9.15521	8.685461	9.28186	8.1781	8.403358	9.159971	9.02671	8.461841	8.707891	8.80138	8.80249	8.964824	9.835026	9.149349	6.8550243	8.441823	7.621479	9.860662	10.025995	9.529318	10.278912	9.548939	8.663664	9.040065	8.599691	9.129535	9.496896	9.692747	9.551569	9.450785	8.913029	9.019058	8.764173	8.871855	9.523519	9.65391	9.901214	8.385637	9.200646	9.354614	8.873407	10.032991	9.59496	8.968141	9.263687	9.010503
BAG3	10.807401	8.824134	7.936392	8.451409	9.196839	9.66422	8.90833	7.9628973	9.197052	10.0751915	9.523188	7.9837275	8.020049	9.173587	9.133048	8.734523	9.073587	7.7477283	8.030769	7.6106424	11.409686	8.616787	10.581653	8.176413	9.915196	8.8009405	9.338246	9.46098	8.764475	8.504797	9.821474	9.521827	8.781308	8.841694	8.479815	9.414879	7.975544	7.5104446	10.782746	9.520079	8.4186735	9.016193	8.911166	8.756255	9.80768	10.449161	8.699384	9.628157	8.428512
MRPS7	9.109628	8.345665	7.6668825	7.554641	7.5014086	8.397074	7.4434853	7.6010146	9.16345	7.7267704	8.515976	7.704586	7.4359765	8.086293	7.9561033	7.9800987	8.327635	6.136404	7.365424	6.7009187	8.087501	8.887308	8.140831	8.42925	8.076395	7.01003999999999	8.125596	7.636409	7.71994	7.7085238	8.919408	8.581403	7.815651	8.001745	7.4589252	7.7096305	7.37473	7.7615266	8.644354	8.213487	8.178233	8.359324	8.18946	7.3531575	7.966061	7.961222	7.6953397	8.232336	8.695115
MRPS35	9.949453	8.121884	8.6701975	7.5179443	7.4285803	8.446257	7.4885097	7.621067	8.995534	8.972114	8.414242	8.074927	7.285832	8.092498	8.725033	9.85495	8.313294	7.39687	6.7477016	6.908194	7.6381607	7.9174843	8.508787	9.394384	8.428165	7.4452066	7.9925547	7.688102	7.878284	7.557822	8.692022	8.711444	8.7603245	8.457623	7.8195024	8.073219	7.647029	8.058554	7.3900537	7.3981786	8.752238	8.763305	8.636257	7.289705	9.002398	9.084743	7.8941565	8.094587	9.325272
MRPL16	7.501996	7.421913	7.23448	7.5923204	7.127297	8.33974	6.962391	7.95447	8.29275	7.967634	7.520383	7.413091	6.9250727	8.277745	7.3502917	7.447258	7.9677305	6.975952	5.8634477	7.330851	7.1226964	6.994951	7.4454007	7.5299597	7.9112716	7.302628	7.3997335	7.4718776	7.224725	7.4472885	7.853342	7.3548326	7.5581822	7.182558	7.4231734	8.202922	7.163354	7.2413397	7.453175	7.387555	7.769534	8.046394	7.5608587	7.4667177	7.4624977	7.7279205	7.570693	7.429481	8.175755
MRPS2	7.789967	6.77437700000001	6.96550849999999	6.899274	6.5741434	8.408535	6.9485483	7.3154054	8.985422	8.043322	8.1499	6.336342	6.4133677	7.3469067	8.72642	7.450712	7.418289	5.197463	4.84846	5.9901633	6.291739	8.382824	8.131017	8.58276	8.178752	6.68905349999999	7.171842	7.966044	6.572961	6.633096	8.731269	7.4186506	7.4042397	6.233083	6.5324726	6.4620986	6.220234	6.3891463	7.3551574	7.8728795	7.1703377	6.8991218	6.99846500000001	6.8316855	6.81546549999999	7.660062	6.351079	6.90335269999999	7.5794096
MRPL15	10.315822	9.519104	10.310873	8.639314	8.407257	10.340822	8.10981	8.717758	10.109041	9.624754	9.58584	8.515908	8.298857	9.351033	9.311359	9.411093	8.467376	6.269054	7.1193333	7.160745	9.165497	8.913605	8.378762	9.008854	9.791313	7.9839015	9.125046	8.48559	8.317654	8.030047	9.950733	9.739163	9.601941	8.483572	8.324021	8.739325	7.9555974	7.05943299999999	9.466225	9.437454	11.003427	9.24297	9.08588	8.383093	9.404505	9.891276	8.825289	9.2531	9.448925
MRPL4	6.9897289962025	6.24050698513846	6.52347112366074	6.3107195077107	5.60810833220642	7.5869970765233	6.27022829917042	6.7004522666057	8.74552458364954	7.51764209663814	7.6395656820526	6.28127597115832	5.84643841611621	7.08428279564974	7.04702939746026	5.87501898499342	7.2294361339657	3.3692580232236	4.67901050222582	4.66830685879976	6.02419384539366	7.71525112897244	6.45319745299465	7.08902437744569	6.81129305475101	5.06069637158774	5.66463733200276	6.61188455138956	6.05757694443082	6.4049448439125	7.43692950077808	7.9929620143579	6.99707493717569	5.90117761496978	5.45460100246506	5.90292195650596	5.24939545216009	5.60581178991217	6.68394313549681	7.02436775091202	7.72936463401743	5.51283148064394	5.39522702044049	5.12194834659474	5.34381972907532	5.96542192752445	5.47854693142675	5.7425404624302	6.45807314598671
MRPS10	8.25064386790748	7.6216550671503	7.61179068039559	7.23990098650499	6.71726968046248	7.93865442863673	6.85193251084516	7.26959116430749	7.75300534591686	6.69295751524108	8.63054780244759	7.26019050001847	7.10034063126341	7.43240287496379	8.25771435606776	8.3642115825981	8.35465786022456	7.4371062340329	6.92564916662852	6.64669496847538	7.26884093223902	6.76329153968791	6.65947450734048	7.57882380478258	7.55501814322455	7.1826560558297	8.10839883228783	7.19045661389234	7.43381095724544	7.55725616315399	6.63600478316142	7.42755922076278	7.69694116233022	7.94541343874043	6.25191119388475	6.95151029139192	6.96650817498288	7.75570073640204	8.56302302493395	8.45296528861955	8.43058704001646	7.68320005138743	7.8622903682458	6.93153465112307	8.1338717817704	7.77064364138793	7.36023266471078	7.89203756146253	7.74422023686524
MRPS34	8.445732	7.3171678	7.7821226	7.168134	7.087163	7.872013	7.509192	7.094622	8.286103	7.222655	7.985763	7.279315	7.51012	8.007209	7.9998474	7.282216	6.948366	6.749272	6.9533343	6.3460083	8.149515	8.243845	8.071751	8.134824	7.4507804	6.499194	6.92892000000001	7.7434444	8.435352	8.089361	8.45196	7.5978255	7.503578	7.0942535	6.956582	7.47244	7.0473075	7.9239635	7.05417780000001	7.6310825	6.7363577	7.687997	7.2487054	6.3187985	6.9892874	7.2506948	6.883097	7.587598	7.6090236
ADCK3	4.78670096423722	5.49628302035998	5.99878810203549	6.88419953743806	4.86962334592566	5.77195066501846	5.35946043722237	6.37501753124846	5.94422454294677	4.15073858589737	5.18768795241632	5.77400220325758	5.96537059939736	5.63482426335227	6.30236594929586	5.95949457316371	5.09076576310323	6.63557429975191	4.22451427363653	6.30790274984868	6.07181566610973	5.46757072443893	3.96530903212724	7.63526598805046	5.75786526440946	6.17423447238922	4.52444361649646	5.22129364307398	8.07331269222112	6.59283311795217	5.73293616511386	5.94730805892458	5.23184445638159	5.76686018197701	6.06123222151747	5.42973857177076	6.04289130591047	4.97903267500682	6.22316961927257	5.52399109476723	6.37573908256207	4.99525982410242	5.98390065655355	5.78316194861416	5.31287974410467	6.06043988131084	5.71871169775255	6.61895402642931	7.00509293224373
UQCR10	9.28739654259229	10.3022743468879	9.95217615560152	10.0088201539655	9.95517050649646	9.89381845845846	9.71316350877193	9.46993879905547	11.0686677326705	9.67065590840034	10.0827967822232	10.2026128749552	9.96791670893705	10.1509595610461	11.1098112298798	10.8930197673694	10.2003810058982	10.0132761977401	10.3156679846922	8.85174144864218	10.3057127028917	10.2081986955604	9.91880633316509	10.4771333630354	9.60628793780416	9.89769000931063	9.61880486352291	9.17401965161552	11.1051907944078	10.6815496212723	10.248358293528	10.1281473806087	10.2708579570867	10.3414571240366	10.1696762492442	10.2187275953018	10.1211536025859	10.4257029365145	10.5557349487936	10.6080740913844	9.99812201393297	11.7509731519777	9.98038702965633	9.32444800289512	8.95929156672202	10.0766914848496	9.41914025602858	10.1077852949352	11.3845706141847
MRPL44	6.23422906418091	5.51999700294608	4.63004703439837	5.14413427490721	4.72325781028943	6.04151745631002	4.68016883042219	5.34472733963369	5.85518103496363	4.76173138806036	5.30420298369261	4.80107919248617	4.44903999150042	5.92931660845946	4.61880195136095	6.50772286729766	5.74635674802336	3.58609819360636	3.40589568540304	4.39451835313649	5.30258106614113	4.81090554227707	4.60814257986805	5.32330498040948	6.32112683066193	5.09370048312932	6.30595218182451	5.86026658533496	4.70894638406928	5.3848552660125	5.81091623442178	5.28090554311466	5.28868577768491	5.38275263449345	3.58160374245247	4.98580445234093	4.43912722191662	4.51445300257464	5.47913031883769	4.8192271234599	5.300099945331	5.43684499044104	4.92750112346858	5.29126560282135	5.61765194457561	4.30890837764225	5.60488287372627	4.65516375270365	5.85898039986811
MRPL24	7.686537	8.892056	8.000554	7.6928864	7.4526186	8.222391	7.5847564	7.4141526	8.300133	7.491065	8.924452	7.835933	7.9697423	8.009754	7.978736	8.730355	8.149198	7.19252	8.003983	6.581745	7.8481903	8.490636	7.6644917	8.213067	8.634763	7.1671057	6.827417	8.30714	7.4333043	7.606557	7.973979	8.469474	7.869136	7.587593	7.5847692	7.3060446	7.3990602	5.8117733	8.817846	7.592291	7.889245	7.7866783	7.291212	7.3859496	7.790786	8.187726	7.6039224	7.7406845	8.197325
SLC25A10	5.325118	4.221837	4.8909044	4.3652	4.3952274	4.658511	4.013096	3.5642219	5.153537	3.5764701	4.6717453	4.2180386	4.4252367	4.721141	4.5551233	5.4958386	4.145741	5.7444534	4.7228003	3.792351	4.8042345	5.8681884	6.1786995	5.360712	4.3947	3.2273233	4.239419	2.5295846	4.1831245	3.8660667	5.396145	4.388814	4.385261	3.9491158	4.1706	4.5415745	2.4628727	4.6399384	4.582883	5.155965	4.732359	4.378495	4.3841333	3.3727305	4.401289	4.307539	3.865915	4.6248913	4.4134536
MRPL48	10.472585	6.874522	7.888323	7.491902	6.7392964	7.586934	6.5836067	7.4189053	8.3020935	7.1394467	7.580078	7.181168	7.0735307	8.528654	7.777386	7.802934	7.920994	6.65157749999999	6.286902	6.4895477	7.708325	7.0442214	7.614279	7.941557	8.07043	7.250189	7.4155884	7.5949926	6.571948	7.289368	8.019756	8.547766	8.105461	7.148636	7.6463404	7.9320893	7.0614595	6.823145	9.634085	7.676319	8.008078	7.685266	7.989838	7.0043373	9.384311	7.8369894	7.561719	7.49482	8.254105
MRPL22	8.691115	9.122101	8.0898905	7.2982755	7.5219536	9.3263645	7.0210567	7.837798	8.088804	7.3578434	8.025507	7.572222	7.776686	7.8736005	7.428253	7.9990554	7.746664	8.071765	8.228671	7.3488793	7.9631014	9.025232	8.22495	8.021103	8.980937	7.5560136	8.066236	8.269218	7.325182	8.125947	7.551265	8.147034	7.651768	8.180741	8.276757	8.877092	8.323756	8.294733	7.84527	8.710547	7.672001	8.710255	8.526887	7.8349476	8.177641	6.6129255	7.792803	7.3393197	9.045178
MRPS18A	7.7718624408789	7.4198656798453	6.532050821459	6.33485975785168	5.7230460669819	7.37252583208141	6.26364713501259	6.34255136545185	7.67778328175783	6.56591406413948	8.36013303479089	6.95031710401705	6.73168165279772	7.5342721942344	7.93630858545015	7.78135797805257	7.35953733984916	6.51893841360877	6.55588649987132	5.71644111034287	6.95065714063595	6.87552293753561	6.84056939042912	6.8103297676872	7.40433037383236	6.20953397465305	7.0164760976425	6.28164021216559	6.79517892296895	6.81811316378017	6.65003190475204	7.03282818208766	6.87489380942614	6.86522109697609	5.52736960207988	6.55844196811981	5.94894899048296	7.27950914894813	7.60966789019149	7.68474597654544	6.40591804005908	7.56266029108058	7.69989861952645	6.29137210731234	6.73716401286475	7.24128594120602	6.66544245150776	7.21616996271783	7.82608074162038
MRPS30	7.71325251849828	6.36964504776153	5.68110566652178	6.11760118592789	5.89345499800228	8.37096728671883	5.50985642257264	6.15731557998853	7.8017384679942	7.54066645483146	6.75252613830832	6.11180325466202	6.30611698355267	6.42949622511144	6.15414209616927	7.02104102617131	6.72588004222071	5.29463941431318	4.55996707973262	5.73274616254816	6.40262041459874	7.40573032805621	6.86613616650579	7.21117960783749	7.25356884753391	6.01721571405192	7.27764605587298	6.28355302229253	5.80587158419928	6.30081065840031	6.47928456611004	7.47434877748227	6.93919110592197	6.46915504316334	5.34087776225937	6.41335429249724	5.33135199227909	6.2175191848179	7.04005708032809	6.83158597890899	6.68326513927814	6.57536925135576	7.21796226804808	5.54346893323846	6.80256290930252	6.92511778858358	6.45930000817507	6.53068624820195	7.25405070995405
YARS2	7.8778753	7.235291	7.403111	6.6769314	7.3590345	8.117679	6.6237006	7.3966985	8.032658	8.116102	7.2437	6.713234	6.8311033	8.064864	7.6609163	8.05839	7.7699537	7.642069	7.2256184	7.53294	6.9552665	7.58672	8.662121	7.7788014	7.870764	7.476132	8.0018425	7.6082826	6.573797	7.037669	7.9612803	7.6878533	7.8481007	7.155077	7.499999	7.6051755	7.38982	7.0883703	7.5103655	7.559152	7.5593843	7.655496	8.154941	7.2797546	8.218772	7.91943	7.627182	7.5676303	8.190039
MRPL39	6.56065321404907	6.52451274898412	6.31968361159022	6.99790352336066	6.42488161452855	7.40675329861023	5.65878464203727	6.88818453559855	6.69157640224616	5.61199210582031	6.1043944769793	5.85748421519381	5.59637403448736	5.55438663933544	7.12598954397387	6.20984082725262	6.27646712467539	5.63951896448474	4.40569552005141	5.936420672443	6.39466105502018	6.80993346408571	6.49751668555354	6.71414911292638	8.18851090037035	6.00529019836656	6.79503604107955	6.50222236191073	5.23989716175791	6.39380836388837	6.41729437356402	6.88769096707036	5.95761131943749	6.46126984697036	5.85186469913568	6.59307149169794	5.62956604186825	6.20198079747875	6.40287760081337	6.78312987762435	6.45445545805268	6.46651371556399	7.19092755119092	6.21307034246471	5.98415961747338	6.84825168211062	6.63347880143557	6.39685203305032	6.10578973418561
C10orf2	5.1807804	3.027866	4.361266	3.180229	3.6464784	5.378862	2.6528656	3.6903453	5.6311073	4.928261	4.0083427	3.43999120000001	2.8402658	4.576	4.689206	4.7635913	4.060809	3.0286207	2.8509681	4.3824964	2.9080834	4.762761	5.8621798	5.535125	3.6549778	3.076873	3.9512222	3.551136	2.5477076	3.48774800000001	4.986657	3.63119479999999	4.7407475	2.8722603	3.7405412	3.935834	3.35392	2.8363736	5.4470267	3.86749430000001	5.7892413	4.0933113	4.884757	3.5814779	3.8702846	5.573807	3.32297540000001	4.438654	5.2171125
PUS1	6.2902923	4.0514274	4.8348155	3.2201607	3.5913053	5.2632694	4.171201	5.3939314	6.8589363	4.522205	5.115692	3.0582461	3.803887	5.3711944	5.1396537	5.034909	5.791654	3.92857	3.7909253	4.9890175	4.4856477	4.1524	5.431764	5.6940846	4.931433	3.9512072	4.804395	4.933634	3.0323334	3.9089186	4.985937	4.823146	5.965406	3.3751779	4.410305	4.443537	3.8629432	4.853396	4.6321115	5.042535	4.9194546	3.2678342	4.9379783	4.0203266	5.2486644	5.608497	4.335565	5.0404897	6.112474
SIRT7	7.6341624	6.529481	6.966877	6.588513	7.0648084	7.0405107	6.4598165	7.054857	6.427319	7.281721	6.882845	7.0044665	6.889764	6.8816624	6.668949	6.96326	6.8804836	5.434908	6.889903	7.172208	7.670603	7.8384576	7.07309	7.0742188	6.8876343	6.907456	6.920944	7.8933797	6.9189825	6.0510697	7.312744	7.393231	6.1555433	6.5083156	7.322207	6.477341	6.736803	6.9781513	8.110289	8.09381	7.413392	6.8762054	7.00840039999999	6.8090615	6.882396	7.3288274	6.71711600000001	7.7438774	7.2253046
PANK2	5.60480955859775	5.11357950018574	5.4890712599625	5.06975358362786	5.6119690121319	6.14429121557776	5.09464238120746	5.445229049106	6.40262057680632	5.01453100356793	5.02713110566804	5.54089156000438	5.63473259487432	5.98866176957049	5.92157415517459	6.01380544704956	5.99602153777255	4.57470266394436	5.72502499436341	5.38074140070121	5.62036511211287	5.36843934331673	5.73000560356993	5.18701873145175	5.55186144936821	5.6781054941452	6.21511921537875	5.57267522834816	4.90882169299094	5.92306668017722	6.84224945580436	5.38022339273573	6.69894607257336	5.39925254877985	5.19608930281905	5.62802292326029	4.87588288938385	5.4028517446364	6.30621317845531	6.10724943987941	5.04417076225808	5.52006050710814	5.30417075064419	5.42869429716653	5.59070566493372	5.89105310513789	5.19109986221476	5.56347983511024	5.53233356868699
IGF2BP2	6.71728870935386	4.57643547654702	6.52285232368364	3.91763185069664	4.40534195093667	5.87084981195832	4.11756744692353	2.72127632654809	7.57711461604958	8.29932379233119	6.71468414158994	3.53999895299964	4.07036968494843	9.2847716909495	7.5757388184594	5.71874176721488	7.66572200884849	5.79003929712275	7.48826768989396	3.82198643792918	4.51315265355108	7.47912866716561	8.83498952657469	6.2708148158592	6.10268048203231	5.44061587476362	7.11465503144471	6.57099371444001	5.42276302989406	3.42900508152023	8.10843808019948	6.29005831300846	8.7199605259191	3.94808064901958	7.52014669511804	2.90391314851882	5.45375842034028	7.24919458144966	6.60318041582281	7.76648646302527	3.94102320741697	3.58498242976365	6.79092403647468	3.77488425170368	2.63913220611834	7.30163465016705	3.85360417716283	9.83401449856954	6.36164983285697
MRPL2	5.34943870596847	5.10266744283931	6.07035160100214	5.2073951136818	4.48977289171325	6.75644838492597	4.70288646907992	4.71976289482174	6.65573536129338	4.41244096984404	7.00182273285547	5.38877843249538	4.68897154835828	5.33260655028451	6.30323506770825	6.10322879252949	5.447964735681	6.43192709821374	4.59493010010578	4.49417624757425	4.89627566445934	4.93529462073212	5.56998698825966	4.83566044928455	4.89125140864948	4.46799962429776	4.8710420943308	4.89930193928318	5.83611048574829	5.97314465160919	4.56403762862841	5.20270582854754	6.04493487362813	5.14384851895782	4.8632640600531	5.43006694789647	4.65395012914799	5.21017434786388	5.03348043040265	5.61915299456745	4.92612403751841	5.38749405026973	5.34334948495124	4.87163483932731	4.13154355378919	5.01851163950251	4.23744391147872	4.4459765701756	4.36654634284862
LETM1	4.43284358060305	3.67743143146013	5.23047264154329	3.66323326004447	4.0948920950482	4.71340982915698	4.19015599045588	4.23440643093075	5.05709568703119	4.52215994680515	4.29999271096586	4.07282072577146	4.23284573187145	4.39628412108329	4.27502956637838	4.24623540549472	4.98461822145696	5.60691220206188	5.47973043117011	4.41629031797372	4.586635521806	4.72735675129427	4.85707928147716	4.94709265656503	4.18973835169608	4.24549892876925	4.21519725615978	4.06335497652952	4.51623359316717	4.24543701657462	4.77107154074726	3.70030038416216	5.47778108567192	4.03784546403192	4.30222595339048	4.18862835150195	4.24456622133346	4.26837006404719	4.21401935592197	3.93390705390753	3.96620560365003	4.79889676821696	3.93665664534113	3.64683153467559	3.61162013793834	4.25341067887812	3.871438767661	4.30299703203294	4.32865402238153
MTPAP	7.71292349751304	5.98012804297741	6.49471376688991	6.64068523648153	6.57060730796834	7.687509470499	6.34780200510011	6.96851755305662	7.52993763537199	7.70872518928461	7.38485978448137	6.84026251121722	6.94897750240677	7.26523167223709	7.35377687498717	7.92835652068721	7.1280473320485	6.01465235717229	7.09476709373731	7.15497326674921	6.34796890830268	7.43796238146835	6.90956557387456	7.18730373488435	7.06420086869885	7.17711306391468	7.79786824775393	6.91450224544123	5.90999481891225	6.49069490977028	7.16594662826418	7.19051214221636	7.95777652409999	6.40825074773839	6.70315727032251	6.35029065846969	6.51508783766955	6.4509019397577	8.5318241321894	9.61076229543295	8.00856714656992	6.31566276055147	7.64110331557614	6.72209772042923	8.38284628724671	7.69517717641903	6.94451801694086	7.48648244176834	8.13269460845066
MRPS17	9.9694805	8.139389	8.955039	6.8207994	7.177455	8.985493	6.9926486	6.79711199999999	8.760773	8.311657	7.351804	7.000629	7.212723	8.491919	8.341133	8.21458	8.076122	6.1556854	7.0952606	4.877863	8.535434	8.31773	8.826706	8.376091	8.421881	6.7542114	7.7582083	9.049312	6.9006476	7.2141633	7.506385	8.033797	8.777363	7.443101	7.4951	7.8349586	7.218102	7.5649033	8.786465	8.94208	8.496523	8.5481205	7.293943	6.784596	7.5131445	9.028456	7.738471	8.298628	8.788095
RNMTL1	5.9324355	5.4026175	6.2096887	5.7931542	5.870383	7.0988245	5.7695456	6.449412	7.2845616	6.029449	5.622122	5.8995876	6.02773	6.3466344	7.04286	6.5036087	5.3307767	6.169001	5.5633807	6.003194	5.995853	5.900225	7.0251474	7.2439346	6.4769	5.9224014	5.2617154	6.2456303	6.43781	5.528394	6.6585546	5.1935773	6.0125017	5.8500385	5.4808707	5.186443	5.230345	5.9716024	5.754681	5.049562	5.5303783	4.946628	5.618518	5.2310925	5.3824015	5.5580616	4.9597726	6.4736094	6.4198785
FASTKD1	7.0111384	7.104319	8.001083	7.189895	7.620725	8.173449	6.9539433	7.812206	8.524391	7.6629925	8.192492	6.988243	7.7067227	8.053418	6.8773355	8.185982	8.168162	7.455417	7.935378	7.791418	7.373655	7.453314	7.645049	7.8364296	8.526739	7.7854414	8.099209	7.9847226	6.5047126	7.8630624	8.396287	8.7612505	6.981621	7.7159877	7.711486	8.2058325	7.5012255	6.839292	9.466949	9.600325	7.5620937	8.614809	7.786125	7.6711125	7.95415	9.022354	7.4145823	8.37447	9.164773
ATAD3A	6.48917411975257	5.23546218440805	6.2191318885922	5.50834778562102	5.73039431843834	5.9634125236643	5.15081975501134	5.42664540353624	6.08554204400632	5.39896746128174	4.74341391700451	5.12076950255006	5.41123568667847	5.4954385165213	6.22816775526064	5.82392749493997	5.26626481537682	5.63577143935179	6.72278478301836	5.31620133533064	6.23274742051593	5.95287118280326	5.51987644526545	6.78108615772543	5.22274900657037	4.94295046849001	5.94555966835495	5.71188053993065	5.91949719924711	5.47876255440852	5.2423670321655	5.35800116512888	5.96006972583862	5.09685057201783	5.55407128768372	4.67006217069061	5.24958798813147	5.69085941515987	5.38959901398793	5.84707691308673	5.89319935137132	5.21339881649815	5.48964086838756	5.16239972500443	5.32799682408087	4.49216080906296	4.80475539087642	5.23418880451293	5.29580351417953
MRPL11	8.176347	6.587057	6.368757	6.477573	5.941741	7.608432	5.3730364	6.573481	7.9989557	6.3606567	7.6415973	6.205713	5.9252563	7.976656	8.211937	7.576272	7.170919	4.08626	4.6837873	5.774513	5.4961195	6.6513243	6.5356035	7.1193748	7.2020035	6.123601	7.308242	6.7188725	5.2154446	5.6390667	7.2010913	6.481367	6.89342800000001	6.049476	4.8879833	6.7283134	5.1733274	6.647686	6.73790550000001	6.9311566	6.701742	6.42463	7.337175	5.9496546	7.1974134	6.1354055	6.65811819999999	6.4907155	7.571401
TFB1M	5.80190736811976	4.40152505914069	5.71267002750587	5.21807880188499	4.30459489948098	5.28034191065023	4.79593461486325	5.18227472602834	5.42134317402256	5.64040040805241	4.87871615023439	4.98002747191383	5.17716285188282	5.38005148272037	5.24977927669129	5.09015168384603	5.65265481151301	5.46080956207789	6.3263646427443	5.73469324635313	4.90103688977949	6.75090075787589	6.69319436051415	5.50796002826963	6.14237322492398	5.45070708735122	5.64261335284989	4.66454179502697	5.57095935234555	5.51207297011123	5.61860004739661	5.24820576018372	5.60468141967663	4.63074853817607	5.35466037910076	5.20088979427224	4.86887046889231	5.84176542910332	5.62491404200968	6.28242893109938	4.79295786025177	5.89744135922008	5.33116201079814	4.96460379033379	5.58406187430225	6.22958519132922	4.68517324681039	4.86166004904836	5.85221897859708
UBAP2	6.89864441493891	6.97506408637632	8.28666138167578	7.21543712526826	7.35389344802566	8.03743362823661	7.78455910359325	7.27897427920836	8.52735383066272	8.23534749893304	7.95111951277329	7.57042411475932	7.99000436258845	8.29357587115042	7.79181112674016	7.79127004762814	8.10972169821032	9.21231007981832	7.80554267910052	7.12846263783971	7.79816635760696	9.83935645340929	9.63891342411867	8.08858492331412	9.14693023565331	7.95895004349914	8.68686402674454	8.25934753058276	7.3650734275849	7.80566760740732	8.55662990717294	8.29593798681009	8.90374770102631	6.97260482295729	7.82230525303262	7.85605652307277	7.59985750232686	7.89007955024167	8.05603805763762	7.54423173937127	7.32477027339365	7.84319625753851	7.50692951597741	7.18637453544851	8.1753491889101	9.45496699185659	7.48682508516444	8.96897917405594	8.25638651036295
MRPS22	7.65715525372607	7.06853890688165	7.01314778520358	7.06019134991443	8.20294132307959	8.64694565320048	6.59579767396771	7.30637360956907	9.54916388724927	7.87140590955635	7.89546028209443	6.91180487591268	6.74866289490127	8.2735551235223	9.44118122943368	7.95281334670549	8.09569239708424	7.60459235062854	8.26356110716535	7.260708287639	7.2051917739679	8.41215094122705	8.65114858297586	8.39631318614338	8.45166224350383	7.36269692502671	8.01772287240199	8.29429206741912	7.09190715662661	6.90944073999101	7.8981098650223	9.40025507599787	9.18627258884848	7.18832115068028	7.76340705179979	7.53297952301445	7.39808870012331	7.52335793550224	9.42798958143197	9.57871243598612	7.57940416744054	6.96292276251253	7.94146353649676	7.37301455158181	8.4197056776083	6.8909930066928	7.54676370797998	7.15216495816049	8.0212886542061
MRPL46	7.542698	6.764767	5.7742596	6.6542363	6.66241170000001	7.3350406	6.428947	6.83327099999999	7.668264	6.152329	6.8640165	6.611348	6.361035	7.006143	7.081547	6.8123503	6.6881905	5.511316	4.3457103	5.973064	5.1470823	6.85168549999999	6.160675	8.244963	6.323931	5.9688616	6.809275	6.982568	6.3149753	6.3774395	6.8815665	7.164188	6.0382814	6.6612043	5.9953704	7.158108	5.220988	5.8068767	5.5078635	7.156917	5.6661663	6.3183928	6.2714987	5.9892387	6.2415447	6.4406695	6.599158	6.76102999999999	7.4417524
MTERFD1	7.9447384	9.19853	9.081196	7.3114386	7.500392	8.327727	7.3933897	7.5297556	9.537356	8.443638	7.806966	6.6412344	7.314646	9.107152	8.957231	9.062163	9.103666	7.592128	8.014267	7.7623014	7.848686	10.35668	9.558583	8.178061	8.919369	7.708016	8.184686	7.165828	7.523843	7.8636947	8.770803	8.3168335	8.913679	7.6266723	8.485343	7.674827	8.052736	7.9834194	8.3706665	8.787964	8.956581	7.8555593	8.455657	7.645413	8.377192	9.585758	7.7420673	8.615632	8.619288
RBFA	3.29269904630719	3.48398341495891	3.38581067386979	3.07463982694388	4.30188747344521	4.2538645444242	2.88860623628389	3.56777623055514	3.86811811730726	3.72712218552029	3.12044909464	3.34248146449262	3.5498989877196	4.01629768288129	3.5261271681486	3.06444878593289	3.63594981200323	3.64958522092558	4.22986102368688	3.30298404190308	3.20599342770983	3.69380230152918	3.59454706889393	3.82002849731699	3.52362204962249	3.2486500412573	3.49449769220495	3.50761803266721	2.93068509567415	3.60638477985759	4.27991683036796	3.15451721949896	3.66339169023253	3.37668705271234	3.57320966055538	3.45730928134134	3.40081654798196	3.5879902269114	3.9101179508043	3.49889400191077	3.58592204141906	4.18567304464751	3.77996591146755	3.72052037429976	4.36561816378578	3.9490448039488	3.38531339786917	3.55043264276905	4.90673631428052
MRPS28	9.2932825	9.584369	10.347837	8.503251	7.1627493	9.082128	7.7104144	7.585466	8.689634	8.355943	9.176469	7.9130206	7.9128475	8.707799	8.531787	9.726567	7.5936174	4.9844847	5.7880287	6.0287385	6.9218936	8.105382	7.8742757	7.3424463	8.682985	7.4914365	8.62101	7.2035832	8.4539795	8.439699	9.143629	8.39331	8.75737	8.229837	7.6041765	8.21598	7.0864935	8.155647	8.220807	8.628656	8.349638	9.38622	8.71764	7.547081	8.382466	9.03945	7.8040905	9.134576	9.023862
MRM1	3.711905	3.6939332	3.7070942	3.6901195	3.7201807	3.7394965	3.4202764	3.67715999999999	3.718273	3.719598	3.711387	3.6911354	3.7134356	3.7872937	3.7235754	3.9284291	3.8793528	3.7286978	3.7621202	3.5795035	3.70707559999999	3.7818916	3.6439207	3.7089462	3.731412	3.7002218	3.7101562	3.717211	3.7137945	3.7096388	3.7754066	3.7017272	3.6979108	3.70071980000001	3.7002635	3.7379363	3.69972589999999	3.7151194	3.7265902	3.7179704	3.7028067	3.5361884	3.9244697	3.7149196	3.7179217	3.7165384	3.7775915	3.7095864	3.7482648
MGAT4B	8.88608865462457	9.2468894535311	9.10110757341704	7.47403778293121	7.25242513132361	8.59564239829926	7.84421292181705	7.38946288869731	7.9196272398997	8.20250900228295	7.93482532815529	8.24890548332239	8.67070075629886	8.12301578013011	7.90143555172661	8.295730348829	8.77117427326024	8.34202185146498	7.55363496837977	6.883808775578	8.82359225415613	7.9298411367744	7.35458708834863	8.5718208937528	8.92472725225202	7.81599568045338	8.62986756351125	7.70581837569826	8.43755892044859	9.05473054582689	6.9927121560735	8.07472430833521	7.39628893680073	8.67595210543177	8.67506765988646	8.73815689360677	8.68439700823914	9.46922389798756	7.43135483237548	8.93218698038574	8.80343501629851	9.42568608827637	8.42851623672631	7.68344361484418	7.80067386007079	6.70223294534162	7.57794982331092	7.92352085512207	8.78796508462034
MRPL20	9.7352312659097	8.82803027014792	8.79755531220559	9.14095064908741	8.775395276096	9.43632019536284	9.247303923059	8.91516410792356	9.29513687724124	8.14144806190553	8.84336796240257	9.35603766931568	9.51648496231863	9.03008909131647	9.42411730495801	8.07917887847151	8.59227870946475	8.8967773228996	8.94252996082608	8.57073766099203	9.45403326934169	9.11140830029031	8.84341366339707	9.5797159081376	8.36610355022021	8.76855953165748	9.28789145637089	8.81672694927308	8.90543200287508	9.3510014804576	8.65919276779884	8.33855236383086	9.21490239747022	9.21916206056586	8.67901249215424	9.81656847100952	8.98703079417853	9.21642416086522	8.71442849002389	9.12065066767131	8.8755771363307	9.42938103378473	9.19128506396374	8.81508903239064	9.20257881277052	8.66023347354439	8.96532308124421	8.81225234329724	8.49523432298092
SLC25A31	2.738059	2.7215903	2.7218018	2.7085395	2.7646217	2.7841537	2.7102654	2.6953952	2.7616305	2.7475238	2.7070513	2.7007215	2.6717749	2.7134023	2.7926183	2.693005	2.6627808	2.9529114	2.8244452	2.7906952	2.7123456	2.669357	2.753388	2.740564	2.785624	2.7250273	2.6745787	2.7854426	2.8541858	2.7297883	2.8288312	2.7626543	2.7328672	2.7058372	2.718059	2.8143368	2.7297497	2.7707157	2.764688	2.7626915	2.7439647	2.6747956	2.7376635	2.7465749	2.8301308	2.7752323	2.677221	2.7582183	2.8804035
TARS2	5.4609337	6.3686323	5.0233097	5.5322814	5.7553635	6.2859354	5.4672728	5.38228	5.9128428	4.737246	5.6347647	5.3195305	4.9438233	4.936162	6.546284	5.9053807	5.789324	4.889061	5.047165	4.3390884	5.3882284	5.183971	4.4319267	5.674451	5.6070013	4.73407	4.712641	6.094157	5.832721	5.4398994	5.009207	5.951742	5.5970926	5.432539	5.1625376	4.876326	4.7189245	5.640091	5.939952	5.591215	5.395667	5.315975	5.370907	4.8293877	5.0844097	4.7761354	5.0663204	5.0634584	4.770089
SLIRP	10.162731	9.818058	10.358432	9.533644	9.795177	10.112305	9.036161	9.050219	10.471176	9.091833	9.947471	9.365442	9.15069	10.228397	10.405235	10.317026	9.944313	9.648989	10.349445	8.258888	8.773579	10.249912	9.528069	10.636595	10.513897	9.129019	10.214762	9.70517	9.028803	9.22555	10.686266	9.535279	9.102714	9.442444	8.905294	10.60375	8.899715	10.455015	9.816082	10.373117	9.242352	10.183531	9.587385	8.854898	9.496271	9.462395	9.3283825	9.54693	10.344414
MRPS15	9.31311130536448	8.8840667444351	9.9543559262505	8.75337669686827	9.10791042475359	9.29745677917194	8.90818535416802	8.82681052584606	9.93097444540309	8.81029898705757	9.05868997409129	9.06316107616368	8.83156463998064	8.66082526276512	9.85076616342057	9.16094735027053	8.99570247232156	9.33754659965106	9.8872796324014	8.1076827816479	9.2021560175656	9.66733279015709	9.35207675620168	9.50856645934334	8.80558445257147	8.70660752138124	8.98746441568715	8.5805209048257	9.63359103944715	8.61471230692943	8.63295454246788	8.89766731311799	9.14850645176622	9.23273725137157	9.44752383809377	8.65919181064721	9.0971062564787	9.1489225044905	9.11425645552204	9.61200815768106	8.67211437761596	8.59971092016501	9.15655514700352	8.37733840700238	8.68845896078313	8.68056470146436	8.94673246800724	8.42498253479909	9.13878089127918
DENR	9.13948365046048	8.76276416782428	8.6451807696349	7.9889723159428	8.38371217566722	8.85979145513623	8.17326942713813	8.45013614013365	9.51914107592806	8.11853392757877	9.07361589307241	8.04242438861782	8.01777016356231	8.78856059544198	9.52828761883342	8.83968598921005	9.26655497462992	7.74577472659243	7.06458736719619	7.9827164571537	8.06762520571083	8.26959832632847	8.47999090537533	9.50015019359118	9.18684788080354	7.99671865940171	9.0425387076279	9.05185289620108	7.65328408832558	7.74268235463277	8.88570795963869	8.32646933559961	9.06807723765513	8.14384154645177	7.49653876297993	8.38520389054941	7.77741914447059	8.91021203167406	8.96309599051402	8.32691577884025	8.50384593497465	8.69593388333525	9.04168916058763	8.20381446925622	8.89303671817119	8.90823965301036	8.53727595635829	8.72499894936347	9.06318620721783
C11orf68	7.192743	6.614147	6.2575345	6.4599533	5.5514865	6.7442884	6.1872215	6.4985948	6.202674	6.528657	7.1369505	7.0311403	6.423759	6.7813597	6.3570905	6.0226145	5.736085	6.3282104	6.771596	6.215442	7.3159885	6.1469812	6.5145707	6.2181377	6.180368	6.6819386	6.350172	6.261534	6.796671	6.92987	6.440034	6.1539884	6.0717297	6.1027203	5.793934	6.4665585	6.1481075	6.0522814	6.439067	5.954111	6.1365795	6.7317905	6.54875	6.5375705	6.1313653	6.3494515	5.832624	5.7788625	5.1805477
ERLIN2	5.64006416368242	6.29931296386965	5.19659929769017	6.99914951532187	5.86428933849983	6.64599538498818	7.00979657493571	5.24567466687804	7.58576355080036	6.01140271486405	7.02983919314011	6.30121985956744	6.30505215546271	7.19241344367764	9.00123855060172	7.19556191356106	5.80025227561006	7.38585136820592	6.49501656383311	5.32394923604853	5.6050571776782	6.04609933216265	7.00792071921183	5.65837170272175	6.89758987827604	5.91071794352754	6.33616468407898	5.38655135279591	7.59540308855536	6.00872321357694	6.06406713447616	6.63921534027379	6.97906920848796	6.83190437675125	6.11203943328143	6.62588074403352	5.90987593225241	5.36759686001782	8.82698013364806	8.32762579831268	5.62114842904012	7.64111738231391	5.45643522677526	5.85303745836759	5.89116425594481	6.18022214534129	6.82717022328829	7.05588869131928	6.28673876862461
UBA52	12.247968	12.805769	12.34857	12.456137	11.634474	12.8123665	12.302812	12.940768	13.061979	12.347229	12.781655	12.391258	12.3746605	12.689894	12.407513	12.660493	12.344685	11.563736	11.897694	12.476934	12.14301	12.433911	12.453372	12.676569	12.707182	12.449961	12.16558	12.358002	11.779701	11.69677	12.411139	12.880063	12.599686	12.539619	12.394299	12.403395	12.335276	12.482193	12.182034	12.582613	12.857361	11.742922	12.632589	12.407589	12.36618	13.021554	12.442937	12.668499	12.369709
MRPL41	7.95353762633839	7.64877050670101	7.06538533791036	7.17355900580778	6.46416087120851	7.90699005548747	6.78287457004919	7.4778878883675	7.8701125906124	7.93971527188036	8.17631555494218	7.14813863557724	7.04444768621506	7.016610280308	7.18394018956006	7.42571200826831	7.46573762073446	7.82966517014033	7.5793807168066	7.13814254202457	7.68389820381115	8.07511459767519	8.50507367516655	7.96963389695458	7.97090308271684	7.10902736317795	6.74696809937743	7.4508412364489	6.89776656277579	6.94667439326861	7.94393540133397	7.53213595382267	10.2484600063269	6.98210940270119	7.45453513463145	7.90605701792503	7.16801960084096	7.11465632924298	7.31842014574395	7.7531852758469	6.92062361850186	6.87701316294097	7.13616188514519	7.18219454823379	6.42061661214149	7.08347031797933	6.61958306085792	6.48034302492709	7.32119858947607
MRPL17	9.29403	8.41326	8.88851	8.051175	8.240872	9.105484	7.9776635	8.096246	9.247118	8.459574	9.062001	8.784836	8.084818	8.923025	9.53574	9.468452	8.964378	8.469977	9.089008	7.31101	8.918624	9.897759	9.712881	9.187862	8.493457	8.29536	8.943493	9.217322	7.642476	8.3437195	8.672375	8.910292	8.973998	8.352418	8.562384	9.070128	8.587004	8.898863	8.074485	8.799738	9.337459	8.959674	8.433717	8.50758	8.891392	9.135661	8.621954	8.776911	9.239288
MRPL37	9.167793	8.535952	7.9042664	7.4147034	9.23344	9.181531	7.4793863	8.447456	9.773636	8.266218	8.509784	7.7782254	7.1269054	8.239914	9.452949	9.233789	8.543683	3.9463081	6.114589	6.514349	8.195237	9.290942	8.168671	9.559053	8.548798	7.430018	8.602173	9.136294	9.202219	8.345819	8.622332	8.739694	9.2350855	7.923046	7.3331084	7.7726264	7.438739	8.067257	8.656527	9.228021	8.09217	7.908657	9.082515	8.076269	8.336084	8.086116	7.974639	8.004316	8.40605
MRPS21	8.840127	10.13585	9.735761	10.190212	9.902529	10.049285	9.729738	10.115613	10.417021	9.444964	9.961317	10.11551	10.341707	10.138184	10.749124	10.542838	10.353284	9.866924	10.652012	10.282364	10.54997	9.623223	10.579919	10.812155	9.99144700000001	9.69481	9.036764	10.099239	10.365259	9.919974	9.551082	9.01121	9.449234	10.299532	10.890084	10.652585	10.54332	10.048507	10.977391	9.737495	10.072969	10.589973	9.964722	9.9038315	9.758582	10.17333	9.982765	10.142458	10.563195
MRPL51	9.781868	10.225275	10.045248	9.648151	10.482952	10.482622	10.066502	9.936394	10.920684	10.793457	10.379742	9.521677	10.159845	10.685787	11.259729	11.544117	10.741817	9.203957	8.9074955	9.550436	9.811339	11.099741	10.485212	11.105291	10.863663	10.00458	10.521362	11.452274	9.484247	9.620045	10.830013	10.818052	11.00279	10.575209	10.200436	10.530722	10.306057	10.541079	9.998497	10.560318	10.412825	10.9718075	11.063461	10.289324	10.86533	11.521957	10.324425	11.32523	10.659237
TRUB2	7.0650067	6.695184	6.4669843	6.5975924	6.222261	8.033854	6.5877633	6.200756	7.8174224	7.032239	7.567324	6.5811887	6.4301467	6.4189587	6.98873949999999	6.8412547	6.702103	7.4281173	6.5573096	5.7370567	6.801516	7.6498528	8.0640745	7.560671	6.6479287	5.9438877	6.295932	6.8334703	6.6487975	6.429908	7.7521076	6.9616714	6.643588	6.095028	6.255462	6.6417856	5.8281045	6.2547917	6.8503833	6.9124775	6.813759	6.0156045	6.051001	6.1093144	5.863781	6.840438	6.4545703	6.5833874	6.6073112
MRPL1	9.025771	6.91545870000001	8.835583	7.687196	6.82863900000001	7.78777	7.1564074	7.931663	9.073611	7.723028	7.678195	7.4642477	6.88747900000001	8.876167	8.217488	7.634174	7.2073755	7.4365273	7.3948555	7.800061	7.1862044	7.3226256	7.6509256	7.569845	7.6283607	7.4831104	8.280604	7.8315635	7.8917584	7.229217	7.254481	8.646268	8.366186	7.7072816	7.496047	7.820448	7.716817	7.5401196	7.7655506	8.241068	8.442375	9.122112	7.7945976	7.297951	7.4915085	8.481911	7.472834	7.0320454	6.959358
MRPS23	10.035431	9.523024	8.741121	8.5471115	7.680542	8.729616	7.5815654	7.827428	9.357431	8.420797	9.1118145	8.698784	8.985743	8.947025	8.724781	8.71389	9.098598	6.2198935	6.76096059999999	6.4844832	9.310661	8.917744	7.927832	8.723173	8.572609	7.602388	8.7122	8.323913	9.357992	8.560125	9.131292	8.94837	8.364685	8.8238945	8.079441	8.308584	7.5629926	9.04396	8.93294	8.552782	9.003485	9.013962	8.502193	7.7412014	8.927542	8.446201	8.446333	8.545652	9.474192
NOA1	8.067023	6.249658	6.2750716	7.180707	6.237499	8.475301	6.1066394	7.255291	8.25025	6.773081	9.57589	6.969754	5.961909	7.549106	5.924212	8.16829	6.078158	5.288101	4.9324994	6.367872	6.4780836	5.942238	6.79205699999999	8.357259	8.252159	6.70997860000001	6.791058	6.3621416	7.493269	6.8343654	7.5015473	7.7594438	7.2402515	6.5422826	6.85834100000001	6.966639	6.605142	6.4384217	7.7748837	7.852238	6.6466074	7.700684	6.4172077	6.7622094	6.4559774	6.471274	6.974213	7.508841	8.042435
TIMM21	6.1875164419961	7.27827438815235	6.56225577377935	6.64681834523947	7.78316177247075	7.57434368813889	6.6356947990578	7.1492713974041	8.10834998886773	7.26110983579721	6.98573221316844	7.35940473998286	7.259245454177	8.66050241548573	7.25474520315647	8.81587826114032	7.52041878931217	6.64053239419798	7.17166221478944	6.63129583856373	7.23884817252611	7.20234742947655	6.50068431034523	7.29160349633921	7.78917259911641	6.88990690272724	7.22697660204535	6.9817461229992	6.55506551029689	6.72194179118021	8.2936858070683	7.46306875324391	8.2741083726508	7.47344453100457	7.05025521284771	6.69158227388465	6.93372995705043	7.55173193947777	7.44518821405717	7.30068918130056	7.44594930588472	8.0408905124264	7.15262507603412	7.34961915293098	8.02857221907631	8.24875998587189	7.7373508891535	7.16389300179271	8.35207071460029
TRMT10C	9.297697	6.7772074	7.4869766	6.9476576	8.508023	8.9703865	7.1605105	7.3705325	9.623097	8.185731	8.669299	6.985068	7.1393867	8.551665	8.942452	8.019492	9.036594	5.5817056	7.2833595	7.207353	7.0363173	8.730864	6.88321159999999	8.026353	8.446958	7.113188	7.726093	8.328298	7.3153224	7.167873	8.60384	7.64659	9.281969	7.528869	6.819995	7.669996	6.6133842	7.25554	9.952907	8.666867	8.545803	7.7403026	8.329971	7.3959394	7.727439	7.943589	7.660503	8.016404	8.601472
MRPL47	8.62342785546089	7.8642005482875	8.23541373614263	7.66788168296721	9.26577387745178	9.36111494314118	7.44756834810206	8.12150370633429	10.2850073452524	9.97596587980824	10.0730999845458	7.43418959686976	7.87509171388506	9.39757680909267	10.4376191043074	9.36681819721023	10.0879281583862	7.39996778328177	8.37590708731758	7.23005228064207	8.66433397769374	9.87070604200185	9.58375754866564	9.99683406099421	10.0290135807928	8.00656385765264	8.99682262314713	9.19229893680089	7.31544954324931	7.33670363053347	9.49798357808001	10.4330027846154	10.6416872373892	7.91239774470917	8.45452767924688	8.03489692767124	8.11135407539002	8.53663796991935	10.2185972636948	10.3426884560102	8.73798847293991	8.00232701370104	9.37081085034968	7.92758128671269	9.23708456308847	10.0575117085908	8.3959031100675	10.6196603735605	9.09009424712239
C6orf203	6.400397	5.8869233	6.9649944	6.9554763	6.0247083	6.867473	6.3261065	6.261202	6.580847	6.6275773	6.343526	6.697097	6.9715195	7.1220493	6.9688497	7.044049	6.621702	6.527651	6.1586986	6.2035317	6.7624226	6.50271	7.0115905	7.7218533	6.899367	6.476733	6.1120706	5.9482417	6.6483097	7.6758194	6.898271	7.6657567	6.6995606	7.170162	6.887266	6.955962	6.8670855	7.290353	6.0883007	7.9256363	6.2363667	7.8094397	6.4763126	6.6394053	6.67437499999999	7.0622234	6.6347957	7.403021	5.793404
ATAD3B	5.22270834997526	4.37644425637158	5.40279005494348	4.36142674021607	4.51165197637524	4.97936831366569	4.29916893344454	4.59973542105427	5.06345876334722	4.75114832841307	3.6769187378013	4.53400149403929	4.2849147317513	4.50598214254952	4.85843894870488	4.39573753840661	4.31149807560483	4.53696462310703	5.25458190490864	4.88865153576634	5.01042313412907	5.5149623208123	4.62006798741845	5.55490406426196	4.50447889426735	4.28750178764493	4.59670235766992	5.22816956783718	5.09908721674158	5.13883246945447	4.40001652749951	4.8197131237621	4.88830645289741	4.2102844560804	4.58978024324133	4.4991023737182	4.48214600057458	4.49690064092462	4.69919498015947	4.76440737226864	4.99093235910035	4.47492391527113	4.93968880063629	4.12063040206899	4.35068387917021	3.83539530999969	3.94978382766682	4.35957829431217	4.73928446351214
MOV10	6.84767047303669	7.03668539383779	6.21488618100583	5.46145141713572	6.31741898365038	6.73726902008378	5.48491959911095	5.67269473211709	5.80280686799268	4.96671349303791	5.98016430732247	5.77091733176812	4.69102104568483	4.79392606840565	6.11859472075039	5.77235058040694	5.84351551627508	4.44577912376743	6.20952044220949	5.469627276847	5.41717606313455	4.69487243045644	5.84051208918686	6.54394836794961	5.52824874584146	5.3624134984751	5.46285401133796	6.37464509148996	5.0214626545424	5.51195254570788	4.65253193784333	6.61896911189477	6.25201692516529	5.53038823076681	5.94316831116173	5.56123420385911	6.44276153883932	5.36524907660799	5.41226247890213	5.62977222379385	4.88535787231579	6.31287666666074	5.03729367869727	5.80911643449364	5.29607210038392	4.93493079906418	5.19196385710121	5.02215384261057	4.88027343563441
MRPS25	4.82832310579275	5.78932425982426	6.00902257395176	4.91859250581811	4.93647489448928	5.60091436935587	5.19881476617979	5.64278363339679	5.86684364215504	5.50224434654676	5.23429070752375	5.51586351797426	6.01910931834358	5.63037396470189	5.92032744449613	6.16149346311941	5.33890750259667	5.4341127807724	6.23133635682457	5.56935138374902	6.01314255523391	5.37504856347312	6.10368267453459	5.74617264231296	5.72985168212711	5.3852994822885	5.41143032177186	4.99775342694418	5.77219118585336	6.19241770552378	5.5322227728449	5.8960611485516	4.80170497930957	5.60090318144913	6.11292130246328	6.48992804458064	5.3898598365175	6.57758422462088	5.52697212475402	6.6622769838787	6.46569351578522	5.99496251673614	6.16882909034427	5.26605048279201	5.37432260224194	5.96139005683975	5.34505819917221	5.43773648971915	5.84204853846063
ACAD9	7.0108247	6.3044305	6.043256	5.9706726	7.5845876	7.280779	6.685387	6.1053214	7.47991	6.75369000000001	7.2910724	6.0430512	6.8163805	7.1469083	8.071139	8.0308075	7.6476765	6.1625104	6.8118105	6.0023646	6.3698096	7.157519	6.5463123	7.38633	6.735565	6.4642158	7.1407766	7.0056024	6.72460200000001	5.97937	6.7921877	5.801327	8.219354	6.3033614	6.9617324	6.2754426	5.942107	7.74525	7.1182575	8.298356	7.1141224	5.8113256	6.9179482	5.9596066	7.0064926	5.879811	6.0967684	6.3393316	6.93444
MRPL27	9.473829	9.106788	8.864982	8.30178	8.42112	8.68408	8.100903	8.072084	8.836983	8.530551	8.86314	8.243859	9.401136	9.415613	9.319601	9.048425	8.907048	8.573735	8.904652	7.897765	9.088193	9.250945	9.246254	8.537114	8.550846	8.155153	8.56758	8.814168	8.791587	9.077179	9.612148	8.677328	8.180801	8.220442	8.350398	9.049768	8.011	8.704551	8.300984	8.696438	7.9170833	9.1369705	8.651763	8.042575	8.381493	8.710787	8.411534	8.852935	9.219949
MRPL43	8.3193160774218	7.62380961840081	7.1781258788232	7.95369853279496	6.7951515865456	7.80119801963798	6.76985926276426	7.3591179041245	7.9394086603028	7.07529143707895	6.79433474308759	6.97341722552444	7.02392931547546	6.71963693427899	7.61188802675511	7.97478207808789	7.05427292415842	7.3228447302789	5.9814365374169	5.95359903529095	7.44723130648155	6.85526862549418	7.63634358522726	6.00210504168638	6.68525477962703	6.79443620874897	7.14989891395752	6.42279292175395	6.88307220069937	7.30607089817321	6.74512165953229	6.28129416471227	7.07054457599821	7.38738828011226	6.90902960448129	7.77860588641142	6.721313484997	5.96547137440515	7.41303735964097	6.28194919797228	7.20459179793226	7.16980579899781	7.53216857961593	6.88054178171815	7.71208928869782	6.60834510149079	7.01386678481732	6.1691605580756	7.43746938013524
MRPS5	7.10127239030887	6.56100986288251	6.11456131674658	5.7748728910959	5.84326287786505	6.81807387240036	5.77665140256113	6.02935790050483	7.01161701288897	5.97742617358755	6.49569961247859	5.5377022114676	5.74981506510254	6.33311415413425	7.21217545829526	6.49945636428423	5.92061259958301	5.97181930796083	5.90279367393066	6.22641771888891	5.70162301205653	6.41977865223625	6.07626782730318	6.51417062165725	6.01437164014544	6.13154020883927	6.54541290728818	6.2908954287334	5.89981296517458	5.61277679296173	6.06326310645768	6.62325089276386	5.88399841845567	5.88317565093832	6.25846805882512	5.94044869224799	5.43700613282435	5.99022431618811	6.69088855130462	6.88696355878329	6.41214773161694	6.8406524414689	5.98237801479175	5.54619895588223	6.3089040422251	6.46327895498477	5.51775611262512	7.26378368087878	7.19941694565291
MRPL10	9.052283	8.775867	7.7298856	7.9683905	7.4415965	8.771271	7.838229	8.479784	8.496345	8.381569	8.279289	8.094373	8.230833	8.142317	8.344121	7.8196454	8.422836	6.435489	6.3811665	7.2037783	7.903971	8.450694	8.567474	8.251413	8.116928	7.078241	8.06433	7.645372	8.253618	7.359518	8.783739	8.063913	7.633422	7.8400974	7.581484	7.9346604	7.297355	8.037191	8.44307	8.562226	7.971179	8.9861355	7.7762346	7.6219544	7.9093637	8.027578	7.808527	8.370449	9.064095
PYCR2	7.32696655911024	8.01172990948527	7.11230726357325	8.91325177231858	7.42151946334008	8.14761965629958	8.35997803871678	8.01894392455596	8.605329301718	8.09968786196987	8.94972297660601	7.9490183858431	7.74518963348463	7.58303492840354	8.7035764460811	7.54305749223888	8.05987225915498	6.80868188004188	6.91872769314772	7.09089180404993	7.78656841188417	8.77960949992388	8.54984382808347	8.619230580978	7.96612172683019	6.76279125328533	6.93288840922127	6.777641921139	7.45528386556919	8.06110227033925	7.83633958527374	9.28086330291151	8.57263793306994	7.74606342001461	7.66966402655281	6.6997344889715	7.5702882175847	7.50176185993892	8.57589679922779	7.5239659896021	7.52352740883823	7.09473523992886	7.0768519919947	6.82277295674872	7.27124261659158	8.08729870554554	6.86669756160911	8.21787472359789	7.54758349053955
MRPS6	9.026445	10.345904	8.695632	9.448618	7.6740475	8.206203	7.647722	7.824577	7.827727	8.141655	7.643442	8.795309	8.464841	7.9600554	7.4962077	8.137706	8.534216	5.9519124	5.7735767	7.5027485	9.584533	7.539541	6.5552506	7.972445	8.435164	7.67676	7.830258	7.1552362	8.495152	8.984535	7.360544	8.385925	7.6172147	8.136805	9.443989	8.359553	9.209199	8.080162	9.123317	8.859668	7.5653243	8.540958	8.906089	7.501107	7.7568235	7.7284093	7.5740576	7.028291	7.094529
MRRF	4.8977666	4.606332	3.9739976	4.7709994	4.1803174	6.73329399999999	4.0651975	5.338249	6.645091	4.617007	4.951976	3.648496	3.595218	3.788053	3.6367767	4.6458864	5.5697875	3.577765	3.60531199999999	4.5373564	4.6351666	4.8471565	6.5765676	5.7592583	6.183818	4.083967	4.3185744	6.0179343	3.9498358	3.573994	5.8003383	5.46154	4.9831314	4.129965	4.0497656	4.5944963	3.4752736	3.8197966	6.4507065	6.512669	5.0820975	4.3839207	4.0908318	3.823774	4.8118796	4.933778	4.372181	4.979704	5.1042514
MRPS26	6.80664888485484	6.02442811153751	8.39179066963963	6.27091470399921	6.5149869882028	6.98354041022299	6.45549490365234	6.09740528579739	8.64236652061458	5.99560116709634	6.9243965076833	7.12010163841148	6.47390379442985	7.17702953580942	7.14538214384392	7.59741857385137	7.41997633821663	7.51918880149737	7.69887032598067	6.22086870265771	7.19723871213865	7.25474992159373	7.4001314273555	7.05354295297115	6.65575041809751	6.00485687452866	6.21927111860064	6.24611451489915	7.10656448934053	7.96162936272343	8.53652097760892	7.41383850168322	8.63892944447285	6.67988408655188	6.40472289536541	6.54137498439376	6.32016976133982	6.84037296246794	6.60117337795034	7.4328722045649	6.28565728250931	6.67866579285353	6.47961005610006	5.77392451376739	6.33102902910458	7.0315756842364	6.07439200289325	6.67493727585415	6.76786653012129
MRPL14	10.467209	9.828711	8.891726	8.869055	8.804987	9.675383	9.220844	8.104877	9.653173	8.668787	10.539629	9.561882	8.90424	9.616695	9.531075	10.571259	9.784294	11.06197	8.306484	7.4472623	10.829861	8.9007225	9.02192	8.980888	9.210224	9.080271	9.327528	8.512306	9.211592	9.656216	9.100035	9.369438	9.467403	9.520906	9.382759	10.525806	8.916939	9.656586	9.8439865	10.414413	10.171051	10.300152	9.577253	8.245487	8.998693	9.847736	8.404213	9.5805435	9.797247
MRPL32	9.074652	9.548271	10.618498	9.117233	8.942339	10.098679	9.013041	8.737234	9.571331	9.13886	8.768398	8.615698	8.786047	9.095802	8.523628	9.333904	9.586857	8.320409	8.741722	8.941768	9.835659	9.179897	9.674843	9.519136	9.366968	8.875698	9.184217	9.99275600000001	8.586645	9.380526	9.051346	9.8200245	9.826891	9.15474	9.494205	9.249744	8.996973	8.977346	10.113407	9.886915	9.6957	10.140535	8.56111	9.147005	9.12651	9.9214	9.568203	9.206739	9.969936
PNPT1	8.465401	7.663131	8.311634	7.1042128	7.194877	8.340382	7.0537453	7.393955	8.762767	7.6436353	8.723278	6.4864645	6.91714499999999	8.574791	8.648211	9.244072	8.567952	5.932957	8.350675	7.267468	7.94437	8.466034	8.050442	7.9857383	8.827445	7.3284674	8.426602	9.574478	6.1581283	7.6945314	8.720095	9.23793	8.749928	7.5798264	7.3311677	6.517469	7.494856	7.6399736	9.233709	9.486472	8.994961	7.5424957	8.462383	7.2486224	9.005371	9.4586525	7.9430337	9.19244	8.864643
MRPL21	8.923591	8.176619	9.797454	7.7802916	7.089032	7.7493525	7.13060499999999	7.5652046	10.600334	7.5868263	7.707694	7.804196	7.7368674	8.510419	9.108434	8.308869	8.040647	7.2166643	7.5001364	6.633955	7.5661836	7.5598903	8.465117	8.365509	8.458621	7.557283	8.020222	8.405217	6.4742227	7.4662724	7.8933506	10.305166	8.598749	7.563231	7.9224896	8.414219	7.570753	7.9799895	9.504354	8.204013	7.8055906	8.447459	8.047027	7.3795347	9.210576	8.414613	7.909772	7.6051087	8.518676
MCU	7.194711	6.65762850000001	8.491669	5.992982	5.7090874	5.647672	5.9968085	5.208444	6.703808	6.0645037	7.820235	5.992013	6.036272	5.373682	5.4867873	6.414364	5.823397	6.822115	5.4038134	4.8036213	7.971581	5.5811105	7.1424766	6.378411	5.659775	5.8644056	6.21491	4.7995915	6.695581	7.6664333	6.3397126	5.310558	6.397129	6.108432	6.5775204	5.830377	5.7143154	6.439512	4.8925834	5.614156	6.6554275	6.3389516	5.46064	5.61759	5.460875	5.3412185	5.529409	5.4384274	6.367625
RPUSD4	8.048804	6.925872	7.8065805	6.90160370000001	6.8159757	7.8250647	6.5851636	7.461498	7.04447559999999	7.0462384	6.87678400000001	6.817474	6.937186	7.535099	7.286841	7.3956585	7.0374303	7.0580215	7.1835914	7.657954	7.130373	7.056042	7.172162	7.7846704	7.213977	7.296355	7.3647723	7.015923	6.623694	6.725968	7.2057557	6.4339747	6.2084246	7.2201157	6.5693474	8.870392	6.508586	6.822315	6.4940743	7.2168813	7.159545	7.7521544	7.3441343	6.9697304	7.273034	7.822333	7.056115	7.182454	8.038314
MRPL50	5.72197283447887	6.21275468953204	6.22440287138752	6.52174654795347	6.03786956707702	6.86158737273398	5.70459683937804	6.15592001911397	7.96672734774382	6.74993218254462	7.45421441101941	5.33735328648404	5.96772593590535	6.28740661573769	5.9037995776443	6.37218525810657	7.86904733513766	5.66517301629284	6.00389616084869	6.01654514095918	6.62911363068524	6.36876959354018	7.87804883611931	7.54720307534263	7.51856868547484	6.08024727366212	6.52173354538014	7.16083353955737	5.20160167315481	6.07358267398422	7.3494022878886	6.86077644461648	6.41223145280381	6.01543927895489	5.68692049787241	6.85406141268333	6.05641300886513	6.64747618828816	7.60947376525871	7.44440505643156	7.07729086460547	6.18596672106714	6.40352430206742	6.18658279996835	6.48490245920367	7.49384777670562	6.74925428543451	7.09873501358972	7.37874047335468
MRPL55	5.91472123489726	6.71054243905019	5.95218427975996	5.63480453160081	5.65001703341726	5.65483278481988	6.46656115568431	5.50429595582091	6.34741000177886	5.33930151133053	6.04254563380695	6.02474564990776	6.08705449015698	6.17577671462313	7.38123794836054	5.64391753630214	5.4329463840489	6.34196491576041	5.58446201367985	5.47536326456809	6.40863743189403	6.17844987691811	6.48932990025143	6.77152261783006	5.89750437737591	5.42132193523819	4.87143075515139	5.64622810515521	6.83389073391792	6.28062226078243	5.66570590149662	6.03752386878227	6.43701215888834	5.33393168359574	6.24253777698946	5.74670677136258	5.93702732177998	5.82082902359408	6.05509745184778	5.0036294138135	5.80896369048415	5.39539551368337	5.50917749367588	5.13653717769215	5.31792956794111	5.6190795036796	5.28966086146945	5.30218384431537	5.54065862758746
MRPL54	8.432486	8.169893	7.947784	8.101694	6.920522	8.840145	7.7921567	7.986457	9.401426	7.6058507	8.054211	8.23839	8.086969	8.182687	8.366872	7.484029	8.012919	7.9025373	6.1820297	7.853614	8.728544	8.114424	8.785713	7.9229064	8.003473	7.322916	7.2292137	7.584939	7.8128085	7.5823307	7.8285127	7.6678767	8.11944	7.7416234	7.568081	8.611097	7.6632767	7.7399926	7.272591	7.3443913	7.575143	7.542968	7.238298	7.4953346	7.1776934	6.9735675	7.6069956	6.46678	7.4543204
MMAB	6.51992934456577	5.6008025264917	5.07280502830952	4.64492380540264	4.61676460115717	5.72940965252219	5.11048169955611	4.03569014666887	6.7869397933167	5.25046567839167	5.89349349641887	4.68280153664948	4.84676394805449	5.17162346501411	6.30045922945304	5.9053303722241	5.27797746478107	4.04939728400805	4.33038300983941	3.82861327380735	5.19755991213791	5.178079838867	6.33749991816887	5.88940325985075	5.2192649251913	4.61353974380634	5.20664921759222	4.02172139728912	4.59035432150729	5.39186862236969	5.71464437922403	5.22065684521208	5.16060022499098	4.55282299037461	3.89142490614383	5.08285826721115	4.19159227314095	5.48627225027668	6.51529786184874	6.26644621717899	4.16396637586314	5.46022531404624	5.09990762405764	4.3266299195329	5.96590441654065	5.50273840902172	5.38788160147602	5.51036384682732	6.15297144929792
VARS2	6.9217615	7.575396	8.079708	6.89093259999999	6.792159	7.624013	6.9442077	7.567095	7.964354	5.960421	6.4882803	7.802644	6.7450886	7.730984	9.253509	7.6572037	8.41503	9.708667	8.816276	7.7782345	6.929359	7.2935343	7.2566967	7.7998223	7.657231	7.608922	7.322935	7.5660987	8.10038	7.6863823	8.043739	7.399088	7.7524824	7.5509315	7.7214313	7.6521993	7.220296	7.8790274	6.945196	7.632816	8.4934635	7.2234163	7.4474535	6.552102	7.286302	7.52426	6.013074	7.815625	7.568736
MALSU1	7.74702143828701	8.98473526963455	9.67077076372387	8.0395043243041	7.59902934928053	8.41807537227224	8.18794832956683	7.56492274596149	8.63055300806454	8.29601405267592	7.7825802206485	8.08900258696081	8.36325714977177	8.63324423100418	8.5386724565058	8.18093651389912	8.51206908318134	7.50596552967223	7.50651589041579	7.54963949188104	8.80475381455878	8.52965381634611	7.95054597147174	8.13649583423236	7.92012060027716	7.56755339761357	7.96874456007542	8.556676177018	8.78678152355669	8.56664050820158	7.24267752685583	8.54201215851295	9.33779975663509	8.5982290146259	8.4488493081345	8.35106956144359	8.38369366099357	8.48407066427831	8.56560673770713	8.64881295006074	8.70051138352428	9.44317499273576	7.59259557343554	7.92187649546392	7.77025397000466	8.49735723431004	8.00223587854713	8.0064469547243	8.39558461109274
MRPS9	7.1841288	7.1964126	6.88283249999999	6.9638577	6.5303	7.474577	6.273492	6.9710097	7.4148464	5.483841	7.9524164	6.0537515	6.1101313	6.9505205	7.501031	7.7290173	6.146977	6.286575	6.7855244	6.4966836	5.954133	8.053381	6.8541727	6.529294	6.931895	6.627833	7.10713	6.6866956	5.468215	6.547442	6.66804650000001	7.4014063	7.1638994	7.016094	6.629343	6.86081699999999	6.1277027	6.1430144	6.981738	7.6268897	7.879822	7.341731	7.092581	6.216408	6.581133	7.4446974	6.5982914	7.02444169999999	7.3722897
CHCHD1	9.524673	7.984093	7.887401	8.484524	8.03527	8.690105	7.57426	7.969667	8.35029	7.794653	9.69335	8.458982	7.519085	7.4465036	8.490643	8.878246	8.421455	6.953277	6.018882	7.0980554	8.278811	7.975191	8.245644	8.994853	8.384119	7.9461703	7.742036	7.5776844	7.4129667	8.409774	8.181703	8.273701	8.801728	8.1792345	7.583038	8.9078045	7.3319435	7.8175583	8.162616	7.90025	8.598467	8.213837	8.590616	7.9686937	8.550414	8.015308	7.9831967	7.895919	8.972935
PARS2	5.6030073	5.769544	6.0877023	5.4689803	5.58832	5.2448053	5.2755084	4.9002867	5.644916	5.47762	5.8835187	5.608528	4.72809	5.469711	6.284672	5.475415	5.3738914	5.069699	5.461105	4.821209	5.241807	6.536005	5.0514426	6.21659	5.4196815	5.4620256	4.7948275	5.2589684	6.871359	6.5733333	5.169201	5.2035117	5.6286254	5.476233	5.0451784	5.466947	5.143225	5.316871	5.48223	6.3094397	5.472223	6.574965	5.4640384	4.7993364	4.8132343	5.501871	5.038302	5.4964004	4.8770013
PUSL1	8.00802	4.6730013	5.6932507	5.4078803	3.9600587	6.040063	5.039564	4.5162106	6.0596166	4.334796	4.574191	5.4339275	4.9922113	4.74327	6.185491	5.6880703	4.235482	4.890931	5.707476	3.9977274	6.109759	6.058319	4.274234	6.949812	3.710521	4.45385	5.48917	4.3166513	6.125701	6.2056293	3.4064538	4.582001	5.838475	4.5938025	4.398056	4.799877	4.929417	5.2637377	6.2620687	4.582389	6.185756	5.219267	4.922528	4.1522408	3.8348103	4.5634527	4.2077546	4.6328974	5.36798
CYCS	3.08172555841141	3.26348898942837	4.85681758573306	3.55687324803981	3.17930862868901	3.53531737251154	4.22059596474975	3.79661223942497	3.72721855554381	3.78417798987189	3.07925526870909	3.71041661933546	4.54983726115207	4.81260999643273	3.19448554497419	3.16754537754156	4.69745259189579	4.05874541616043	3.97694342804221	3.80550149288371	3.77215428778003	3.2304701643504	4.99215923721722	3.31874621009571	3.25836786164161	3.30240417218416	3.15643903103142	3.64258610280072	3.29425812629179	4.66879555665029	3.17561808283283	4.14513723267015	5.37505486864443	3.39081622861875	3.31062401563017	3.35554665567876	3.81922185601484	3.37239177113992	3.37210759082372	3.48227132702485	3.28172797335065	3.69849555251757	3.01142605505339	3.81306888377405	3.28864483554283	3.65227638687962	3.98193382417244	4.01875312166374	5.20842965605003
AARS2	4.81963427322005	5.24695664806242	4.39418634874375	4.89228960015093	5.24627409920683	5.28703083497305	5.44488073266479	5.36456813240174	5.53461350866142	4.71168259114799	5.70955657308688	5.40975099282738	5.14630350333198	5.59752103748842	5.91248302572127	5.23467902255831	5.68687934202916	7.88568666272971	5.90133371808214	5.69456235299732	4.90958568909862	5.45351704119292	5.06254726308384	5.21844819457596	5.36127337806245	5.14476306394556	5.03394862010501	4.78058407115408	5.37323742381723	5.16581321419716	4.42225597790505	5.09824693358405	5.41949483724096	5.0508921929114	5.28610424709666	5.08120836676376	5.22687979992468	5.5674104170365	4.97348621777877	5.37059213640596	5.99046765706623	4.7832973994775	5.87627698796793	5.00468323516106	5.06637367084532	5.62817145151214	5.12388919804687	5.60955678545229	4.77487766613095
ASB17	2.393696	2.3913794	2.405808	2.3864212	2.4151511	2.433643	2.3644743	2.3869445	2.416104	2.412713	2.4048357	2.388304	2.3901129	2.3943474	2.4281921	2.4046092	2.3729532	2.4533818	2.4536355	2.4361343	2.402567	2.394179	2.4172127	2.4044082	2.4241574	2.3808982	2.3950765	2.56716	2.4407997	2.4043934	2.432102	2.4142957	2.3991237	2.4034452	2.4053216	2.4240816	2.402533	2.416618	2.4214182	2.4170246	2.406659	2.3771377	2.3934379	2.4081879	2.4369845	2.410707	2.3932717	2.4074163	2.4753175
TPM3	2.5652347	2.5764098	2.578018	2.5442076	2.6129138	2.7165124	2.5456944	2.7358453	2.6053834	2.600405	2.5679436	2.550219	2.583212	2.6088386	2.6533256	2.586399	2.554472	2.8293872	2.7038877	4.272145	2.5735865	2.5917482	2.8016772	2.6041415	2.6202574	2.5595355	2.5813673	2.841758	2.9588194	2.5964348	2.610116	2.5978189	2.6168509	2.5625567	2.5812144	2.60924	2.5713005	2.6245594	2.6078427	2.5980933	2.6122308	2.5431335	2.6157734	2.5966294	2.7878468	2.6018267	2.5614386	3.7885008	2.682762
UFM1	3.7362285	4.952921	4.843707	5.26813	4.4654045	4.286468	5.6861663	5.577241	4.895555	5.036459	3.7458756	4.8012156	5.257592	4.748677	4.9032283	3.9151134	6.229865	5.0735717	7.572726	7.542612	3.7667313	4.7769165	5.7892017	5.0112596	4.3979917	5.6130877	4.8502803	6.1854577	5.487419	4.9784684	4.5408053	4.8096747	4.643296	4.1635103	5.9717813	5.005339	5.0551405	4.886078	6.9282627	4.8891907	5.538242	4.68731	5.187596	4.9144588	4.83195	4.994342	5.234089	5.391326	5.1187763
[truncated: 89 more columns]
