# Supplementary material for: Expression Profiling of Mitochondrial Voltage-Dependent Anion Channel-1 Associated Genes Predicts Recurrence-Free Survival in Human Carcinomas
Source: PLoS One. 2014 Oct 15;9(10):e110094. doi: 10.1371/journal.pone.0110094 (PMC4198298; doi:10.1371/journal.pone.0110094)
Supplement: Data S1 — The preprocessed training and validation datasets. (ZIP) [file pone.0110094.s009.zip › lung_testing.txt]

	GSM773540	GSM773541	GSM773542	GSM773543	GSM773544	GSM773545	GSM773546	GSM773547	GSM773548	GSM773549	GSM773550	GSM773551	GSM773552	GSM773553	GSM773554	GSM773555	GSM773556	GSM773557	GSM773558	GSM773559	GSM773560	GSM773561	GSM773562	GSM773563	GSM773564	GSM773565	GSM773566	GSM773567	GSM773568	GSM773569	GSM773570	GSM773571	GSM773572	GSM773573	GSM773574	GSM773575	GSM773576	GSM773577	GSM773578	GSM773579	GSM773580	GSM773581	GSM773582	GSM773583	GSM773584	GSM773585	GSM773586	GSM773587	GSM773588
MAPK1	10.3957488503114	10.055309643644	10.7093082595031	10.7872137226968	10.2969295880349	10.5123836713946	10.792948300488	10.7091004897525	10.1613597739009	10.6894072430339	10.043481010645	10.721260713159	10.4570386432982	10.7323135047411	10.5812084623762	10.3099639548148	10.6324109024667	11.1248607885385	10.3051174833672	11.1662798620473	10.7096934486714	10.432461427108	10.029794687686	10.307276360365	10.7148654474222	10.5898975389098	10.5334043139846	10.5414144131165	10.4746116897897	11.1102189215365	10.5291273633396	10.3811158446749	10.4116916890027	10.1774289015943	10.6952994447135	10.2924516253062	10.3073081854784	10.4099961943049	10.538274521981	10.3679559068885	10.4328278078307	11.0312208593564	10.1132811494719	10.4433956903254	10.9731037643308	10.7931009389229	10.4698847712767	10.0762058887393	10.5622627975102
BCL2L11	8.20105150594	8.91553856634817	9.10390332822394	8.41544473052902	8.81766945466796	8.86555840943042	8.92592634714822	8.30648487108217	8.25201418617402	8.31153415291944	8.92404208877014	9.10516522982349	8.7652044320537	8.45156020179404	8.78935217838559	9.23729529716884	8.14745397910238	8.97098904642347	9.34617980037276	9.19964370955008	9.03724928241053	8.86523578465939	9.53758705845375	8.88912139189898	8.60817530427691	9.02862295022292	9.20755200915839	9.40369324630642	9.02184481434969	8.96192919914164	9.43527905872813	8.75716894371308	9.31128635797864	8.56954815187542	8.7874210807717	9.9533103072506	10.234658504816	9.10204879303726	8.41792989526047	9.01968579864323	9.58010603519151	9.31316781897663	8.81951391931364	9.53850140710663	8.71573123322936	8.64828315919826	9.38888314348348	9.15930706079767	8.72355494722163
ASB14	6.23289073512786	5.25400508815332	4.66178582062255	5.45668890907066	5.23521838954187	5.35248917728929	4.7120077156127	5.89181098963868	5.57555594645295	5.2105557482366	5.38349855121942	5.26216414945949	5.20613161881681	5.21916956617362	5.0430452029864	5.41141158480599	4.97355752930685	4.74099980116735	5.45665584424355	5.68320644421422	4.926924487392	5.999645425396	4.87233175658698	5.05665030782172	4.93396503004677	5.57192504379076	4.99984871196757	5.35209469519756	5.11227822870213	5.36834499285284	5.47682269208427	4.55190595400399	5.90075161716142	3.93173160302569	5.66212182433345	4.81792036070432	5.96460534052867	5.65515258553981	5.32290315339551	4.8649819955566	4.80383222649778	5.24067812504444	5.53049016119597	5.37459793388091	4.6127326454033	5.00244989163065	5.24461361739128	5.58727978599596	5.01682658027527
C9orf163	4.31240524433468	6.19050021433431	5.38877021871225	5.85468353195865	5.85627711171535	5.51762750410091	5.00835349912403	5.98904081809084	6.10995970508539	6.67097668654823	6.26577984417771	6.10691338444506	5.42468497778212	6.02538299998825	5.23536649417673	5.81028741188845	5.90018593673541	3.52601496006639	5.79458741988442	4.58161637978808	5.68034129321915	6.16307020754134	6.40326054634541	2.68779170754655	3.7200986097169	4.07810596471269	3.51084548655831	6.3211959217321	5.17877637859861	4.89638811235955	6.25602516321442	4.71110830068694	4.76549019185756	5.4600380788394	6.42538106826222	6.80463334016905	6.19964343176031	3.75702858190825	4.41509475510212	5.50029950748302	6.44943334212749	3.86433810878395	4.04382086208766	5.92940520981522	4.02094927957314	6.95776649197922	3.40964781482169	5.60313383091001	5.72251875838285
PGAM5	5.65683064865532	5.60724493327052	3.00556616657903	4.84415703743	4.84547015416078	4.84727811010063	5.20815722392283	4.70550071080913	4.6508041580253	4.05155873505654	4.32411201585131	4.69698240503654	6.26530505994043	4.94661137908603	5.1637056016906	5.4727066285957	2.48014721957762	3.35865633437289	5.55953942808577	5.98526440193763	5.75583795176443	5.48504124116019	5.11928949858332	6.10706585543765	4.81933153240706	5.27915203990106	4.41856842017955	4.65667437967288	5.24973548172364	3.03196997173984	4.32065605105606	2.97519865212102	5.85836108276111	6.17917851333927	4.83292810587303	5.81489621355354	4.85044983120305	2.98967928088398	5.75328691962427	5.30296336689485	5.04042700754629	6.59025542022937	3.22063316760473	4.98684315563771	5.09154189057685	4.60677268944693	5.91370580224606	4.83748725802812	3.14165872570147
DCD	3.43578392207849	1.78978725009733	3.2150232561426	3.29253838432485	1.70247492342859	3.91160367544988	2.78333427678019	2.632321733839	3.35635076012899	2.77061510967559	4.57355636679255	2.19044766855568	3.21142157411907	3.39865710198933	3.02799903358114	3.21502341150864	4.40439259945687	2.72228961142835	4.54586201583339	3.4956208516838	2.68868907351437	3.51673177655959	3.41521417351882	2.78627767926944	3.55097218214267	3.40042849373549	2.79442064933114	4.33929746956831	4.69075699958674	3.33102870504828	2.78480693801575	1.80355150298471	3.44931282669953	2.46062934513148	2.01530951294487	2.85768486401724	3.10832087605393	4.74403393900844	2.78457894249517	3.24918302284118	3.0129029395749	3.35899397879199	2.56152703653958	2.47436984519995	5.55169592801516	2.56477031368009	2.51255610204982	3.47300042198464	5.00535722728079
DNAJA3	11.5335316662742	11.0927836627484	11.2832567251619	11.4024729100415	11.4200773262472	10.8083577375983	10.706266990392	10.6692384809958	11.0323495289972	11.011850052091	11.0862579929059	10.4355982806374	11.2403894975598	10.3070453722964	11.1190879943908	11.3274704586454	11.2660399109326	10.4628942827026	10.6862493905978	10.8286198012932	10.6101440602287	10.1766826783616	10.9193651497061	10.8936137775875	10.8749517713341	10.7718422181317	10.3998829710645	10.2170054593273	11.0261891840601	11.200486851131	10.8134276876261	11.2417243110363	10.5875645179458	10.95519821371	11.1073134373388	11.1859178524708	10.2990372321159	10.1664716156284	11.1204181705505	10.7064774986074	10.2407958629327	10.6905257859654	11.1152719720819	10.5221636678309	11.3265886073853	10.3042034506791	10.4542665935328	10.2005483688393	10.3058211632272
CYP19A1	4.84548063099317	4.70908288040013	4.33689517794387	3.92477722114689	4.18093606177491	3.19320455027818	3.9190882610741	4.11441866951141	3.78665503029622	4.16486259514286	4.20457522721711	3.85318676893879	3.38666581453367	2.86918110785289	3.95380687164553	3.6667317046127	3.6464588770276	3.40950972241756	4.23401380593148	4.97527483255581	3.25628582900854	3.91575253557409	4.47148872453627	3.61726047287464	3.51308096705914	4.89094761876858	3.45890464492999	4.35692999157242	4.45548901667336	3.68968333821197	3.40742764424118	5.91373380098727	3.35660349740479	2.86309633268679	4.53328279025625	3.45647904346168	3.39872258526222	4.54915322814622	3.89953322561826	3.82279489953878	3.28034572871789	4.7204707599447	3.15461454206347	3.88617476172112	4.63883615742945	4.14931788192305	4.33137865730311	4.92576955709526	4.47953800670651
PARK2	4.91713887416492	4.35573341501307	4.41332088859256	4.20574863306791	4.29255440870512	5.31834759921717	4.7465418916338	5.22996535037108	3.70024386824435	4.4198829849287	4.3289673317542	4.43393205245813	4.10256043683189	5.00111043269745	4.25722185092217	4.64020355185525	5.11902554229407	4.63666736428211	5.19990508086276	4.38517906127157	4.32836319374089	5.12083586822712	5.60342318141824	4.36043032246287	4.54053957977265	4.97784588326178	4.55816238777731	3.81322999780411	4.6101048394696	4.90766674908155	5.01483630455829	4.55964863709375	4.09426934942949	3.2834975417988	4.42742354499214	5.15143813166362	5.04397085215609	5.1448792420264	4.4044676282127	4.62996395913012	4.31639239888297	4.31855505316452	4.89995420493239	4.02838335199292	4.73420497252574	4.7006150319284	4.39371691365601	4.73879755493128	4.83946176174412
ATF2	10.1342102099673	9.48091910705427	10.1221543107233	10.0572608970053	9.91481244895684	9.71859438579483	9.61496441745761	10.0178290032191	9.45301693199565	10.0338121935738	10.3798522788101	9.77632770912058	9.62381207685371	9.30520110900745	9.68027568657597	9.68422822553476	9.80508354310743	10.1224945388834	10.1026250644124	9.92698680071682	9.4457260047706	9.72696676297831	9.55700767982252	10.0746536606051	9.60151869023871	9.53097189144825	9.65760839291624	9.95183352154409	9.85273185952603	10.0917968536144	10.0261141053808	9.51142762341852	9.66649279253992	10.3025236623565	9.36619209404395	9.35946609816421	9.99947444770176	9.45503338752577	10.187176759429	9.82046497388899	9.62923122828012	9.64161807877189	10.1273758748295	9.91704746367841	9.81701710448127	9.69997363213257	10.1702770688688	9.92031886160574	9.67166319781048
ASAH1	12.391205957214	12.3786374564941	12.6015111263344	13.1068007970072	12.8901816704114	12.8148440651001	13.120382616919	12.5845816675416	13.0602264753275	12.8726010529064	12.4051113082074	12.8452815503757	11.9115830191499	12.5847477359402	12.6520068273015	12.3609286924091	12.763916186952	13.1099876723635	13.3021529003696	12.161064726884	11.3327512736921	12.1709056959145	12.9589283602239	12.5917937925751	13.2803595209363	12.4596190055855	12.3594918096565	13.1826294700711	12.5013557636147	12.7698617787414	12.5100250823464	12.3758982361631	12.487659157695	12.3770423517597	12.7488701109893	12.3919859378582	12.538629874172	12.6397213178657	12.6342061566427	12.5623153657063	12.6109769881936	11.7951343195216	12.5601722816304	12.8004556901008	13.0629111218592	12.7616860577635	12.4031045872384	12.5027122160772	12.426570029196
AGK	9.06337935987184	8.85028933881566	8.81083644726057	9.02108592704309	8.80149593977399	8.78573075748837	8.95716409256384	8.83982120084202	9.28655882813152	8.99842056438108	9.09183848943503	8.46840165186645	9.506441538712	8.16000902182993	8.17923350515515	9.1332417759059	9.36549734711011	8.77665542393419	9.07189471297873	9.90781585783963	9.49360211162707	8.74669991356891	9.13422667711846	9.49443968111647	8.81773580806128	9.06620805896659	8.92425670268591	8.6448945191942	8.87764751702967	8.72762808411274	8.7315661135407	9.49260856345581	9.31633714892533	8.53835662549821	9.28345934579643	9.0365054308909	8.97608671642899	8.72522502082409	9.17255672032821	9.61100108427327	8.69271579239193	9.89472630788977	9.08443524568553	8.91281671176766	9.05829169905671	9.23673458116306	9.78025767702117	8.69893166186627	8.71529772874633
SF1	9.91252060420459	10.0229453289341	10.5490380856031	9.92120983117447	10.7035291299247	10.1601598927472	9.9980394453813	10.4751613943552	10.1625933345961	9.9336059340584	10.3936221348421	10.33137260106	10.0943402771481	9.80752147276683	9.88546514081613	10.4103004339993	10.237003155381	10.1140430390192	10.291597427156	10.307875288447	10.0783029241885	10.4381113281023	10.4097405821096	10.0272772070874	10.1909903950616	9.94401867818432	9.95147964118059	10.0378653417554	10.0778919991971	10.2527302558151	10.2684160811149	10.2291256461113	10.1630952790296	9.7693788371522	10.1632465530944	9.91922283288072	9.76325402672999	10.3150872592845	9.9948792429751	9.90630615319196	10.1013684976461	10.3576678000363	10.0052156765816	9.68143782788676	10.1651618218777	10.0731172366659	9.69735061646653	9.9392809369877	10.0358543670332
RPUSD3	7.58144887436542	7.16184366338711	7.3657217480474	7.3904453801875	7.24697532618466	7.39389886583052	7.47316288411305	7.28054342615814	8.03445115330806	6.67631571076961	7.41921059047883	7.65311893072756	7.29392459730456	7.45259978333866	7.50333432563813	7.43210174236416	7.78163709744019	7.52646385345236	7.68569792601465	7.23816683171839	7.57054893002797	7.66348403709214	7.6608457015516	7.64993210593169	7.44195667008697	7.68671761124146	7.45790995520034	7.43255737869011	7.34946319089838	7.25779012878759	7.44769695618838	7.54043177520337	7.40549289488741	7.74032876348703	7.40898537320523	7.5616709122002	7.42532874093174	7.61818624093333	7.3403180067016	7.66223386326071	7.77136379307368	7.23522633901436	7.22536341216917	7.45689766318855	7.57435749106793	7.36640672921757	7.76194498259603	7.76006402222138	7.49447355865794
ATP5H	10.6519074991572	10.8881187829243	10.6962270424784	11.4957683526806	10.7433644999502	10.9520231420998	10.6698356267952	10.5654849369119	10.1778765681902	10.6182729364507	9.8724715805979	10.5739391522299	10.6832612031362	10.2417317879251	10.4785763945891	10.6028677061242	10.2800561053882	11.0055952178389	11.4418333751881	10.8590319684664	10.6437957305688	10.4973507825796	11.0560817674116	11.5857261379817	10.3534898108388	10.8402872530529	10.3238421713205	10.6209013241775	10.6795631400496	10.5024963956545	10.0278494069908	10.2193176235196	10.6138656481756	10.972191938447	10.3283680134803	11.1063442296193	10.2008276942829	10.315933828633	11.2961920399622	10.5986169023542	10.2388122908748	11.0836081004	11.8056007480925	10.4684128105886	11.2608357267552	11.2136125737218	11.28331696618	11.425853386429	10.0923959199055
DHX30	8.6158279398097	8.17622777762665	8.65207446849533	8.22160677915979	8.42666185428008	8.88662496771254	8.48932827926312	8.70402985678234	8.75835785887001	8.13269497185599	8.5812083792374	8.93175950420246	8.63142755652374	8.50521549389851	8.74488449796179	8.24200304151425	8.97690404675597	8.44226023317607	8.1975724542137	8.67733408874194	8.6052091241422	8.66363867882744	8.48879330607606	8.62039722698259	8.98511019837091	8.63075736749764	8.83823981933251	8.15263229642563	8.91591502710106	8.85219768207682	8.57362601708203	8.80127625352103	8.24600810769472	8.28274635439893	8.70250115234485	8.66734865220359	8.51425658450476	8.66009426161836	8.82427723093129	8.92937960472649	8.60307734390993	8.54173069763561	8.62639141295297	8.33204161849125	8.42676835119859	8.62967238090126	8.95854076542008	8.87713930810166	8.62473098602187
ALDH1L2	5.34941098627687	6.13052572745394	6.69440238109621	4.14973286858751	6.71313745511847	6.18848316452801	7.22007483239074	6.4420145876844	5.66267732773438	6.20192058138374	6.90856255153414	5.47795377445835	7.69950617512389	5.13764965753089	4.71598259382887	6.47085419706952	5.15336935476928	7.22000101542049	8.05399590550746	5.41371887094548	7.7245770301833	6.28317075951076	6.78230926264157	6.67836237322365	5.39454580974317	7.32464690211927	7.19529105818991	7.02318244304489	7.38141466458526	5.91015105416958	7.64360243827889	7.43014212278042	8.35420395121498	7.570687299917	7.24460436097737	9.22374559561968	9.44313603856716	6.88892657112153	5.39070859664532	6.16023327667445	8.92010977730067	7.70958035202178	6.58197802647345	8.34011134004352	6.80395465949353	6.24875277101522	7.93025086432236	6.59308318052221	8.34322914002614
LRPPRC	11.0460922993637	10.6815389126593	10.9854488415361	11.0492959833141	10.8882436216269	10.6552546572172	11.0811545500246	10.4173891539838	11.1131098881599	10.9869933747663	10.2886795554303	11.1216338808738	11.621531151527	10.3963020563781	11.0704035675915	11.365298179528	11.2737698303298	11.1494964993229	11.6330847155008	11.6762904302524	10.9266969615712	10.757249481442	11.3080315898473	11.6646234305921	10.9506743185689	11.1072058760227	10.6675777030254	10.8848733563803	10.9926546360603	11.2644189949622	10.7098634242133	10.8630759104785	11.012472422885	11.3118050540295	10.639609232976	11.3349687486597	10.7774488124218	10.7415530230668	11.1121095519349	11.0146847384275	10.7964221806237	12.0276219725749	11.5627312427925	10.8354551600555	11.131264292405	10.9737626125246	11.4721705350824	10.9929939050469	10.7595142737476
PCCB	9.28412496215949	9.97133945348842	9.27808421615994	9.8155792536516	8.72851237399161	9.14516343791495	9.3890552593172	8.98329810944422	9.4962946212211	9.66072854640391	9.13644837216768	8.3766763631629	9.73250000020258	8.9028228638702	8.60542353522236	9.3449590023679	10.1882328226527	9.15700085675583	9.66820200428184	8.98687915062387	8.60991102571374	8.71953092881705	9.22524187921924	9.65910976546932	9.06321246094298	9.15546888600652	9.15748079154515	9.06349446337395	8.62632781270957	9.05549120304553	8.51474984397057	8.65357540646654	9.71005953208366	8.64337905491411	9.20349125095786	10.2197745695501	9.30325244016964	8.77827852917867	9.39443927474218	9.86394260274898	8.90647441424572	10.7640704325452	9.32673845032565	9.23567175522884	10.3052880744326	8.98818788531693	10.6504794261956	9.84533290937443	8.82026945996435
RAF1	10.7039184068336	9.50222317855501	10.2012953835379	9.85620498330371	10.423841383352	10.3651791361209	9.99859600025795	10.4082581881132	10.548408254112	9.7771911939874	10.1281218887717	10.4488842302523	9.97183486559302	9.90955416809649	10.0710717026683	9.94824225344371	10.6485140991895	10.3975946354827	10.0968870160033	10.084593628125	10.1219105243245	10.4476210362472	10.1616737053646	10.0924938118327	10.4537886043673	10.4313157150181	10.4506621134503	10.0166680497988	10.4198348053606	10.5931236157954	10.6122518114486	10.4461630080146	10.1234960731509	10.7869634412179	10.497140390955	10.4770469112383	10.4146191768296	10.0970181545028	10.0378474726882	10.5462656511495	10.4814285205655	9.84362603002157	10.2855600627975	10.2264561774575	10.4861389921064	10.177243594463	10.1151819289114	10.332347774286	10.3782356510884
AFG3L2	11.5183662845664	11.75902638567	11.3028963128034	11.6095149429655	11.570191399232	11.9292641609096	11.8226220532828	11.9249708648326	12.3997654794492	11.6378575434544	11.6278108152145	11.8238055751919	11.8838132170115	12.6624006488672	12.5414618299717	11.7748077899589	12.3934987493633	11.8382315905034	12.3568030135653	12.3155947444705	11.8165947469422	12.0885137163534	12.2155571607418	11.8499361417406	12.2635657646296	12.2387879640068	12.1459955090468	12.009698300158	11.9252265325472	12.2885509619622	11.8068433065972	11.7900853703128	11.852367772586	12.1781444564774	12.110832179936	11.7147304350261	10.6466079841437	12.0527000201195	12.0515967745428	11.9878028433164	11.7167432099246	12.5619701757207	12.150448453122	11.7339360385763	12.3284124614085	12.3273491928948	11.6114880180645	12.17083058125	11.6361737532095
TTN	6.54714543870455	5.57626353110741	4.63424869964486	5.74247717984548	5.82585399192081	6.33125888473659	4.88843816882128	5.98856955435671	4.84422982301008	5.33258944043378	5.01781053268762	6.31277664258748	5.58578035709597	5.02475368731925	5.58986891530224	6.01591224105786	5.18702110458851	5.80005752124307	5.96230316621607	5.04008996769044	6.12846120244495	6.65591533808802	6.57669362160153	5.52847809492279	4.82602681953726	5.1108173830362	5.58383416763113	6.47933434173611	4.91599284647046	6.13387673528394	6.31431526365887	5.36224582812968	6.23346847823108	5.20669549572828	5.89987888971921	5.67315765384086	6.53955032816476	6.61632764788936	5.93669115089546	5.56635094648544	6.06085082667335	5.40032855055935	5.37104987842406	5.48353237457185	5.19684083233584	5.24828540358684	4.6256782327686	6.80601334069843	6.26120991373672
A2M	11.122123664807	12.0355574691115	12.1970917176186	12.6278086201296	11.9222982621211	13.1509618142553	12.2056022125042	13.2203371519502	12.3310357905449	12.6856175419222	12.4194402835299	13.0393364841815	11.574184467672	13.0777109555927	12.5593329736432	10.9701678223255	11.8945173101037	12.5850513150749	11.6743377730251	12.8478981787146	12.1865334224112	13.1526283764372	12.5573897974839	11.8634127468868	12.8500404017475	11.9669006556565	12.8603718012682	13.205284382905	12.7830261577957	12.6669267228657	13.1658699081198	12.4447055349636	12.8324655055353	11.580270073206	12.6268358050439	12.1618363965909	13.5779971431231	13.1882962175122	12.2533693815936	13.0311333593219	13.2005024829158	11.297888800737	11.678826040942	12.8903351662961	12.690812754831	12.9270205946747	11.8921998151641	12.9606891922543	13.7098426120049
METTL17	10.2375973927707	10.0828570152727	10.2050012957509	10.0558296659981	10.515471643334	10.329191775311	9.91573749191173	9.898910816839	9.71840403722121	9.69133853996721	10.0215024560356	9.55760247749506	9.79378333704056	9.97943323052739	9.62523833225796	10.1735546690924	10.1245817919007	9.28543932790009	10.0388885082663	9.75548329941999	10.1289875568831	9.86703893467414	9.82446004852307	9.14080173506406	10.3933214512608	9.87586512362762	10.2175875727657	9.32353567312812	9.74326574673034	9.73751452028297	9.83002276067477	10.0240603887294	10.1293882818601	9.87277648012631	10.2116854055477	10.5920227335446	10.0390668103052	10.2580936974218	9.88597013344278	10.0983583432734	10.2155071165452	10.5384214387431	9.7585913889982	9.65887713917261	9.65285724123417	9.67435497801848	9.86794158417664	10.2776511880575	9.7726209231326
NSUN4	7.54421960132882	8.19252249296695	7.93530549553986	8.17076609038059	7.11472234480233	7.52921210303698	7.67468722010935	7.81091061218371	7.98913604055095	7.84525102989407	7.56529284431139	7.75916375847893	7.83722747059575	7.71890096036144	7.87921859375607	7.39932482068292	8.05215326390471	7.32143607453013	7.50090631650509	7.39748288828162	7.68517489748848	7.1633320217349	7.59616720220843	7.64274006797347	8.14940635685862	7.47870503543789	7.55901198225377	7.61574300682749	7.79321194853963	8.04385727135407	7.51933685272975	7.62495968898219	7.6150811614877	7.75811332582479	7.68115829692622	7.43017663599196	7.79714451072793	7.35743583659964	7.46615381103134	7.51829539768954	7.8779762770099	7.54906327483916	7.85635698731065	7.54151325198727	7.63957864778308	7.36330803200994	7.90348586347164	7.83870173422586	7.54726895265527
SFXN3	9.53380302477659	9.08334502412304	9.56527690526508	8.46826615857656	9.13812859032699	9.04344275640208	9.11737964373098	9.3589936858542	9.13684282035078	8.43646989303403	9.02886774900153	8.49993475754872	9.53232689575153	9.21204966624749	9.63832874872253	9.25133422793316	8.71324329807674	9.72805343270614	8.75688362983986	9.36087143973827	9.56447255143282	9.02438829763787	8.08521784607608	8.53856454658101	8.34101259587977	9.16835881080387	9.11692871908141	8.89532484008785	9.71489990623251	8.23271639156353	8.65575204463651	9.46843771247195	8.87828219556155	8.97933153739794	9.09622793757375	8.43156947605128	8.5956555742914	8.98453855970696	9.02890696804172	8.32915036246246	9.29531933727782	8.97509638651131	9.36827727086908	8.92170419681708	9.57385814886289	9.35788456320651	8.79700984247931	8.92078019114522	9.01444633270231
MCCC2	9.60724227583917	10.3314462097518	10.1828623091289	10.3362612547649	10.2310382076918	9.92172064302245	9.68556637158046	9.84590124928704	10.3453412684461	9.71247687494396	9.41201220039095	9.51429039379673	10.0131379240429	9.92737413363997	9.87030152836223	9.96313611168171	10.7409597011541	9.6152870520049	10.535300792069	9.09473638800898	9.37353209250318	9.22841994662236	9.44683986285358	9.3785709178996	9.84346462802107	9.72547627801571	9.44565079551455	9.48293100231001	9.51372966822153	9.8416228248327	9.5794721236512	9.39711144775404	9.57383993785951	8.14874355562661	9.52005530078454	10.4100564166616	9.18234779407835	9.31823246320363	9.74619249763188	9.82690452527706	9.43262419359764	9.57269555958705	10.7044828589106	9.22041897573056	10.3559579652687	9.42125837716265	10.3427189612394	9.49453026324054	9.12821843056246
PRDX5	13.3760806096719	12.5838118073018	13.5541651656689	13.4583172110537	12.9932994071746	12.7354129107731	12.9712763468274	12.3557714541347	12.0841513204287	12.494723106411	12.8127620281326	12.8849022722339	12.182383800089	13.2720960377908	12.9208249295283	12.0741170384414	12.221916190987	12.8980748285506	12.5306351846163	12.6078162166856	12.3545680016129	12.7928423409849	12.2404666892541	12.763948779244	13.0284374951565	12.4132489602675	12.687697607357	11.9605500810062	12.4578142125063	12.620307928955	11.6244998512615	12.318472763294	11.657216832033	12.3471612493169	12.0349162025725	12.5535106242492	12.0811883111963	12.9587353062948	13.0985474154336	12.9674617044602	11.9174653220066	12.0907194812377	12.2500567640166	12.1077485055315	13.1971510237993	12.99630046794	12.4041753532798	12.4874833346195	12.1282821221767
RARS2	9.33989410726802	8.37172257133223	9.07167523018108	8.81202407578209	8.65280538777445	8.67046924531199	9.04627266294906	9.20195684364878	8.51600861450608	9.19413475922056	8.42836476419435	8.82090079003176	8.52125365895651	9.5003997951598	8.83690046751425	8.97704453146409	9.01793928201522	9.00361972666567	9.30599355933831	9.18719554046315	9.50530493177082	9.04069411766379	8.59342414771086	9.08196397323448	9.01849302425198	9.20711585694773	9.13905817797117	9.12013901888346	9.49352295076036	8.92008792548251	9.42681263236718	8.9255357477653	9.09936766395976	9.1020464660254	8.81991568293512	9.1168752035805	9.68075843534162	9.17507447908615	7.88403002888439	9.67845783006431	9.33057666709102	9.05815601552729	9.13047451447029	9.27740890178953	8.71766900464774	8.98564626241641	9.07590799002267	9.14713076952912	9.45165552246748
MRPS27	8.89375106891294	9.83045141245965	9.81613671186232	9.2268930840375	9.724654282245	9.11089766201168	9.00798440391221	9.57289647271203	9.76585085653426	8.96798861178564	9.59382166892763	9.12282033750551	9.42127986644962	8.87785221494867	8.52345747253399	8.31191627987916	9.1085622303261	8.7440681837582	10.0814217364289	9.45597729668125	9.12114048740728	8.72855895929636	9.3691993049179	8.61527957222495	9.39315247572797	8.89586937589072	9.29788520272877	9.08411426194998	9.17603862929239	9.36619402837569	9.02855968779454	9.34651236249389	8.96603005856569	9.07003749792444	8.57104812352524	8.96253524455282	9.46972909561458	8.96728937716486	8.93785830632883	8.90888335236467	8.93312667961957	8.9894963719489	10.217300008518	9.08670358500361	8.95791105339588	8.90504034046812	9.42845930799301	8.66233352105024	9.54038522037581
ATP5O	11.5411617160592	11.9425368492233	12.2873881773397	12.0778390146755	11.7513916561945	11.3288988404905	11.6294234333466	11.8731996381763	11.5964416902413	11.7761623213223	11.7581422647972	11.6655609553215	11.6749237134626	11.9272201836385	11.1918856251845	11.263530630629	11.2966432381786	11.4506068208486	11.9015499191518	12.1332600508072	11.7059932512519	11.6102223064203	11.2387459898921	11.5829584668542	11.771106642336	12.0086405204345	11.5328789832423	11.7139946995047	11.7400168470704	11.3464542541956	11.5252772751906	11.8037825309938	11.6527959757971	11.9640962485087	11.3666113782219	11.4632002636605	11.2886363604149	11.7715214032184	11.6195278628761	11.7107302068587	11.5221715491748	11.4380920740211	11.9891065071374	11.5113756920448	12.2609633870455	11.6008595899664	11.2725643867616	12.0049585498636	11.7426234112715
GSN	9.6242575985736	10.5012202617521	10.1487640718493	9.271841503616	10.232825268642	9.49981049644971	9.7801459553092	9.94321060194625	9.07299110268927	9.76709654931074	9.79818413337849	9.36449192115881	9.24386323498846	11.3514750065995	10.7362460250091	8.35300398279395	8.33423317015383	9.16291575378919	8.17187128041644	9.28223953160343	9.34710201560523	10.1747538763911	8.36093581045102	8.91718150104822	9.57466574763204	10.0287215540875	10.5119400984005	9.37102073473162	10.5127654623886	8.84067972574034	9.94316964580577	10.1856528699201	8.91457633662736	9.38488160473251	9.75843263769745	8.95411767118362	8.96892016501872	10.0423204253228	9.10161553728539	9.07168235990427	9.64298320190113	9.39966182188421	8.45735519422052	9.17312869720445	10.3657717075531	10.6631813389166	8.88941365106937	9.97479337467976	9.5212354296559
MMP2	8.75755958166011	9.27077730468625	10.4656207321379	8.5922946763521	9.28166322151395	8.93543317124769	10.7426884341369	9.42036002486199	9.10107228645226	8.9225280662925	10.5566941049627	9.2698062670836	10.4279893165068	8.59054301354974	8.88491151140088	9.79710340610905	9.09661458393987	10.5688021325346	9.52980655405155	8.52754659897409	10.444863132057	10.2012688604452	9.33003464563031	9.90686244895483	9.0325077746574	10.1261139563746	10.5965781482568	10.1462014976454	11.192885270648	8.82826145838899	10.12089967195	11.2425196322584	11.0155249986579	10.6125874462814	10.3175846426303	9.46493843530169	10.8732420390289	9.70733598705161	8.76060773718335	9.66735195009989	11.9905277616017	9.46902946307609	9.72447068565153	10.6766517589044	9.81846662405772	10.1539370503693	10.7688382831919	9.95649152332081	11.1697914787635
FMNL1	6.00168857639117	6.67618770461146	5.72564355591904	5.74581951046641	5.26502537821733	6.40827278769066	5.40735156135806	6.16771578702162	6.22838860709408	6.08356187106088	5.93455365357157	6.70147019725431	6.35815878537313	4.52238097191586	5.4884256732399	6.90156752197464	5.99956566087587	5.64079701758256	6.6030180150909	7.42804314699359	6.60853265034131	6.490796897481	6.90010221849419	6.27612328834861	6.76612350568517	6.61524199737841	6.31219474358265	6.53861281061369	6.53758161105672	6.24790710675757	6.78072590331292	6.25768929674177	6.94321047298697	6.44350745449379	6.57827855927929	6.31217994655727	6.787346329144	6.34725771487215	6.39055153141544	5.65915451133904	6.99081659549694	6.70239463203357	6.11798307507217	6.43634134864532	6.49346232631694	6.32308746556343	6.58087478987557	6.28384854330738	6.74209597217158
SLC25A18	4.50467409525026	4.82104314597872	5.47667972302025	5.8580558516463	4.03769163899883	6.43822957423913	7.70030000578254	5.29570379704794	8.74920007109429	4.79880392132965	4.50020465109003	5.45695581450791	3.23815546594864	3.75941909629622	5.15984115084328	5.2064897380389	5.83908060566162	4.94835889079733	5.03501776252603	2.18840219067992	5.67709165255607	4.52946959813855	6.4591162487411	4.82946390189082	4.88310793794678	4.50220949147409	4.15718380811646	5.78929230836521	3.46387051316244	4.88192988834433	5.22506744654878	6.07297245445566	4.88803568003221	4.84243616078598	6.38041955643467	5.41775317642845	5.14717374000127	5.82522735265431	4.61430509666431	4.61429428810049	4.92402549178966	4.94031853093431	7.38681083871834	4.86516545785533	3.41230488312123	6.5338083083722	5.76259882036753	4.8198082059897	6.081278136038
ATP5A1	12.8143500332982	13.0540526149595	13.1729600387625	13.0439681867634	13.069326679697	13.299345541675	13.2249008524645	13.3418917748038	12.8653899262755	12.9757691145808	12.9093829012402	13.42876598916	13.2350100604725	13.4288405390935	13.214104245551	12.7797792400034	13.4543335990579	13.270738553446	13.5577976689204	13.2342327737912	13.2984885875753	13.2638742493467	13.1591963427656	12.9926893246617	13.1390609665013	13.0967796829336	13.0376086442427	13.139737753854	13.1502967959642	13.2087768569215	13.1731976655479	12.9359571665044	13.1761275396777	13.1352786356345	13.1456980609409	13.0959594905145	13.432591824263	13.3969251308027	13.0009177296629	13.1052456084443	13.4067095183897	13.2849556321657	13.1967053674986	13.1971791643482	13.2734457378448	13.1031270219925	13.1520544327683	13.2044954997325	13.4575240467534
PMPCB	10.8823046143907	10.8767472337282	11.1358358049117	11.3397182034442	11.246100639136	10.8152399238724	11.0922254983694	11.2546439818942	10.8630520146766	11.1109209196613	10.9042133752544	11.1137602061348	11.4192774451849	11.0543845327104	10.13658934373	10.7396351686581	11.0690940613226	10.5272378761567	11.8730713687893	11.8592448904741	11.1994134921884	10.9260654676512	10.8754503355161	11.1098833606452	11.0018972519664	11.2830887901165	11.0400857803662	10.9444311510004	10.9499821640795	11.6493580855902	11.1859637889443	10.9254237866101	11.3980088257191	11.2018135406123	10.8526860087494	10.7171083485878	10.9303327275601	10.7368122884019	10.3734122937042	11.5011887890761	10.87657883532	11.6900100185714	11.6479108211993	11.0769770195836	11.160744524068	10.8298387881	10.8977592811361	10.94511434193	10.9975829768014
SLC25A3	13.5707902098926	13.9675231265704	13.9177487422961	13.3300234579357	13.7611969557916	13.7675730766363	13.5975362953058	13.9060628749205	13.5836532904137	13.6230479054301	13.5178363069536	13.4019207992848	13.8598744552636	14.1881944304287	13.6084187447808	13.3023531836184	13.6580467597128	13.6137606931455	14.0018734764758	13.8448871685739	13.7604861661947	13.4497154729132	13.5210806814663	13.5035451452756	13.6815412844389	13.979624364962	13.675588816531	13.6350061183883	13.5117689581055	13.7246417459476	13.6396019756079	13.3362387493322	13.6073441857506	13.9975226448492	13.7597004500917	13.7912173346105	13.8551800441694	13.4020367560731	13.6478231015823	13.783612165256	13.7300527227068	13.8673822269698	13.9880370326237	13.6832821725944	13.8349089868291	13.5008665216531	13.7465651252788	13.3539464007063	13.9368817412238
CANX	12.2486102847711	12.6072635144055	12.3131429936776	12.7123492511809	12.2240384187869	12.0245107886365	11.8081429782072	11.8942632038014	12.0641343757841	12.6029815099031	12.1417212233143	12.1232655369981	11.888306267098	11.8513832900544	11.5158967345883	11.6908695520212	12.1001762127591	11.6937394551242	12.476122759136	12.4279409938803	12.2392527455894	11.479918487394	12.372495083092	11.4124327560019	12.075313017266	11.8059315553738	11.9008250319981	12.0018318040851	12.1466721202668	12.2005911445679	11.7821400731624	11.827682604827	12.0119416687772	12.1907415380346	11.6813160147346	12.0536718248599	12.2454149744749	11.4914774962888	11.9512823881457	11.70846399597	11.8978364800402	12.0950926510036	12.3312898602055	12.0692153080834	12.4274202203919	11.9416281180015	11.8496479889805	12.1597481234689	11.7934076811178
KARS	12.9240674939876	13.4816439300177	13.4084835961485	13.4036782105166	13.6858053295571	13.3655825751617	13.0922797141737	13.0032012117618	13.4958372303748	13.1140363228014	13.2763387575441	13.4186058310467	13.6380965828052	13.2181840475591	13.1367424467735	13.2473714911829	13.137986785345	12.9456040456433	13.4156228149756	13.4705345137768	13.4677962539175	13.2349483751914	13.3359078929071	13.4294100108518	13.0151541937231	13.324550949279	13.0526656875248	12.9695913982721	12.9505979963012	13.0661103025033	13.1606470969587	13.51419347323	12.8949899444447	13.620353697088	12.99758835716	13.354810948313	12.6268769074089	13.3518347883972	13.9814241290579	13.2062237184747	13.0671712264297	13.5911166776539	13.0550997141968	13.1977233599799	13.5475003778604	13.6856488187479	13.4429371477693	13.2596221269407	13.0864081978397
COX4I1	11.7061989750162	12.5129585695739	12.4660390351117	12.5073222185194	12.4738188305517	12.3755544799124	12.2310212832355	11.9313116663131	12.3313140664479	12.3430408143601	12.3260017114686	12.4267144497025	12.4884261832128	12.6865354976149	12.4720870965231	11.9499150489654	11.9630856651653	12.1350822287248	12.4173153429263	12.4155923655752	12.1588723769503	12.3340726860444	12.336671591392	12.0740757863466	12.3562324788659	12.5462726260127	12.2383617955185	12.327836797267	12.0258149085813	12.0262040506964	12.254501394413	12.5252526144186	12.081363620108	12.0996736193388	11.9809339293667	12.3312451635132	12.4086990634963	12.3805993237509	12.1243569651713	12.1531287689203	12.330279955766	12.0367025251526	12.1461396033114	12.4313250749466	12.5752011488988	12.7880379421758	12.4290933964828	12.4035907461169	12.5253287845807
AP2M1	11.1269386659536	12.3299451400001	12.439503929539	11.3431168553807	11.9263111926704	11.856661678631	11.8340099617663	12.0859168842003	12.1058407579165	11.7813658613597	11.3635516577829	10.8534015730176	12.6442114096939	12.3468112167929	11.8429211008393	11.1154832864368	11.6662870361018	11.7293165390306	10.6806654373754	12.0987703538096	12.4521717298946	11.24874947305	10.7994297694665	11.067447133862	11.4163589534233	11.9618562542653	12.1283710614383	11.567662374397	12.0833932284458	11.4341439470537	11.353864685458	11.2688788042514	12.351084437938	12.3601060727487	11.9632602470785	12.3154518850328	11.6011509648423	10.6366953036194	11.5453728488711	12.2803024560882	11.9406358731694	12.7068646309199	11.5642952767683	11.7745688272368	11.3069480022257	11.5680682173117	12.2523549831091	11.6766530800031	11.8924900711787
PHB	10.2786511542607	11.2298883828243	10.6240809667533	11.2207343319545	10.5640010200694	10.8260763564148	10.2924310962992	10.8360977469696	10.5618807509668	10.8168221907238	10.4401146691859	10.6691529390985	11.3902043243709	10.9428351174813	10.6838787093488	11.0714292445487	10.4016391587518	10.9495020313745	11.0316557883149	11.5234075833491	10.7517795238545	9.87054897511599	10.5299287738046	11.7765938255823	10.9161307084699	10.8741842651134	10.5492942704081	9.90613433505744	10.8269639967098	10.51607810196	9.87342165674616	10.3924525080993	10.9810433357847	10.9096420149915	10.7161282079678	10.8114815469317	10.0423759409644	10.1503067537633	11.0647382184352	10.7189209816045	10.1810468778754	11.4401456926371	11.6102106533284	10.3777336023337	10.4973457074306	10.7753324138164	11.7621927192844	11.347178527204	10.1929871139135
TOMM20	12.0248292179357	12.4624639297319	12.5626892612922	12.356656365051	12.4708253488196	12.4351411323317	12.2680774502269	12.6603779152855	12.8534901734153	12.4071501022481	12.1434058555778	12.7496477070064	12.4353574694957	12.2025164394155	12.0581145360822	12.6460426946561	12.8164963114985	12.5156240800236	12.6883397097376	12.9610064715013	11.9222060265793	12.1564664585353	11.8252432351611	12.7453141304325	12.3600249800876	11.9908143197999	12.242064604268	12.5859144733104	12.3430682626296	12.2565020931884	12.2454974454614	12.3527314945557	12.3248045573079	13.0841409371597	12.324237656856	12.6047094662523	12.2359458536695	11.8997796612692	12.5284161381799	12.3698670766827	12.1720361526682	12.8633978261915	13.9160676841733	12.3039650680866	12.7522513209185	12.1528835696069	12.7744524917804	12.2170120957273	12.4244313885488
HSPA9	10.0643484365215	11.2844074780718	10.7239706126235	11.302112763184	11.1863007609867	11.3753233962337	10.5276225872684	10.6144394776982	11.3110513269509	10.7645548004465	10.9526357890214	10.7387980699276	11.2151810942482	10.4616911695014	10.1809413771594	10.7035457452434	10.9843722581738	10.4349011812937	11.8222846859163	11.1970581152824	10.9917121387124	10.358143438921	11.7284726459874	10.530708070232	10.8868930754707	10.9109149021901	10.6828482609651	10.7041815476405	11.0922880353544	10.8922641963026	10.6133547767543	10.9498381516209	10.8696675294564	11.3370912071658	10.466225590822	11.1601214697748	10.7493924632865	10.5094632975677	11.0406591091592	10.7299374695579	10.612441568211	11.0022357926291	11.595330472208	10.8733169280737	11.3385885961032	10.6906106506951	11.0221032725478	10.9380350620954	10.6274859407404
HK1	11.7593119053295	11.528622594423	12.5417996368324	11.7114875933516	11.6170991683126	11.6672991866987	11.7481349728717	11.6346136868792	11.5998496299371	11.4646907272643	11.5281869383676	11.0244228826817	12.0794191143741	11.7776264223356	11.3356672541024	10.9148081610061	11.7580078772549	11.7396055352789	11.0803858534366	12.1568014000224	12.3375962588079	11.141932135884	11.7562331393175	11.5285561800259	11.9454913889297	11.077513398785	11.4573393214689	11.1168812975546	11.7254114212981	11.3145430272441	11.3226425028618	11.3826548253538	11.4161657484871	11.8395612675751	11.318626973873	11.257761433474	11.3246323027604	11.121096368912	11.3081894053477	11.7166981601235	11.9932476541979	11.96709185566	11.4579364046527	11.4278449820624	12.1705516612146	11.8080350503935	12.0435782741954	11.4553580467923	11.2664258218429
GOT2	11.8181647260837	11.5292436163924	11.2747153445324	12.570186346221	11.8370298397118	11.2382900835076	10.9330170925404	10.2682612702648	11.3262491389702	11.106255394438	11.4633613967438	11.1016316935484	11.7601751960713	10.9646195597343	12.1003903298729	11.3164891517394	11.8572991295174	11.0010048871678	11.4592425599185	11.8551744950325	10.6854759199842	11.2305530894458	11.260542055508	11.3326922715437	11.625506121038	11.5829924786777	10.9563173446275	11.1158324286712	10.8970475187839	11.4718941419924	10.9857131700132	11.5465877581561	10.956596138765	11.0068905619076	11.5325088564951	11.9708734216804	11.3771194099295	10.9670922160069	11.3315148901439	11.3328885948232	11.0501703978657	11.1614411787641	10.4693080663857	11.7510339209794	11.9172060928621	11.6463264922647	11.1117101554459	11.6978298436714	10.7690543119419
ACADVL	12.0974070210486	10.1931988383393	11.1577258772836	10.3527496988155	10.315905816354	10.9543926315352	10.6203325602959	11.1735172443567	11.1869548443272	11.0666509515768	10.8926247770055	10.6897473119476	10.9690432558028	11.4815248899362	11.4792565353371	11.1427191791129	11.3969205769627	10.5075488854977	11.6613380977499	10.6888473738783	10.6108836571931	11.1261572289072	11.0094598504133	10.7616260246035	11.5806279104573	11.0249754844626	10.7600088187668	10.9042462383356	11.0218121297144	10.788361896502	11.1145498751688	10.5960378364588	10.7958667671809	10.3891559189983	10.5913792854653	10.8972502593477	11.3707179166516	10.8010777997748	10.88178466559	11.0068975727349	11.2135222610862	10.7050818985112	11.0245962340699	10.8415688291197	10.8526246976079	10.5254119666661	10.2897163332309	10.8299812872584	10.6997340642508
TPP1	10.6170369159157	11.4869853304916	11.6609193897367	10.8478839626407	11.6898802433121	11.1742640314118	11.2010683645264	11.2584277140248	10.8229639934262	11.4406191834695	10.9260196747986	11.1201365707985	10.8999996476656	10.9549747193762	11.3601179138168	10.9569354253381	10.9532866658662	11.2194858603123	10.3096916136884	11.823914630794	11.2740068590345	10.8404654802107	10.8333536723787	10.8700760842703	11.3037473583603	11.3844934446021	11.1026922393511	11.8725918613622	11.5291910644627	11.4033391261147	10.9506386965459	11.5357223957817	11.4901585353371	11.2091189649375	11.3219461495956	11.2849589974687	11.5625429853876	11.1627832061087	11.3463511091661	11.3474270193075	11.5638336002431	10.9888698024176	10.7568371766514	11.4510813007942	11.9594906715324	11.6300147041309	10.9844030775677	11.1478583152702	11.5141201921649
ECH1	11.3313379760749	11.2472380347197	11.4738640112806	11.6893402250356	11.0805850524757	11.3738227308634	11.3918267801062	11.4256329130463	11.0771194660859	11.4114876843797	10.893285601963	10.735451943037	10.9944885063951	10.9055360056069	11.5428260861698	10.9717900411942	11.4542885479183	11.7077400326673	11.3324847327058	11.8030356741713	10.3399045481938	10.8855339466256	10.7137920279583	11.0205306756532	12.0256375660863	10.489938251462	10.8646783107198	10.7027570922855	11.1220786339221	11.0728232974154	10.3935942438369	10.7388497290329	10.7704376024509	12.6724925247351	10.5560068686415	12.0629187110392	10.7171683061871	10.81011288761	10.8554564031271	11.2787769894776	10.8746655795204	10.4756496428031	11.9524819099997	10.7177064075092	10.6089247201748	10.8538966518031	11.8362448058799	11.3232144502987	10.7183296001451
MCL1	11.5511316696816	11.8115838324016	11.5865849567152	11.3589758699983	11.6883716264516	12.0634031249089	11.5256016533785	11.8617337536489	11.8095327880722	11.1610278865436	11.856501686816	12.5020820769386	11.7808287348568	11.5135088253031	11.4725465056641	12.031538468163	11.9609328873014	12.0496062212656	11.5485554591886	11.919542295431	11.8664856245686	11.4285200519015	11.8357787046552	11.5553890294735	11.6363690787539	12.0757590240075	11.731481552075	12.0065782015845	11.9735717733746	11.6127276781008	11.8247042840266	11.5938123639575	11.787060680222	11.9982760015495	11.870525248174	11.940247187288	11.9498399212412	12.0157577203524	11.6408250539358	11.6615451501376	12.1462198893684	11.8016815808471	11.4830825019664	11.9441340377538	11.8539440427882	12.0844176413527	11.4129379597178	11.4522866864967	11.6360977280681
UQCRC2	11.6169337102148	12.0472481994379	11.9750733203239	12.3050202218649	11.9697952869854	11.8707392168008	11.60616895474	11.8062063738602	11.6275321517786	12.1851822341326	11.9336276032774	11.9417670377379	11.799593227268	11.9036070963556	11.4395679723927	11.4816482367015	11.8754896186202	11.2745537083197	11.5170284142751	11.8123439787838	11.6888775993551	11.6864249908993	11.5815553263991	11.5444111165597	11.8083458977567	12.1423127862668	11.9817565369987	11.8904636662974	12.1256607223169	11.5442016016928	11.5635772059285	11.8158531626557	11.8920219433668	12.0209499692301	11.5844518002399	12.1776605691882	11.8856233217093	11.4367205459418	11.8475762809579	12.0031459233662	11.7903775241467	11.3574708635691	12.3154398263601	11.9318337386167	12.1745044397532	11.6223375610333	12.1163994194485	12.334373041259	12.0486099451158
GLUD1	9.42116237900451	10.0504924465813	10.1685298470973	9.94341634765202	9.71172375114279	10.5243694236502	10.6129544023404	9.98109658116389	9.82859889779681	10.5377987598106	9.56783223402402	9.75369077131214	11.0339575118781	10.7084109150586	10.7388189566721	9.80971990411476	10.5677307674018	10.0786267785361	9.66087488392384	10.5377476152635	10.4709528732818	9.85470704478838	9.7022952139847	10.0811957358845	10.1411486235313	10.578328296432	10.6064740606451	10.416079378568	10.7138851423988	10.089466437407	10.2017039360272	9.93423377606972	10.1085904481127	10.2235732049398	9.83331817162014	10.3359249572721	10.1880013254518	9.47210257489406	9.6103680555668	9.98402319451755	9.97762817495469	10.485725428907	10.19646977608	10.3243006161626	10.3620566306085	9.9998919347129	10.3592663851911	10.4178513548236	10.0384820690459
ATP6V1B2	9.69528519764464	11.445721531234	12.0155382337695	11.972328272934	11.8973352808657	11.6866056615043	11.4712057541385	11.3576190795813	11.0251709910892	11.7856183889816	11.347242542187	11.2971921618541	11.3118004712904	10.9603285293665	10.6623639623402	11.3967176879853	11.3717728334403	11.1376095061981	10.605015799509	11.5939559510444	10.9823019987898	10.5603929293304	10.8657940390415	11.2040942424976	11.558366132825	11.8411208965497	11.384453359919	12.4003004280528	11.8209495770367	11.1831720444274	11.2139385415744	11.5069841847587	11.7595148146903	11.3094595279852	11.694474987166	11.1771933983756	10.8795549161517	10.8283165320922	10.5534507457574	11.1369780432027	11.1446263808405	11.1007733618106	10.638554474395	12.0591761140462	11.7217944292294	11.6794554679164	11.3267429358699	11.2908091167092	11.3631634097145
NUDC	10.5314812473064	10.9990450121096	10.6024664813248	11.0672429809976	10.3528161456509	10.6759125124437	10.2969868556152	10.3716791542385	10.4744269269021	10.4698449011035	10.269126161034	10.876866772302	10.8947177176518	11.3627828918992	10.9681532116151	10.2001922231883	10.6695189057806	10.1178676881512	10.9439908212723	11.0398158093284	11.0885957431104	10.9236245170405	10.6373894143908	10.4664343981275	10.1769741667261	10.5798126641795	10.6170523107355	9.91030475449765	10.5975055114347	10.3108020828257	9.82969829958858	10.5668370719406	10.7613510422365	11.2435240758767	10.3598986941234	10.1906834854758	9.94876837766732	10.462524361749	11.032021844297	10.9267785037308	10.1503839408594	11.1415709292923	10.7127085240185	10.0964585902391	10.116139166756	10.7377605389708	10.8756258758312	10.7985700701555	10.653933357193
ATP5B	12.4823325249999	13.2029930979542	13.2106410590465	12.7732544116238	12.7658457028043	13.1280757039575	12.7340270572578	12.8766003979204	12.7769932634483	12.6577442720954	12.6904662036699	12.6685825449	13.2338230656475	13.60460094749	12.9482630047849	12.7970512908058	12.8641724064789	12.8259904869974	13.2988803691852	13.2851939783179	13.0457318513592	12.5263953124455	12.7878774670508	12.6610717167409	13.0312878374121	13.4467843992724	13.1547507184335	12.8240736850735	12.8093987675764	12.9625548066472	12.793160272924	12.7986180073116	13.2930175020335	13.2568322863615	12.7217960096195	13.5926780031027	12.8966436548737	12.4038239769489	13.046590473149	13.0901254898927	12.8404427766613	13.2882907842984	13.0224843336916	13.0080146632843	13.2415259061269	12.8786174923782	13.4493746292591	13.1670451923243	12.764459244395
FLOT2	9.4094414295805	9.96182737927301	9.48392780342346	9.38733817602167	9.10930061129607	8.92283174313269	8.84741872647991	9.06906948761697	9.13807268939679	9.33504697027815	9.26341598624511	9.03898874986491	8.77639169214163	9.2860661808905	9.66843154875881	9.13406548068636	9.20668989701882	9.54581847944723	9.70975942854445	9.26142081542558	9.06119607382437	8.918884788116	9.22790086860413	10.3215164735987	9.66053153395093	8.51244712449096	9.2952115459171	9.07042657556378	9.2033327805701	9.31951124244933	8.85183343036235	8.75137646576524	8.84504674615463	9.30407802229783	8.76599262660462	9.59486215496134	9.00581542701309	8.44384371781027	8.83346383006563	8.7048547293199	8.73177330659703	9.60638118084431	9.15816407150021	9.07997511013933	9.29414077768918	9.52406019471786	9.17787626803529	9.73818271410169	8.86166444082208
SF3A1	9.98884452455214	10.4609580490394	10.1149062038211	10.7123145806289	10.3804097310731	10.3216311960215	10.143257333037	10.7199519418241	10.4421013696729	10.4239156486589	10.5339599754526	10.6693763983176	10.2279463507242	10.2440543301595	10.1158837493575	10.1040352521163	10.7092611846213	10.5001132839604	10.3212439853724	10.652720089348	10.4045973017124	10.410499165823	10.472937949404	10.3888318577388	10.7085041231037	10.5447119825255	10.4692527839911	10.4747133261328	10.1974968639472	10.4624112705361	10.5651024997415	10.0888272002304	10.5477173593441	10.4608543205194	10.3961589912539	10.2527070157617	10.5780997848314	10.2194033023956	10.1594667894863	10.5624606845121	10.4120394953997	10.1643738730361	10.6358683237249	10.4305109508833	10.7051936787404	10.2790341132897	10.535954017635	10.6159840812502	10.5511620558729
CSNK2B	11.4495629221257	11.893349316498	11.8641489932307	11.5624012836784	11.274956978928	11.9484687131423	11.4238444290242	11.5739240561342	11.3456763503274	11.7371822639277	11.2393759623508	11.7790659732787	12.4356280732084	11.918260249561	12.0508594427641	11.7482054311774	11.130835654576	10.938204914467	11.5500964642681	11.9682664689746	11.8799511511959	10.9714990078982	10.6394872319929	11.442059678113	12.2214653811826	11.1253630979776	11.2618792473884	11.3548741573289	11.9709815981435	11.4898098358663	11.230115931509	11.3606934810936	11.7188162500524	12.005307696887	11.5022385962595	11.8837571163048	11.6240423899933	11.0713188903956	12.2852707172275	12.0819221051442	11.6145396181402	12.2216218591066	11.6917784085932	11.5403043679654	11.8909341613466	11.5575244907186	11.7486972852679	11.5974776345556	11.4656592485324
ALDH2	14.0622806072194	13.4385345767415	14.009035161823	13.5154049129967	12.9343204058116	12.957123086759	12.9208342317625	13.4880142066325	12.7708261560155	13.3863701658078	13.1355610014938	12.8089348221296	11.5298028932107	14.4559831685866	13.5135236849197	11.2243496401908	13.7030955071555	13.3989425831275	11.0299449183596	12.5546468844532	11.6584904422903	12.7240706167491	12.691624016507	12.5599852557095	12.8919437195964	13.0656761396918	12.8346634228328	13.1343489850733	12.7501060870495	13.3049766962285	12.4398638609749	11.7923994775789	12.2128383235817	10.7250074568661	12.9151023769255	13.6498510767191	12.3157405611348	12.5395012650997	12.7140454157275	12.5228578333656	12.469584332124	12.4120532208006	13.0516946299365	12.9230940129156	13.4018918752772	12.5026165271676	12.518071092265	12.2597291426262	12.129909873428
PPIF	9.1984593455493	9.49624940620174	9.57157929166855	8.41655437025888	8.53421978160523	8.95324150338936	8.90687962507327	9.03885296939841	8.43737268206065	9.16504014360969	8.71161759418026	9.19006773378406	9.95090131518085	9.49641819744982	9.11381590046471	9.06659727415821	9.19070165583266	8.94201111635515	9.05615921642029	9.45837462135	10.3103187145384	8.78177882112913	9.4831802369259	9.79637104981996	9.33735162109621	9.73923681375253	9.28644570293591	9.20563265054328	9.28192018878463	9.31995051842275	9.06981629430083	8.4582752574098	9.9013606126033	9.7314159683886	9.11446105580495	9.66593398751294	9.08272053616527	8.48361737290476	8.62817859407505	9.51075448729292	9.52538883659207	9.95765153259624	9.43321539405515	10.1693722632204	9.59794255330239	9.11379419588157	9.5849032888971	9.36058631131256	8.94229654515822
APOD	6.82717678079341	8.12794945362329	8.11977276978729	9.97612115161856	10.233771163768	7.58631071528698	7.92501553528742	8.94071558683794	7.03653520279298	6.97403043186471	7.88388983036974	7.60059788529862	6.84263369986609	8.18176449568656	9.49487977917397	8.17810957419637	8.49432799953696	10.0321581755974	6.65759699236306	11.7621713998249	10.554165477513	9.5412428139491	7.3566297926099	7.59091933672869	8.17348376473665	7.95853357603316	10.6528017811126	8.87092719933131	8.70466858709877	8.10968755272352	8.16567255828771	11.5238667127954	8.42354497718538	7.23084819223108	9.74270033410773	9.54403362324863	9.22663737051756	9.7586891832762	8.02878240247614	9.53625110173014	9.01160968667219	7.26645393304578	8.68269056773304	8.43819843780771	8.71858595942053	11.5413908370391	8.20659829533491	9.28009681384579	10.2371741021062
GLB1	11.7806849318696	11.8179277836641	12.1582395004613	11.5954043546894	11.7094668429093	11.5590462557217	11.9403044196674	12.3450553424249	12.4165291740365	11.7944044937092	12.407149571021	11.5819288084238	11.584065233629	12.2698788122783	11.7217383456169	10.8803181936128	12.1512655313901	11.7430588027781	12.203073877117	12.4752614891653	11.7568998598599	10.8686142361735	10.9485606974512	11.985247449789	13.1830767407043	11.6258782128248	11.6289512605531	12.1033878099433	12.1640540016159	12.4028756323679	11.7237633200826	11.6976248456236	11.9606981251474	12.0866955424985	11.6923291135606	11.7808263915941	11.89679064794	11.1744382537902	11.0567867181737	11.9268808127113	11.9457382712161	11.5422420863818	11.0178829457995	11.8983035977168	12.7190854465844	11.8523176540966	11.6044207211373	12.0946916573579	12.0312008071092
OAT	12.9102733907391	12.9631240285415	13.3310006035223	13.0081922388341	13.5699814827276	13.4688751182212	13.4493849473129	12.7517086960111	13.155292601752	12.6685302485878	13.0134465570129	13.1476143619578	13.4544933708639	14.1723225687675	12.780551865063	13.0619061125807	14.1068598727936	13.1031218889418	13.7043756371848	13.4977534340113	13.3203088038647	13.3193526155415	13.0724208798422	12.804296421368	13.3211301653494	13.5831307311431	12.9921408462651	12.7974929314141	13.1379072399954	13.0001979343249	13.0470736282702	13.383225159337	13.3616877713179	12.7448996232298	12.9910680981564	12.9759265834322	13.5083745494629	13.1129320502685	13.082346666391	13.0595988029811	13.1465907901071	13.2906493120785	13.0698471419493	13.1948847156054	13.1796135249053	12.9792304648058	13.0656110166205	12.6395179819159	13.2468008579534
PHB2	12.9067181381597	12.8052700826249	12.8126253700666	12.2794231229779	12.6718477505476	12.8580997249765	12.9428154019639	12.5674358796261	12.2739395119373	12.9061810961138	12.2525527914115	12.4990428656215	13.9960357765969	11.931551210713	12.2215442264278	12.4701321281362	11.5345232098149	12.1880114048971	13.7966949814657	13.168572937273	12.6666363327031	12.4606757651189	12.4807970157694	12.3772541902357	13.0158164421203	12.7747162406407	12.6828252062558	12.598190015022	12.4206260859035	12.6829496084546	12.6512849439082	12.9739201023726	12.6827703517904	12.6544559041468	12.5037864905927	12.8277648510999	12.9312943157849	12.5642359633353	12.4476670068624	12.7819983335852	12.8039577340652	13.1201476250651	13.3974195453372	12.8190124853684	12.6486883302462	12.7056023668978	13.3944509043352	11.9667570544374	12.8968839060454
SCARB2	11.5435729227997	11.6319529437342	11.7229164334615	11.9322407686051	11.5927981653458	11.6880518265467	12.1555505337686	11.8413181545997	11.7452935812462	11.7316815050471	11.8643572030061	12.1092174846817	11.7993130333952	11.7145008059424	11.725340759122	11.7759396485825	11.7156566407436	11.9493125952372	11.9863169771046	11.6673966036709	11.3584284752085	11.3975483381316	11.1880342225225	11.6343840309117	12.0470323175028	11.4818606818499	11.5444464446405	11.6692452364189	11.7643951739779	11.7200557527774	11.6051071403276	11.928298262348	11.5927043018563	11.5694519294478	11.7094884041935	11.1465139611143	11.7873536923195	11.6108807858171	12.0979341448635	11.3145416252922	11.8835577970357	11.2037482999031	11.9231558719492	11.4225380189624	11.5225764313041	11.9234836865885	11.5883646049084	11.1743527916936	11.8328887100833
AKAP1	10.4970973316749	10.7826259762881	10.6494223325511	10.3610646577266	10.5656387220402	10.2582174979115	10.2888987737296	10.1852184255608	10.4066494050489	10.596152530544	9.7655261488429	9.76843566312636	9.6618347990256	10.8806468703043	11.0385187292092	10.343088022028	10.6207350680082	10.604865779841	10.4221299036452	9.58141918074699	8.63083202203726	10.0893109533775	9.70229062909057	10.4879789842326	11.091507777285	10.2634947825585	9.88216123447253	9.78395600172218	9.98325247637463	10.52831891233	9.62848964738033	9.41741152909627	9.62823554346212	8.73985253434312	10.0647011516255	9.86225593434999	9.11580332435999	9.66159716846162	9.57077513677441	9.91096088084144	9.27875279419787	10.2303493768178	11.1380365564162	9.09787495359369	10.4942199215605	10.1396510979473	10.8915329349528	10.8756014224864	8.78763921740127
MRPL49	11.5649725632892	10.7982838577825	11.1091457011638	11.8611528341011	11.4866218689893	11.2452882671565	11.6049738379904	10.67807718841	10.7413902990542	11.7330602462727	11.5430381054411	10.6196220923174	11.177045734375	11.378538175014	11.6054100670138	10.8575806227964	10.8795694658364	11.6841735313642	11.3492524741644	11.2018114918617	11.5724108059059	11.1542883908723	11.5425134399093	11.7107715710173	11.5397859756365	11.0209889643984	11.0461397348415	11.0119651897096	11.0389628728847	11.8650488721478	11.0105281058865	11.3641401280441	11.2270575280183	10.3526625369429	11.190797555776	11.2010855181582	11.1721980843905	10.55792697452	11.658432869459	11.9482306947734	10.9583990130986	11.168007648567	10.6449170821525	11.0015658266048	11.0635090092488	10.8704024819402	11.2517818068245	11.4726928697762	10.8634793296008
NDUFS3	10.2751665567122	11.2557910368738	11.0490248893745	11.4172786974949	10.7884956723512	10.8274538597239	11.0159899249903	10.6352528645796	10.133249736065	11.0212742103475	10.623396761797	10.9269704786562	10.8258269593735	10.7689790771226	10.6298647527009	10.7192219515453	10.6676597684859	10.5838105147957	10.4729852367626	11.2332559615263	11.0200437579758	10.313663636739	10.7190356340343	10.9174898624386	10.6370271959072	10.9007174752792	10.8167871986304	10.3622126644002	10.7303867488691	10.6189481537226	10.0605817813562	10.5618683436794	10.9035429683777	10.2968978577001	10.4033635976933	10.6448188674566	10.8617483773792	10.2817515620732	11.1131066152678	10.7001275628498	10.6181294286964	10.9130367410038	11.0305719648882	10.6585596159094	10.9149656813977	10.9508707915614	10.8680354155134	10.3049764111217	10.7686144220255
UQCRC1	12.0921195455092	11.5340766836055	12.2879541549781	11.7644237883022	11.9894015962121	11.9432173547068	11.6697137641103	11.8885465389334	12.160254659357	11.4582599779306	11.9698865209999	11.8613645592891	12.1046603386867	12.312721323555	12.5633412019139	11.925504371182	12.1819355232918	11.4985415915549	11.7278855776695	12.2414681073726	12.1194018960723	11.9773103371373	12.4419196690332	11.7352623780884	12.1458360053925	12.7229558479616	11.9583605849568	11.8606598516016	12.2339347825411	11.9487709252798	11.3961439655951	11.8248426203781	11.7201262380984	11.8961405111944	12.0159035345221	11.869293475407	11.638549496864	12.1611674774229	11.8435308900296	12.0058806469339	11.5827465070166	11.8268944225144	11.7305631154164	11.780208377057	12.2090314009211	12.5936702969549	12.0191914301861	12.3671528908929	11.2817266447652
ETFA	11.4625324349352	11.6626096341164	12.1042989799237	12.3964899924587	11.8095450764413	11.6643423897829	11.952717954243	12.1949442571989	11.4166471290988	11.1567859185923	11.3638051399844	11.9006340112601	11.8380094479677	13.2042140941785	12.0630148068749	11.1956822458563	11.9015985335732	11.589237283649	11.1980791030274	11.6522691242023	11.5699680772116	10.8060001494009	10.9042650577678	11.7410261892161	11.8000930104714	12.4570147718442	11.4080000807292	11.392278778644	11.6406634017197	11.6981359835527	11.2638126031506	11.4413174751132	11.5944641074701	11.3242705715815	11.6590339237026	12.6682583215296	11.4139224668217	11.0097481544407	11.5555813223044	11.9259975647631	11.2351586091013	11.5120293084804	12.0992481860434	11.7932049891876	11.6327816842821	11.402066077003	12.0264857493717	11.7694924148066	11.3424930777996
NDUFS2	10.6797448625309	11.8784061767149	11.6204411623097	12.2269750712256	10.7921086347283	11.3690263709827	11.4377421908169	11.1531460186903	11.7162458696119	11.5136298998888	10.7031742572863	11.6234535550192	12.0706744305746	11.9737558333682	11.3589747546233	11.3430457705735	11.8146845964487	12.2713524287176	11.4223018660266	11.6545425009109	11.3366772630451	11.2104351364011	11.5769221907302	12.1001787317522	11.7752320689688	11.9830395491743	11.3392927433699	11.6756712875349	11.537143642533	11.2226144037876	11.0522304315306	10.5846572106823	10.862638132368	11.4292466656711	11.1890616310012	11.7993544830679	11.0773070982952	11.3485815539202	11.4147660878791	11.8250279309689	11.1440317069706	12.0655773601343	12.2356041139517	11.3469352886695	12.000056706381	11.557972432339	11.7920545274221	11.9477921562832	10.9629097383409
ATP6V1A	12.6954342175999	12.0554633711972	12.1765436431629	11.514805526289	12.1401954125575	12.3424116502044	12.1569611397234	11.6106049825413	11.9593063285375	11.9038155355839	11.8223576751353	11.6805842358761	12.1225544261287	11.7665147072585	12.1402180594859	12.1183846861789	11.9942865869038	11.7180468521394	11.4339109731234	11.7321103189146	11.5343453844222	11.9163209536569	11.6143682884201	12.1032642972096	11.4374760511823	12.0333949303147	11.5974770619032	12.1420669421624	11.5701701124139	11.3883940083463	11.7382648067782	12.0268541421071	11.988612223606	11.8391397533022	11.9087904705115	11.9216130829552	11.8563389059612	11.9766439008134	12.0704586851435	12.0740333034109	11.9072406771828	12.2701521567092	11.3868381971691	12.0982124710883	12.5127856537032	12.2718871103235	12.3788615700957	12.0144147019312	11.8110979898597
KIF5B	12.0629638263024	12.023552648308	11.8593626310681	12.0231922602777	11.508259659345	12.2888918679233	12.0619046391516	12.2580274057198	11.8544769251221	12.3169049618823	11.6757463305818	11.9658748470008	12.3360478668283	12.5123245294662	12.748089250021	12.2271907228988	12.4855778463711	12.3955975665948	12.0004872264773	12.1677807080783	11.8119955128812	12.0223365542973	11.8426884649053	11.8803263575545	12.1339032698562	12.1794409051169	12.0714183838219	12.3008183291892	12.107266603347	12.152799497666	12.2768111411002	11.634009678219	11.9046985393439	11.6254942794866	12.159515159004	12.7769941336074	11.5386464890804	11.9737349337577	12.0925915583814	12.1702357777451	11.8081688785278	12.309836101666	12.5872591685399	11.9765133955043	11.6430275894396	11.9324867267672	12.0592443903853	12.248166667385	12.2309384051764
DYNLT1	12.9488216527546	12.5635924106804	12.9287763199866	12.9801502906814	12.5266481469227	13.1696497735978	12.6835900989918	12.9541328638596	12.7759526024577	12.6148602703538	12.3625145448886	13.2176657375893	12.702978023009	13.472667360992	12.8334155055413	13.1271152533849	13.5801188614935	13.0969369765007	13.0170375201218	12.9935489454708	13.3842987687475	13.2606656875404	12.5948573508708	13.4278775796051	13.000592313222	13.3031524283975	12.937533456859	12.5801487828053	13.050396261275	13.0324714451709	12.7459240642376	12.5434236250672	13.283528417885	12.6133081022162	12.9809235621869	13.160617870694	12.8915650044472	13.0461375174681	13.1421404112603	13.0571532340767	12.959913209389	13.0586951357571	13.161668383872	12.9627982442574	12.4511070279356	13.1859524690648	12.9898203974749	13.1093974543327	12.9757623636511
ACAA2	9.08559267654607	9.81295120650172	9.12073652551763	10.3205522880964	9.26913430179676	9.10288360045011	9.11786622919086	10.4583964292296	9.09584590277001	9.98251027787431	9.56691221497901	8.60980381981753	9.17854329353808	10.3087323333571	10.4839055580577	8.9437751835886	9.22269281198183	9.73691943282193	9.17325410857955	9.54267602442038	9.60559823920022	8.85370296914634	8.93285581289415	8.77588542329329	9.44269228750647	10.0973346491023	9.55989216498662	9.88132109722961	9.73729243013517	9.30663909289687	9.35347247604429	9.11604277045945	9.422155772964	9.37252877288092	9.41587648605913	8.95905122180081	9.68409321280532	8.59269762211173	9.35181332683914	9.0973997517532	9.67730347067425	9.35582459272312	10.1114508281515	9.92299804903257	8.52518164780852	9.49133841023962	10.0176286679632	10.0738672898482	9.43980544288427
HTT	9.01110143350877	8.51012188229406	8.76030279446302	8.88516205022598	8.72109645373769	9.03863206741438	8.08290585843809	9.30097572489639	9.43641131375032	8.78092503616703	9.09542484781249	9.13324369850886	9.10938681040591	8.17499581873812	8.6206894040586	9.69081410332026	9.05057719861566	9.32525080481143	9.09941356528759	9.74350991903944	9.47794774683429	9.24482677912066	8.65485259552297	9.87229888418697	9.03632185902696	8.58227711623501	8.43058928758507	9.03326550791009	8.84137627408051	9.52391523587097	8.81923355979627	9.25619429689428	8.70937490766414	8.53422914066168	9.22902966921817	8.63473791547508	8.17537090236872	9.22656247573003	9.17735961132886	9.05522575708268	8.75171660313115	10.235647729531	8.0970998218794	8.61001049557174	8.97027201392602	8.69578907587106	8.39825779592638	8.57762406962405	8.97637938934498
TIAL1	10.8050725417398	10.6351217605196	10.5123521231447	9.66315524846946	10.1050495993469	10.5368603512403	10.3566038644776	10.167474819216	10.0823205166742	10.0562042165369	9.87870847898424	10.1545122923655	10.9208752018091	9.9379957037506	10.4845199810737	10.2004705542715	10.7880368848015	10.9863153530653	10.9674296666586	10.3274369180826	11.0501153716384	10.2502107804044	10.4890672729705	10.2970690243045	10.1529243773177	10.6024345820684	10.0898962489278	10.0081763585624	10.4316246178144	10.2320130529361	10.4586726724575	10.276770530159	10.8351912643349	10.9194749416744	10.2451606237783	10.462338998881	10.4153492497438	10.4006423602404	10.2931269606565	10.8125631333845	10.5797932639983	10.9604438205904	10.6319174033783	10.3785218567574	10.3716010585742	10.3485491696546	10.4581202841985	10.6789809635507	10.2404668124871
HDAC5	7.17269287011747	7.31528893300112	7.69868209735731	7.85323706010605	7.7092812259128	7.88794077774561	7.21643027354243	7.99939712620888	7.50104039825899	7.56137914428772	7.66836122989807	7.82522552695793	7.07035792961078	7.57412808141515	7.20734270951914	8.19909419410082	7.44705879526442	8.32999991536672	7.30331101969403	8.60318391866858	7.64033800332157	8.12808889884871	7.13878687963463	8.34047516884677	7.66405124018212	6.2771914187728	7.86434247974478	7.57501637840648	7.63403465321822	8.1525079230139	7.67589812463106	7.58660698686424	7.56992971539389	7.82870335672245	7.28547194743746	8.02804884947159	7.64243652879898	7.35276020201731	7.11042515713719	7.99753977091242	7.57309598027507	8.25643763774121	8.39099580703034	7.2264851686722	7.84470228122884	7.73741683917341	7.81929191108649	7.63301645584272	8.47895073862027
GUSB	12.7562001156126	12.2822572886701	11.941045481189	12.1477914616044	11.4719019364216	11.6309302957725	12.2958969195802	12.0899269178565	11.7951177164114	12.1267782619685	12.0936678812933	11.0804816352985	11.9539655798042	11.9636282329708	11.4952976425513	11.3298510651521	11.7664482305382	11.2562214724829	12.151668741476	12.4897656578827	11.7290933597637	11.2544218878864	11.4870104727718	11.2222370246684	11.9539969765532	11.6769081897146	11.3147793737443	12.1921594835589	11.7102282645635	11.533853990004	11.3835394672989	11.4140165698126	11.5949048880418	11.9870691746777	12.0220586831929	11.7098437067004	11.6547793529818	11.4568982037645	11.0966356308144	12.0446112892405	11.4625158058517	12.4886080800263	11.4016175159586	11.4306057256002	12.3201823299037	12.3463682044903	11.036742809701	11.7289993428224	11.4982585587556
KIAA0391	9.67981893470249	9.91782677751766	9.77357949951719	9.78548435422744	9.55723086993298	9.31311494739917	9.75273885880158	9.7520411592875	9.38852341025288	9.85517706516173	9.60162882357322	8.8626583702358	10.2767547776252	9.65621152707674	9.10579234206955	9.97707074618024	8.77357859295673	9.05326314822485	10.3213759104115	9.49187786238197	9.69631906291811	9.06894686464755	9.75841834019539	9.15003339494669	9.58252556708121	9.04660222491044	9.46236333365905	9.3683243124888	10.5123839911321	9.4441984883596	9.2187369182268	9.24673732125624	9.72406440748803	9.13348696632724	9.29156045066576	9.97244914277117	9.16921681755028	9.41792193764139	10.8240852519735	9.18038071201234	9.51930724548215	10.245358588918	9.58899001416117	9.65296574213185	9.45246348690719	9.66813085497683	9.84684638546969	9.39624549682086	9.26471225343427
SLC25A4	9.73954447779841	9.32118738631467	9.50931570298605	10.4609787559773	9.74965512686426	9.43995027270218	9.20964114015134	9.89825855129666	9.45165624853751	9.81408776339757	9.37978814473816	9.70538990782951	8.51239917223118	9.30120926219224	9.13835320069533	8.83945004898142	8.94772304418796	9.08258879667756	9.99683205592892	8.30694679502333	7.95490598249318	9.15849539144212	9.07920731168889	9.14174661939948	9.94102796911675	8.63337660691886	9.24376208321189	9.00821066060826	9.18912303845839	10.2259469690615	8.61436574607812	9.50912873407706	8.42451390074182	8.19011828046339	8.69264926297866	8.7168253538228	8.54071611778102	8.69220549139959	9.28673676135113	8.85773669570333	7.81994566104098	9.06841144561593	9.80537624435114	8.29496736757051	9.14658042344349	8.62446029870131	9.15497251977882	9.03281373346909	8.59994539541543
SUCLA2	10.7710230767883	10.871725851937	11.3164953742208	11.4520486622873	11.3820327787062	11.0653084166065	11.2561974819402	10.5843866227404	11.3460660071734	11.380383679146	11.4659999644032	10.9420980576461	10.7347680380324	11.2493624946751	11.1968714003684	10.3604318793401	11.2586312775618	11.2010585551372	10.8284998896465	10.3906784321396	10.7183436437163	11.0308353948812	11.0675963691364	10.8163757079255	11.1276887312192	11.0753942432499	11.2650641154152	11.0811951365837	11.1205359775927	11.0808974530974	11.2663707691507	10.9586208612255	10.7501852441803	11.619374033681	10.6677830463809	11.6550762876234	11.0588129860425	10.5764210444469	10.7047846629994	10.8036718354319	10.87228626207	10.699918554476	11.4877623211023	11.3186121184065	11.4327981595617	10.8813291249661	10.8581180291019	11.1869976042765	10.840689030704
ZMPSTE24	12.2940121271417	12.777283881093	12.4981820426299	13.1226427939274	12.0227135328893	12.5806658287122	12.5857869306402	12.4297903804259	12.6176912906527	12.6376324331708	12.2626119729482	11.8927845104318	12.6594732889528	12.6932275365628	12.8328130921071	12.483840208171	12.551179048233	12.2485031122291	12.5340513860454	12.3294846734621	12.4858285541541	12.259049108629	13.007776460572	12.044625669724	12.5358476261225	12.4576022429246	12.5499699254293	12.5773455024375	12.6440437279403	12.5300861091028	12.3853725235922	12.7121914359468	12.4619134694909	12.7542503381518	12.7585282558353	12.2231157008452	12.5730648800644	12.0755650534702	12.7279712797462	12.7430141884683	12.4143118306946	12.3178605598191	12.0650700617903	12.6445800607172	12.4958540277905	12.5490320855333	12.2049278003959	12.7932999050266	12.3775185617064
MUT	11.270518372078	10.6375413286796	11.0542172072967	10.8444332426859	10.9292175686916	11.1157148220374	10.9343093101223	10.9444588901349	11.2600773630586	11.0173251144065	10.533484896424	10.9222356906903	10.5496000123394	11.1105815089181	11.643130557135	11.2033853547152	11.5806393566939	10.8538247394872	10.7124151399503	10.5057660596895	10.5000341823658	10.9001166681191	10.6568096647124	11.3022399571657	10.9775387409555	10.4096135819634	10.6928190773168	10.9804838550126	10.9579128216638	11.2818697106128	10.8201941234007	10.6689387741658	10.4475665410925	11.2206395733309	10.7338923272383	11.2645590081178	10.6078251842407	10.9854009868564	11.0212877111003	11.4700690684376	10.6431997043583	10.4641082298648	11.0551064607195	10.6644239950131	11.6704081373431	11.0509408412389	10.3723306417347	10.7189518389403	10.6230097584405
NDUFS1	9.42287816215577	9.05842232326251	9.11215966718049	9.80775204005363	8.8401954229095	9.26401785051178	9.02134621197698	8.92291172133496	9.10728055382303	9.38675979695755	9.26187277166606	9.24486420771078	9.39813827420675	9.32053873745247	10.0848334979189	9.59210884229168	9.2133760770169	9.59732429712466	9.56865435327675	9.59087796595291	9.29935020157193	8.99075617728834	9.82079539132559	9.35918978839168	9.37630269461102	9.47327244587306	9.10729072832882	9.59072226396037	9.47701425506033	9.45902462696694	9.11464445312542	8.86908424672062	9.09353429581327	9.60111273970777	8.97223659955384	9.55188880922993	9.05679661143213	9.03016965999214	9.47052333366241	9.70591087837332	8.98814423378259	9.47499791886777	9.20106335459183	9.18949410928862	9.70341994149099	9.18871855633307	9.41730621640484	9.39344833999671	8.68800465583689
MDC1	8.61101142187572	8.52737863358135	8.77355429692434	7.84160746283348	8.8102805119242	8.79882344857294	8.29905551975187	8.84400745341884	8.86240840491939	8.69682462977392	8.31635000551974	8.79938469524303	9.42800693091456	7.74421327792911	8.42717470759154	9.55677062029935	9.11544546737562	8.40143150296026	9.11762067516316	9.29714161897002	9.11525924476063	9.07480874892054	9.02408211688878	9.13860185411278	8.59520363910271	7.98575232493128	8.52625802774894	8.39496774882242	8.88540255519998	8.61578740161847	8.90879799114902	8.77744534383843	9.04094667585901	8.94850219318941	9.05884428491937	8.61135274254319	8.93105821283303	8.9853299170595	9.06669277552934	9.35626452874027	9.08747985381306	9.38143598879411	8.6346751400826	8.51016394522384	8.88084104672489	8.26298875733884	8.83235849195279	8.72328567545422	9.05747713292259
CAV1	10.2714627944586	11.9041326954925	11.1980484299787	12.3472807781554	11.7180336900104	13.7654780636525	12.2810820930899	13.3818801444459	12.4225238029682	13.1668350694534	11.9404984191371	12.5048182553631	13.4591918646575	13.1495183862676	12.7815306135815	10.9584803251225	10.2981382527929	12.1728871850604	10.6078735341186	12.7646968192037	13.1898584102474	13.0924305571359	13.0324989868121	12.4400290461913	12.17677083347	11.2434777566395	12.898139069008	13.6347953982067	12.9342222557654	12.5653523261539	12.8107724413447	12.1867910793268	12.6437791838718	13.9089622771298	11.9337971567286	12.1534209925684	13.0318209859048	12.5119787118035	12.4417827451616	12.7692774303834	12.6443363131728	12.0840129260803	10.6118845312341	12.7539658617094	12.2977844582947	12.70146481396	12.3839962170074	12.2452381668277	13.2422955260642
MRPL40	10.6412287248355	10.4672923208453	9.79055930544678	11.2748440271637	10.2620803948507	10.1382148337154	10.720080053657	10.0484676651769	9.56679498961967	10.7088482565502	10.1957027897016	10.2109142074444	10.6470358096172	10.0386172534548	9.85530346314044	9.67639418443129	9.5022589871641	9.66649653544632	9.83269906590222	10.5931049832457	10.0082489043008	9.87988247825117	10.1649729020745	10.0741349050329	10.0732186726178	9.32271550129346	9.99813526734649	9.76028931980728	9.46240840745679	9.50415775810886	9.7095906489728	10.1287046637093	9.86122604954881	9.9526340965324	9.98291217132383	9.44689843366372	10.3405778459186	9.91274206606623	10.9277800357698	10.0482840105408	9.99583285488544	10.3354680705379	10.1406276004032	10.2083761818278	10.3048769624498	10.6538727734435	10.5767094727989	9.16586974250265	10.0874156346476
TFAM	9.06996282314571	8.44342040806142	9.08948443933426	7.92241844979223	8.73529377650412	8.73646562498288	8.64343018920882	9.19241412522641	8.81661342531946	8.95217601055209	8.71298781545648	9.05507876926355	9.74073316578166	8.33101543277361	8.85802542571955	8.26190570834114	8.57177526956175	8.82533946952134	8.54934585446266	9.06305892114921	8.92076573614628	8.68594746979646	9.03166935076949	8.62215847058983	8.59946434716759	8.77128754409162	8.53992975854603	8.10568238571466	7.97123497963912	8.92107002709042	8.80283194639595	8.32131054561223	8.60719930924251	9.04508123731486	8.21539502102572	9.00842955351902	8.51597650568396	8.78951265645763	8.88494858598395	9.45409465394686	8.31174044883353	8.59678617978748	9.17898919064621	8.77297369949537	8.89477623976488	8.39139602579179	9.24044290308416	8.85179035436434	8.42411582510899
SLC25A12	8.80884611678237	9.2776434379757	9.77138588556032	9.51015620937724	9.713217059207	9.36226976844008	9.26613120691334	9.73365693246839	9.76771148341358	9.4693803177831	9.48735771531155	8.95712337703541	9.49864599854505	8.52527688100926	8.22680472584667	9.22723963851254	9.61438529323663	9.51204393018201	8.68362645804123	9.24154467532735	9.61868245395714	9.59767586105776	9.47907046129809	9.19700322235282	8.97231455748471	8.46270204800009	9.64202271234227	9.21472661245215	9.48469573416868	8.89712544110272	9.41528079266338	9.32402028828455	9.31408900683707	9.15878676406104	9.48551910598184	9.3041201524791	9.66325414562996	9.25362379674508	9.10700752297931	9.36508063452845	9.68119360143082	9.00493657892145	9.42275324689963	9.70590319122258	8.81955482990668	8.83831836949317	9.64210197873106	8.91549879168737	9.39809700591088
MRPL19	8.99651650766203	9.23019808887746	9.19328670676517	8.80171194746437	8.44875287849064	8.44398868412881	9.80484433335677	9.08004953771661	9.27987600633204	9.1832724167631	9.14903578187019	9.01160493485909	10.1663268215431	8.3772167929008	8.51802278217024	8.99390654708164	9.27454322958395	9.31275754576011	9.52571432344405	9.64787521277028	9.14806250953646	8.66825888892876	9.57647770175527	9.96567120660237	9.43528023959249	8.79540648003819	8.93907214474313	9.12095001008676	8.78296252047227	9.16783537144533	8.09368601494332	8.44340067758019	9.04361369628401	9.41225785364422	8.86353268699522	9.16729130854447	8.58365163269015	8.86094392214355	9.60300908068065	8.30116960441598	8.44740026735581	9.84943067043815	9.29375940810181	8.77952026371564	9.09676033626682	8.73525793204006	9.6865908737148	9.08675507525537	8.86330055555807
CD4	3.10138996753889	7.86608078397133	7.50153786925614	6.75967454204154	6.1382927120581	7.79173064829458	7.93778509665332	7.2472523830316	5.68975911400748	7.91668606484648	7.13448567999639	7.80199819431026	7.52312292185261	6.76864544362144	6.67826453571521	7.14287633208201	6.80685204232052	7.91931419379575	6.62468118330901	8.41451664942004	7.88980901590866	7.25494433380331	6.14919260150185	7.95007768285554	8.03483379863465	7.91774020470032	8.15313216282595	8.05505464254757	8.30092564375951	7.28880139477139	6.97271841782658	7.81970559141954	8.59989542934783	7.04463377809462	7.82031501937748	7.76296279052947	8.62229225347606	7.21838718153974	7.23399220345548	7.5068239110299	8.29840088415224	7.45502608897084	7.29344968751874	8.1781671486529	7.92200236413066	7.63718315438125	7.95749257878672	7.52126760790109	8.65417185712771
ALDH5A1	9.51608213137779	9.50347372515668	9.90172597428947	9.37571647003501	9.22676840296181	9.56342707542495	8.39481952992779	9.67902538538357	9.82914058532239	10.6555735651063	8.51922351226779	10.2670911607584	9.39977101653313	8.42150364638255	10.2722918316958	8.8694472067729	9.90814344537286	9.05959225317686	8.51799510914635	7.42366619387053	7.71606879033671	9.15753999344594	8.00687993342854	9.95938969245499	10.1336021892056	6.72406542246522	9.20494728405634	9.12126373145485	9.30019501080037	10.8712201875182	9.23553972321997	7.88350235843799	8.6130334304683	8.62300004314678	8.67408627825933	10.1274248984631	8.91707872155387	9.26029946484656	9.88913850536477	9.88957473510759	8.52221393555359	8.27060808287191	8.78167412120448	8.72128741052547	10.0947207823543	9.30314213440402	8.34049194839097	8.79023069764412	8.67655017964511
BCL2	6.82294320374044	7.1163441639946	6.77388895607792	7.26316480604683	7.4404472245196	8.10458141229196	7.53229234594426	7.93091491854953	7.34294157390916	8.04019815425263	7.13597259944364	8.35688996800765	7.40424884186847	7.01924674774398	7.45451425253376	7.90809069661347	7.09898091415418	7.82770659860681	8.64077673346281	7.44530196949447	8.08734744887856	8.84592557168456	8.2205072563034	7.68574865216046	7.82953571480898	7.66242959106343	8.46582872801219	8.63446199461233	7.68966840022392	8.24738919285844	8.61613567303119	8.17514120329371	8.74873378648489	6.47294689945616	8.02167688244582	8.19347342008073	8.98928745826251	8.33529854969298	7.34965114170447	7.86457342997031	8.50089736300799	7.33714515634224	7.91203129715362	8.74749371711607	8.27618050407827	8.0588867118028	7.32548966525281	7.70825766157952	8.88965628556186
BAK1	7.75651095614016	8.13949098304538	7.34283293949092	7.56440484537169	7.18085996035493	8.14334137395134	7.7292230554833	7.41731245777758	7.96075958253131	7.81868059053006	7.32907066061431	7.48470852116157	8.45545586515219	8.56308298807925	7.8033142310736	8.23500802188896	7.9229345909683	7.2504841322107	7.81198215136249	8.2504779737012	8.44351962967645	7.47581123714014	7.67562048242589	7.7365331716971	8.16123721477697	8.43168061956534	7.63850180219666	7.98430508956381	8.44065119002324	8.30557888699344	7.85032375431828	7.21575236007679	8.04396835220644	8.08672963859135	8.09221748262334	8.60798899409772	8.07434968830798	7.66006294320005	9.00817900022763	7.50412140056537	8.14386785770192	8.02179339508679	7.47513596668217	7.96102246607514	7.45040957516797	7.36632133988492	7.17473697163819	8.11762284378275	7.80354995315873
SLC25A13	9.16464574339613	8.63601207010139	8.58990593460435	8.97178420338423	8.41615570393822	8.55479875620925	8.93283524810132	8.90654013845023	9.44142739987587	8.68200511494184	8.60805594247874	9.03046886929192	9.73020738821768	9.00888811962668	8.54363994467525	9.70093335790789	9.35841532532858	8.99310015245192	9.62142365877536	9.06408970877805	9.1233248864008	8.63027808400615	9.74221327566874	9.55495650021657	8.98343628488585	9.83301322855838	8.78399567623435	8.93136965913397	8.88889697599574	9.02603094253421	8.88548567771073	9.19752650748033	8.59012731020417	9.28472346849501	9.50587420825567	9.05344332814813	8.31069911358278	8.73777174525257	8.42260694376539	9.61308740305257	8.72306394955853	10.5863624971423	9.24111271133149	8.74793370039232	9.3705593165342	9.01981165597065	8.92772668180515	9.47181657803358	8.58177336504339
POLRMT	7.7423458221964	7.9852772973934	7.65682739233055	8.38357248287068	7.84329764410226	8.06926264130388	7.55057858426704	8.06453982754004	7.83790654349972	7.89586082443407	7.93551575428484	7.74639465142373	8.22731248830919	7.58518056037004	7.07446378744809	8.61656876386	7.64314873149342	7.08449926192563	8.16121697302246	8.11441160089545	7.99532093161599	7.33881790200998	7.87848218494826	7.9971884391708	7.2244094119396	7.6567871898757	7.71191409113507	7.49740875179107	8.10732863359072	7.47343459892765	7.25842533776463	7.89064302520243	7.31630198053054	7.76966933097374	7.81413887753526	8.19628995673607	7.5730676794896	7.35222739907578	7.45442378162244	6.93476568463955	7.57328550281629	7.88848999107957	8.98525794704976	7.59544367501424	7.58112620776016	8.16736411777259	8.34050782869232	7.40392306309008	7.39434554644674
DDX28	7.10741427577859	7.22853758283607	7.12084868853928	7.11711434702259	7.05693111454725	7.25242949231289	6.7609694464419	6.59971852261975	7.04551804364519	7.16237487488979	7.09301817112206	7.17063839552364	7.16468156966115	6.61315571057218	6.96238063408993	6.73271027895626	6.72612989844327	6.74031957419834	6.62355267898555	7.09312353892966	6.58954681932039	7.17621457393596	6.84836358564354	7.09293433315197	7.14777525686692	6.92726959951067	6.66938156871497	7.42760295277616	6.93736717244996	7.82439946453628	6.85471877145474	7.26600381857638	6.84609993111565	7.12783382350701	6.59946955437738	7.0407135891417	6.82401712808313	7.17205197901304	7.77284350802329	7.43483258592557	6.9439980848635	7.19716837307685	6.88904982249886	7.20111374299886	7.31227274772352	7.11798204685826	6.89185065790078	7.50235436900439	6.93913983061218
MRPS14	10.4295147042097	10.9162603135344	10.7291158393942	11.0124228896362	10.2425324248199	10.6622928343321	10.7659073060726	10.3907059430194	10.5368697718411	10.7912189832254	10.4213982595793	10.7379586267598	11.0146860981755	10.5414953831112	10.7770585444756	10.7939500427302	11.3247800632626	11.1313314770468	10.67404582805	10.7162356217671	10.3999424473799	10.4631091811002	11.2360053096085	11.2678594973503	10.4635743354284	10.1918945386776	10.2254280427387	10.2660136955875	10.4085641729332	10.4603071139117	10.4332145488758	10.1560574717016	10.6623137992096	10.108694329345	10.2588249302543	11.1322164966143	10.5562748792367	10.2946743320714	10.8392270584543	10.7134699035656	10.2545476897205	10.7841550942331	10.8560316907179	10.5795697541436	10.6432723211619	10.6877028555214	10.8670980053489	10.9856187217238	10.3953069493362
VCAM1	10.5873546762902	11.7068788728525	10.7808284416331	10.2191164759943	10.3255708056113	10.7281024812509	12.9406659681658	11.5262077363857	11.2386420837406	11.5012923402847	12.0358796850241	11.4541445272264	12.3163723338118	10.5637763802447	9.38712986268147	12.6006325925419	11.2499021553701	12.2992549624621	11.3597748127542	11.6008551199504	11.831557041212	12.1846968541305	12.1943302607852	12.1926728590644	11.4665146599942	11.0868938722941	12.6090662829774	11.3974275676471	13.4579171725772	11.5243673666077	12.4995543794341	13.547118658106	12.9776253489251	13.1550876400517	13.0568769591357	11.8153452664475	13.1048986286885	12.570783095924	11.0474722713596	10.6939102950137	13.0866446290311	11.973760747363	11.5897891836382	12.2024745349	13.4165068749598	12.9808261049665	13.4916166227398	10.9172518996156	12.120669357508
ATP5D	9.35966765156641	9.11603199344711	9.19338618484572	9.0685359278495	8.69981979832695	8.86388447840102	9.08533236556244	9.19340954600318	8.95279627527178	9.12810931942929	9.3706793433834	8.91118211513196	9.43566167765677	9.35594259025045	8.61410890273595	9.31248457127664	8.62251018678339	8.67197575573281	8.82503764917645	9.02787248530449	8.88867978718266	8.90063257738751	8.89427245186426	8.68551467563677	8.56823052251619	9.48555392284385	8.76752834503008	9.08297289903584	8.86978228345516	8.92391246804721	8.7473623899468	8.86587359047455	8.77201745868307	9.13770585061529	8.85606504327773	9.02999735513385	9.17226672795168	8.71491923631661	8.59839274991111	8.22309125873096	9.18874991911788	9.1083701167435	9.61005471081145	8.89889851117426	9.33877398127905	9.19841594169296	8.71986108507303	8.67166330583392	8.8265478517423
MRPL12	8.07691463466596	8.18803977537515	7.65844103869273	8.04161502146691	7.60192753047286	8.18124567238359	7.67865721200743	7.43098064865302	7.37771188067335	7.57370115312368	7.42741173607618	7.47282462904414	8.63830057307274	7.12371305410833	8.12651066123276	8.19842851973693	7.61620691210448	7.85328687138029	8.65689001006047	8.38298212495861	7.86290535472162	6.95273705448441	8.15793392459565	8.87317520478296	7.77410283264941	8.05192890673939	7.1918070302952	7.72817408119379	7.76136885296175	7.59358354026577	6.94574476346726	7.52628054716165	7.765954034975	7.74786845165931	7.63011700411489	7.44337085168094	7.54029975654832	7.3939464775796	7.89933127142617	7.75890455562919	7.54587314098749	8.20948912793861	8.3341386021535	7.65167787870661	8.05851313706707	8.02848838509184	8.9142062717342	7.77977238429026	7.60544540412477
MMP9	10.0580147299075	10.416188448769	8.18209932811028	9.08866714793577	12.5868837106972	10.8826846943538	11.3720156219488	10.9014826137541	10.8497053613944	11.7170176361279	10.299041892794	10.9813478642663	12.0007704174211	7.59361147879711	9.16741086961231	12.6103555046258	10.9725893442662	10.976181669043	13.0760363480149	11.2178178429391	12.2941512222864	10.5252734547593	11.0909917323666	11.6962262598925	13.3200370100409	11.467183224885	11.3378103654138	13.2069612098362	11.3079705724816	10.314361866779	11.390060991915	14.0273700166534	12.7379627871351	10.3117775999415	11.2295856997697	10.8847862429146	10.3254695059386	11.6157834150982	9.84106659104941	8.73830746528788	11.6796376437579	10.7202114188566	11.3591450169188	12.3856329313433	14.1298161037509	13.218833421071	11.7431181881765	9.92849365159075	11.8130698473707
MPO	5.71469935935381	4.90215031996074	5.5635031855729	3.99136928080302	4.99755632803054	4.56415894275186	5.06030415707567	4.74871971954358	5.01829874059418	5.41344656958954	4.83967107000711	5.66060937637618	5.39281927313241	5.08889264949539	4.22029257125654	5.97475205492785	5.08885875815262	5.02632147874252	6.06979025966626	5.20621964752127	4.61187873806732	4.46803601214018	6.03241826067922	5.33711712463122	4.90804549150923	4.91873470053605	5.06613522676799	6.26047252290317	5.31624807441163	4.83358401132564	4.77934971525676	4.97590415035744	5.44871987626988	5.49762908200788	5.09988047553181	5.90302027247645	5.73998332202583	5.03723273892789	4.49167024719137	4.95087834818519	6.21844501632176	5.1889358815296	5.04039642992954	4.78719477325848	5.07182609037925	5.22435243322813	5.72667307307982	5.87734664435211	5.65340288879891
PPID	10.0768445397166	9.45082448646023	9.40181048507338	9.44750839343939	9.49347861851079	9.75864352306659	10.1100813524391	9.55094759455694	9.59426774108509	9.96517716704228	9.29966884386341	8.95539117748484	10.0910746895165	10.3062123706383	10.2861836211577	9.23114172227374	9.58440071711526	9.60427300213488	8.81490690897299	9.93224334963168	8.92776314994223	9.79053428913755	9.09079954357143	9.71912377197719	9.2951887556658	9.56933975263913	9.92635342466364	9.68020941446566	9.63312528821064	9.71996863473368	9.21868689623114	9.31587970879762	10.1392957885683	9.01676836700119	9.45567079564513	9.64529528143818	9.71456138749876	9.35386740478074	9.46547416732646	9.05102037655434	9.15581508017253	10.1746603736126	9.48255098424315	9.65023207700629	9.27809170603414	9.35769656011053	9.85418104385852	9.39215961937863	9.4756478528376
RNGTT	8.44632841970775	8.03996000081728	8.28932509760281	7.81174316391263	8.42680891925241	8.3294113978045	7.95666095068354	8.42441529497189	7.89164810781055	8.53850128876723	8.09720289926688	8.5424579138125	8.08003701698487	8.27940874283503	7.2322104486404	8.86057289388805	8.64395293546363	8.29310091019976	8.51864602282199	8.77675286567551	8.76476111254793	8.45529462263232	8.92981037433658	8.76745246944051	8.59531860864436	8.70954003278953	8.63354377119874	8.52195387634063	8.62243082497456	8.96158135348618	9.22516745855069	8.33004935039513	9.0983722253485	8.11830258431055	8.57169920971544	8.88071995015691	9.31797015400769	8.93172772771015	7.89442813757584	8.43571823782176	9.04970802274872	8.28908890894004	8.52801273094776	8.749337773403	7.98184924058145	8.36763936607465	8.49146392494687	8.45643793189837	8.83653254263969
CDK2	6.76143627764699	7.15420176000758	6.39132363619204	6.14460284227861	6.56369436258428	6.94128089215584	6.78510354737737	6.9299860165851	6.88887717185722	6.63293246337703	6.70877284637026	6.54645989893218	7.29546575220555	7.37865885039976	6.67440094763127	7.29144210770915	7.17843628212368	6.95155534500086	6.49876958059592	6.86790760942755	7.08098419459487	6.49947088642594	6.8696641847967	6.97501974848702	7.27675791023624	7.11865937060584	6.68652046705183	6.48822702069363	7.24174156044822	7.18069863504225	6.92154991365494	6.86380948810225	7.0692218291164	7.1321608769237	6.89572413356619	7.31649588740463	6.85880077179455	6.44395307879523	6.96401532594603	7.5172354856625	6.90763584161519	7.38109276586806	7.00680646110752	7.16923194731224	6.4016916242001	7.10643574911169	7.47522418321987	7.10650546355086	6.53284888882535
CPT2	8.99431199414137	9.7315042781475	9.48138109034386	9.64458627920525	8.84581869707455	9.68622483053383	9.46353060586377	9.46836429370352	10.1037704403197	9.76412036462812	9.2425153357069	9.35363602352725	8.99293861932477	10.1241145895786	10.2078491207489	8.81547023918782	10.0754871050133	8.81716370897932	9.49096767115939	9.07325469566305	9.21110396567968	9.46633631688711	9.07887877798509	9.68755843656414	9.93807505996679	9.7936124124532	9.47269256519641	10.1025084770568	9.43180825691031	10.3337226987888	9.5490301115039	9.34752880281625	9.23275248107735	9.3859891969653	9.13452848610981	8.72981478912891	9.15211216495673	9.1695533844715	9.52481171761839	10.1724700762724	8.98006729823544	9.41239127181144	9.56223879839565	9.67794184184185	10.2082757605324	9.48914510246469	8.86663679842199	9.62915532093308	9.28110797808057
FARS2	8.22602665348469	8.83831609275233	8.70447918272083	7.96502464041615	8.47643231359809	8.78898440451394	8.43684888100056	8.96727488111524	8.55571419824921	8.93939575021445	8.0540698868862	8.30007328123428	8.99231848504156	8.48977870138879	8.56765599405312	8.41165891775263	8.20987659481763	8.29693132184036	8.35155874308738	8.08771493902161	8.54174166242002	8.68443474489044	8.21089004221164	8.26891417813679	9.22449991303481	8.08431997810981	8.60347327767787	8.53933641325799	8.43840663345267	8.86153763589464	8.34865348619232	7.94954619867823	8.73253574168926	8.1424044227035	8.3323153738108	8.49572441511176	8.56649556470752	8.66296273003538	8.64386564300301	8.62741171652909	8.60160780355646	8.17225194256296	8.46144193809174	8.48482081898126	8.84527126324306	8.41540904966065	8.47603357757096	8.26626584930102	8.34734491447869
CYP11A1	6.08527917688472	4.83029148237472	5.01557165226711	1.22000422815816	2.07780731734432	5.42657382739324	6.07304472623507	3.51058145321084	3.636885586997	2.9826685496428	3.64086856634498	2.66602801734868	2.50270815851084	4.74910804654455	4.57242502155437	3.20750402103877	5.6505784957424	4.92102080107845	3.52019680588393	4.34694384480455	2.89953567913665	2.65877428114301	3.07848875116077	2.0224736363773	3.49871258372196	2.00542909287822	3.83296655090301	3.70121113175947	5.67216481298574	2.43418464330462	3.14815464349952	5.07595211547753	6.21111651635145	4.99410701481705	5.76977377530956	6.96814355003022	6.01080250374389	5.45223807700182	2.90438467135138	5.26793611661451	3.59413980767781	2.70871322157675	2.84213186701118	5.74847000829875	5.30460887307557	5.23082045432311	2.41641848911296	2.8434910735175	5.81667892971722
TRAF2	5.61888399391268	5.22656093444598	6.85984674748977	6.72115142562931	7.10900207703622	7.3709354767222	6.63397168379784	7.04730684188342	6.72525785996097	7.20084829982456	7.24527906736893	6.45430054402361	6.82804978656834	6.50815035542679	7.24673005431308	6.95583167855774	7.56160849147562	7.00610258024759	7.58417075488431	6.7992889531791	7.78154594031919	6.6395858464853	7.05014642161334	7.30526614174843	7.85675343601712	6.88826689828281	7.26947653119325	5.96411718217621	6.6697438233481	6.64195129663846	6.43221565992508	6.35141541765016	7.27434526618086	6.46086486337265	7.30538015705408	6.95190747504936	6.07480532443461	6.08060987114876	6.6814494058737	6.71681865211753	6.64206093770262	7.49385192753989	7.0055965931981	6.93031250775808	5.64655986215013	5.5535537304248	7.15067197659045	6.74629314692954	7.03128567981339
SNCA	6.81849689778377	7.18796202359935	6.16816175252494	7.04708819610623	7.02230772907769	7.67011947379886	7.24505285299828	7.32065439049232	6.85079748076549	7.32249231274305	7.21379364901553	7.38053583653091	6.5195033458115	6.34993862502106	7.14411356597973	6.96891787515271	6.81305689193676	7.224620636102	5.74405498898478	6.89926091328324	8.17880043556303	7.84865491971066	7.17884047119794	6.92458010055785	7.15537459852007	7.39649802636116	7.44083240021493	9.14208939247884	7.38597484452579	6.81137572113876	7.20156589412689	7.5368605367202	7.39347743270732	7.11619320602632	7.46692526904437	8.06034776250228	8.15731463480265	7.87893034211825	6.64766941147234	7.13769171760062	8.00492162269842	6.67392095239713	6.81194784258848	7.67926013156235	8.29975580049213	7.18272822541862	6.98636713036062	7.92844473005129	8.29070099281714
IKBKE	7.85099452073851	7.48536857879225	8.01851820445264	7.160724090758	7.0852355004651	7.91015982272102	7.38583380523663	7.20271998193129	7.65872936730217	7.57907712821333	7.66015698735392	7.26789628633806	7.99585345565486	6.91421492297091	7.56502249653559	8.12451432029942	7.41505057082567	7.89867018773121	7.66161045043015	7.74659779013654	8.12784700126961	8.30718561236936	8.02184622611238	7.77766973249678	7.39264898984732	7.37134594048292	7.74151028682726	7.92082527929335	7.05882975821309	7.43813915777481	7.35657891299671	7.72325611397026	8.19570805478375	7.12454108018295	8.2543036873118	7.68011622294349	7.26443448357801	7.5893926553207	7.46285551070329	7.63778610236233	7.94139240300559	8.32649691243875	7.8670838916683	7.9669061237359	7.84880890466505	7.40960703991196	7.9514789440206	7.54840581681675	7.63349926376212
DLG4	5.17257516105195	4.81090553019846	4.17544907119311	4.78282385663194	3.40242592741812	2.64085052407387	4.50178999904816	4.72519647175735	4.86924186599489	3.82368318432523	4.04879078063464	5.01731402239789	4.30211334438608	5.14259466199206	4.47799412881348	4.76829992104927	4.60850739811627	3.70643313556259	5.49500384953027	4.21219398699631	4.85682956361041	4.38185151216832	3.30477122913211	4.63283642654045	4.64086440276398	4.61257625838161	4.9076796061362	4.2890412443043	5.20823923642128	5.23001636107742	5.25025170131055	4.84940212328468	5.0982134299127	4.32321818894912	5.05826072646933	3.70911993980177	3.74593038006767	4.60170810315325	2.29174292931193	3.50118230347176	5.44859059630817	4.24100299457385	5.16187750690811	3.59870118359572	4.10573258854711	4.47136580237528	5.03921495826354	4.16956624674831	4.48958965678063
MRPL28	9.93615484971876	9.40053942385161	9.50629111573465	8.89758139142723	9.22421950952783	9.03327955087222	8.82574143280633	8.76294604961779	9.17158464856831	8.97568377509704	9.14292596921065	9.23543221145643	9.46703549142355	8.7031027765784	8.38873414818221	9.83435142616996	9.32277745694102	8.99623874039851	8.97368732264504	9.49577449747882	9.31614913718545	8.855077138281	9.13930678974572	9.24233740636596	8.83624954055681	8.86453346418163	8.69810003176728	8.79768032939692	9.19838782364633	8.59760454362121	8.24340536748782	9.18084280846515	8.92208899980128	9.02060748389138	9.15834864155875	9.23771141033342	8.8498060284404	9.1241114869908	9.79786754096359	9.13668409030908	9.12443101848713	9.14121052045677	8.67302598625153	8.51132768784975	8.79951767957894	8.93145761834681	8.95528490164626	8.30487011939915	9.1691628768576
ALPP	1.48293809384616	0.890998371830922	0.664454623340309	1.69904873367963	0.809641635379824	1.88858350875606	0.970993500653026	1.05401421573628	1.10948827321944	1.09416376434799	1.42925601542576	1.96926618476409	0.802883063548845	1.80262585715781	2.42709282527057	1.2627392242777	0.914999179911447	1.33807578673407	1.25736309978906	1.10274747827826	0.839408195312937	1.40678045472879	1.52050924764339	1.02960624680816	1.43295566695078	1.28768977638064	1.21349597665356	1.97850866786464	1.91478531164854	0.996609291989041	1.68736129316071	1.26305063606171	1.17159371506017	8.51688337959664	1.70340639804273	1.54759739799653	1.7912464647471	1.66868918981986	0.784350701525805	6.29892124623321	2.44310639511236	1.53587628365759	1.48196484583317	1.26599970137764	1.92055627745112	1.38899347436599	1.22186904031056	1.0285521792141	0.999681129159438
CLPX	10.5392394271975	10.1205267114907	10.0915530054738	10.1229031682589	10.2389378885945	10.057322392505	10.0145600545439	10.4854826278768	9.82653792125881	9.98561071734728	10.0393350754924	10.5826094407493	9.96420518453625	10.8292936280401	10.1412508254894	10.1070994839595	10.3944281273945	10.1413018598819	10.6091101115152	9.52707639730952	9.81566732345819	10.3512230530236	9.97768605368388	10.3451473460875	10.6529828289198	10.5896182852736	10.2254799202731	10.3449373761614	10.3788295078438	10.6894995791738	10.3582034344646	9.99121605585629	10.1487613433453	10.3326674355842	10.1087484883544	11.097142860044	10.2456300678117	10.16195316635	10.6237404592231	10.1364607665286	10.1603953535397	9.77111991727085	10.3148286005165	10.2831835839636	10.0306023100611	9.88903267197164	10.1998240897269	10.4311755997437	10.1364885797534
ENDOG	8.4865662028293	8.32621351613929	8.14914990304011	7.89114920310896	8.52450304676461	8.08696587451987	7.50967707980937	8.3038092822114	8.42051861387855	8.44241192234242	7.69724004818292	8.34824361941935	7.53025166097424	8.39932112459334	8.76583691159211	8.15287721448431	9.3000086522346	7.01573037572772	8.53411943547374	8.39738580836173	7.83062611831239	8.62988529279375	8.84334979423353	8.50425538252024	8.49524185111657	7.08398281316719	8.23190717391602	7.74600419879672	8.09502013212769	7.55243824783926	7.30080829302221	8.1647289665558	7.60056830148788	7.26690560496326	7.40578759473457	8.38300726786039	6.52514099948709	8.42763675933556	8.63570332152286	7.7020932223747	6.87885222146888	7.96339834581496	7.07681869617018	7.73003041756988	8.5945011879491	8.77845908095567	7.97450453315778	8.08873662402062	8.28559632227147
GLDC	3.52796861152908	6.16591515385142	5.76954722616331	4.70149083786705	6.58828468587257	6.13459039819812	6.84823069938495	3.9993704869659	5.26572230118976	7.10215912703592	5.20810010706388	5.76479358359877	7.14227863843837	4.4758553254427	5.2760194104856	6.66762663242952	8.43561984385346	7.18444951151237	5.59788539847574	6.80540480703599	6.69052018140601	5.87496856461233	10.3524808923319	5.9880840825601	5.46367247691053	5.59926095372689	6.84125448488628	8.14024403781705	5.74320095328694	7.04483363720913	7.24845902966097	6.80998929820518	7.00028219961562	5.02729429687279	6.8310003652921	5.6616159368606	7.80573116993154	6.5232249219483	6.64939515823048	5.63415295857179	6.9075246409559	6.75021938511117	6.66487005757916	7.4455428956563	4.93758827363445	3.41773236966468	5.85339814195772	6.70960233116759	6.85440116108876
ICT1	9.3516537240855	10.1761793837312	9.54281772080252	10.0743985286402	9.21210991246133	9.86945843482912	9.35476597045101	9.4559662214447	9.29557816929026	9.7278617588186	9.14596576162401	9.47340622234246	10.4162193839271	9.33463240573932	9.78432370021992	9.79658331638401	9.63480397278246	9.81548865193731	10.3193837789001	10.2096715811198	9.72224041495784	9.20362843857475	9.82489018304926	10.9527721825457	9.67311770478902	9.35091973927705	9.08963903214783	9.03589741306572	9.50571907559267	9.25339440051605	8.94872435661748	8.99725937749169	9.87355823163933	10.0844711881785	9.61674511046684	10.0537404771981	9.44663836110543	9.64415443614427	10.4538198237705	9.67989613387553	9.26780145683604	10.149527777626	10.4458026278791	9.19631638682862	9.43225103544091	9.92846152499509	10.4511708188582	10.0205324813187	9.28213581359467
MTERF	8.42455893403205	8.25215022738619	8.19538106656897	7.45250236416592	8.45400928585511	8.2811149347738	8.83087199418236	8.47743003116125	8.41073837792206	8.49111913893666	8.55503041760419	7.53065056986523	9.06431164299862	8.46510638315535	7.89054214768171	8.76409564332173	8.70742022098421	8.56218860840234	8.59974253462787	8.76536003443189	8.58858385028573	9.01609985634811	9.22353260143507	8.64982416055555	8.11377549869034	8.70585283505365	8.37248029013007	8.35369556291026	8.05118718474633	8.40840999441826	8.85902004533398	8.76508317049328	8.22041218770119	8.43865713931684	8.81247191259509	8.26414089293764	7.94925010102622	8.36498032116444	7.84933816460066	8.95467615937155	8.32067917240271	8.7149711481559	8.77398281296441	8.56275567281652	8.7348809724182	8.54308867601721	9.22534290169672	8.46439585745756	8.3238991823973
DBT	10.1614336315185	9.67902950334119	9.6253590009763	9.83231985426375	9.6958918742958	9.78855739539123	9.57364560469317	10.0605459275075	9.86425782639632	9.38357922180672	9.81158046987499	9.85071513148281	9.19234474521427	9.54492143037268	9.71141264338454	9.92269568241214	10.3613796402196	9.65394066095877	9.9316218513231	8.7185165585395	9.37526731281324	10.2355533309526	9.97307716254193	9.47864429097939	9.57168959167618	9.44097911166032	9.37774495171332	9.74860346715388	9.36616012636794	9.83787472617427	9.82108570329314	9.84970163487724	9.70801789321293	9.64360479930195	9.87558963083784	9.67991207067805	9.32249298310845	10.4220623686893	9.70099444939027	9.8137089159956	9.78469732091501	9.23536235323681	9.26963877811595	9.40781879400232	9.75275508590596	9.76372521129136	9.06779743410302	9.82263238754629	9.84376632873233
TRAF6	8.84736590258571	8.8264518806881	9.21899240893462	9.00027639614592	9.08148690002501	9.00028484779307	9.20602447741248	8.90449222658597	8.97727262413154	9.0601688734999	8.80923837350319	8.83894924651815	8.74277122671108	8.74698349861679	8.87642516368438	8.68184628915752	8.73133515517365	9.18969597048371	8.15926764943658	8.22674115718807	8.27237691214122	8.78140135434875	8.97167071817805	8.46333574797724	8.8116643274123	9.09904582548937	8.91606799216185	8.84659908841143	8.99108160103323	8.91126628962223	9.03053706715019	8.77773005226262	8.4409710867827	8.64106801382218	8.87272412342092	8.55077871668011	8.91737103512638	9.0140256327541	8.52838241377948	8.20917137892339	8.58300037917554	8.16757871512651	8.68645325363431	8.8190840777443	8.936709041506	8.79744996910404	7.88351085058259	8.57700691023123	8.58458975635404
CTSG	7.34443147048979	7.1142249974621	6.59323872132452	7.21264861097562	5.51964002664547	5.93730177928162	6.3259512061307	8.45352436961148	7.53074013752711	6.89474138331335	6.39738593672204	6.61011638834571	6.18347063440457	6.56965741397799	6.65139947513522	6.09485845679661	5.7871388386751	6.38815853334786	5.03904142118201	6.45610417566514	7.05537148934122	6.33311777264807	6.8157373131153	6.34296872845865	6.71650781240029	6.04120617831752	8.16377021840153	7.3378012577507	6.62577750640963	6.93032327197316	7.3216816434916	6.04023097076649	7.45575084187843	5.90610146608949	6.55681548244684	6.1209092677672	8.47830043982997	8.18635470995187	6.17597143202445	8.4999945726586	8.38602167055774	4.26421738147098	7.03936127482864	6.45813211618721	6.49941652178882	7.83863037612885	6.19004094690745	6.88139323205961	9.57371032768592
FLAD1	9.00769434157985	9.39428808150134	8.71141437228411	8.97343061165223	8.21809021137301	9.3894110735131	8.85186379668479	8.8841621224462	9.10869720393944	8.91267291574189	8.88536982369171	8.73189582399561	9.64595378542817	8.68370329586454	9.06127356946788	9.36663629411181	9.23733820789465	9.40265567438319	9.12274285387955	9.46751109937104	8.97711532092598	8.37837744810978	9.09973703568063	8.73966130830337	9.32166996463646	8.82532867200076	8.94694296258719	8.65118877658259	9.00868884397807	8.61702972323456	8.77714976030876	8.54994307659825	9.20005541783557	10.3315270941753	9.23771965483048	9.46304387172698	8.71249209333179	8.93662498413179	9.40844534282442	9.31890451138328	8.88151886819399	10.07735737424	9.53983055500732	8.54174655312316	9.11630808837425	8.28134680535463	9.61202124100596	9.06107357657611	8.47250503333561
ATP5C1	12.8454538802053	12.7930815587701	12.9959500151914	12.5695282419581	12.2522577100211	12.9181584332488	12.6363084582975	12.7519922531805	12.8160619614062	12.7045765606173	12.1015698969331	12.318356571963	13.0912453919684	12.7438745173581	12.9985361866357	12.4552487061183	12.7557653858672	12.8357942450784	12.3063041623274	12.9089788264004	12.293018421969	12.285113752167	12.7815094365978	12.4349392491667	12.7707263539837	13.215862114927	12.5351337553955	12.6831795103711	12.7524555967951	12.6142155696967	12.5317382275391	12.5509259209181	12.4387151748852	12.588580383752	12.6120143505166	12.9628596393507	12.6545051664835	12.557514439151	13.1271064648412	13.0068729601993	12.6159898232529	12.7343802720413	12.9320460939026	12.780747011845	12.8331771849165	13.0848367415978	12.705871837588	12.79408826793	12.6935164361797
FASTKD2	8.50895160864257	8.66791780633549	8.7897813542756	9.12454724042585	8.91789436883562	8.89055186509255	8.47538666969342	9.00035962393195	8.77703170068282	8.55598462321728	8.96416871613144	8.78598249786291	8.91421150993016	8.57663214224664	8.72940046509861	8.88167101184484	8.80674185037403	8.80162058219502	9.19773175224755	9.20118276877093	8.76639543242868	8.47154243969939	8.65637008630722	9.0669785871664	8.93099067385359	8.95915200777344	8.77990703006549	8.52646174487993	9.01431362109018	9.02629223315081	8.86387786207033	8.68217894379566	8.79095709714996	9.60953849883907	8.67129583783844	9.25120170279141	8.81633237617994	8.59044307261887	8.98888365894152	9.03974883963728	8.63866450662688	9.02427874669424	8.65489910247522	8.82996692622565	8.60092300708667	8.48524450633558	9.27400125988334	8.81329928265541	8.60111536758661
MCC	9.40131802573063	8.86408821763094	9.87815265670336	9.26156063210583	9.54251875038355	9.03202241212915	9.57856257867015	8.9588515036053	9.3647914790156	9.14572279468989	10.3362141138508	8.65569314018741	9.4677981207166	7.97861628193327	8.35007828976324	8.15775062630706	8.58639034002956	8.98164485143229	8.82529833037631	8.07996260742249	10.8834798333933	9.85289188542531	9.02275956251594	8.15069324762488	8.26167005717827	9.03501697322041	9.6311525678855	9.41286762304644	9.5400837338901	8.37313377239778	9.70809098472667	9.32991228723253	9.74923864244277	10.2458242674431	8.86425894319069	8.82189315481768	10.316400614235	9.19206322273062	8.38212745951226	9.01511027003379	9.87851905340013	7.39392787654549	8.71645477942803	9.79064269345027	9.03630905464996	9.0767982378519	8.70249573148345	9.0862078589638	9.6420696299035
ADRB2	9.71802499227602	10.1916640570231	9.60182400189204	9.74756480505357	9.50593756098209	9.9667245720616	9.31603099024206	10.1699216201218	9.25273023401803	10.2643521650445	9.62695194699705	9.98871787121641	7.77636828244348	8.86176682909054	8.71001566145511	7.90222917933102	7.54137234708422	8.19807988903491	8.33588855677024	9.2152109358236	10.0704372290799	10.2103458789042	10.0200055477807	8.42250339654992	9.98831587201355	8.02165572280502	9.34181544865444	10.0322147893088	9.94463652069537	9.36107943262424	9.40172346472246	9.63228310412277	9.29909896484054	8.26298387305219	9.1231366855801	11.0958481571019	10.1891844680166	10.4989923323276	9.1781170457064	9.77083195255803	9.53882485836545	7.52166560488512	10.265912344633	9.98882454757285	8.18767621011333	10.2666556148634	7.71191815441145	9.32818684139679	9.57158087484129
PRKCE	6.29066357370554	6.26555849079276	6.51877814055852	6.9209884421598	5.94071189926042	7.29445137620062	6.26762121679423	6.60543655881595	6.08872712756326	7.07110201385648	6.4495888788203	6.85952256768228	6.53651798559347	6.62592783850668	6.94782111488841	6.49982680512316	6.77356174731156	6.85565219871182	5.81252167535508	6.44487732998566	6.40646304295505	6.71438698071905	6.84995935218846	6.75948962152433	7.00564032612867	6.5860884604072	7.03367762300146	7.30982332063158	7.16603452261965	6.75260718457714	6.16918095504545	6.48548266611642	6.60773896397473	6.23966443110348	6.48919375560205	6.58252723989815	6.77979318181907	7.10340663175143	7.24150075382369	6.34762631114652	6.89343762929225	6.54826038472499	6.70465601424226	6.70430648923283	6.14585382814687	6.69245265887142	6.13894898333806	7.03771304787952	6.69240560785961
DHRS2	5.14444858310754	3.68253644298484	4.14161189046664	4.38941368936617	4.70876491584932	4.21789486234197	4.1826592088942	3.59568500045513	4.69672051569858	4.67563058714012	3.24643887150654	4.55874662603618	4.4326688018624	4.48809026144067	4.15990846299824	6.0329403338082	3.97329028378671	4.84075101401369	4.88969175555571	4.36145663063772	8.52224169977321	3.59029325660473	7.69576798471925	3.36457103162038	3.93163635306989	4.73250135268178	5.49210971292356	4.06668444850261	4.89772836611695	4.95123178603255	2.90349193408208	5.15092962436613	5.02852950405848	3.90384131718264	3.62570498613282	5.02635308655647	5.08086516373292	4.28225267250641	5.37904783507087	3.9923808356587	4.80811231844446	3.98788887212427	7.19477222175072	3.97459662750455	4.10729295700058	3.15132484933805	4.18702408139389	4.43181037087405	4.77959048832666
SLC2A4	4.37753921046786	5.10972386217001	2.24536422615851	4.32069211369729	4.35296970285282	4.48986799349532	3.74685963983902	1.17698779112922	2.22835449121125	3.59481676079787	3.65718483286028	2.05956986600524	2.18058041381856	3.22421828414532	4.89521962519905	5.2083685581029	1.82166164824554	1.05881866696085	4.43895907909737	4.97274663919398	0.961609993945098	2.34033096354058	2.88349726312724	3.62202545524519	4.35564265435174	3.62993195122296	3.94244835097674	2.07381029545312	3.1289871929145	2.08854700099795	2.75738280837515	2.60727680726748	4.71433641832988	4.43371962745514	3.03396984450054	3.53617054971101	4.84763443398827	2.18794316505806	3.29958682494927	4.41380134662189	4.55268176090172	2.6099868052457	3.67353788139554	4.18855252938949	3.03679043752806	2.44573914945396	4.37267697090231	3.5393610844902	0.748921448010495
BCL2L1	9.10374550949472	8.71126231269276	8.85978795093651	8.71612615223413	9.09738840723337	8.24712677585759	8.34290477349149	7.63326272867129	7.95410701468986	8.12015454989936	9.10732173585409	8.41997588734237	8.18093756016476	7.99683849171471	9.04585661487499	10.190595627995	7.51857609973568	8.8088133048769	7.49920775394605	9.45819664173819	8.47260023190015	8.65363562291344	8.91027847931259	8.93533048732401	8.60088655855709	8.50454561520832	8.37032612555576	8.42575772291792	8.88666164568053	8.60948943828926	8.75862141606669	8.33570823070035	7.97285010563999	8.21606420805651	8.29354430021142	7.55346220806102	8.04700454938844	8.44870732165692	8.40861759287381	8.6581630552374	8.44311637051931	8.35234289025589	7.47109256697573	8.23770685313758	7.98804854522578	9.42323820620449	8.24966756997402	8.39171066340716	8.03367159171594
SLC25A11	8.97242944727195	8.86980726304343	9.21283729028999	8.98917222394896	8.64878951686816	9.07971570322053	9.08101054009954	9.05251710728322	8.61517772404018	9.55590595650601	8.91863444466192	8.60419403947616	9.38297757861883	9.31690464142188	8.49364993560133	8.94840943125765	9.16529720583255	8.91158777958504	9.54474907468539	8.94756052787711	9.19062510658675	8.6785339443734	8.91914280686849	8.9677427117429	9.64813212644012	8.67349388417895	9.22411614437189	9.3591304081035	9.33825135498823	9.46114584944086	8.85856666017022	8.82340290888666	9.05285982063443	8.8032520650649	8.97114330862644	9.18832043248495	9.34942311357942	8.60540136224674	8.63485587283078	9.57451632926217	9.17352261601441	9.0297180383534	8.63912397153778	9.22281228754043	9.25562347030644	8.69637607386581	9.02750491582239	8.61341856960092	9.15211508111879
PRTN3	2.38296461369287	5.01622650249289	1.46404505542751	1.83036932340554	1.72183722216488	1.60619157066775	0.119978941547299	2.06545305857996	0.488802902263391	1.78262956552458	4.12391081812662	3.74036839415405	2.04635834430637	2.06048313630736	3.66092591369498	5.50158949926857	2.13398732913136	4.82995283769165	2.3321952025151	1.09664238285184	0.773153241188785	5.19279514986968	1.85779552227098	2.18843827339901	4.04853430368534	3.79499012663149	3.88503222696271	1.80122199253446	3.42381331245439	0.907256032065547	1.74441429862848	1.36661093420851	1.71053602182834	0.475757291972449	1.99504739294728	3.79362042319862	5.67877248465015	5.79901281154582	2.61289597272347	4.53267684004662	1.59513458508238	1.47963014481035	2.02389003398141	1.85801577858317	4.48597842374982	0.84983068841118	4.21873514337356	4.57918043178955	2.26804755691513
ATP5L	12.3953168981811	12.8542825589718	12.9390986797507	12.7647849953423	12.898782279743	12.3842145717895	12.7572870230185	12.486898546501	12.1796178787498	12.5311822232467	12.5607565636485	13.2338994039649	12.4880163412806	12.5240004804564	12.4875091480326	12.5295961178165	11.7447110854966	12.6697773093455	12.8994283005717	12.8811337536115	12.1881732538313	12.2884823567891	12.8692119623717	12.7904468589697	12.6223014202644	12.3315128607938	12.3371541209322	12.5133802021096	12.3127795981343	12.5323042342848	12.2281118973825	12.4354766299353	12.6489489769824	12.3896388672806	12.3835852328247	12.2353578167397	12.6680252478949	12.4840526388747	12.52637189734	12.4050853395053	12.4949061354198	12.6924334098853	12.3878591454588	12.5497019560338	12.7385923754852	12.5874418210096	12.8177776766895	12.8252312083966	12.6184431469608
TMX1	11.6594034455138	12.0935573537744	12.078357955062	11.8739829269265	12.2133509577332	11.6141822622865	11.7380158995015	12.2492300816546	11.9866788379315	12.2015908130605	12.2808794030646	11.331635414425	11.70606914684	11.8314870745867	10.8746034549524	11.8302859499869	11.6850150254861	11.0783647604931	12.1806483284366	11.7607132328895	11.8972027351284	11.4549520862398	12.2385431651251	11.5470577905298	11.6829371687174	11.9467136830087	11.9393100795751	11.9617524006894	11.4448764429642	11.7592751363975	11.7004584019613	11.57811703617	12.5547567926125	11.7380631604721	11.7252789521784	11.9781323358841	12.0791658589733	11.2078370442019	11.9746338635044	11.3353269841508	11.7818101165398	11.486099260581	12.140069136471	12.057251593467	12.0302515257362	11.941486273772	11.7305041874423	12.0388690700832	11.6469327678721
BAX	7.3527355326113	7.08146032283151	6.98904855218686	6.59585055246017	6.75372947512739	6.55251832704404	6.72217991623427	6.24209808418911	6.78379260236376	6.37565244648281	7.72329530158038	6.37945106320601	6.12049108504239	6.38689361287435	6.78853844537751	6.21490443506903	6.8724991916366	6.34142577614378	6.01241961413124	6.43719402524515	6.6208691304501	6.26649759802798	6.28876107997244	6.3206907239125	6.82176467217364	6.42225840238936	6.66863208282773	6.69994780012526	6.64080353793396	6.72754162933139	5.72347555770429	6.62377462788324	6.95323578407848	6.26414295771204	6.48506208192928	6.26243607053133	6.01794584139703	6.66867186084486	6.31537186058454	6.81974212993956	6.78969404418	6.7036189504207	7.10925837185207	6.60904972107796	6.3913965521103	6.83593215655689	6.64118082958659	6.4843347317408	6.68469932603811
HADHA	10.4512758255585	9.92314095810156	11.0786127031557	11.0359863935498	10.4661465970749	10.8301668107069	11.3192925263199	10.9184969529074	10.4625530199428	10.3995723089506	10.2481987446697	10.5994149397299	11.379008710346	10.5485746965405	10.4709751342683	10.5052885896848	10.8165581894184	10.5705699767774	10.7109905750254	10.9790799028232	11.1935368593057	10.5527426071331	10.4326834835546	11.3889231174716	10.8678455632162	11.4245602636649	10.5260758560598	10.0872394802706	10.894642189368	10.7317947307842	10.5999978025248	10.5754745478539	10.4945161829728	11.3150034357431	10.3042312917447	11.0803231566773	11.0094336296161	10.6725381365126	10.1145397680395	10.4071611340213	11.0685943696615	11.2203436002089	11.0993283025444	10.7845209139506	10.7403530464517	10.2369324314127	10.8153795863265	10.9034142494293	10.5840326208498
DDOST	12.9183283684945	12.8380862904971	12.3901009587249	12.6444921879119	11.8242980830917	11.755874842608	12.133480685732	12.0318932851247	12.2925909625062	12.4415965591895	12.2128510877123	11.8737849435618	11.9897604494768	12.0774059125668	11.870148915724	11.298575842073	11.9536990257331	11.9029361790708	11.6405095416376	12.504791558294	12.4062884603084	11.257509240844	11.9579035378706	11.9210602576189	12.4682101123114	11.7305019797192	12.0677845717957	11.792164163801	11.8584222477436	11.8841212834375	11.6376709199201	11.8968456955426	12.2483406274386	12.5349089448513	11.7628387783049	12.1901935229483	12.4691695320198	11.6268855747948	12.4679048069449	12.4022294636362	12.1372132328601	12.2558075564673	12.1358662107302	12.1624951839549	12.1023395806446	12.1342037699135	12.3606376587778	12.4956827973844	11.8222632993977
NDUFV1	9.91762136071475	10.664190108125	10.5625181630146	10.8979573066591	10.4108640553638	10.2452449795049	10.5404270998717	10.3848696698978	10.1530625140597	10.5927960176942	10.1820652057099	10.3869125655699	10.766455522252	10.0460942589011	9.72783758993901	9.98439277632213	10.0934188538992	10.4894404408627	10.4874446596099	10.4470754153797	10.4680472864092	10.1202109940962	10.3665268449314	10.2210111329461	10.0830623694375	10.2881301327775	10.2473346842478	9.7788034840989	10.3370329174819	9.99225591807953	9.56937387278177	10.180662866636	10.0854503120158	9.9838526141446	9.97016433727636	10.5257742411432	9.93389119996362	10.2145913194097	10.435104305155	10.7250254778799	9.93831593961932	10.7561547850518	11.5534098083182	9.76799943950261	10.2502758871691	9.90343549449597	10.4825661781825	10.2766614142821	10.0312413966277
YWHAB	12.8443164038744	12.9409769130408	12.7163013953712	13.0859341959718	12.9210158613702	12.9333480110725	12.8458580611214	12.6056086881186	12.6218839834944	12.760530000903	12.7402143373766	13.0530105045222	12.8940133477339	13.181054344545	13.1176894698927	13.0188707068958	12.6071239134453	12.9844554276846	13.0089881998392	12.9282118285972	13.1281962390268	12.8101079994135	13.0221715677241	12.9335105526889	12.4729859134693	12.8751287080716	12.7395651737274	12.9404153408802	12.8459988248542	12.8487388573099	12.6918882320777	12.9070330421878	12.9645553666866	12.5052024473074	12.9194814292974	13.2778740659419	12.6120055549166	13.0970280338667	12.9155929769374	13.0215466419641	12.9058783503065	12.5565631322809	12.7150706091577	12.7628548307633	12.8341185632179	13.1724960058632	12.8905233257118	12.8787965979199	12.9675230665305
VAPA	11.5703770381915	11.7852365698163	11.7623939994084	11.6959114937939	11.7376572868775	11.9555237842448	11.8111888156899	12.1764123723765	12.149615515204	11.5450321664073	11.6844829923065	12.3085216910173	11.7982394771461	12.0667587039748	11.9949345293151	11.7918817138096	12.0440969502732	11.6951293595985	12.1103639844752	12.0195699066296	11.5510552575408	11.8653577076275	11.97696989324	11.5930659166857	12.2489409524427	11.8653621737155	11.7993740263374	11.9875584161903	11.7840371548636	12.0062653928802	11.8268238864222	11.6097072881827	11.6674533215594	12.1015802567581	11.7895403906543	11.5731970845677	11.7296112571647	11.6553336062429	11.8824029510218	11.7238354178854	11.8693561406926	12.0503627778965	12.0686838831489	11.9492541893175	11.9609309088548	12.2139784910164	11.7025492843951	11.8159465590575	11.7316458179031
MRPL3	13.2472981250387	13.423017135219	13.2131722811555	13.0038017851997	13.1202916695504	12.9307831601408	13.1763537864103	12.8309197941133	13.536402284927	13.1413606206509	13.014488677236	12.9393138265751	13.4532786089433	13.014402894265	13.0266114469995	13.7299107615264	12.9615741341401	13.0682500998529	13.4872866099354	13.7028186576749	13.042023372468	12.4471974178236	13.2533152379425	13.6451384912168	12.5750267438144	13.1224559514823	12.7495216976647	12.7485566228941	12.7449185386992	12.3118215262316	12.8080018563053	13.0373976664233	13.3131491828106	13.155112629225	13.264617648334	13.6010487960704	13.0713599557309	12.645229927976	13.4900328001704	13.5664753178367	12.9713224267468	13.8911653948982	13.3556358904544	13.1715776122409	13.5322993025374	13.357808192194	13.6543865334802	12.8945119917005	12.5839019273736
DAP3	10.4343563763197	10.6347464147762	10.4951247658055	10.4666893108634	9.98926953655742	10.018614753784	10.3497551556381	10.1777192585175	10.0992133980953	10.2644167956943	10.1936994343793	10.2465118231463	10.9996255739318	10.0528693415514	10.1096597359286	10.8393155690072	10.7855086681415	10.7690853114043	10.8347154051848	11.3154798004591	10.3225073108268	9.93849242534783	10.7852627119922	11.0495691023014	10.1566623982118	10.3622010094912	10.0820172762879	10.1703006126311	10.3821063285808	10.2502446810558	9.95712865038036	10.0776262128687	10.5612824964585	11.4568957314907	10.2200898807835	10.7030861318536	10.3596439710908	10.3302916606833	10.549006230349	10.4994472742309	10.2610742985947	11.3689430525941	11.4892939314122	10.4720749717922	10.8696267680806	9.98465162106346	11.0742103036267	10.361534608625	10.3620871883265
VDAC3	12.4296699885037	11.612158316342	12.2096765938399	12.4388136940502	12.2951980029703	12.2321873383781	11.8690761212469	12.1304314574322	12.7065316320869	11.8692861650342	12.165417504387	12.1515419098905	12.7445083261307	12.372686287951	12.1132900149498	12.3880871036359	12.4703906449344	12.3817078577184	12.4822316769495	12.2721495068552	12.8550047975059	12.4281896747434	12.8200731801846	12.5502732797756	12.1108905115822	12.6769598641413	12.2059201172018	12.23509798288	12.0441664422495	11.6116315846142	12.1975382847618	12.2337029964828	12.0840273330027	12.3891225876313	12.1763383837153	12.4266460185263	12.0307718664505	12.4140927686005	12.5365537919967	11.9297995174228	12.0963540903574	12.5689352708778	12.1956983344594	12.2743437852046	12.3084430883516	12.6697151479649	12.2721677113227	12.2416086238344	12.2839639793225
TOP1	12.8045322855352	12.9371743414897	12.1096062357298	12.9253665805896	12.9373568991414	12.6077716092044	12.2215328983531	12.264848521019	12.4905265096006	12.4673784554751	12.6716448866	12.8565652002677	12.4389776343756	12.3442479097631	12.3107134544052	13.1259212949951	11.859587003544	12.3870205125316	13.0987055563871	12.8541462708056	12.2845774621356	11.8279228019018	12.7906470247187	12.8761718671293	12.2352729156084	12.4598690741703	11.9601000638601	12.2533681316703	12.194897947283	12.7079758343539	12.102966937028	12.4151977506917	12.3135787573919	11.1423387636062	12.1978468129095	12.4773894518845	12.2386422330015	12.2323012972534	12.5934830975049	13.1052466578909	12.1854447480278	12.5078633796108	12.4335982198461	12.2778409470347	11.9802336711408	12.8527954549674	13.1385479595913	11.9616533503611	11.8203945925029
MRPS18B	10.7945127738602	10.3548796105259	10.6123351266622	9.9621698492224	10.5857075129116	10.5256869443615	9.99397920697997	10.4815420440184	10.6621422877708	10.8682383764746	10.2407405984815	10.5162438505027	10.3630640583712	10.4872582170571	11.0617982333433	10.3166629751455	10.6942108676258	9.88164450868176	10.7895468899912	10.1939594589197	10.2775292434391	10.5711818982866	11.0862802882543	10.5756913552193	11.0153243061055	9.60388546905587	10.0188901979687	10.679880040062	10.2128542483368	10.7656831685774	10.3017064678933	10.1423247218592	10.3051776824671	10.6816248652199	10.0226013303884	10.1478005179927	10.2229534698806	10.3892664520528	10.7591381030066	10.8606136476765	10.2907944326979	10.4169855300754	10.4381630830434	10.3218834608191	11.2982819346509	10.3759880607518	10.5231681504578	10.6523332631743	10.2445503148919
UQCRFS1	12.1809161375807	12.1708501835751	12.6043289777399	12.8984222674716	12.0824298338179	12.30770629011	12.358806120222	12.2405263169359	11.9051876616399	12.5719919669491	12.4251993777888	12.3426386315098	12.3350167912478	12.3381772995579	12.041597555183	12.068937113458	12.1723984419231	12.2628943914034	12.5970229328512	12.6659139010207	12.4272793170633	11.8375542198203	12.2405012736097	12.3086484709664	12.9956503952448	12.5477218916932	12.3104946348659	12.2009249581906	12.1901432011893	12.2503256606589	12.0123916358478	11.8423153757083	12.3006522802638	13.2798003357806	12.096577136649	13.2196489353734	12.2843909375741	11.747484329148	11.9938392083158	13.3497023911574	12.0755226035035	12.1570626635889	12.5311616277335	12.3484880538664	12.4800939251748	11.9561884567319	12.3926407584785	12.6356312930482	12.1848400187571
C1QBP	12.0513029305907	11.1921559369098	12.1896852851492	10.8832061101514	10.9982677969075	11.084346678087	11.2598735828257	11.7172167263861	11.0999989803988	11.5137219218671	11.6730711835428	11.1502302652351	12.1504482944519	11.3198710704532	10.7573625053862	10.9173896095324	11.9595758323238	11.275977219603	12.6455234548592	11.4798153712019	11.5845660808281	10.9903362375016	11.453761138963	11.5371734976557	11.9556865919057	11.2930399252939	11.4362636230139	11.4687464682659	11.5162727621909	11.8080821243363	11.177323292817	11.2327983410341	11.6197754454991	11.2488923489803	10.9217427709794	11.8737199746501	11.4231660831189	11.2718084863237	10.7602134601375	12.2253788748518	11.2232342844844	11.9610721494464	12.0467248317459	11.5486360218891	11.7713159312421	10.9619246058391	12.2192806214995	11.2773911518649	11.2535278353209
NDUFA9	11.176324019438	11.6237603460852	11.0797440989542	10.9234634281349	10.8660231723982	11.3416817079407	11.7592806923743	11.4051228441643	10.978944216817	11.4768924908618	10.9642802126718	11.0718410873303	12.5123804847398	10.7045339660846	11.4559595452432	11.1943899791757	10.6093634503938	11.1297878718648	12.4628094899623	11.6601452366277	11.0718270126131	11.1051673332865	11.1775808666265	11.326412071306	11.3556621784174	11.593950817238	11.4325575590772	11.1350102111617	10.9792801325195	11.3144065075548	11.1517681432619	11.4779965039126	11.2736301109706	11.4307938445764	10.9047881397327	12.0324583586176	11.2400918728442	10.7345783831939	11.539620244592	11.4005203184528	10.8153440655038	11.4258479275748	11.3630007415973	11.2448947871469	11.0252281703852	11.0090062847593	12.0069838031234	11.1933695015935	10.6848459070256
UBC	14.3614551301551	14.2247391931661	14.3528888434863	14.1588692048261	14.3239524347861	14.2842950270891	14.3213718315408	14.2640976463799	14.1684592155985	13.8666601713312	14.141836007854	14.3426494641186	14.1694476637483	14.2338304787657	13.998221952508	14.1923775857272	14.2658809126738	14.3650853519291	14.4191058586973	14.4222673351989	14.2910336051161	13.9392449004237	14.0626267596042	13.8566593445532	13.9441077922404	14.2748694639156	13.9600781567878	13.8862719639762	14.1977789458153	14.0069484878455	14.1089703296129	14.3213403657799	14.1706791040238	14.4286876995369	13.9825863336539	14.3746720568194	14.4242827680905	14.3832674560911	14.1880320428056	14.1133232044586	14.4010754993006	14.2100423103372	14.0149671898519	14.0317378123422	14.2014085756199	14.6382990143806	14.1171662092698	14.0335877560254	14.2172367759149
LONP1	10.3095155755136	9.81907034250532	10.1285986049808	10.7351192569766	10.3090421157339	10.0000976322104	9.57372916507924	10.2192935405465	10.4018011007782	9.90180093726328	10.2465764900201	10.0138114457758	10.4488294215228	9.39841771290031	8.97241695345097	11.0615618966433	9.37167646882707	9.6820795336299	10.3195660033246	10.2953581038105	9.56975100914872	9.50664180723565	9.31981525448116	10.5258608887696	9.98037210419906	9.86816787017024	9.51398137743614	9.26446441642568	10.2846154581362	10.5829648265948	9.26046184337672	10.1579235191542	9.47356289341759	9.9579943786697	9.93745827533902	9.91176796839564	9.17546072828512	9.76058357099891	10.067685499599	9.59478272216741	9.41646378002782	10.4847224155608	10.6916576003726	9.50598240493477	10.1138952815129	9.72903590021657	9.9634612633548	9.53043579548001	9.36683952439155
GABARAPL2	11.1726762708309	12.5452524119408	12.4284415706543	12.6075406914367	12.6235658087972	12.5515770578713	12.1179024645136	11.6577587840198	12.267809355632	12.430895223853	12.4889279239683	12.5238069581873	12.3260389852691	12.8630243229362	12.5423702722159	11.3805665846857	12.3810678326311	12.4988848497319	11.9025673102703	11.8496384937048	12.4052441291525	12.1411846505478	11.5119883076484	12.1617856725744	12.5656985546704	12.1267844769688	12.5740054501407	12.4060840669963	12.1554494663444	12.4918313054588	12.3442165575064	12.6887389939502	11.9634466685796	12.2300666828903	11.8975142332757	11.9162549384405	12.6097018742312	11.9449426103217	12.9664084758914	12.298766268531	12.2960796485183	11.7588415585628	11.7573520870748	12.4713990947468	12.4636768597129	12.0513211159513	12.4275587728175	12.426832127635	12.4436773528226
DLD	11.097835344388	11.245793155197	11.412229905478	11.866711667661	10.8757733449513	11.1336502778918	11.5218405008888	11.4341793222422	11.1826885735945	11.478514446132	11.1210300403034	11.2770794673319	11.6978715780526	11.420470375178	10.4916927879745	11.249887552586	11.3707188155926	11.1407355261011	12.0435746175694	11.7819302644517	11.4370771398937	11.0708360755374	11.7244850543544	11.6421069891594	11.5895320794719	11.934714026387	11.3100079725639	11.4338623744633	11.5007883126596	11.7943077007837	11.2433779639882	11.2882042546984	12.114993076895	11.5695387026462	11.3824769128105	11.5326120271976	11.1883552387677	10.8896395566839	10.5292353183328	12.0582316895722	11.0602070818962	12.2697491162865	11.6824599898277	11.4467624854451	11.8094359692178	11.4145490981598	11.7959697443468	11.6967604933325	11.2454199282319
NDUFAF3	9.43968504912069	9.01217280544267	9.738337699619	9.50183141411059	9.50970039388872	9.66663198365931	9.38361725300697	9.24275396952536	9.0689311364567	9.20291451751954	9.30553898815789	9.81038060155904	10.0591999136585	9.47239739711003	10.1696747623201	8.53492146461979	9.715944664087	9.42922322824014	8.92859150745765	10.2071067131704	9.33244769703008	9.17916690615819	8.64908369058897	10.1530788666807	9.60385923428193	9.28642099364188	9.6217925504531	9.4053408306661	9.5275864747016	9.66229238921463	8.96866535337908	9.55373295690152	9.3616128806524	9.17168771901406	9.22420238302437	9.36742894878146	9.60020005120473	9.191405715918	10.3361134192706	10.1466502585704	9.26130984333291	9.77824225772907	9.20662832931475	9.22079789382096	9.47140453128288	9.86008504862401	9.79075102663825	9.80421073837126	9.5798423780621
CBR1	8.71030777416009	8.94451529652155	9.31444525553479	9.39746436273692	9.42557637463731	8.63523671850902	8.89928652373021	9.0936185372864	8.98984661063916	9.23187900527475	9.3356083057779	8.85257133056882	8.48431861795048	9.48321943411112	8.89041264350776	8.24826299594537	8.61964996759077	7.46569291565912	9.81769871565099	8.76543197720119	9.43199833415276	7.98479724113582	9.06656256438824	10.1797568527821	11.0676597558454	9.56069699708864	8.78779484284461	8.3178317937092	9.02615933393542	9.75019563061377	8.32527621857282	9.55989824047988	8.53626470279476	9.25942668330936	8.68981107266802	8.19367910836407	8.06528471755173	8.40017926052549	8.9137026432716	9.3127672628358	8.45401669103394	8.5062508442292	8.46657695762205	8.0278800167701	10.284703012842	8.59739299126946	8.5799475677086	9.63159088426773	8.40052597538495
HARS2	9.22343582413565	10.1937973648024	9.99495881742195	10.2131557522259	10.1304924415209	10.4231329323771	9.7011159963114	9.93294241324639	10.017446914865	9.2962398854236	9.5045870257227	9.4961345469487	9.94752473209066	10.4875230280467	9.48770339328178	10.3035888706739	9.91400086064602	9.48609448266559	10.4748239628127	9.85087691540637	10.5113267982549	9.74724136370099	10.2611453853539	9.34941614684361	9.84385747083564	9.65856514965566	9.75074533477672	9.36409459175186	10.0076141799666	9.60602667537515	9.63485714308827	9.6904607472927	9.78695062155621	10.4523754120387	10.2802097031739	9.62070663002954	9.37903151535559	9.90710743441047	9.9821853250614	9.46943893034287	9.69523403441995	9.7344755866263	10.2077048664966	9.74992539148485	9.32246652540884	10.055644961992	9.5330919892841	10.2612274403559	9.76378269137222
ISCA1	9.27726048352215	10.2997004963618	10.5182519611779	9.80682332411242	10.3804513677214	10.310372240489	10.2611448994365	10.5832863355304	10.8138185137893	10.439998375065	10.1029092480325	10.5655995239888	10.2396142926051	10.5838175930151	10.6419345722731	10.753834470987	11.1251996141642	10.5607574527305	10.8970570890818	10.4631800573328	10.2805488362564	10.5238194783121	10.3079652690995	10.8927410034802	10.5069179895138	10.6808094845163	10.6142809742388	10.4899153648944	10.9224918497308	10.4906812657204	10.7106439061536	10.26174991622	10.7970572748349	10.5693575046581	10.8550895821381	10.3757363157458	10.8345895157185	10.0956837178554	10.3925727056889	10.2553891748961	10.5398236517558	10.693675741308	10.9416896168655	10.697440840861	10.549083884383	9.9950463298244	10.571761051301	10.8677873262019	10.5381853196508
CLN3	8.83478878714241	9.45875683698221	8.70043399590182	9.24124553074897	8.35808346066818	8.85994967625165	8.58691088912528	8.79508555679983	8.39412802771932	9.10606232674779	8.12440672003439	8.62557662039675	8.91407503152325	9.51044098385373	8.48636423408187	8.17688995427956	8.69285328705659	9.2431050609992	7.55759848724679	8.63606265751274	8.32649510353539	7.66223683747568	7.88209245834333	8.56753993379051	9.57549282647664	8.18326765205797	8.90684235468656	8.45995450082295	9.16304819712082	9.68016636000368	7.76545916201417	8.58316853665332	8.45049824438937	8.37474260541847	8.60817348902321	9.85910703921585	8.71979761218462	7.86130437975905	8.494108148861	9.43216833807363	8.27289264175823	8.31796199957803	8.60818347104176	8.30906656570868	9.04910468925206	8.42258896229031	8.37566221959685	8.78552733922748	8.65875381985276
CASP4	10.5676550548702	10.6319201342407	10.919831664003	9.95783038964478	10.1543304210191	10.0738520248127	9.87275366850435	9.97140890571004	9.32508594184181	10.2512738024291	10.0340947720685	10.3463515593665	9.77649208796575	9.30379935243149	9.37601476755991	9.41020805508156	8.39631749787053	9.95884506716933	8.38054396626305	10.1691893775893	9.74215117731759	9.58910720131812	10.2268383149727	10.1479010418019	9.5618237720053	10.610803118117	9.56205520521737	9.67946725594364	9.71631267177018	9.99505912400388	10.2188347375934	9.9189277696074	10.1688146884644	10.1216461830202	9.78277892226027	9.24385969580339	10.0745164076718	9.80730830744133	9.89920630071973	10.0579514593667	9.92475372594382	9.45675903175571	9.10218989328823	10.1775548310248	9.6804666007441	10.0150635356004	9.4217049939315	9.9428645070275	10.3234853647571
IKBKB	10.6093669455373	10.0490043898982	10.2579997377795	9.65223555924478	10.1418605545632	9.83292474441515	8.70163883216025	10.0136876846964	11.1447249926971	10.1201965462807	9.66992321219412	9.13509593810936	9.84843412853101	8.91505712898927	9.48014005236064	9.19040001271928	11.0492188830065	9.34241509941408	8.43235723474001	8.77083620884586	10.2195605107058	9.65654298006723	9.70665847715384	8.93172805096125	9.35152624559529	9.41106110349707	9.6634792400696	9.58775943581196	9.37974346424149	9.2799441799262	10.1116778899169	9.40755674741583	9.24763932768347	8.76633573464657	9.81391201635213	9.29738684166498	9.35627091732408	9.82126984760274	9.94398669182107	9.06599540146521	9.39181258083511	9.24555530643188	8.7377649987728	9.25061475432133	9.65399968833703	9.32730569642861	8.5288478427764	9.2003058964167	9.60875059997061
ME2	9.68414161422078	10.5767131569021	10.0203547744754	10.3837189065264	9.70207557873384	10.3503397015468	10.4126255212696	10.4278067193752	8.86506003135246	10.5964603448177	9.67272780475305	10.4967796938444	10.7003407895665	10.7200625773068	10.307916513489	9.71238868538168	9.98752855297673	10.9194131599366	10.205934987324	10.5999771051355	10.6391160407782	10.2164229897559	10.3915967540377	10.2378766298279	10.5701505460408	10.983338518618	10.2799106103031	11.0228366127409	10.8100626656243	11.0280739856786	10.7646853328638	10.1931350860191	10.8412758060769	10.4910548514453	10.4562339630137	10.0192804275304	10.6974045271124	10.034482974552	10.7376724542526	10.9317342412182	10.3407830372293	11.3385932571558	10.6245878536452	10.9389212815652	10.688841491854	10.4519011733003	10.7618199121457	10.7602475919372	10.3198001666788
RIPK2	8.65909696857166	8.88516809163899	8.20424165865683	8.54869872516542	8.24641440567434	9.07120253338155	8.73526872553212	8.37840688534076	8.91782000627997	8.74337830192852	8.22928626431545	9.9363676807159	10.6439632878725	8.84085317147321	8.2536400102864	9.91655727128152	7.88666454514009	8.59502702351856	9.11507033131741	10.0985718539897	9.50912898156357	8.67621292106681	10.0109744820562	9.87510325714771	8.89549777614629	10.0949787058697	8.82528195072262	9.48515871216402	9.16639321746744	9.04401519821049	9.24233860930868	9.22418332653508	10.0430245212753	9.31727772225642	9.03822761913962	9.98635270858911	9.07085425107888	9.30959617554544	9.64453466494238	9.13335343678189	8.79730601172178	9.9832142174574	9.79814667610676	9.67888418738292	9.40573544181139	9.73501496682707	9.90010471736862	9.44606303727627	8.66206562851792
SUGP1	7.5888587854668	8.04518681001943	7.95702131224309	8.11060320969161	7.93338225699083	7.77699216992484	7.96588036495237	7.78427389764907	8.02556422254679	8.16364705979228	7.92166402504425	8.18209905491075	7.74243923068872	7.79009998314398	7.27450679606975	7.89775610897998	7.8770539895853	7.67898052384573	7.67154771848484	8.13990868212207	7.72869205600836	7.98626449654916	8.16477054282016	7.73978496316225	7.98911362597828	8.05106798231538	7.76588380848529	7.7913749133221	7.61256308530322	7.06025830185632	7.55877200691912	7.98176990139872	7.83983733229126	7.81693292011076	7.75611363911066	7.76005850103924	7.42065810491377	7.96660774191875	7.77004354108234	8.22255002233068	8.10359331264188	8.0925937319198	8.28088576365066	7.68213250016258	7.70738253254272	7.51488306537979	7.99165165444565	7.65110092858737	8.25331520839242
ACAT2	9.36479696050156	9.10457726366892	9.77397193724216	9.29341141075177	8.97705834974736	9.35455618377418	9.67578823833002	9.41756204835604	8.6131850079178	9.72349661626689	8.39409993875393	10.1107899559537	9.35854000031028	10.4553300974713	9.28687629753093	9.09553838415594	10.4319471619741	9.45908155868089	9.70938093920938	9.835483899249	9.84049391913799	9.15588075604982	9.69630460332462	10.3263898236994	9.65033644677841	9.91765089400504	9.51919295895266	9.76839062203526	9.33876824405851	10.094317103024	9.15629902183793	9.03543806280518	9.41592151309243	8.9960257106574	10.0298415571367	9.37854001736289	9.22537616333875	9.19591546896814	9.95036109455073	9.90313425170667	9.08737293521025	9.94287806559388	9.69810663167908	9.18442312844167	9.52817199088175	10.0594374825853	9.55810458683133	10.8006376193531	9.30620777484724
MRPL9	11.3877951578078	11.4461201952849	11.1246852552794	10.8856799408578	10.768864853246	11.2959428335385	10.8621379064786	10.9427141083292	11.3140282918806	10.4024496464953	10.7621213832113	11.0446109854801	12.0500727111923	10.5343279324039	10.8790949939181	11.7775315997726	11.3086732688659	11.990743388565	11.5333796465491	11.5838852667467	11.0743689235677	10.8607940712361	11.0440156696693	11.3125384310126	10.8471443202798	10.732352563888	10.7823676084775	11.0067239746301	11.1954454169353	11.0243357143155	10.8986772610411	10.9476816060207	11.5283997278533	12.332776886797	11.3655139420284	11.4230455074332	11.1060689045637	10.8880546085825	11.6930718398207	11.6369366420995	10.8432586174335	12.2180738900967	11.8911152958577	11.0350321267128	11.1156481480154	11.4195419989508	11.4263120399347	10.9412498703343	10.9560866816182
ALDH1B1	4.5545145970156	6.09686674676336	6.11018339643868	5.40397519212734	4.94863850283752	5.14165418937088	6.65426605690143	5.75245404231881	5.62736206403568	4.30945066932062	5.86758403975308	6.03683436393921	7.0782156301299	5.52209640601492	5.16856219336738	6.81698171672143	5.79081735591244	6.063286964098	6.10327455654144	6.10948292417654	5.66055075073196	5.97533195538189	6.88169787848979	6.06832218530969	5.7232141328913	6.26081490331996	5.88099464807449	6.26989953217415	6.63293966866823	5.30261229479533	4.9431029579724	6.57836230467396	6.06071176342267	6.58192334550454	6.60673308456697	6.18235608298993	6.2247489124829	5.72361024528728	5.83575957693105	5.74766319606335	6.58045461747103	6.16658391153218	6.5028044254123	5.86627526362536	5.90747794145367	6.62543661917886	6.68866306021999	6.05190894455365	6.03876098633409
ECI1	10.2755439528057	10.3384557260252	10.8338182922005	11.0491046892521	10.2878869927898	10.1843250555606	10.4671194755987	10.3951136897904	9.6068719078129	10.1945174111868	10.2535713260183	10.2437815253493	10.8310278628499	10.8890152504058	10.3622487246039	10.8384422347493	10.7571388702268	9.84089025120234	9.54570953621755	10.4643879947992	9.7114104142827	9.79273613122701	9.73837840517576	9.80773679926191	10.6582903110265	10.1393143370166	9.9548926208072	9.71562143286244	10.4001989042343	10.139586651952	9.56947495238603	9.80254609111817	9.37196674091081	10.3099311460471	9.94006615189177	10.4970037300067	9.74929256918896	9.4424173136965	10.2000069720181	10.0828989413737	9.56611170675429	10.2310296088174	10.5326163856747	9.70445529014111	10.1659227390148	9.95966019304212	10.2445894392848	9.41444487230364	9.87962659107391
SLC25A1	7.71894379298569	8.24644894275769	7.71786283052495	8.40210776500835	7.37819773357771	8.13825387838338	8.4583102252734	7.66817799683736	7.88523756607029	8.47830448513417	7.53258736137787	7.63949121143166	8.02606856915969	9.09689301003695	8.62851917676663	8.17944884664021	8.07274466483598	8.4400485701352	7.23207262358872	7.61805140441952	8.28465987228377	8.08282072303039	7.75334780613591	8.20545654054571	8.5604898978908	8.2411232330715	8.43365929523183	7.80587862485871	8.13111767932796	7.78011583663272	7.46316631160169	7.83788333853687	7.84311203615645	8.3319819286171	7.58684504093811	7.79715762930456	7.73358008303088	7.05105772876011	8.56197217984053	7.92444376775485	7.2474737524672	9.41905931795975	8.51359693831011	8.21981419984086	7.46683427643688	8.47240897346685	8.70499262193211	8.14532896557833	7.77747889504665
HAUS3	9.76629832398485	10.2256836766932	10.0263275657353	10.0365832797751	9.97812210849013	10.4025264973788	9.81494321471759	10.0831168129715	10.4955093980828	9.68328204098792	10.1291075642547	10.1345635237498	10.4149360209929	9.36185563070737	9.7066427838793	10.6339568852221	10.3433587396273	10.6104644911396	10.4547355323672	10.3760524385178	10.2314957707388	10.1046675452845	10.0542522492763	10.5143009088958	9.73764434647143	10.0081630296835	9.79699303036348	9.85244258616502	10.0453295185447	9.79188340479444	10.0766180144507	10.3996261376351	10.5499084322069	10.1894020640563	10.0825852442546	10.1948096620029	10.3146588039439	10.1976813774349	10.4177487383524	10.4101749763212	10.2127352946784	10.6985584801554	10.1829378068765	10.0091182895371	10.1994353111799	9.75037135103267	10.1048721976353	9.7188121410993	9.87371078650276
EIF6	10.7580778550457	11.0788440956546	10.1695650341817	11.1185876210408	10.1382172660371	10.379675648594	10.4845756114504	9.79121434267502	9.63838577177327	10.0532302887144	10.0335356044467	10.3781106864656	11.6944158724712	11.04061124315	11.3248775307875	11.7541333132311	9.4489069375905	10.2232885943473	10.2750545528173	10.7830809854722	11.1827380389031	9.69308702464147	10.2041909807007	11.3336746270611	11.2989270662482	10.8384843874843	10.3816705602446	9.88574639403391	10.6786856948042	10.1209727776065	9.88006804845629	10.4687690178311	10.8699347755604	10.8716498564952	10.5367003547773	11.0680227473919	10.3897692033435	10.2126756014106	12.8493705188595	10.8731446222373	10.1846015271192	11.0354571022189	10.9624990650407	10.2303787225453	9.76692836884132	11.1223641876136	11.4591718486659	10.6678436171993	9.85415199925939
GRIN2B	4.98885800424241	3.69182574521186	4.05006233557073	3.90568520137757	4.70879158981084	2.43349631051275	3.67311812183881	1.79240686056324	4.61067033045344	3.85439497698462	4.62930086393932	5.01881236374343	3.42957298396912	3.22655677297084	4.94121084619431	4.77883630658297	4.74003323308466	3.50614649017183	3.7483496452441	3.86408741883118	4.31651241689428	4.26166969992379	4.75365766836518	1.91456299278221	3.19175544984083	4.13628417721177	2.87828285368869	4.43925370714381	4.32962228063287	3.33249419846916	2.31536798379226	4.98737783124654	2.43490399787026	4.36005916415003	3.92541178032156	4.65012252610609	3.87827922376631	4.17761415663203	4.19438795002233	4.30012376118564	4.36239540252338	3.72502104690913	3.78527312797513	3.89920981189173	3.08416038454609	3.59392888167757	3.70399562621443	4.57126126245224	2.66305115423088
AASS	10.2928105533865	6.60319354573647	8.39981492800673	7.01790710248607	6.96102408723473	7.27748692233359	7.35457698751308	8.98694180736832	7.43170405888985	8.15281299005882	7.74240877901911	9.10999417220979	6.70483745940294	7.4598613711827	7.29702161839241	7.0349466627832	7.51488902084069	7.95210824417158	7.15994604223422	6.59359273117238	7.41680681485953	8.55011744073701	8.72611067710293	8.23667413970924	7.7890425560342	7.97633957533847	7.99755408128648	8.05672728134332	8.60811877154646	8.11647886641204	8.34663627947501	7.89061713926741	7.53193983139619	6.95823769503961	8.06625312620847	6.82158012174522	8.11434063013832	8.09557045226905	7.02014979638677	8.19617870993032	8.81289048493756	6.02322695949858	7.30483581241616	9.00909462925225	6.92423352832422	7.81755553366798	7.2500970424759	6.88891429247435	8.06413085686824
MRPS11	8.5863693063727	8.71357686251	8.68690080201549	8.8515129447282	8.30376899199082	8.29035159635805	8.40890852859518	8.15860105473801	8.28286616551063	8.21320937332855	8.41294337495933	8.3177181026213	8.82339238348574	8.97611347396031	8.77167306304643	8.42494509189375	8.18438154437044	7.88632879395349	7.90009937988838	8.4056511253491	8.53167115968476	8.29394445345238	9.1231820779944	8.528995805999	8.52141326979765	8.41210878814806	8.38520331155328	8.114901871414	8.32274616403921	8.46112343626815	8.30526741876975	7.98320745406101	8.17173457360489	8.29438461460568	8.48873744050069	8.86818316805411	7.91754134377587	8.28822505688814	8.81657583633876	8.61278913766852	8.13166052469207	8.24093640514252	7.93936420441149	8.51977190697179	8.58922237487978	8.21593097822151	8.50845212545194	8.60614816983873	8.2882948337566
VDAC2	12.1078509765801	12.3951361880757	12.5295162055209	12.0474334174512	12.150027757352	12.440119342217	12.1909879419084	11.9779671152604	11.7672720115612	12.2919284045515	11.7452692706346	12.2147935655799	12.8578744991601	12.8017459412389	12.356929213149	11.9242075432164	12.1322812202916	12.3065892136697	12.6088983921184	12.9026933541909	12.8710071230066	12.0008102317394	12.4798080467543	12.4254435688432	12.3460809705584	13.1054273117904	12.4527305513175	12.2593413477146	12.5068329358978	11.9851801943397	12.2340932080208	12.0920855104749	12.3324310250712	13.3634455707479	11.808839924093	12.2047499417708	12.2066331517858	12.0671509704088	12.1827211575831	12.7978398254585	12.1237024040697	12.6884837445351	13.1270510715951	12.3182651460964	12.737467702725	12.4159566779345	12.6105019100973	12.4508168930817	12.4113301101699
ATP5F1	11.8547737130295	12.7653810623151	12.8231052898862	12.8639060119088	12.3232073276924	12.3002104432907	12.3553724627453	12.6629214957833	12.0824191387554	12.5739232043122	12.3635168210297	12.6926845184001	12.6625668782177	12.7876926678998	12.8308267273362	12.1795635013994	12.5442500784613	12.2839483296312	12.5323486192522	12.6226003008875	12.585142213544	12.3282762884883	12.4610871318185	12.526407313304	12.7751647088834	12.7613031907783	12.5905409895968	12.722360717381	12.3940665287905	12.227240843579	12.5881786661685	12.0870142332459	12.4195578783764	12.2927333863904	12.3872962731259	12.4898154141562	12.6969229128076	12.4828019076782	12.7211926456955	12.6487355320824	12.4595904715694	12.6686213338003	12.5510480607829	12.6738463529038	12.7746655576586	12.6410592166584	12.4106662292205	12.7248100889131	12.592309665077
YME1L1	5.27498164082778	5.09078206729781	5.13055354791241	5.28270668654778	4.7824551893176	5.60908430595061	4.91763891757467	5.92101049910375	4.99805479825944	5.89768591490435	4.88305293323183	5.77925947163749	6.12940008509426	5.33803632741069	5.38143740066278	6.16091456789084	4.85465027958222	5.61867302163356	4.45056470726429	5.91292468257375	5.59236925351868	6.04276325198639	6.47440414495203	5.50104482270466	5.45770180444048	5.69265949877668	6.03090634201033	5.92454214201081	5.40068714295061	6.30986086324839	5.82924010172868	5.59763320471646	7.01622281635051	5.59358610334326	5.51635876232054	6.2978428210812	7.36558918985087	5.88437312811695	5.23889447194107	5.19677105370185	5.99092859945046	5.71834981702143	5.11628128712399	6.44107044076951	4.90782632284972	5.60519504166909	5.56990926059239	5.30074965136082	6.46140547176414
GANAB	9.32644544207269	9.64155822128301	9.96886093923938	10.0176215239843	9.55606791082806	8.85098064855725	9.38486262677591	9.08341244323718	8.8037263966097	9.55657215273133	9.66797672217141	8.8583851418668	9.03940711909492	8.37792909557142	9.24613026284021	9.10743457522933	9.49181061635029	9.17044863475915	9.2839269796645	9.70041405458759	9.37587775422545	8.61624373205676	9.35796584039036	8.95223352136616	9.82273883021518	9.1576791464939	8.95861361182589	8.78136889428207	9.22971889174198	9.12417870823208	8.66429722934909	8.99953471218198	9.32986807884769	8.54040124306895	9.15483734485774	9.40891349481518	9.36979710699964	8.60336337223281	9.80186248062462	9.54837699283931	8.88132705990861	9.65898226161605	8.77660196757136	9.07365718197599	8.93631506305652	9.25551418753875	8.80833050447652	9.30508645814109	8.64962713421259
HSPA5	12.2317198265206	12.7867667346538	12.9011027734493	12.987474599974	12.8543351419144	12.2432561445205	12.7549098249414	12.4761994834579	11.9694478255846	12.8575096520104	12.7217683845784	12.6863427894469	12.5211765367132	13.0091077632083	12.2352187408392	11.9611954277416	12.9354118726523	12.4046323205951	12.9752191053286	13.023661054964	12.8010898779753	11.2366659490215	12.3371051875118	12.1936038534195	12.9170315158848	11.9290575826079	12.2849650235416	11.7609752029106	12.4618363039021	12.4616124683797	11.9849189002988	11.9863819928836	12.5875721824955	11.9241449171834	12.031075732785	12.5598345645606	12.670420508536	12.0506123801306	12.3228728493553	12.4032400371453	12.1977026299074	12.8854372444799	12.5635022641792	12.2170248532872	12.0519016863116	12.6684219714685	12.5480139343432	12.8595174417141	11.9232779894326
VDAC1	9.36165479358822	10.6705751962933	10.407802152965	10.8444243879066	10.5181375339582	10.8053111639795	10.2043447195402	10.2973453222755	10.5698284072618	10.2213353087291	10.3245992024082	10.3119403115825	11.1502820921043	11.6437213667795	10.3528179951056	10.900705246266	10.761690278221	10.2200784211346	11.1390292417129	11.2107038164361	10.9707741169324	9.98883655793066	11.673116738152	10.505725411341	10.6110480877888	11.6762909542399	10.8576460888091	10.584201249478	10.7818966762139	10.5983944276945	10.4523573491964	10.1484009922993	10.4758053518442	11.2322011232985	10.3474244008614	10.87945135951	10.1226917733809	9.75023910205208	10.6592660296042	10.0404598384905	10.3708423218535	10.8852125997491	11.2761651298087	10.7816642750106	10.514347615987	10.5490372854027	10.6153705035835	11.199357127745	10.1887886638818
ATP6V0D1	10.0730128285217	11.0275289672249	10.6483194691886	10.8397175385953	10.091069442833	10.5119867268701	10.4216513516822	9.96225358837314	9.70891764312207	11.0951856801833	10.7286582860334	10.1621958089294	10.2695600071383	10.9182411645004	10.3203656444482	10.0117740338698	10.3055631555843	10.2814470778377	9.71650054161726	10.766577604946	10.5251321882837	10.2492612710007	9.14965313806949	10.0711959220582	10.8299550536966	10.4123415166905	10.4515407299917	11.0657943633675	10.6024069564787	10.8957817131063	9.81266154611013	10.5631240879822	10.3994110244794	9.70518672446053	9.76542087106314	10.2387845910467	10.0769165821693	9.59961888171763	10.5950014666282	10.2108246143826	10.404214691454	10.7971292515165	9.73624902798529	10.3012804605061	10.9113967069317	9.91229552407909	10.3091717527346	10.0971805626602	10.3042755624968
MAPK3	8.05643558818445	8.51849933867741	7.86002419472549	9.01355326285416	8.73781315391132	8.31213600848323	8.75925938394241	8.61902924846173	8.85630942357609	8.66552636878666	8.46183015349283	9.09386331139719	8.80952795424731	9.23539176083356	9.46627043958633	9.28008080210555	8.43238948027043	8.39971755635435	7.5625309343792	8.46604382317531	8.54190468552612	8.68165235841733	8.69823966556823	8.3681179073471	8.61750823853077	8.88489855287886	8.83931592335344	8.90873006085534	9.05175600069138	8.64768182901245	8.65720302936115	8.54231261418591	8.48960434713512	9.00638947996683	8.61931726306415	8.89650406380996	8.95375063494179	8.40356470218027	8.80476734495323	8.87968708316253	8.61879952935937	8.33816765925608	9.14349291076844	9.18115051718057	8.85520486899435	9.05974679089025	8.71111353322559	9.33963825849098	8.93400040284203
ERAL1	8.38451957351728	8.19905096889046	7.76004459150648	7.82580979087825	7.62491167081782	7.95528606423196	8.23294034778452	7.77669160865562	8.19370276042722	7.67641340265502	7.32572729456444	7.56414034208857	7.56097473845327	7.35070850864641	8.50771299086123	7.99509213387667	7.81526544154927	8.01336734253682	8.29484264956587	7.85929499022863	7.90426249833948	7.87103042522048	8.21579215196105	8.99395451896519	7.94506394495328	7.65504407809852	7.42503038702068	7.68335749342762	7.86316103363604	7.57729210543052	7.81429726312875	8.03247667975901	8.17150709070795	7.66474237128294	7.76960117595965	8.77835873978228	8.49929899404773	7.65491236944791	7.87536908705505	7.79346935593819	8.01911419893432	8.44157850854403	8.40775722014354	7.62860374489219	7.61857638057769	8.4203219646097	8.45112537197932	8.33445877870856	7.41493380184611
PMPCA	9.28189479927295	9.69363888549887	10.0974300007362	9.71039801400417	9.9884171385935	10.0628792593166	9.64770898751243	9.44130066609572	10.3789554611409	10.3246775268432	9.99142320657909	9.93220028064565	10.084341761246	10.0253336623156	10.0266740669575	9.75187707901825	10.6492920198692	10.2143889465225	10.4192221084904	9.87319523384536	10.4176415791386	9.62604318085503	9.3350955323962	10.1787237276959	10.617564345763	9.83768012152347	9.74375696323904	9.37795424862913	10.0789633460188	9.91766670530648	9.64431453330849	9.80742737702035	9.8678401076169	9.95052717408114	9.45431883105409	10.4315775196193	10.0827001946282	9.47228772175244	9.53890845077066	9.76797568142837	10.0878400407768	10.5049782412548	10.02553673333	9.95446780818991	9.68392747050894	9.45668460559409	10.0535860006346	10.1765049183471	9.93652546329058
TUBA4A	11.6125202185217	11.8623936594315	12.0969993835249	11.6611590309853	12.1035756629307	11.5985503767245	11.6059970545733	11.4112138384999	11.408385472943	11.0747883891621	12.2733357980073	11.3588341357713	12.9737093827356	12.2083299047586	11.7730634838528	12.3575783676498	10.4186057256416	11.4890064773949	11.7798551656048	12.8787249583715	11.6973772455867	11.0261277882889	12.4683076232642	12.7669272097054	10.3552740037904	12.6019490254331	11.7400492972489	10.8993048036792	12.26284566202	11.1939682036013	11.8751557203819	11.0765564229966	12.0401276998783	13.2716044015897	11.8740522848299	12.0121475187178	11.1775086135601	11.2108868188516	12.2625635276375	11.4776904804421	11.3204564718986	13.4793738300012	11.8292239282145	11.7395036447993	10.8367667893375	12.2912296206396	12.53369688165	10.8874146883153	10.9659659806604
GRPEL1	10.1994351884816	10.1327838065481	10.2408931518387	10.7048200164041	10.5751016449137	10.2067533420903	9.72134796377723	9.84189703336966	10.4543659254658	9.9895948168816	10.2065216814368	10.2916132843473	11.0119316903613	9.77422304664762	10.3564339776886	10.4786441490903	10.3388722902996	9.82376925963256	11.0608054129576	11.2207011747006	10.7165925811961	9.43365470554034	10.5010435341176	11.1418825922413	10.2486096662236	10.3141521839437	9.9784061599158	9.77482765541443	10.2728690868929	10.5049180764289	9.72755301391442	10.2541059889968	10.451305965913	10.0839973413472	9.82349024605161	10.0912198916263	9.79400988878807	9.55485942754699	10.5793241411167	10.5910343844263	9.66528874455025	11.0765444985338	10.4353633040284	10.0895546241812	10.2922247595956	9.76717896871062	10.6853864293451	9.88860764745387	9.57986556568617
GAPDH	14.5323422061452	14.2754846735039	14.3910154311344	13.9660610752193	14.1942802370348	14.0928681131933	14.1446901306704	14.3204314150003	13.9959815609703	13.9659059167602	13.9651846000299	13.7988779153784	14.3643767485863	13.6475871149892	13.6220596386104	14.258327527853	13.4133170656193	13.4424667507828	14.5267704729093	14.4767597871446	14.1985881016173	13.3326964667649	13.9405665972399	13.8710554923333	13.7575671752187	14.2530379081287	13.8017735885411	13.6126685697581	14.0244475569184	13.2474639910037	13.8206012825515	14.2536060802097	14.0095798966208	14.4771100378071	14.0059136498312	14.3715348819273	14.0029771514978	13.0623960286855	14.1909265140123	13.7634386175555	14.0521501758908	14.2242090366549	14.2287999804232	14.099959269965	14.046479492833	14.4529248611389	14.1268859274334	13.6727939615075	14.061295579146
NME4	10.3576405209199	10.2494676222844	9.76322896850301	9.59764178554225	9.11965342211327	9.18854977991426	9.17342080095868	8.70696837802273	10.0721058004804	9.32748483020695	9.09233272534145	8.50859265785876	9.91283051976642	8.1835579725431	8.22150882212279	9.9637196097862	10.0386263064482	8.96140570382858	8.47813780920703	9.53895073000359	8.61953772965611	8.60363747112612	9.00767121849465	9.69927225820627	8.48985558523299	8.20778745610843	8.47690858657927	8.33283993598769	9.31117452816057	7.99514359101565	8.13175203351751	9.06254809206765	8.3794047945762	9.00784190017639	8.92918797380589	8.38619015062376	9.32014481398816	8.63230275541591	8.8785864962425	8.6240913877864	8.71052509795286	9.51132669941101	9.87912984744809	8.12840064219504	9.50044296752163	9.59958001718545	9.56981384550162	8.14153957077163	8.81319758319625
MTG1	8.16956661252232	8.19105085699606	7.78545198208331	8.14785106180711	7.23532467253098	8.48642594059198	8.60696287172199	8.51789176384563	7.94539264759626	8.032378663078	7.48729525667035	7.89004237173581	8.9031764695316	7.92696866266736	8.51242709897828	7.97949396477608	8.53468299824507	8.88407527773658	8.6955965140183	8.03007193350285	8.77532900599271	8.4646987121431	8.89063653248454	8.30843860603539	8.62228352794156	7.94927572069674	7.93023446282517	7.57244064812089	8.06999409804731	7.9277407181477	8.50652834168107	8.17884217583422	8.34170556946752	8.25103237738417	7.76787526375012	8.14650957515688	8.0438030252208	8.51662105045521	7.42882438756712	8.26987523351283	8.39995593687936	8.25468620198525	8.21391161281843	8.52319360493592	7.90022349422059	7.9707023957539	8.83597854473	8.31489645012407	8.07020143253647
GADD45GIP1	6.67620290272179	6.25050200753041	5.92749177252014	6.47918653819788	6.20110761275257	5.97244337703675	6.44879783175664	5.8107578385599	5.72085044937539	6.52996856019651	5.93788829801668	6.06810978726678	7.02696782189371	6.23129685500277	6.10048358441041	6.74575524037195	5.3537731103748	6.30282356475251	6.28603056066169	6.72880913047019	6.03285368178329	5.90307019035193	6.43473806842098	6.65657426654616	5.95604815455415	6.18118038313864	6.32787735201617	5.87195480269757	6.19754015478841	5.40036139584624	6.23654811834048	5.83894019812457	6.27803611450897	6.00702752860733	6.12425289616305	6.0639252268823	5.97012629628407	5.73225533154229	6.0780885894465	6.46401474629457	6.18813716077329	6.31750377353314	6.70871030210997	5.6817271325795	6.14838609757532	6.32233805056604	6.32678771640631	5.82433220444798	5.6483453764284
SUPV3L1	8.54175797330209	8.47942095993704	8.42824709783453	7.94839935601538	7.90362099252986	8.82436531612776	8.51663137656735	8.66472850711296	8.4893699258137	8.53136703349377	7.96164474168568	8.45907909894275	8.91558513462553	7.66064130503051	8.47821993591745	8.4988563850932	8.64728716371158	8.7417713359836	8.32534323678777	8.5759305933233	9.04677587791234	8.61821772872917	8.32590894435915	8.50549837374317	8.594844477695	8.43937255556912	8.73015829794069	8.44934388102126	8.68184558655696	8.65303708059409	8.7482693439497	8.05338290258571	8.68022553391323	8.84505372653551	8.46698840106971	9.09821740998152	8.62898096042099	8.46456045288364	8.93597267378376	9.2653635198026	8.94249397904426	9.33863767434732	8.84770915287227	8.82864205306936	8.5958407830477	8.33539482123513	8.4662437206905	8.761986966912	8.57000442603838
MCAT	8.69042547677288	8.42969462408391	9.27096290032425	9.03454560913488	8.21615944716542	8.43028945518137	8.43901676242857	8.53796305061408	8.4616046800584	8.48438669748846	8.23252885543623	8.24747280302684	8.76674057668264	8.56895478171818	8.48163638782463	8.47469723632039	8.23295856967348	7.92156486509523	8.50357493367017	9.14841861899287	8.36342561182484	8.71102058398965	8.60657362525211	7.33201595427459	8.75738634219954	8.22946919928062	8.64466279145137	8.11975923280309	8.12376447215428	8.43622181707438	8.33360620593288	7.89630939327038	8.2997131022262	7.46202204413865	8.10114000483581	8.51926550727439	8.15788449808015	8.35192111715999	9.23136280272388	8.14626775939565	8.32776369997923	8.79988286203323	8.42448713203605	8.49662931851259	8.62717125005876	7.93709364088596	9.17496162462837	8.64976345703895	8.79756004733031
SHMT2	9.83750305186801	10.3734840748488	9.79895332112394	10.0802441100147	9.62085835629324	9.99051770407609	9.81520998052753	9.90322163912685	9.97501090478798	9.65350408924511	9.86622650679282	9.79186034820503	10.4766872800334	10.1286605486928	9.67762516169267	10.562027594243	9.24952838025794	9.92945262917234	11.6641078601701	10.1130066989315	10.6602554293595	9.5440161012184	9.81259726816805	9.67464248826239	9.70645653262964	10.4784527040004	9.91136357311302	9.60776451810575	9.82035235734228	10.2182828228039	9.99566069932429	11.1853343749323	10.4378658261284	10.6053232639371	10.0118915064184	10.7295447267587	11.0433529130269	10.7085982360959	10.6605780542834	10.1899057493642	10.2621324786995	10.5753232360853	10.9677648269008	10.4172223934326	10.3450218447581	9.94410445431669	10.7636490383236	10.353966068632	10.3439603868182
AZU1	4.27415093855171	3.66649892853428	6.34009153612355	1.627939226655	4.95479197391377	4.88131853654359	5.16698423835227	4.9600750731144	4.04661127977169	4.76014880991104	4.42160821345246	4.63910820888421	5.20115345783391	3.66759209065097	3.80874490721175	5.27219291229817	3.62779043156866	4.5822852013231	4.93503960778474	5.60938280686877	1.99457175950345	5.54188643053809	4.36316876375799	2.31413557798179	2.85468590039889	4.09418809183587	2.62788601229278	4.06193808134863	3.16837952846095	4.87234047482026	1.4154682597707	3.78511631783786	2.53512255951317	3.48317059520257	2.26096204962378	2.99397735928415	4.71811707339818	5.50615591805767	5.2544613918282	4.09406467627901	2.92661053621434	2.49999305041274	4.61027927377124	4.91179515503094	1.39091031523728	5.88592272144943	2.81439886587308	4.60555507700426	4.67868689184387
KCNMA1	7.23204405752436	7.29561706125394	8.66624575049017	7.61011831561079	9.20263530999451	8.18962729143223	8.85157377611152	8.18187599631043	8.003561737609	8.7961150692193	8.66114471359332	8.57185390538769	8.15899470009414	7.38328833074643	7.4632653844271	7.85251022007583	8.26616234323308	8.55161733724982	6.97444178277327	9.84790608403965	8.639395979547	10.3810141130267	7.89169509927988	8.15705923303413	8.80111595158496	8.66967946800458	8.19388284215778	9.48686840775393	8.46912396873453	8.31656418968139	8.43598796573291	8.5238786252048	8.01721925379978	7.948816705627	8.50994092054777	8.97605848798468	9.04950171245638	10.8770123054361	7.94722143746947	8.58365917171309	8.59744148903463	8.60959220386936	9.80314400278303	9.46006597289777	9.29306432772977	8.55510994783157	9.01534093902973	8.47647295521281	9.20068286015642
DLST	8.90467465834588	8.71492033499922	8.8955446863189	8.68630231808429	9.24587068207886	8.76927123081866	8.9512736396898	8.60441312241082	8.63550192657323	8.85776301977715	8.46781827078712	8.27211139462115	8.37137502924937	8.56303072943519	8.23229907845941	9.11711968862984	8.87468786226334	7.94915786878017	8.08200157015408	8.52008864566436	8.76086063455437	8.62631866371103	9.1426242920327	8.42684758640735	9.08788683580978	8.77415912005375	8.57077142893963	8.92999835839476	8.97162114701573	8.70663760416342	8.27468983955304	8.2966244272815	8.73370039676565	8.34918876950717	8.25186865559887	8.43156696895597	7.77975349359825	8.79111827178823	8.29849336386654	8.05663283838933	8.4963636770396	8.84111865516112	8.75605954962593	8.65240044692222	8.93366498714342	9.19904998704213	8.58734811238597	8.22407694328019	8.59668436290576
STOML2	8.6497311286801	10.1079212475738	10.2367650113735	9.80688274860851	9.73782464358967	9.8318811987196	9.83903257602652	10.0532285235129	9.77081682534966	9.62949432530678	9.9332073154115	9.63706026316453	10.5218536252071	9.85340999467559	8.95850051647517	10.3050233959538	9.81655282970355	9.77424067539044	9.9978598716264	10.5478962835502	10.1343698435089	9.2437637966054	9.60073583596368	9.44871886876674	10.2714817034475	9.91294919785279	10.1355682156924	9.42079438300859	9.99406260548741	10.0888442761963	9.29180083404657	9.81993923808008	10.3195584393237	10.3168884675033	9.87830110126826	11.2481084321927	9.84523253826162	9.13725477061467	9.85032813043599	10.0758754016551	9.76512909710974	10.6715883891636	10.3030762351194	9.77626868416202	9.49836018264542	9.35914556611953	9.95934416814005	10.1862126861876	9.77033319955573
SUMO4	10.4959700182871	10.0537609732848	9.80411197877411	10.1542069856299	9.8660712517693	10.1670707281285	9.95496355610586	10.1489553249586	9.67074634836332	10.2358329464371	9.67592704997042	10.4756336343536	10.1039217991359	10.069978815239	10.2966680144611	10.4373869317005	10.2272230292549	10.5337650061924	10.6121180270105	10.367888109086	10.3266335174135	10.5123709038495	10.3828187502469	10.8902387369882	10.0239634665602	10.3029562132669	10.1106375544459	10.2186437536414	10.1638714088759	9.9669875674644	10.3486851161374	10.3272056819214	10.3810460334557	10.3085663390997	10.5685984923879	10.7459880361514	10.4272283963328	10.5982372463745	10.6907942904382	10.0185416828774	10.2647976002769	10.6308325324694	10.6165512329535	10.3389979378557	10.1006725876221	10.6230014336636	10.5049460742342	10.444552985342	10.1421096107428
GTPBP10	7.47103640855314	7.89726676771123	7.28634269184151	7.92426502022207	7.20773639505939	7.06690867976382	7.63603658233522	7.45510268709583	7.3352657379795	7.53604320088179	7.38729629343069	6.95363934354597	8.31082243022915	7.07109971891371	6.66707008271821	7.78314800430829	7.20534075318691	7.19514901327543	7.57303943421426	8.56672532518612	7.94035779424283	7.20454004703814	7.49235086927668	7.7517735015229	7.18863813632776	8.11861567934135	6.60539794522236	7.18566880128871	7.256165094178	7.27574073923188	7.04316085757024	7.61389126819616	7.27065668438099	7.8156934819296	7.6924413157145	7.42385812178259	7.51998799090258	6.82949502876622	6.1601221522251	7.97890449526045	7.27031398012964	8.88427443154491	7.95728251519692	6.87982527371912	7.78625987924508	7.67461540416726	8.08124146472877	7.55832090899537	7.13942850731363
NGRN	11.876659789324	11.2606243506368	11.5316953831202	11.7163419985699	11.7396566043834	11.5958191092581	11.508143901538	11.5670170915022	11.1108512121265	11.4500995509216	11.4830069310788	11.9615207963849	11.7140999526981	12.5500913764662	11.9800771368751	11.2893774425602	11.9017672304227	11.2830919134428	11.30585683726	11.3059198060437	11.1398038019423	11.8256277604692	11.712295058681	11.9226092092737	11.7254919662911	10.9294574128424	11.6413532206539	11.3368561450554	11.5154727486877	11.6171940987353	11.222417277824	11.3445959295419	11.286374236585	11.2422492970176	11.6114478120627	11.5687359938312	11.2259015292741	11.6106808017513	11.9000885463282	11.7042647209534	11.0008748264614	11.2538751925008	11.4819461654578	11.2453430902559	11.5453289714103	11.6816174208854	11.6080066034746	11.6173214435753	11.3811071298162
GSTK1	10.5267199790422	10.6942351179661	10.7785387838036	11.1369488299896	10.4255168967766	10.7023118389743	10.7433702227377	10.3759169487505	10.5409465285285	11.0051213426013	10.636269340334	10.7280995894176	11.3428197198233	10.9940991748137	10.579536945303	10.5736802252101	9.70189035366993	9.85089222588879	9.99816898278007	12.0643083754122	10.9427146214119	10.6927636863239	11.1631095390699	11.0595991071509	10.1424696005881	11.7347452638355	10.9208756445814	10.8702115792419	10.3232161394492	10.3516870681231	10.9162571780654	10.5458937736364	10.7274286975706	10.8759166452056	10.7049307386993	11.1722712290547	10.6972699390393	10.2745892127699	10.6585515830142	11.2312308426548	10.7231907761628	11.5758945825379	10.5676254912086	10.7868771308517	10.8047333900358	10.3656180728344	10.567011361651	11.2785695035741	11.0060287418937
ALDH18A1	11.4275608678764	10.7029600209096	11.5014343182531	11.511972005789	11.0418807402425	10.9573153458166	11.3337495847194	10.9197804281689	11.3832135199168	11.4108961757267	10.7685361869514	10.7265786177283	11.392698441463	12.1408624993891	11.5803742800056	11.3229524109565	11.4637687524687	11.6624314149805	11.6805685716706	11.5959427853176	11.4775207991272	10.5326047955054	11.4656679204432	11.107563516237	11.5293999282751	11.7616679688424	11.2079586894458	10.6016989767998	11.5794705004012	10.8004944893261	11.3678132120527	11.1784053230496	11.2523593594307	11.1297427061365	11.2394643965271	11.1776121647842	11.5281270253705	10.6093700995939	10.6933089182945	11.5457735973387	11.4097559395423	11.5139342654691	11.747788481834	11.318107308789	10.8241849733469	11.2359487846534	11.4329744874514	11.7318263249411	10.9715122281606
POLDIP2	10.3363055392233	10.0897042380586	9.93709224279606	10.4360162058516	9.49640572355349	9.69222587784011	9.61824994496306	9.64501628121868	9.95468539126437	9.99996350949794	9.60210524321693	9.42212848730163	9.88280985133289	9.82047473245532	9.7716358774606	10.3672247092551	9.89815641854386	9.99953717851846	10.3420686104456	10.3495031180467	9.14870790327765	9.2833676021151	10.1075841117302	10.9518744599531	9.63803445584862	9.56839128929541	9.40694349324909	9.31225924050053	9.80654615822487	9.50748615188541	9.1234308247982	9.94613436500371	9.69131020947076	9.87514665659195	10.0917174843027	10.7743855689046	9.17028838458136	9.35105814927199	9.836285681412	9.545341473485	9.42321100089611	10.801153238862	10.230210159851	9.18986050228988	10.0500405103919	10.2253178947036	10.8092848454003	10.0662171028502	9.32253198431824
ARL8B	12.7073929664206	12.0790470088051	12.6430191838958	12.1438358347907	12.6354193150449	12.4028160237631	12.4493252563505	12.5274826385224	12.5561763214215	12.2838225830353	12.2270568358824	12.5795193974523	12.6277986088589	12.8326247343953	12.6035581027842	12.3580941916671	12.4050705235664	12.4883170439579	12.3484893540567	12.6716440352852	12.4634296294395	12.1402774093068	12.4290584099715	12.5867089029445	12.6389925090467	12.4353629003003	12.3820153591611	12.6636031877329	12.5669703366782	12.9682148813516	12.3209290490481	12.5153401297679	12.4912804506711	13.1533547717917	12.5324029874545	12.13128457483	12.4725537335504	12.3725852116067	12.6018740432428	12.4549900768245	12.3168858378106	12.2436105350253	12.4098822572048	12.5506909520048	13.2163947950521	12.8989277139592	12.7332355235474	12.305541154123	12.2645055115015
PTCD3	9.47779539563511	9.16792337697509	9.22048939763545	9.15101501625816	9.15852991494462	9.51126052189676	9.64949160685607	10.0202437197357	9.82653116849099	9.50021562993702	9.4650036031703	9.95003205043694	9.85712386832155	9.36299820558209	9.41136165816948	10.0424526859676	9.72667414582006	9.7619296409478	10.2011696211622	9.33486571906953	9.42813924965523	9.89048575703486	9.84306236084755	9.56623579107068	9.83061423536284	9.67564279808476	9.42063561168592	9.40154834168529	9.45993739541144	9.85716516764078	9.73557277769215	9.4605604341571	9.56362429724148	9.5469147114807	9.79420622980489	10.2106303146597	9.33819184347509	9.96794335656671	9.87489980004634	9.61682821254174	9.659874265793	9.7902679447089	9.87918666455701	9.10262410129864	9.11774386576854	9.1213062296411	9.39871522781857	9.95700062480936	9.84126035912331
MRPL18	10.9780490126965	10.8667117449234	11.378014635861	10.6159164923568	11.0841087900852	10.7580766054721	10.7775199905149	11.270838425202	10.7811382920279	11.194742082725	10.3919381287585	11.227107481301	10.5501407261847	11.3612337623948	10.573949137335	11.1259790717092	11.3428158316627	10.7004917374571	10.5779989953299	11.525733184795	11.2633243715447	10.6206138089352	11.0255960434986	11.7468197908084	11.4035163991849	10.9306752530388	10.7622042864026	10.6962312162623	11.1601544252933	11.2696281448013	10.6528380731396	10.6601751036122	11.2295134213063	11.1174502530247	11.1403607228058	11.4119520971371	10.7880355619096	10.8511501362254	11.6420029402067	11.4527071320109	10.5153539047642	11.0290960054318	11.1547548315661	10.6597524505407	10.7985425975378	11.0534684353293	11.0184957827567	11.4162845250773	11.000538796694
BAG3	12.6810018237807	11.9070145718866	12.5265151331469	11.1890109607749	11.9937146907623	12.238368910361	11.5964040941361	12.6990234220197	11.5238902494345	11.6565218441643	12.1410310184444	12.2345336532306	12.2985036739002	11.5244613998381	11.3767087540736	11.3485638502331	11.9903773690891	11.5609909733988	11.8229101549779	11.7966131648789	11.724996376079	11.3308401488923	10.8709479991718	11.3579346199398	12.1635672878524	11.7014225660767	11.1914386588328	11.2596361755005	11.7895854017454	11.8551795574039	11.2688799735726	11.222802750142	11.6218920705839	11.7182931204739	11.2967837435032	10.9815886867152	10.6687254637107	11.3922519418303	11.6271161537562	11.3903576122549	11.3655853772816	12.0341190578503	12.4330134134038	11.4425439010472	11.8812455260158	12.07758082394	11.118192285779	11.255512535252	10.998041734634
MRPS7	9.37128005402265	9.83196652038174	9.51817040638958	9.9579543441482	9.1398055922068	9.72095098007567	9.40057443197054	9.36906269763202	8.99745218381397	9.57362484637351	9.15048681904232	9.49042612650692	10.1493545158808	9.20621341436684	9.29399437301686	9.5459894056813	9.23098543324275	9.78737842643637	10.4457054975565	10.0905603797175	9.92932617672005	8.42926863791689	9.73173531577643	10.4555925120506	9.72873429287046	9.24348367733426	9.30715412291054	9.02349212207025	9.21414229481495	9.23084545496124	8.73277762191164	9.27778882679367	9.3974669298012	9.44160755544908	9.51325721253592	10.159277490077	9.31944520036066	8.8995484638527	10.1363616214779	9.55189029306821	9.05267916936315	10.3215514797862	10.3091623146444	9.40037397764982	9.46024864119892	9.78865895996001	10.4800693802403	9.92344530317957	9.1617221961679
MRPS35	11.5760747219831	11.9044065720344	11.9428674386202	11.4306192883047	11.7694659670864	11.7474792940099	11.2793830745969	11.5196893210308	11.8330770620042	11.4223691511263	11.341574973289	11.5301302574756	13.1030761429653	12.0554803857135	12.5421596060781	12.4443673506982	12.6819378438651	11.9400389817261	12.9235908163759	12.2131965880607	12.7500958256219	11.2279606329508	11.4546288238803	11.4745790158128	12.0817963098736	12.1662820467186	11.462754798812	11.4982618393096	11.3147497648333	11.7992002551132	11.4504194733978	11.5460778910391	11.4882870392824	11.89706113658	11.6371764002382	11.7866294396078	10.8775172775187	11.0639329579442	12.3174162883361	12.1863916066018	11.0154206280089	13.4436572822796	12.0374824361857	11.6046051169849	11.7430617489576	11.7348019023445	12.885825996563	11.5268855362558	11.0189644516768
MRPL16	10.2293196995699	10.913386860496	10.7959914911455	10.1052197256711	10.6353425717596	10.2965155682843	10.4856884529378	10.5140522151526	9.86994818916031	10.3964417731195	10.2113561265838	9.90206423071309	10.4884992430517	10.4457933185468	10.4190102137795	9.93258564082471	10.162891149845	10.3981911942576	10.1844351546193	10.4913774294952	10.3187258181391	10.2168599357046	10.3810439779333	10.5736043035979	10.5044369654254	10.166977366532	10.1441029787823	9.98471195258635	10.3204504921305	9.94423884388135	9.92389657652931	10.1223955096466	10.5794769823905	10.1474587100801	10.2046163805879	9.95253159715515	10.3820446709048	10.2683761422406	10.6385589994082	10.6027683539287	10.2989858720486	10.8022430672701	9.54747662801661	10.2383593558202	10.2416917220727	10.3681323162798	10.7161177448789	10.2110747550045	10.1734955076769
MRPS2	7.44810969605412	8.39509065546825	8.23057434347408	8.16194661808641	8.83010507787217	8.57973152475845	8.47262058102478	8.4193762420752	8.87600405405866	9.33117223941818	8.25463263619649	8.62771224964741	9.21645001476328	8.11068583406302	7.92864213527054	8.86398396742808	9.12638570267802	8.21521360582761	9.23238470943948	9.6910958182989	9.53119701771199	8.29647759761858	8.37068217648339	9.09746463418694	8.54303278720869	8.78417873789067	8.43006276226607	8.22178719976787	8.51253347404682	8.38924068865731	8.12568958389796	8.34337806196385	8.65433815106015	8.28010864849611	8.30021114411353	8.18526248849363	8.22481398675525	7.84694330445165	7.94394944898974	8.15860968821448	8.36942242389499	9.11466087541898	9.18797331288098	8.29268375672784	7.92692394198538	8.42893713533581	8.66442879517697	8.30019649827651	8.78954505607245
MRPL15	10.7537775025114	10.898174334839	11.3687290689835	11.6809523924191	10.9710455657903	11.4308534188289	11.2330120352035	10.9914998795301	11.3423069476532	10.7153760444603	10.68071026413	11.2196289716928	13.4468226443058	11.1251990522434	11.1687492018635	11.5987057534804	11.4187618221777	12.2290666323991	11.5076028956643	12.4256142944272	12.0535373330184	10.5140482688532	11.7870626468496	11.9126588457896	11.734884443275	12.1441885258066	11.1997760041488	11.2173052486914	11.7413658593728	12.1585844439859	11.0180700938876	11.0117479016812	11.3788453812734	11.8113028379608	11.2446938450848	12.0500683395463	11.2231914385944	10.9333026387741	12.2177456993902	12.1211057609002	11.0714140931418	12.8652710473174	11.4393535419752	11.4599556275196	12.4410526065586	11.3732594081367	12.1321173165674	11.2156531182177	11.1021469726104
MRPL4	7.69079539019117	7.80145123185282	7.87624684058437	7.94171476088988	7.99059317723855	7.56725900360086	8.08396434590685	7.68696741326079	7.35022957521473	7.48368643936392	7.8653952107367	7.34284313003156	8.29636042906353	7.28897902511606	6.76815741186612	8.39459462478998	7.42340650739842	7.34336076811463	7.40639587789544	8.4329131673798	7.52977548426412	7.25519302610551	7.44784234978774	8.55154888034972	7.41281293578645	7.64384517716055	7.08376345930304	6.68284775595592	7.59038631858664	7.9367513087869	7.08579390159006	7.40906575563413	7.66162598338694	7.13027284700353	7.58151763864588	7.94259785864475	7.36843719884263	7.22588646468084	7.92920316592306	8.16897701975049	7.11834442783322	8.16429035698744	8.78593104201946	7.06873138739576	7.70637707499611	7.25494422518163	7.62144861755188	7.48696498895951	7.00932122937579
MRPS10	10.7447122626202	10.4330664783254	10.5058053690376	10.2513453539989	9.90073405179569	10.4421143298222	10.132820021639	10.32900729226	10.299523697429	10.4286039096448	9.89915840651348	10.1349256150845	11.0940696560111	10.4317095878966	11.2089013642001	10.9234022431171	10.3545408672704	10.306152206396	10.4736812648545	10.8211202638062	10.4045510360685	10.2554103651756	10.0995380529939	10.6209053246759	10.2202377195497	9.72447605151352	10.0732012187495	10.1819356143687	10.2832880162286	10.2734937437157	10.1520164777608	10.1814170787284	10.7189680733717	11.0776521398579	10.3788370382639	10.172406588999	10.130704315842	10.5095670618261	10.5609177873664	10.2856762432408	10.1828186568943	11.0507531259488	10.055525892345	10.4323749682005	10.5591571161436	10.6764230998267	10.3901558407311	10.1999575024583	10.2467753494119
MRPS34	9.66778482008665	9.27446574902634	9.16256454247485	9.24964704449951	8.48962200747255	8.77810374849213	8.70513193592022	8.13482416168008	9.23359906668333	9.17211818367323	8.69986981040979	8.45197347774641	9.40743093466228	8.89717567228885	9.06835158552071	9.81085628991	9.10843324002332	8.41696637742231	8.15964331241009	9.37008666731943	8.73178197698354	7.9717763206271	8.47170894461418	8.5586357621243	8.90096006705172	8.59888660211397	8.28493419186999	8.20907607104077	9.07158088393492	8.55121875799011	7.88685433466939	8.95840336338983	8.3911589373764	8.98854381833196	9.15121573632829	9.11731842601	8.64691074599022	8.26173154123678	9.54655052514326	8.59769243301212	8.7120003808309	9.24862899570977	9.11137357790096	8.5531711679096	8.84213502318461	9.0649146386269	8.79845851625737	8.12419370331247	8.18056213480705
ADCK3	9.00897609238354	8.97374005251638	8.82075181245157	8.55227203856231	8.90156336643012	9.18433051359702	8.25710811896894	9.18866033955051	9.27894272099593	9.4580156504076	8.30639331390987	9.18679785679717	8.77504515540724	10.2317960509501	10.1099665823882	9.43785020761389	9.93362942467226	9.39330118028352	8.67671976122767	8.6569084569038	8.39768592848968	9.9922348409295	9.26865650258436	9.49425684780236	8.92664484163413	9.44009836122705	9.37315272832275	9.82392080945274	9.12725661225354	9.75848315712382	9.63397048175968	8.95018682026046	9.48400441745682	8.43166567000759	8.65404578467259	10.4183691160182	9.69051278632237	9.43562823050323	8.57674638897689	9.7884438797294	9.76904635707872	9.51095620167736	10.0629282966334	9.36084680222327	9.69239602188219	8.74917766943313	10.1105539368512	10.0985884393391	9.67344507385937
UQCR10	10.9010358544697	10.7777562461984	9.86446536890338	11.3661786179575	10.0313679695832	10.481391182011	10.580894197999	10.5859874409511	10.2810022901901	11.2686269980898	9.92902556106317	11.0658430567245	10.5405354043444	10.7198186132944	10.9571646682623	10.6959730276041	10.4736087550468	10.4657369367925	9.82034739999533	11.1044378008822	10.3102118953014	9.77939582035603	10.4255089242492	10.901867292948	11.1357186155022	10.1624041064967	10.2399737124336	10.1124147448655	9.65597804131495	10.6438012310637	9.75444176744961	9.83577654849191	10.0682631008982	9.49430479576952	10.3586973927654	10.1858930010836	10.3002310645017	10.2023361709527	11.4867989009533	10.5773509789418	9.93067332394115	10.1087179139163	10.3929786674603	10.3229202264167	11.1094138445203	10.4753977424299	10.7037324378669	10.6134459203689	9.88286188226631
MRPL44	6.97121388058687	7.87540588923122	7.65805531327446	8.11451190149308	7.33467771962624	7.71166009128178	7.80760521437501	7.80029772403825	7.19661904289929	8.04810213126345	7.55877728657639	7.80459428751127	8.41461055194627	7.36395469001704	7.48813702161042	7.83517680239551	7.57833385412918	7.82931599629193	7.91024126814209	8.31829232163853	7.83746990605022	7.09925027723929	7.58546656694299	8.24068771670642	7.75624857035508	7.57512441710337	7.89188453648472	7.43925618429161	7.87804631326836	7.44152875398643	7.51516491709704	7.37609169343191	7.995337811041	8.39919679800633	7.53935538430585	8.50366949718852	8.13445830559627	7.49168797844862	7.61486492549663	7.66117524590597	7.72235593963395	8.22051185243507	8.07402095654959	8.37622291173051	7.2981289828738	7.53897760964226	8.45312345514494	7.7736987649398	7.78143496122404
MRPL24	10.0904485681516	10.2476871233388	9.83380279944495	10.2577140623334	9.26209108589938	9.8620375304316	9.95511471805728	9.93516814424755	10.0454239944173	10.1143275887356	9.61200225175172	9.70144595905907	10.8318353698811	9.58595401276854	10.2425979808285	9.91554061936155	9.72690357471004	10.5787438380107	9.55970727597816	10.7685317209735	9.69530468791964	9.44828090989822	10.0019008785824	10.6830567130062	9.75788799074628	9.53024420769474	9.81785265720046	9.62428754511901	9.80699549164775	9.41034661715867	8.88998969796983	9.45346284334135	9.69081113576934	11.4316161699051	9.928637546273	10.1338667181378	9.95171949813244	9.28482086210787	10.0583707525905	9.90295388541509	9.6007302617044	10.6481666482375	11.102598100922	10.1538104017128	10.0108129803085	9.74470805860297	10.6537783903775	9.88389798430495	9.51975889636382
SLC25A10	7.72583950013537	7.27748297028563	7.39425036915495	7.91345486958073	7.36061360102531	7.4114980227649	8.16217800561475	6.755351227367	7.28774737313596	6.90927292155921	7.33885330854712	7.0525214273636	8.33813935094557	7.86050226336581	8.25891275722485	7.7351867821183	7.34770294551775	6.9235200300131	8.50463199111662	7.86848015567026	6.68652097689032	7.27544524800044	7.16804928092962	8.05867220033003	7.07914660421016	7.65877652287176	6.90616185058926	6.27983322406236	7.1910576348476	7.3325230205529	6.75486305629039	7.13718144301966	7.28092384540601	6.542643748853	7.89337428576016	7.79578038728423	6.47624492966885	7.36050676549329	8.24034748613039	7.87374763100484	6.29899017789038	8.2725326534585	7.56305666826885	6.72895174892829	7.43147086035119	7.69217308874818	7.93410198566775	8.26159521983443	6.8060091102218
MRPL48	9.24824947376078	9.60626121362679	9.86641147188359	9.42903843587298	9.10098579228703	9.04063603587272	9.82454909695947	9.21974887061566	9.24852866930247	9.70188740881509	9.43401703761836	9.69827005670667	9.66929309934694	9.75982811127803	9.70187510965047	8.96280348485299	9.33054024970876	9.75876670517354	10.0822714789108	9.04739388082105	9.64393878170164	9.062026163881	9.54954885128786	9.46058510848919	9.42499072037682	9.3358710984913	9.31074954721053	9.30074447166021	9.22129009367101	9.09756602772267	8.91409955492608	9.06183180938505	9.44474863682965	9.16381292904232	9.20439507580592	9.98459661280539	9.66191772964572	9.48898710295351	9.96493038935655	9.83899744905122	9.27744107791157	9.58658386981136	8.99741548767071	9.12917352254135	9.5919677087468	9.48891743312306	10.0029688386319	9.33126653247248	9.17163043076752
MRPL22	9.32573786145378	10.4422731917255	9.88570384605334	10.6503871627347	9.96796096703119	10.0895308566548	9.40825224292583	9.35475164775112	9.57173709795417	9.33741027633368	9.88667161659652	10.1215423237102	10.0686732287678	9.7959417489181	8.65617813596636	9.93084745711068	9.35347172618843	9.38038984852728	10.9934846587675	10.1463148612748	9.98050820340245	9.04719918119611	9.77731680310613	9.61001972642264	9.91774665413967	9.77176131101981	9.46866436043766	8.96442318137742	10.103428005327	9.31648609705691	9.09226294644647	9.62201062516468	9.80832728634841	10.1805304343944	9.23539008533951	9.75353818527563	9.62217447993692	9.34606046513961	10.2207744400298	9.78852911437543	9.39604750217047	9.23043672709726	10.2453903642205	9.36663279742637	9.29844410379976	9.48714202657175	10.1562901722457	9.95895298964758	9.64219559412997
MRPS18A	9.48794742822396	9.4823844620688	9.49519297371094	9.38329907151421	8.99858168611252	9.66149148951214	9.26351569351956	9.4750528533362	9.39585541261337	9.31965936466684	9.04247827128822	9.38455043977969	9.57340605551437	10.9007052125591	10.4815620736739	9.75454824526656	9.59020153125276	9.18471346443474	9.84157967874083	9.46411093637431	9.39166344604285	9.16056716841629	9.05506709990855	9.40320838295604	10.4886561412901	9.05277642503895	9.43716873947731	9.37318500699424	9.56805396246954	9.34188648294472	9.24313803468329	8.88321710942204	9.51746960138611	9.50229718203417	9.17138248902844	9.89540230006976	9.53018635566887	9.15949131818736	9.67201881951825	10.0918545136375	9.31030421640145	9.50195587899773	9.99296226290184	9.23515860910131	9.86034853811758	9.645315999354	9.6630400819278	9.8077551500053	9.2199807759764
MRPS30	9.34012092804079	10.210343281059	9.64264730611229	10.0413891571603	9.89955173654457	9.71284811767215	9.82812114192104	9.01702634653774	9.96581183987422	10.4337580743711	9.6618927963737	9.85497676308232	9.91635885337227	9.54064630803683	10.0811538064265	9.70750097861505	9.3642357203922	9.45736158828441	10.5656597491607	11.2336413250112	9.90555894476475	9.31594512770809	9.56959368478527	9.97621773956263	9.55960537967099	9.89853825709356	9.4527173919444	9.4425945950778	9.53813796304215	9.80147265906218	9.31242285275107	9.77691461808642	9.53756068447476	10.071514965441	9.54239832646423	9.90720635096661	9.21641800183655	9.41220469890504	10.4993869679979	10.2603983291413	9.13783196930398	11.4593776531828	10.3418523557958	9.53516655468321	9.67445435453897	8.99126172181116	11.3827745921328	10.134762867022	9.45725582640139
YARS2	9.0551595842456	9.74655916323271	8.22570054465164	8.39663945681805	8.508048278568	9.18853173017156	8.97772640287052	8.4195409982515	9.20128049482514	8.96522729687074	9.22119582477569	8.84897840673517	11.2508648428541	9.18944407200489	9.67745961602623	9.04399103745087	9.31081724363293	8.33047369657427	9.02257698864452	9.4485363504414	8.80020167360972	9.12626566164857	9.45719534846392	8.98388771146004	9.01389656623268	9.10513642088707	8.85593956826476	9.07161198748008	8.68964930709951	9.46168632106121	9.12395402189894	8.71940935738013	9.27463906117398	8.78484289269779	8.52879984729258	8.88508317390149	9.19089555994404	8.96507430403241	9.80918144740938	8.65720731758402	8.90728337597271	11.0873747254294	9.00071440797444	8.98015157624109	8.97794930463482	8.85048691201382	9.85764189085043	8.538244426719	8.98940471860273
MRPL39	9.30136021856828	9.7809086860699	10.4048188687616	10.3928546729632	9.62702425500964	9.68621729169236	9.86178371452547	10.0854418854074	9.6764424234508	9.97898788313381	9.5166162793305	9.74224153601904	9.5577085751869	9.80661554382961	9.70352563039036	8.747099308573	9.78529272477401	9.01326025998516	10.2457506710751	9.36119123834817	9.90739124413394	9.68971849641813	9.18151436391008	10.8615567486077	9.75668713484256	9.94445889013494	9.90220352608379	9.32401024903796	9.58513372606306	10.0495823748833	9.44491832489257	9.67964251671171	9.77142892951114	10.4356021974581	9.22152034976324	9.58875239809915	9.51170233643	9.70357041773345	10.0262157062252	9.78209671781688	9.59296598336957	9.82426264484894	9.82049044000246	9.86288662241476	9.44061435893837	9.39743061611314	9.51618190168904	9.73810105597901	9.55188475365381
C10orf2	7.75866695012669	8.43316185461479	8.46064100811208	7.45500165238373	8.14680997446621	8.47664617361554	8.28270018573872	8.75170271334641	8.54357990157111	8.2869379638729	7.6929684001419	7.99030425333603	9.36359206462521	7.98565582587585	8.22651430982531	8.06068512494265	8.03889430418498	8.74132810346489	9.17451503005779	8.34347533600324	8.85391302158558	7.60145436344586	8.40969259758981	8.35798826593084	8.23197953649023	8.40765483902458	8.04666894145359	7.5338023760037	8.12776739130925	8.23108434624001	8.06268779860995	7.4185972932074	7.91926260582629	8.06365663032444	7.8361608416947	8.78814962424088	7.33841728330256	8.14299334026755	7.96457017886917	8.59292565016365	7.75567876366526	9.45045473528961	9.24118474080164	8.19278990372978	8.19890417514755	7.73649258316442	8.7856607243428	8.66934572237173	7.91802778229733
PUS1	9.90464380310972	9.76896998253798	9.40009192819096	8.49030136495559	9.15027660316794	9.4828160220852	8.92146221710483	9.37268944536749	9.98700387710156	8.89864491699048	9.4237510604966	8.80552237325108	9.75626508555301	8.25856697605782	9.49702549280659	9.08128955667896	9.43167226320783	9.55930136856124	9.8851294017482	9.63862687290384	9.51539392296954	8.68378626910085	10.0514988105506	9.20720227327755	9.09964000217774	9.64009125751315	9.2974239278342	9.17489023869232	9.25959169037695	9.33919886209157	9.6307232540202	9.48861261315311	9.65336138331316	10.2180055446392	9.62110625146824	10.0959571122789	9.3410946808356	9.15295608445291	9.55732966928984	8.76311374884614	9.59302783539156	10.1601735900804	9.53670511368236	9.36910611386883	9.23329155813567	9.158004462418	10.0665670040566	8.71926696539638	9.36823579438673
SIRT7	9.53928174520566	9.59202472462247	8.71302936289519	9.12899341837607	9.06128099608393	9.89113875032561	9.45876913837846	9.38147806089285	9.32542059622533	9.67871826097171	8.70111443643432	9.25018494038535	9.89930314187519	11.2101919485014	10.7291048326146	9.89477699750447	9.31948313583882	10.070757468714	9.78066869386591	9.73354381748653	9.78651354176164	9.43417825343938	9.81647555160183	10.4975458054846	9.61010889340148	10.5937497443418	10.0563742129425	9.38613991483323	9.86540541865206	9.84850730112733	9.84266085088989	9.30576354723163	9.44352418809145	10.2321808177972	9.78260350169085	9.54940503232974	9.49135928952614	9.51829140395903	9.77111356050757	9.6264876881173	9.34061567481386	9.69612565059969	10.2999036647533	9.6259454986878	9.7488051939893	9.85547182082085	10.4720264983432	10.6756022239028	9.10813994822314
PANK2	8.81209715855641	8.76716500072789	8.59612851486325	8.78505356764324	9.02919184303527	9.08181265456056	8.69742306956708	8.84660445099852	8.61339149336471	8.92995261391827	8.99672018849929	9.13677325636866	9.91953716419814	8.96798504368156	9.22540481272776	9.74075927233178	8.34711413205807	8.81240262169239	9.06013245690472	9.42518700609062	9.7335790967557	9.1872532947008	9.22040636262747	8.58362375569976	9.79893589433849	8.99503259916382	8.89400224649129	9.16469831858525	9.23321305585761	9.25877115366176	8.9298302052714	9.25865056823923	9.14558196348759	8.67039344816581	9.27008909122841	9.04371536615241	8.7902075233799	9.21403044969106	8.9853822226448	9.01433832631269	9.16192872480468	10.0487846210619	8.75908078804321	9.13411117930127	9.52408139185182	9.031901968367	9.02823451913901	8.96924267255856	8.97068373653483
IGF2BP2	6.41579747256404	6.56762890579494	7.42432340172272	7.04656499270983	8.63932940764757	7.9555846782224	7.86706365708107	8.19499846837488	7.95577784115624	7.90792057360447	8.90797412447439	9.51035904993722	9.49700610096983	8.42248789115827	9.30480328275767	7.00291015722348	8.29177969204421	7.70035628911369	8.808964789311	8.67292538604763	9.51309688689331	9.20555307137758	7.55957621650267	6.59206303054793	7.81726392350625	8.88874721326051	8.78441022891634	8.44027195509491	8.85099246647684	8.46286331220804	8.70391843105126	8.819680639076	9.48034837295684	8.9052606245121	8.05637525078836	8.97293341954298	7.22362402950536	9.63868713827162	7.94749820757054	9.42487811678327	8.38920381231624	9.49057272559426	8.75067617267621	8.37014579763567	7.39580818507418	10.0120975677513	9.87486291427679	9.57448389443151	8.09668369680603
MRPL2	8.33000034127711	7.80106098109113	7.66653008802341	7.51145934183786	7.60296010369463	7.78048366613059	7.42000398456506	7.31067866701521	7.63200895794098	7.78236040002204	7.71305961596616	7.26404844432827	7.61055612203195	7.08429976808319	7.99386849667903	7.63777070901485	7.49925513796012	6.76985899639135	7.43716114325472	7.39413853413835	7.71640690986335	7.68252168131253	7.70306158269746	7.8541272147652	7.65562660149995	6.81395622759667	7.62292522770426	7.23617017636387	7.33125869361733	7.64421573670699	7.3612722599993	7.45341880620582	7.64304949775544	7.43120088628049	7.45532269903097	7.90852592504119	8.0352849135446	7.70510566433634	7.74565550246473	7.95710029987708	7.83923717759579	7.28625417461879	7.19860759639915	7.31519757579779	7.87951555469041	7.52351530293589	7.55027735223134	7.5108638379911	7.85144516909704
LETM1	8.3640876590172	7.7069142900592	8.01315487272014	8.04347853725265	7.75161281140942	8.07393938207408	7.77312744527218	7.85691364864784	8.26096952741211	7.59275558693952	7.9110222030361	7.62820030063024	8.33015351142385	8.24117808156416	8.02928210964853	8.39455749921099	7.64843224666201	8.14477805461448	8.27632683376315	8.07225696675846	8.29277652006223	7.57742469885031	7.70665673448824	8.36578330343868	7.8004288876996	7.86757653642402	7.66668010051369	7.80737070144832	7.9426652571396	7.97901839182663	7.92251003374494	7.6469773039827	8.14991051409131	7.29385613234877	8.15926329261878	8.18748176969658	7.55676956034561	7.63989587509241	8.15260759125806	8.31968727781997	7.79021285043037	9.07160024328924	7.87929372179988	7.46802074741293	8.12307286557818	7.56279260440897	8.06301939234072	7.8715798118962	7.80117797469278
MTPAP	10.5090200140968	10.3867746598995	10.6795496374899	9.77995843044137	10.1111836723091	10.5464302588409	10.2394834610795	10.6725507325342	10.6192345335452	10.263863177317	10.1269333115496	10.0464077049101	10.7276608566852	10.2954942854824	10.4074896226338	10.6929411391813	10.7263873509677	10.5467363912572	10.6418778006808	10.2480678609123	9.8348633528062	10.4719209088187	10.4469783273054	10.1428196109587	10.5104802979006	10.7695565898373	10.1376050237145	10.467393536786	10.4784690182693	10.6061832389797	10.4430194374413	10.2830627930118	10.4983391381343	10.2962894789543	10.3489453995596	11.548730135978	10.3928775927904	10.5288444256476	10.492093976235	10.4344242396958	10.5459315061086	10.8255786917926	10.656459455365	10.2364457694955	10.5503462135897	10.1404927618105	10.8621595697362	10.6067034838166	10.2031333876597
MRPS17	10.1765242411488	10.6960032056252	9.85222595753085	9.51797580527452	9.89293891524631	10.0943730581322	10.2850787322197	9.53672317795459	9.71559363571314	9.8623354602443	9.67026799685312	9.23884440768205	11.1301606041439	9.63609456837238	10.020444417766	10.8095214429371	9.43218086828247	9.5952802361235	10.8234802148867	11.6217460382312	10.4027197256875	9.12372955918528	10.4339185890857	10.5537109771315	9.53948512578147	10.1429185684103	9.41672977106134	9.33552434491499	9.56218231067533	9.4640418932625	9.22995316442678	10.0624153340341	10.2106905795913	10.6805492329108	10.5003168780218	10.0882142260162	9.55965929193457	10.0848178197577	11.3571502592822	10.2537082895127	9.32428902600509	11.289480559049	10.470103243068	9.72687633459856	10.0069923557752	10.1888248251073	11.0718489959207	9.84491458313232	9.5102704622288
RNMTL1	10.3731620549902	9.40754289118714	10.0206112339177	9.22468860017996	9.59717451600994	9.81187718089234	9.6392477219251	10.3046669800642	9.98646711165646	9.84819382349326	9.90044978470215	8.97252522963842	10.21957996876	9.77749796348946	9.09028367990096	9.72454778845524	10.1212190428925	9.30885525875476	10.950679822072	9.61780371822765	9.70122570343539	10.0042235568009	9.92087058431864	10.0452523768641	9.98055946934305	9.20554109166653	9.44599149091444	9.6784050672047	9.81724974555484	9.84428144455341	9.52303711948625	9.36899964358461	10.0353085606318	9.540655606125	9.32703699897467	9.52432622514211	9.71974628435671	9.5656139300279	9.37213547690571	9.90845432056382	9.55814075734835	10.0263073678877	9.87825404092831	9.728331428005	10.118732697223	9.47763685642312	9.74002728109936	9.50914811709205	9.82025604240303
FASTKD1	11.0225474451216	10.7453583585164	10.7210000427503	10.2373844601235	10.5813229986341	10.5892026336342	10.3086245826785	10.7589219029849	10.9869150224442	10.648081600862	10.8156514744596	10.7133487070671	10.7403356452949	10.1468957428771	10.339589492761	10.757890823482	10.5256059588675	10.3057471339453	11.3855167809491	10.7937910506151	10.696758928739	10.2370204974748	11.1078416940162	10.5593662870045	10.9358788523033	11.0855679275121	10.4195534279414	10.7240985495643	10.7211555962968	10.5821033022321	10.6310615263178	10.5144053652394	10.7083916010432	11.1580807292943	10.6751419798808	10.4280429124256	10.3082582460576	10.7349576679424	10.7383735070575	10.4059211163427	10.5028934478859	10.8449261920015	10.0932894658691	10.4985341122542	10.9185609550362	10.5216318449882	10.7379697773834	10.347918070421	10.300000138165
ATAD3A	8.42034849487609	7.72273547998491	8.32757487376353	8.22715984011428	7.45362910227714	8.13556924170883	7.44843558382608	8.27387577260754	7.93789106715777	7.47942540631626	8.02253010709168	8.18017944563144	8.27235334885396	7.67267425611207	7.58959235151495	7.9378613554869	7.95167695810987	7.82741829089895	8.18346095741044	8.90565927109018	8.27635917315473	7.5384450434748	8.30772131521197	8.0624315246923	7.69328970599773	7.82047104667363	8.0750666856589	7.25864470278888	7.52299770492413	8.02387996346842	7.43204407427823	8.02492106466109	8.68439009332955	7.88031880591006	7.87025250560518	7.76611243800627	7.77846782022977	7.95312756404006	8.39034331610728	8.27278605875594	8.27463440251759	8.96635129664376	8.35064818292501	7.99319089187532	7.74707449533477	8.28785987315069	7.91842410230878	8.57533199816614	7.77452287070488
MRPL11	9.5220949932477	9.36823339308018	9.28937225483951	9.25566571779704	9.60925521188295	9.23217817901059	9.37602508103233	9.02432161865785	9.15642897816923	9.58199008130772	9.1246688115301	9.24823998443275	10.1723261163757	8.84841324933918	9.24135613804344	9.53953475482076	8.86154663361056	9.78797257083433	9.33643760336455	9.62784464143793	9.44705449603667	9.29863838490275	10.176867146662	9.93914766348994	8.9230148428571	9.46067049275493	8.98392674784137	9.38786310253204	9.0816844826462	9.27406173908107	8.81098092934555	9.24220328982903	9.69896418964623	9.20285943522408	9.36653073418633	9.86199210700623	9.32274839444129	9.44806962618913	9.93228976425373	9.64505150831032	9.24449584816497	9.67631607470384	10.3012352973774	9.28013301364696	9.22473248672091	9.8246638088839	9.88167838309391	9.86425889675435	9.26428706227963
TFB1M	9.69390288912664	8.83898373512191	10.0591873580597	9.09320490757163	9.28864599737464	8.78333536823571	9.06139184886245	9.18288048455187	9.35234869955596	9.35976024764464	9.24775268601963	9.26570226185382	8.8713933406522	9.11061256584743	8.89220081868631	8.97651963187578	9.67831187409279	9.05553506941701	9.3852177860156	9.35899115193982	9.16751135931961	9.1499474530954	9.21490637892174	9.8298479281036	9.9337699193771	9.44364961827985	8.97219710768719	9.33178495577795	9.42057562171474	9.32416891273304	9.18963502472138	9.01787106861364	9.27384083091805	8.85470662927892	9.24724205229305	8.91172967279233	9.1229417074741	9.57819998473459	9.12906777655187	8.76603280675674	9.2282250251925	9.1681095897133	9.29454993257473	9.12932918416507	9.37516213559826	9.2218236112321	8.94247561949214	9.68671356634549	8.87807493802592
UBAP2	10.2172140519302	11.1670271224896	11.2078333541258	10.2178965849284	10.9513941516218	10.870654655196	10.0949841340238	11.3885325261501	11.1121703610579	10.2744354638529	11.2900874655002	11.1887300795039	11.4774041506197	11.1275009612733	10.5944610749277	11.1186881572727	11.3479922640241	11.5339219966839	11.0357826579297	11.1432903159801	10.9576060259445	10.7611117501882	10.9912616273151	10.5574305297611	10.5282270418047	11.2718895286925	10.5924841809835	10.6348011145962	10.8489010079642	11.0915129076109	10.5005061575213	10.2035605982254	11.1878705645463	10.3193413807598	11.1458082126115	11.8241320358948	10.4915333135842	11.4784260412339	9.97710279604823	10.7927084389599	10.9261076759438	11.8181208966674	10.6021908170301	10.4963018035158	11.1791723190383	10.7886599386512	10.6067788861689	11.4124556068734	10.9579892293642
MRPS22	10.6282221694113	11.0314163741512	10.8637487807811	10.1641242597106	10.661445683024	10.6962763227928	10.3052111204394	10.6668152756135	10.6868623811503	10.5967399582919	10.397421604401	10.7488456052793	10.5112989734284	10.9814494962424	10.4966116438884	10.5675189239152	10.3909160722965	10.2742424682993	10.7416317661349	10.975925777601	10.2211293191987	10.58819990447	10.4217894764298	10.8775187728931	9.86318314624594	11.0830550827008	10.6086162822442	10.5676740427867	10.1544864725448	10.1537227004159	10.2814347615064	10.5778972030087	11.0192291927472	11.2182489481077	10.2872459096924	11.3323650066976	10.5480622711378	10.6071310971035	10.7151762709139	11.386068358152	10.4026801069341	10.4956868192215	10.2377575908583	10.5618399735387	10.782619492708	10.8098635483786	10.902479280242	10.9387565187384	10.6902927244254
MRPL46	10.1081752404991	10.0384872132811	10.0690271684249	10.3570730427354	10.2568391842344	9.93907565231787	9.63715683333619	9.89663135747755	9.34415740254353	9.41412284506186	9.67883760529148	10.019208321799	10.1120774191768	10.2599455327715	9.70961477139491	9.21026903753618	9.77932112291962	9.44398948504538	9.3770964119517	9.85886608437584	9.55821979347049	9.81648627158579	10.3942731810616	10.36035297252	9.94314569294069	9.63707059086493	9.65564842366574	9.55312738295528	9.72411987195997	10.1658786591137	9.63292923867049	9.53125921617648	9.69713142793855	9.85120043196019	9.92733012388408	10.2080823978416	9.43971309543111	9.8600903266473	9.99617856409718	10.5868499186847	9.31450076983283	9.56413672102992	9.87258977798915	9.88451809804022	9.6263438543491	9.64682364491614	10.1316149481483	9.77390239659518	9.71993020062183
MTERFD1	11.0329032348487	11.1160696931385	10.6031561871602	10.7926382096377	10.5689802343731	11.0945329933139	10.5292138407802	10.7045780573198	10.9410065116951	10.8917624422926	10.9376555633072	10.7983324661606	11.9024644321821	9.80503379475734	10.353511423904	10.5327316005295	10.7421523565317	10.9074239935952	11.8941750753276	11.0373602563206	10.5107058260889	10.4783289589827	10.8103144008122	10.8224156392826	10.4263926624003	10.8131430583014	10.2137518892845	10.560307037448	10.6376147742011	11.038744127348	10.7021657576416	10.850350948549	11.1804145665684	11.3176098967367	10.8744158355813	10.8028063289918	10.6738205099629	10.9174817320682	11.5307696476055	11.0061402064713	10.6510911673688	11.2595579725639	10.888963821325	10.7967525037576	11.3732232413939	10.7276300999829	10.7748054225547	10.5172685072789	10.65731425102
RBFA	7.43419714767183	7.53820849125542	7.47407982785691	6.97894727614691	7.13255478876097	7.41679723210156	7.3226740909081	7.68253088104041	7.68333584073586	6.91187897626642	7.09645974192046	7.51700303588337	7.70565249856289	6.85732231668594	7.68912288095113	7.46689231159441	7.36852116775526	8.01915126488992	7.2842473695345	6.70995978127172	7.50514748356596	7.23012114455706	7.94991157782556	7.54269721544759	7.20171398144459	7.16833560881441	7.1753859236475	7.31181660019745	7.61130714679003	7.02902478446426	7.30867235885881	7.60924874686848	7.72236676746326	6.9945141045362	7.55703873804143	7.87315754451878	7.41141878816704	7.68178389689415	7.32635726067479	7.41078598402072	7.76144561931283	8.31525658496925	7.77690360657138	7.15751974522417	7.3173841213871	7.89549551920899	7.59382659222232	7.8226959153928	7.16042360670631
MRPS28	9.58720182334276	9.87552329357193	9.75107586038368	9.42113575848044	9.24999918756033	9.28925996493519	9.40087452769603	9.115112335901	9.465891841735	9.08317267218436	9.48307630732312	9.19440844828059	10.3641731847405	9.01736965976688	8.749305308816	9.04865170508569	9.30456306112599	8.77139108556889	10.0608403290489	10.0402046365016	9.59225874651238	8.8978200498314	9.81785633369291	9.38636305186157	9.7875504923187	9.34805400148428	9.0679618631278	9.07230011592834	9.20156010738104	9.65815845202132	8.5428415111997	8.83891427504492	10.2061634651153	9.35059558921225	8.9413701586527	9.18800151096366	9.06772529060675	8.94560214371985	9.72053293944824	10.0771257431451	8.76455913880536	9.60451560918029	9.26426524339844	9.15758365941733	10.152390314925	9.49486558234319	9.812083743948	8.76960679561409	8.87698988883647
MRM1	6.55064690895745	7.14648161502768	6.50662748767972	7.03671321697287	7.68068090715795	7.10738804378856	6.67122217021381	6.40975292231183	6.77567085128209	6.99544426757662	6.76392500498033	7.10137998667219	7.09140237983402	5.97682551750697	7.388903646009	7.29090806577313	6.89491098991645	7.53504553816036	7.66971293158271	7.10649426521786	6.85011356000638	7.23965695184551	6.73302562903557	6.62302929860724	6.84853531203898	6.32286031564477	7.08256656395373	7.26075707729001	7.04410577012639	6.92614486715504	6.53697030556257	6.90611157044481	6.96187019969591	6.6746011798002	7.49245361336607	7.05021892066223	7.57605542375418	6.71683674270715	6.46822178342124	6.01263816968508	7.38187626823898	7.49986429926154	7.96293642336161	6.75255031423935	7.62364347141118	7.00873774589169	7.44553263285257	7.83098775678965	6.66658362850915
MGAT4B	10.5609082210186	10.786828012477	10.3765763645239	10.9106420934353	10.6406681912269	10.811608580616	10.552337873576	10.2089380950225	11.1449415605719	10.7750990333738	10.9204814862662	11.713636022032	11.499576826271	11.1864265213545	11.1100857145758	10.7659389145295	10.4386837503408	11.4297252186908	11.1129010432312	11.8483659277038	11.3509077810466	10.2195628475899	10.3878021031761	11.0183872509807	10.781503770908	11.5484157201092	10.8364186372466	10.7253113355889	11.2386809209142	11.3153130169125	10.7676503709072	10.7701508480553	10.5281912369623	11.1593066646582	10.573659683223	10.0238769979528	9.62657219289501	10.2401289711889	10.7563062893135	10.4190899281964	10.2622802808564	11.8268242095369	10.7848022506263	10.6418036237528	11.2065484204546	10.4615981322089	11.3207285815326	11.1554582894711	10.7039898038985
MRPL20	12.0058854742321	10.7776507019365	11.4353056569425	11.7425672401138	11.3917664041399	11.2429475089998	11.2633126979311	11.1531295234478	11.2104401444395	11.2416519492339	11.2251414603599	11.159011993831	11.303443616359	11.3032357833263	11.4124172231899	10.6262921228596	11.3545746591915	10.9255530394573	11.3735232552505	11.5861082782543	11.2211509709632	11.249737640092	11.5067749911385	11.4541520861422	10.8987014636903	10.9702378542545	11.0109965141075	11.0509992533179	11.2001035799509	11.0952007066431	10.8736832211971	11.3464450574373	11.3337296819125	11.1235271102413	11.135938350365	10.8764768636426	11.311590948046	11.2644808698441	11.6174569347758	11.3495094098477	11.0783606454351	11.5395929533084	11.3461018625279	11.1399075202597	11.1728565189014	11.6795228243304	11.4068213036524	11.2036338979835	10.9354778833099
SLC25A31	4.68435509350701	-0.814629700289721	4.16640180946095	2.87239547235877	2.35845241568638	3.46844345873307	4.75190030387236	4.02264951501155	2.14753236683253	3.9718105025557	4.62699291431927	3.82893283264174	3.6862916546434	3.7792920834524	3.03157201086816	-0.328435598437386	4.28864176481737	4.83229587101452	4.77232943467636	0.923976709580648	3.4834141137429	5.06925327361774	5.01281669919157	2.81792690774407	4.57005664830371	1.7222050042116	4.83004555826163	3.8280464851498	3.70635140632117	4.71106374072038	4.42682557893464	4.45111702856003	3.58319306870196	5.14844003106818	5.30314568015924	4.05613096788339	4.31884828435985	3.56799126838176	-0.00629723745144929	4.67451926550524	4.67181749987036	3.95588900373918	4.75256627910209	4.35054469965532	3.98588109127234	4.57754759849214	3.70661386287039	2.30271414757826	3.83153330384614
TARS2	8.50947851883359	9.20052813909014	8.31552773885828	9.08486258748392	8.24369859102867	8.70702465036862	8.47474022319412	9.12799122672098	9.07209347061726	7.9739510172861	8.45885975543191	8.74712687460653	8.68850734825948	8.25333884828745	9.07918768072743	9.3279336448936	9.24706401090632	8.82119391790803	8.36994538309849	8.94126685584372	8.82200606981853	8.27568035918073	8.03393941595136	8.62185773828776	8.04014886984806	8.59832128178544	8.31627202690052	8.51956549222309	8.44341602545202	8.68101768539643	7.94894185880023	8.46520027703941	8.75170237865115	10.3453897218606	8.84601685207104	9.47119884319294	7.99687848811016	8.85232787692713	8.04941458685043	9.41015917882507	8.3421351309927	9.75071904352139	9.204253227265	7.67791903333004	9.06635536466977	8.67764530305825	8.95863767969229	9.58653076673681	8.19698810491851
SLIRP	11.729543848747	12.3632926548055	12.1834651135633	12.5655376779265	12.3471825697566	11.3758300896424	11.79923709321	11.9588981234194	11.6304737296484	11.6595892412189	11.8539804475408	11.6429618925705	11.8775103757705	11.9277831462955	10.3950381572667	12.0264985444039	11.6597270339093	11.1524414004527	11.77538023774	12.0141083687857	11.6782550481315	11.2541079973018	12.5558667109914	11.5979189283408	11.6144204480059	11.7212226842706	11.5524524848942	11.3532924112297	11.0957899520233	10.7479906903653	10.8561990684272	11.4641046041555	12.1378710670174	11.9927103751718	11.6007120523073	11.7405700794342	11.1411900800733	11.6070630204856	11.8623998589403	11.5540443809735	11.2616788944978	11.5337794092552	12.1504647960499	11.6736323867811	11.6389670972378	11.6992609779827	12.0552346386566	11.3251856940615	11.3626611059364
MRPS15	10.8288943328719	11.0102970009192	10.5330132976447	11.1073563321049	9.73478589732305	10.4214262507411	10.3061110404922	10.0626645050082	10.1347044261501	10.5618050576955	10.1300491325234	10.3486925261937	10.8158847313298	10.1693613761793	10.4221540538248	10.3311877640399	10.3195456961504	10.3409561319549	11.2057167897257	11.0237558050019	10.8190437660437	9.93376652352243	11.559083190353	10.7890891510355	10.7026628715949	10.3210912920052	10.1102731021222	10.4291743772368	10.3233045918663	10.3761041910562	10.0880800712893	10.2290531604812	10.4994518569763	11.216019617939	10.436005351743	10.2926054557064	10.5709519554725	10.282132693991	10.9691730190588	10.8223302010567	10.4744076321058	10.9130928724484	10.9741604214848	10.6090524275252	10.3498205184521	10.7491084145337	10.9991041450152	10.5454376586045	10.3221823362139
DENR	11.2512268108249	11.4921398836123	11.2330447740704	10.7619412259611	11.2780230718636	11.1992881233713	11.0590810982951	11.3791667497805	11.499117334454	11.0329278340167	11.0737321985794	11.0896760813825	11.6562039263088	10.6376700813727	11.1686567773516	11.2571669095626	11.6518939800553	11.6061860378103	11.9839100186018	11.1670378226198	11.6225385626953	11.144624912368	11.423677112746	11.011312025246	10.8639872015578	11.1913017570886	11.1197364928474	10.9419398346674	10.9710273417685	11.2345956978314	11.2908100668459	11.0629663295175	11.1693709176918	11.3913628415595	11.3563926314276	11.6275199371374	10.7989816571173	11.0531116066933	11.4788468759003	11.4637397867058	11.0968634269335	11.6425358552472	11.3953383258587	11.1654620299964	11.1844799783995	10.8987025826015	11.819412869914	10.6002414752255	11.0199670322694
C11orf68	8.05517124607245	8.82189162457064	9.41648784790113	9.82175118561468	9.64513493272333	8.96885107779728	9.42196465732942	9.02212392146417	8.97918393997197	9.36543774599427	9.65935447281008	8.92325913779418	9.58851358108264	9.30132356424954	9.02046219759141	9.25949188807216	9.40373276482921	9.6312427304903	8.86230632102089	9.04615706435022	9.01139220530985	8.92128487177391	9.12600540937644	9.52542801948303	8.69799755557871	9.11163361409962	9.39285275223076	9.18623856601461	9.36631849820835	8.26704320516192	8.94045778602481	9.30596231554184	9.22285767986387	8.87571710348555	9.24304589694031	9.38011057641632	9.39881315336055	9.25493931358386	9.17398113195535	9.09269213890971	9.22236456546015	9.11383487054979	8.97955952620853	9.03868830420959	9.12521171155482	9.34976643244814	9.49299117415861	9.02843295385337	9.35656311178282
ERLIN2	8.92341337101031	9.17831007950771	9.64863083223451	10.1042176447971	10.1087375478322	9.39464821797947	9.20731045318605	9.72230754359491	9.92161000310484	9.59106910270989	9.88118351332039	9.29888765108703	8.94912730825128	10.0843752485884	10.6648216877708	9.54210162032741	10.0075403441904	10.2087765618064	9.9629523917349	9.07865278538643	8.65088585545682	9.51320825068674	10.153976544643	9.94918048957612	9.55863982427493	9.92642514455625	9.75150967612124	9.56395963381887	9.12361750439863	9.03868053177495	9.73612984573872	10.0114549931413	9.11030492051896	10.2464416743618	9.73294633287997	9.5186084612656	9.63245311560922	9.23530593314246	10.1186877615	9.68353334663457	9.26740778847329	9.32746772653551	9.49567886213505	9.365361533176	9.32145598586537	9.53986689586648	9.29654660942137	10.0085016374	9.41212624426753
UBA52	12.547257257856	13.1823555540704	13.1415380061719	13.2303367788776	13.2033255180536	13.0670181645546	13.4551729495259	13.2822918141401	12.8415342748911	13.1763472408461	13.1962355665728	13.5174985131264	13.077058363498	13.0453943348475	12.4149462712931	13.6145085612351	12.5060583487595	12.6771424041223	13.2291709055372	13.6169597695549	13.2159650458719	13.2081945708717	13.1490513212778	13.3143169980084	12.7399495470641	13.1414337489176	13.0318984529073	13.1210837382109	13.0486496618403	12.8368070190381	12.9192095244931	13.1481535284983	13.449569499035	13.6270195705163	13.1533590155864	13.5698323541774	13.336938160089	13.0253576115088	12.9759692023049	13.1807890521272	13.5671048671249	13.0919411004766	13.6454712166217	13.2151765287388	13.0791320671105	13.3193462642309	13.1934001510684	13.1570100671704	13.696637667583
MRPL41	8.20255652825583	8.77239364827013	8.47596228746625	8.34305735585886	8.58177213905058	8.47871851542085	8.46187166458973	8.41631082564297	8.17270342656439	8.98106517262331	8.32648112029879	8.46377177466529	8.86943046878687	8.53205269951872	8.74663363900861	8.8036455226471	9.13518632530703	8.30287012758237	9.00248163973116	8.87135892958606	9.1903801271344	8.57271316843629	8.31312986275307	8.76829202389777	8.75972845289626	8.38931418465357	8.3451121881822	8.50738504136419	8.62190917673463	8.40144111664653	8.16880197640036	8.66463170660956	8.43089374732023	8.17513394371018	8.80125267206375	8.47571025931485	7.99615515059992	8.44497021808756	8.4279891785882	8.08791757176438	8.32285346274816	9.09331936111907	8.37614604669754	8.2396099151587	8.79298644520285	8.68365315877164	8.51172938152526	8.87125579559307	8.47768060486871
MRPL17	9.4354058641464	9.92501078633467	10.687870524327	10.6115747430215	10.208566761859	9.98859721363366	10.219950897722	9.83979633685619	9.86401338241513	10.0457533828476	10.2287413840154	10.1424582405791	10.2572429765793	10.090052328179	10.0722579047976	10.8031932067256	9.69526448893893	9.78425989241142	10.1072414036979	11.165527667231	10.1838621260386	9.43644296351653	10.0740643742047	10.5143477622988	10.2385644062567	9.91386477109586	9.77985623234331	9.41418924395407	9.94612961193786	9.40635341357581	9.23700459816257	10.2409797048358	9.86100996020797	10.3935432999373	9.90584501431086	9.84227553506479	9.70874852366915	9.94422932523586	10.2856235769599	10.1792788926457	9.86294523394783	10.7988626771895	10.5951840858525	10.0078347538115	10.3089290718593	10.435184558661	10.0261244676544	9.26753205274964	9.73938385627078
MRPL37	8.53692400634743	10.3198355719707	9.53398492918772	10.2327154323615	8.86911229907724	9.54457367410946	9.54896674854043	9.64044577865656	9.52538671248288	9.50722597153371	8.96831169101659	9.8151052980443	9.9676420006456	9.44330143051422	9.37979508544887	8.99822822975029	9.36407247986078	9.46909414032824	9.67801519650261	9.86807524581466	10.0785465937261	9.26532413420779	9.73389304730015	10.0378513840287	9.73295649379103	9.95772020698239	9.65558635483661	9.39352238560501	9.99409259664736	9.75676612349517	9.10696984737156	9.42370442648336	9.572895540723	10.5784487398602	9.61851728441259	9.6045856592389	9.43728330231277	9.11143617866152	9.72614593760747	10.3121200079741	9.43596522806266	10.6952007077382	9.97100387933117	9.43519831309862	9.31453226475014	9.23969828535802	10.0112004143356	9.81257042245591	9.49419537297461
MRPS21	11.6485679035253	11.8092886241912	11.6484622971951	12.0265372746207	11.3793973212735	11.8840544881747	11.5024777982431	11.7573908428124	12.1214020629253	11.2902821262761	11.7257948271961	11.97661352503	12.0530060908421	11.4276433584042	11.9328359221518	12.199043175451	11.7742290602149	11.8436019433482	11.5688510670038	12.3681203634253	11.6261931603184	11.5116355535615	11.3395805856004	11.6484690382557	11.6969975096449	11.517273724465	11.478798938138	11.5056954589324	11.4247893271248	11.5277677638693	10.9650382184512	11.5850780244096	11.4108943742373	12.7851878135626	11.6587639934196	10.690977483763	11.704068332265	11.9464618500912	12.2107057367385	11.7992625959568	11.5184953061698	12.3965437757249	12.1931039482305	11.5483470314769	11.9522611181699	11.6961912170026	11.9163180198773	11.7652815397836	11.7958330890501
MRPL51	11.8125587909415	12.2534193983211	11.891974657845	11.5680107219199	11.8661711929876	11.9313768743553	12.2048951029466	11.7201754143505	11.7884165503293	11.7316618425259	11.4730101055254	11.6529171059507	12.8098332293576	11.2368842119699	11.5653858280929	12.2284618799148	11.032348840176	11.7965288088434	12.7242132603403	12.3257866480031	11.6493365745338	11.428672129629	11.5936147465355	11.7863713316131	11.6917256380155	11.3726050034063	11.6734314299954	11.5104734242011	11.5709889125737	11.5114645800738	11.3186687717033	12.0944399638678	11.6688508660747	12.2709735841331	11.8375735354476	11.9949484258552	11.9127059945573	11.7040337387977	12.0632373200278	12.0573020146537	11.6859747406243	11.9680522210871	12.109642961154	11.6555915422474	11.530579957292	11.9996688747624	12.5653791634707	11.2837852171295	11.5909481462815
TRUB2	8.83803750581693	9.04664957201243	10.1185036570505	8.65907220063579	10.0876783012122	9.15272797827327	9.23319087858576	9.32792488996439	10.1851595159268	9.27299898368961	9.01468250704328	8.67798736972344	9.98400951857174	9.03493263603918	9.31478940975266	10.4187856409607	10.3903162282811	9.76284043891236	9.54789647628995	8.97537367748254	9.46654331111953	9.90057476849729	10.2695842004677	9.46116140541081	9.48308699192589	8.89576974910905	8.5717575725452	8.60872646271635	9.37449158122541	9.06244771516878	8.56024263906733	8.88084773363419	9.06678910456909	8.63765190306645	9.74774151741116	9.42963834923245	8.87959243872391	10.0037320868816	9.19946966629691	9.52736889762544	8.8866086733194	9.80894889545943	8.86600106462545	9.79758128384193	10.1668513689927	9.81743139700967	9.52591597902475	9.55019383869222	8.54878723713328
MRPL1	9.7332529823031	10.3080984850621	10.1462762887689	10.3570621528899	10.0371797131972	10.0115778212731	10.2850546817098	10.2438513673417	10.3917586996475	9.54131329380888	10.1449173184216	10.3477861120565	10.4902791995963	9.64913633722347	10.1973272872983	10.0391846017501	9.6014614206277	9.70625770763687	11.1847607531716	11.0016662377882	10.1562784148463	9.83001726846779	9.78549840479904	10.9089173600739	9.90893296724454	9.47871138477953	9.29208668677653	9.747424158098	10.202900196325	9.67595650383589	9.37714826536422	9.88446238724618	10.2786750214051	9.6093874612496	9.6976205889995	9.4175017117342	9.36717075024167	10.0573053996987	10.8608059409265	10.2533364843154	9.49997381099941	10.1693553250035	10.6382690983892	9.59113745188916	9.92475565555155	10.2442263384229	10.3271568310329	9.54994673345768	9.33622781268121
MRPS23	10.3610001224184	11.4133288878519	10.6161712125815	11.0575895797594	10.4866540449808	10.5627194270493	10.5641363398653	10.1236214529303	10.0240130728128	10.9099979827818	10.1724387601227	10.6312350898101	11.4578016208701	10.5656275426507	10.3338487956162	11.0954105397532	10.4620950704406	11.5231558959145	11.7452064855868	11.8953731015786	10.4996065472391	9.37894831053846	10.4199961921213	11.8385118451921	11.009756340874	10.0352986618983	10.2088748312876	9.88585725689158	10.8466854243197	10.7384067801542	9.44196436970485	10.159405412295	10.717315447138	11.6079009439893	10.8050101678739	10.2708378413346	9.93505776451258	9.97343018113149	11.085445703015	10.643380382632	9.81579042742791	11.7416476911768	11.6440842077396	10.3076986636726	10.5361792082584	11.0507324737354	12.0047586372743	10.7107351579832	9.95894400245587
NOA1	10.9262255634479	10.895042787999	11.1178482585533	11.0814295107829	11.1870130123992	11.0549379916229	11.3272797973522	10.9904103444287	11.0378880265988	10.986942034839	11.1029375844732	10.7445715054612	11.2815800295626	10.740226004746	10.5468346678114	10.481772191712	10.9405140187181	10.8474003565754	11.2534959255515	11.2162632626759	10.7541768332432	11.0351945836028	10.5389913595668	11.0304588545291	11.0435898933196	11.1570760572054	10.97131851046	10.8390557310089	10.8770440478654	11.0592585320519	10.8131895649586	10.851270405718	10.7544641493215	10.9745723311364	10.6037756135502	10.9059375010042	11.1907685482278	10.4806246198749	10.314220684066	10.3054336499299	10.9811733766679	10.4762723146936	11.8162180880585	11.0711150549416	10.7886942739801	10.5094969272504	11.247621382841	10.4951464936603	11.4231910376122
TIMM21	10.4291847230626	11.1752085465494	10.3954806358681	10.5421387554716	10.8509199952522	10.3350856481049	10.4193625466611	10.561312578662	10.7257815800918	10.8240695469099	10.0329092252798	10.6985407266748	11.1136940537111	9.74838349082021	10.1827351219244	9.16366363751318	10.9702735600056	10.7058316296573	10.9495342764506	10.549419665168	10.6772949177037	10.5815858769529	10.8672109669777	10.7553546743627	10.6698936319427	9.78029467713896	10.8680012192417	10.3091591875527	10.7577730936314	10.1088947532508	10.4944269614153	10.4406158953158	10.6958461338588	9.91453260841621	10.3770663079126	9.03699585177125	10.3284559262027	10.2644587278249	11.8750165695708	10.6794086667387	10.434741950054	11.0755279850251	10.8569676046427	10.5494385336089	10.1792528876696	9.4299066287648	10.5176640247623	11.0298851657119	10.7379939790083
TRMT10C	10.0732887091627	10.587262497586	10.3733004141438	9.72568799499294	10.3023986830677	10.2910735185058	9.78943664695832	10.0552644017005	10.7462698484316	10.1498168396138	9.95764984235412	10.1946181176056	10.1151008885049	10.1170143337261	9.94366849295188	9.16989218977573	9.88915819231896	9.61045203331816	10.5195234273208	9.97713936838644	9.79592990141366	9.7878937465215	10.512963910172	10.2294783322013	9.72464686142485	10.0141472935405	9.75360336638947	10.1923702493572	9.76239615828188	9.58167437105404	10.0357671274915	9.70122189068949	10.0654320224113	10.1297045572174	9.76612287608894	10.8566104058525	9.6855228751622	10.0725258910063	10.1220202476722	10.4420823894162	9.78494199894527	10.5482623463195	10.1125004974778	10.1193407424859	10.341484353819	10.2617484629949	10.9534601590704	9.93684770338826	9.84536757348187
MRPL47	10.2669911499929	10.9459086904405	10.3695556296523	10.2613803934686	10.0071864522888	10.3701936078761	11.2323823408638	10.3880915822266	10.298519808955	9.85071290338801	9.99462108853605	10.5921514880764	10.897505494167	10.6615111655911	10.3841337218935	11.2244263623343	10.3790373384297	10.4267720150172	10.7656596673391	10.9723259786572	10.7452334280193	9.9578560517848	10.2111043612369	9.74196664369832	10.0653346130348	10.513971484544	10.4651685298536	10.1618387878377	10.0931399724016	9.57769126419413	9.74007889620939	10.1011730848269	11.0802538139532	10.8203636841779	10.6057045026068	11.1026158347649	10.183252706416	10.7326180935689	10.8318111330398	11.2555097352116	10.4353171115957	10.5028209216706	9.91460533190904	10.588477957974	10.4600914494734	10.9964068817154	11.1861625194831	10.5679753729958	10.230375504005
C6orf203	10.0384976388749	9.54460149236371	9.89331624597153	9.36883141324724	9.36491424399329	8.99507177669964	9.43742792360046	9.80721193358838	9.3094906784016	10.0009271689457	9.72962550155004	9.78717368374556	8.96282112202803	9.95937880239864	9.5486206105284	9.17564635079129	9.93097811155025	8.99488204530533	9.31782094268967	9.62918119081253	9.34273762186463	9.4772751963683	9.3613681156678	9.60234403901851	9.73645791288847	9.23682407488596	8.93876272938025	9.48695485578385	9.33884689212361	9.77416076768193	9.17053501223725	9.29469471957538	9.30587068492962	8.91475465396183	9.44094700876846	9.7563419871667	8.94070031973597	9.54931049291594	9.91806491396346	9.80392670560652	8.84395307593777	9.06374775689095	9.62329405275622	9.22929710501842	9.81942438243028	9.28967910525695	8.9360707600479	9.99954838267963	9.56117680276157
ATAD3B	7.73013160617095	6.47859564173425	7.1960964418357	7.23766378091179	6.88153869610655	6.93607113706332	6.98956935174074	7.63572690040187	7.60265702285316	7.01847109994248	7.33023494051334	7.28806580961989	7.71000884708254	7.25556350664152	7.22325800728398	7.23404822294285	7.14211072744597	7.58798169775395	7.42845141347522	7.83404599543553	8.01201491402348	6.74869692192524	8.23404009160316	7.25393771303211	7.45636718059256	7.32606988015715	7.35633949945096	7.00638857852633	7.03850134451515	7.08938204935755	6.74402744270479	7.50019223313179	7.74064321958631	7.44581772404034	7.70047440251744	7.42472139210286	7.66041453067475	7.45456825353641	7.33858363374588	7.94908125315783	7.50824580819047	8.59251366878909	7.99481983474405	6.99807499516633	7.36473363512232	7.35952664342366	7.06046857673523	7.97160600041091	6.84586258197357
MOV10	6.93192901985053	7.84751671101338	7.77226838054503	7.39186406192348	7.2313147488128	7.89651450806533	7.8169526897507	7.54490031158472	6.98362212205439	7.25171975526101	7.18137506831946	7.81815818971191	8.29613060727577	7.45247131186339	7.9408300849532	7.20906744183212	7.09225216213432	7.31210314483412	7.07168695499331	7.87513365993957	8.31131580489509	7.26439568255181	6.9507451918786	8.1021638522709	8.28028898727336	7.62982651238735	7.95327519301746	6.58580991027379	7.55330524146552	7.2552758610271	7.45319930013567	7.18925477946851	7.86897616661629	7.08563688916062	7.03540248523456	7.99409811382115	7.51806864252862	7.00971370094203	7.58691291517568	8.37155367900634	7.68673309048758	8.34214317771475	7.48379578894869	7.23645119292233	6.69061781286028	7.53208368711157	7.91126907637611	7.80165410933003	7.14584667665942
MRPS25	8.90985909055502	8.12746906202714	9.12425126918494	7.92801493564412	9.25389506202461	9.2191087296804	9.02052979596913	8.81851592595485	9.96476802905546	8.51418460724157	9.03577344963699	9.41961718986463	8.75815724240585	8.66549415485954	8.66271477360022	8.28481762398385	8.83014491262671	9.33378463070006	9.57619275499348	9.27361457119341	8.29254235362705	8.87173811965397	8.78036839454019	9.47098228346197	9.62604829301062	9.00346684649972	8.77293694043668	8.87280239605272	9.44626395071392	10.0949310388086	8.50372915765702	8.78765556104347	8.5624853973688	8.62500095750241	8.5337290627871	8.74915510816291	8.67241532322115	8.86058865064564	9.26088841406994	8.56794619130491	8.93821246321779	8.57236965388998	9.15837464735751	8.69598511628198	10.7656367347557	9.2573721269748	9.28731922043828	8.76195340242096	8.74224857154175
ACAD9	9.97906329716151	9.96218040727602	9.87684565940963	9.13264289956448	9.73955381041091	9.76786431541115	9.45794840533793	9.68181238829061	10.2702961441937	9.51288739099707	9.44851260484419	9.46216461586317	9.78278416325631	9.01945506972952	9.35769604700813	9.56161540263815	9.86262294603259	9.41531333197987	9.8766727185239	9.63935970325814	9.44634246639357	9.52503114930518	9.27588168632115	9.57832117235773	9.18712835151237	9.7031185268691	9.28086400882283	9.36633882700215	9.22761883120791	9.0932310914314	9.23992450092747	9.38558849979924	9.88728033297118	9.77523330377139	9.70233651634011	10.089726678802	9.14847810749381	9.41046788781087	9.66012410647721	10.0603864214914	9.38572330001933	10.22914109681	9.14592526976422	9.42262449055384	10.1029138396232	9.65964418150022	9.79991053831785	9.6665315082211	9.23485765840161
MRPL27	9.67028906748675	10.1083101274646	9.94113140643658	10.4102015878195	9.84238224579455	9.78757710029568	9.83375284207956	9.34835083571532	9.27006027069108	10.0912761653628	9.45999444680251	9.85082239002177	10.2754191739055	10.1486927795698	9.95727141040413	10.0975841987982	10.0426335313808	10.1096136461796	10.061800764228	10.093602032683	9.91210417079712	9.42143097680958	10.2138235646763	10.7864825850884	10.0960032493173	9.73609407843077	10.1136866967439	9.32358241317118	9.74070600005632	9.65039389480725	9.21678319805432	9.55190317087514	9.96052416266973	10.1775481040465	9.73019923493095	9.74633073953088	9.40084486240687	9.39450320954852	10.4871764022402	9.68277482799291	9.67490496354628	10.1121475497902	10.7080000053531	9.80735846438483	9.41248770717042	10.1441294976275	10.6046439390368	10.0546926269148	9.69508749568864
MRPL43	9.46942387039858	9.61848326937312	9.69426309750516	9.26387354225986	9.4387037082866	9.5090948577228	9.27067096236315	9.16892111090566	9.21890642319417	9.44689491948217	9.1963968029469	9.30206393960779	9.89330365470028	9.41190913949514	9.96470667000533	8.78557245616138	9.86382047109577	9.01086485859845	9.37026107320075	9.64969933842079	9.3589186185846	9.39756975123112	9.54589560720646	9.25815032080194	9.87145670585541	9.19068687135956	9.42788086986498	9.33643581804063	9.13603583255631	9.32572504628013	8.81556518241254	9.2287350117568	9.09139950583578	10.0205456301998	8.57792638389387	9.11282061290771	9.16278547727299	9.17615619079472	9.19839167098056	9.52297652650572	9.04272832073795	9.28915727466141	9.70194503449033	8.99306660148512	9.55655950811943	9.08290231122974	9.6527723883821	9.19351640779712	9.21506286422922
MRPS5	9.3235511827582	8.94072860778667	8.79390412250356	8.6993701321359	8.97434737241803	9.04947764748963	9.08975411031634	9.40937790408724	9.00353118512301	8.78531572034447	9.2103848941207	9.15179438842638	9.52503482579905	8.50395750110637	8.76166369511468	9.35998032476265	9.12365945397813	9.47391007636481	10.2391460916769	9.39616931695429	9.06445498506845	8.87446565718578	9.31964271360048	9.98415493994506	9.22164735977486	9.18568183929236	8.74553816816935	8.62044041083015	8.97529098308188	9.05042333053654	8.89683689714719	8.93155551714539	9.13903824110824	9.23955334438296	9.03513112240512	8.81158309450205	8.52656552333785	8.79112872591357	9.17560415745004	8.79772311464933	8.79819249390388	9.41590412201884	9.42279263668844	8.66540738745107	8.86400592035413	8.91217780214209	9.62722993670908	8.91054232364484	8.70982928641352
MRPL10	10.0054260948069	10.9163504926776	10.8550966880439	10.9440882954838	11.2451739193761	10.7015117172999	10.268027286833	10.3638303215291	10.3638620715461	10.3879516089267	10.5935517245623	10.5235817537743	10.985773072993	10.6575006732357	10.4513811337289	10.5748905500339	10.2110207136963	10.6809871043967	11.1627956924864	10.9555839459451	10.4598885363226	10.0697064624045	10.5624880049738	11.5325441160404	10.6807172956514	10.694409778035	10.5919602310878	10.1503933935464	10.559083550144	10.4890435189964	10.4060614729803	10.4227971790887	10.434762692223	11.3920581652202	10.4653011041016	9.92596975758025	10.1344057834905	10.0335729073845	10.9078708443005	10.3324848445946	10.1681042037147	10.8251329032317	11.7553115654586	10.2848426036095	10.5439518734276	10.5981623269585	11.3544031216206	11.0907151814273	10.7289663695044
PYCR2	8.87431254421963	8.33438681903974	8.69192144640231	8.64413334093647	8.15560327828584	8.85074567603447	8.52558246977708	8.53450599339209	8.82584094836664	8.67790106807074	8.53010098798709	8.76826688030766	8.48743710798615	8.6185565781262	8.71525390098276	8.94507604858416	9.19337719020638	8.57021623701446	8.20412604085271	9.05950616340855	8.23679394562301	8.40917791073146	8.13048973873186	9.04449056904146	8.41109824616635	7.83066192500853	8.30174515842832	8.42518820328868	8.26224568605377	8.89499263402	8.20832679517899	8.40376556564833	8.92194831718333	8.50167718612525	8.65389623393055	8.46938072482297	8.4790241664728	8.41258148993171	8.7563813538685	8.52331161890863	8.02171845414335	8.59097727327699	9.08168747813134	8.2324802407504	8.74779739630174	8.0528284459842	8.19413606657971	8.83968719893654	8.24445848137395
MRPS6	13.2980075632058	12.2071821366166	12.7208519521561	13.8248254202803	11.7960010661246	11.4381737935487	12.3218979445002	11.4660198540116	12.4154882710497	11.8856357514232	11.5439351556951	11.4159086296625	11.986211100185	11.6491272634525	11.0391013717184	12.4415348333467	11.1804574586403	11.2974075340368	12.0839476285789	14.1904771288735	11.1525434393296	11.9498449449088	11.4253402320237	12.4281811334008	11.6448490534189	11.4394927613987	11.7293530809523	11.6677626486076	12.5525759244531	11.4652607945325	11.28360582416	13.0561247221258	11.8162784977077	12.8894379873142	11.2938279677509	11.5529068056415	11.4022926277339	11.605492481887	12.3697096605682	12.0993576738269	10.8754621658688	12.3027388695069	13.4122389045678	11.8663431560632	13.2292575937489	12.1465483111324	12.2813096506014	11.45898378086	12.4405263570741
MRRF	8.07023474514136	8.17811754380569	8.4165965705707	7.62949213961218	8.59941301795098	8.1063101031599	7.7829091226169	8.49035913370326	8.26158064678449	8.29803002363539	8.07235987941712	7.87061192947538	8.37890475610362	8.37201398897872	8.40707015035952	8.85865119514664	8.92893461674046	8.58406805314305	8.1677422767208	8.14480658299929	8.13520496001874	8.16849913476843	8.77689291071824	7.41620132970044	8.50235089185943	8.77460094652442	7.99142434040473	8.09330821914646	8.20171422645389	8.05070030466042	8.20252008189804	8.31794255986472	8.24402554115768	7.81757145769041	8.50608181067428	8.29713179225542	8.25496434366718	8.0742763578003	7.56127877910501	7.85083879472384	8.18941886738251	8.31844971502229	8.17116979061634	7.85471070646031	8.3144436693806	8.03873795536275	8.09094708829061	8.6784628168678	8.17686228597554
MRPS26	9.0439138460321	8.47685480188505	7.86495954073805	8.77837453560173	8.5830844622454	8.59598152518105	8.40325373891917	8.35146107320455	9.10507473164246	8.80326036478568	8.33373463598027	8.42123954839137	8.90041043822678	8.06363107610773	8.84086820484609	8.32713807185213	8.94678754176182	8.24659583014087	8.97345123201048	8.61386107082243	8.55597879411831	8.24246863792908	8.80672720029142	7.69211417614295	10.0220289743442	8.01636374101474	8.39561775365714	7.84974461745276	8.24946264459964	8.39040794431625	8.41346660258351	8.30046262426539	7.91850314454175	7.89328541991747	8.62753566093816	9.19512643490465	8.18614712518358	8.11099695352512	8.76631044053346	8.86892254164885	8.18446953901561	9.01939756524682	9.1523984773222	7.67061150540638	8.81768137661504	7.68267208950228	8.54006903124511	8.26565702818212	8.11652443499762
MRPL14	12.0555100759029	10.9091482239275	11.5892731033976	10.4056031367867	11.2982670973544	10.9454384226034	10.3892582228762	11.16852715196	10.7221523647326	11.1803287785988	10.3246753894185	10.8699081792606	11.2037230060021	11.0591832810162	11.1699623832904	11.2281094315686	10.5763198493991	10.9439732501025	10.6890976654357	11.1527689766813	10.408419123519	9.95455301335634	10.6191202452755	11.0386143043613	11.366642030843	9.84440730983795	10.406798759012	10.4599151683162	11.2630109242781	11.1783931531267	10.0979940405916	10.1913649989164	10.5784974238917	11.073296676776	10.325865107703	10.6888077811872	9.95634203169915	10.5584588848672	11.3449863496928	11.176678191001	10.5646813976267	10.7029944237646	10.5384308809247	10.4593244371693	11.0689496046393	10.9719910217716	10.8475033221178	10.6496279424887	9.56793288566453
MRPL32	12.3310781641965	12.0411580908361	11.7337983349048	11.8664138675154	11.3955250315673	11.6297878158002	11.7211406399538	11.4195136104212	11.6221191009367	11.1680258315237	11.2970222834972	11.7567889696125	12.21178458951	11.5493534311365	11.9940839671794	11.6956515533679	11.4342461338836	11.422927811642	11.8786096380434	11.7465437121816	11.5462240681546	11.1575976797411	11.7913989762131	11.2066389509384	11.1084244839569	11.5229625054373	11.0245738650852	10.8398942579681	11.0864799357052	11.091791718404	11.045696192324	11.5571668990307	11.5896815729226	12.1828310067506	12.0204403894938	11.2745057011865	11.2294629504068	11.8107764571917	12.4548562638115	11.3392632321199	11.281706942403	12.1827481551876	11.5577963351306	11.2172179907799	11.0943944366336	11.6515163651137	11.7706597638466	11.6269738423115	11.2728216261693
PNPT1	10.3391961892255	10.909888584714	10.4044300476164	11.0786491921286	9.92845782372843	11.0336635453747	11.3613566001632	10.4453884079091	10.2472623678911	10.539991998331	9.9873880927238	10.6185030605953	12.3326385436655	10.2750955365402	10.5620859329385	11.9636290926579	10.4637695697209	11.7497774338045	11.7850465764559	12.186588393432	11.7286394962539	10.3345582201696	12.1466304042036	11.3740591956065	11.0566665009947	11.1236181553036	10.5167719023015	10.1924395426585	10.6038932559641	11.42140699126	10.2639686615783	10.8959136890997	11.9817794965811	11.5465905071877	11.2426263220135	11.6332091325912	10.5767422515403	10.8967901182621	11.9113305633825	11.46771751762	10.8164477112714	11.8792221477842	10.7665247676772	10.6442339460783	10.8200951751485	10.4571243315408	12.0293838635908	11.318806018224	10.7570565924387
MRPL21	7.44087747086779	8.03746349212036	8.20752408000013	8.3660043491419	8.07587369067858	6.6432087072363	7.51052287454669	7.33632445409424	6.73647648273013	7.38074494395679	7.00215004150639	7.47654710841079	7.83481548588443	7.87655991981981	7.29693547326629	8.1229547911315	7.49712771367617	8.09016292634236	7.87828233863269	8.20644455063468	8.03587844817585	7.46829005650355	7.62542246707075	8.05549773895779	7.21500018410088	7.25869840244797	7.09516849445901	6.61210858835638	7.00648900899953	6.66327031922758	6.21438032474667	7.43248494308346	7.58366544595013	7.26980115091843	7.61566935880862	7.98422646646937	7.24664750306879	8.04608905506797	8.451162883792	7.72401322271195	7.47472319081246	8.21415152527892	7.74727392932031	7.04169309700353	7.3170923813337	8.00874626014479	7.87380827783555	7.38358334290979	7.55925317978657
MCU	9.85397927833145	9.60811082255119	9.59115017113822	9.70544093680198	9.06132987576659	9.82683191406895	10.4245827622673	9.29192443432698	9.07681693287895	9.65880325914514	8.83931623832784	9.3915011675273	10.2293352030734	11.7576959766216	11.3428633775927	9.88089425040631	9.77001234464072	11.0372454801906	10.0299298769331	9.44974190653253	9.53606922374477	9.61824361191406	9.75616882764831	9.61328411047407	11.0097851679447	10.9940693959933	10.73900556471	9.30393459700803	9.82202009590964	9.93480440445224	9.47347786291158	9.44319511640195	9.49358649461141	9.31459049454908	9.51391132557744	9.46745597479273	9.31741577954989	9.53842641872252	10.6466208086046	10.1687938208081	9.51207119728372	10.4884795605321	10.1394825413667	9.79602711299184	9.4413075142376	10.3598366244507	10.5524280839179	10.7471681723069	9.53735780901673
RPUSD4	10.0486395817874	10.5382535462677	10.7860344148727	10.0580534352234	10.6500210702107	10.0373404869205	10.121205441751	10.3985513197743	9.84949111272223	9.98538671909455	10.1207019797688	10.2174370950788	10.6080389098826	9.8662909123706	9.39516672090158	10.3058526772345	9.72688671995173	10.452260290882	10.548624463384	10.2246618335573	9.94852916063451	10.1395940698642	10.7486797608676	10.3608249224583	10.0398236812938	10.0046741345116	9.97342845904722	9.81746673323561	10.3167244559898	9.84873403305858	9.65971695631391	9.99455214734332	10.3002416939357	10.2140546024617	10.0670602602905	9.87677476689543	9.58606495212105	9.91662532513091	9.53768647234392	9.59875580542253	9.97650784647145	10.1886401488604	9.75367105135241	10.041741686763	10.0492626418643	9.89574354912295	10.6192473743581	10.2106567341416	10.4647122683678
MRPL50	7.8458987817253	9.28008712947148	9.00720702007737	8.93125159033138	9.19094960503691	8.73021865439876	9.01824478063391	8.89866000089496	9.24450300744602	9.08292911904075	9.21183022875416	9.27437717475283	9.06997837769014	9.48108954524434	10.1812205834055	9.76692764576143	9.08071614907637	8.78985334554288	8.49948923562314	8.80575223814665	8.84763251325066	8.77784716730881	9.14655499754387	9.38214165713346	10.3068293802769	9.25601389385219	9.00964777706152	9.42194367425218	9.30447477167702	8.91758946694624	9.14298194185025	8.62778379256751	9.10794875452177	8.27103299400784	9.34432699580939	8.6078331964421	8.82019847484005	9.05994912483432	9.76689753550984	8.78820271970934	8.32295033292127	9.02680719535599	8.73843419751003	9.34642876456851	8.57009112805388	8.36805222116694	8.44082719391579	9.96581779807863	8.54380388738304
MRPL55	8.26632110044892	7.70138681740129	7.19967141248213	7.62863628407397	6.90861197180844	7.66579074215426	7.28039806597759	6.34315916694937	7.40806047626205	7.14006001224116	7.12743531340451	7.06819281726295	7.49560998370771	6.83151961948478	7.01732746977687	7.52822275699371	7.38455986788818	7.54653380277069	7.34969547994547	7.90696503675206	7.27512013087221	6.84303265537367	6.66872778929258	7.57072887305148	7.37161082831808	7.02474552257855	6.62757999890824	7.22028736127255	6.856605594365	6.99659304033433	7.22100323119622	7.11365828938377	7.45110382491797	7.13284363741487	7.39712494805844	7.72430261414156	7.3405679434852	7.57668728863106	8.04414230338039	6.73708001788732	7.51291848887929	7.47460627025047	7.63247704212701	6.79412626499553	7.23086746822631	7.21819338421345	7.9910536056369	7.07411142012219	7.27494383040013
MRPL54	9.54784559209711	8.9545150642365	9.36591229947082	9.54455474193523	9.13555410789249	9.1937333104349	8.99022680758561	8.52121449171635	8.97395790311629	9.25406913019615	9.35469942377942	8.96999340491882	8.38578476473872	9.40647055593836	8.8784672564441	9.79065345888427	9.07287540420826	8.23385451497772	8.72308818915225	8.78686226894299	8.78106425867493	9.03330185411936	9.12665104826306	9.70127752111918	9.14707820647949	8.7289901701254	8.76289723053559	9.1699167359783	8.78240430551076	8.94599973749465	8.90039166656837	8.68801421244532	8.95657537626678	8.69782315563549	8.80111143655393	9.04845526786242	9.00678160927358	9.00520431008095	8.97334522252332	8.41774662899581	9.16100890216549	8.2345765228366	9.03890719534927	9.04514450812885	9.36464005704095	10.0683316987891	8.75531891033871	8.70532584689273	8.94225526611092
MMAB	8.67964283219239	7.90954232926901	8.06234974921606	7.48220960721725	8.10222640942311	7.90526173333273	8.16777729288165	8.07336612661157	7.84566974101151	7.94241046333563	7.75798817067439	7.67777719797709	7.13739342524986	7.20841465427844	8.37636061876676	6.70205509890734	8.59100652564194	7.73152296277116	7.94509618204911	6.69095781857814	7.20947485642609	8.05682617341319	7.6645811144542	7.85782234798997	7.87288383201284	7.54414536499035	7.53851270103781	7.75666765536873	6.87205713811075	8.58100873844297	7.82938830815413	7.3501276800565	6.98951970491832	7.19860445679026	8.19278418258867	7.7361340985102	7.51856633042095	7.89438688881461	8.00521249145484	7.37983495472762	7.65501700484012	7.55653954217932	7.94846510178679	7.22301041615369	8.19933808994536	7.37399474767611	7.64372415068698	7.38341341756059	7.62235153201789
VARS2	9.94466814271776	9.44970394512467	9.10113475084645	9.43167727702814	9.08144908463247	9.1637751988594	9.40664338201884	9.33841862045793	8.95142518873588	9.50435006036647	8.92867795855602	8.81411265239779	10.3480281002987	8.82975412525205	10.1080250462773	9.59678330117666	9.37234533517345	9.78689558553613	9.29687354467814	9.37773609631331	9.38867948110135	9.44841224956936	10.2027094783196	9.37738320956564	9.05820120960574	8.64556188928564	9.06397959143476	9.00225920379845	10.4537504921207	9.47381430275715	8.90378124512153	8.79836001018117	9.66003672957318	10.0646996583721	9.03841203703244	9.54600388021142	9.38063660214814	9.53731179405862	8.9159409086165	9.78986941965394	9.75703558459184	9.90469001046143	9.17587385548062	9.25572991273297	9.88222989649126	9.41053275918446	8.92946732534529	9.30613097359285	9.2235941397327
MALSU1	11.8611771685671	11.4916380648937	11.0962483111227	11.5829957470437	11.3220902058165	11.3754612058957	11.5537846308375	11.0957677339388	11.5881390704859	11.5148253200448	11.3942438755211	11.5230950015446	11.6437647222639	10.9009844880863	11.1885115166643	11.6470838032794	11.1591691068605	11.0222768961001	12.1046741540306	12.1338671916254	11.6135120331836	10.9240842969004	11.5718162837195	11.5882160409186	11.3796372328711	11.1628723719246	10.8308085548523	10.8592141296365	11.1483331079202	11.1859670724977	10.9015695544916	11.4651829530569	11.3610743181799	11.9373106135359	11.7451985595157	11.3110496760205	11.0464374050456	11.3717550309711	12.0637442116898	11.6126555435641	10.9975086817001	11.886398076279	11.6370522410269	11.0252260002439	11.6027027060144	11.3280321131425	11.6765226463405	10.954440457137	10.9672199064959
MRPS9	9.18204319693887	10.0386326160766	9.87872564796695	10.4005053755064	9.96942062754509	9.68180079506525	10.0766212208752	10.0381534172827	9.8150878413278	9.62364394690236	10.1329559218509	9.95701669651443	10.3054721836371	9.34102038191618	9.55771775438617	9.94843133371551	9.72656729356899	9.76109242236334	9.73307194338842	10.0964529422474	9.8963121182337	9.88588195969647	10.1273402541233	10.4121083858007	9.68180641603463	9.60028499463085	9.51479096952708	9.32563353813522	9.5268450532579	9.78070592618926	9.19785286244569	9.31439767015049	9.95161154309352	9.99909309952675	9.26811526905527	9.70478431724051	9.478437367071	9.42045355836153	9.86582774650106	9.79280899879421	9.54166622219164	9.85797120093618	9.85600199578293	9.74711109387226	9.24183589436189	9.10502534035856	10.2786571356016	9.25192331795031	9.73481578648264
CHCHD1	11.463883980471	11.5742529165002	11.8514246327646	11.2342558081436	10.8897518696718	11.3745760215108	11.0889551524541	11.6166218955955	10.8502061411827	11.1422117446488	10.698383540242	11.1969801159665	11.9346742435031	11.9208448362363	11.3421441335379	10.7165614161462	11.6146716600358	11.738965805419	11.3235693536719	11.6151238234695	11.4071524927679	10.609625701164	10.7609352962429	11.4213037857275	11.6912154519781	10.959978756058	10.8962279447686	10.5142130176714	11.4119589801243	11.2838459742073	10.5670124077667	11.0573304487855	10.6919397611951	11.7254651042581	10.6735502407962	10.9042484966804	10.3515068686559	10.9915175945123	11.5274892239545	12.0936139820347	11.0352960497212	11.4927675152076	11.1859210416909	11.1579967597444	11.3710954225893	11.2136686684724	11.1292791525781	11.1305293791299	10.9585766393213
PARS2	6.73897585086349	7.44888526241183	7.43738922061902	7.50903308231126	7.03675277269677	7.69544476652431	7.37804423227073	7.40396554931318	8.42149308490589	7.53827818816407	7.48580862388832	6.8956831207512	7.08358569723832	7.65300726258529	7.53131384722382	7.15883817887745	7.36440705564941	7.06162932893939	7.38024459047818	7.10712708419107	7.83329998502537	7.54243473813026	7.8581829582962	7.5642182498228	8.05686403115215	6.94410516705863	7.4479956799081	7.25479998725957	7.55084680877197	7.84971509459484	7.69377971822124	7.63261793939541	7.67302492588753	7.53359683006193	7.69496304790539	8.11584009974928	7.46206704677862	7.2549851230291	7.21213934543027	8.02745929999219	7.67595632746723	7.45668337368049	7.66021771871656	7.51928257231166	7.72823257372985	6.92115815768012	7.63864261909849	7.87093588907893	7.29796062436291
PUSL1	8.44916404229614	5.26261957137423	7.53110272050547	7.79154041491798	6.15440802165688	6.70341401198682	7.08820828858809	6.63589438857933	7.40297606017031	6.31498249891622	7.12197586218466	6.18389159525367	8.02904588324846	7.58591796972157	5.26526660117434	3.58969398671264	7.3029914328932	6.08201126006023	7.39860091149719	7.99979896672805	7.44272102175382	6.50644669205269	7.58639611259625	7.76132787665554	6.71236465286292	7.30668809786856	6.51412200762013	5.93402246615439	6.77791977189124	7.0364289552218	6.42025857635344	7.26364394719989	7.68602421913397	7.56841758797128	6.83493908356311	7.09339474519577	6.85015007424415	6.69966808613759	7.73433772272927	7.29683262447837	5.8923349200153	8.38559669601224	7.01782750634438	7.15074670304059	7.07705940259748	7.4156903964481	7.91718480043297	7.25450674403964	6.57516632909752
CYCS	9.00112386396529	8.38473389694264	8.28130799281634	7.93438852631246	7.6262686462129	8.19774442142857	8.25670145635629	9.19859777486788	8.83173856255776	9.04018690650196	8.52592517683755	8.24831653780728	8.10157777881597	7.62197038178301	8.24647307546966	7.50882330336745	8.08336709857833	7.10624188708498	8.23662253162107	7.58774706848584	7.83926363664983	8.25472583183113	8.5669785512765	7.52120114070073	7.89985928609845	7.98840322018619	7.84204448479066	8.38930103559513	7.66083765285894	7.77100342720142	8.19383702781193	8.15547117303655	7.43992955305422	6.57463129234236	7.59790692023325	7.3783004922752	8.10424439148374	8.52902988220814	8.72678081989421	8.09257364803588	8.75823770824152	7.41269867805967	7.26150491156431	7.82794360408297	8.03019563170632	7.13095994782601	7.68118671281483	7.97972639346773	7.92824621392639
AARS2	8.34205766232563	8.2420072142664	8.03648553071959	7.74915544344964	7.9732411701147	8.22256830347906	8.18285589232079	8.02609513505099	8.18608848132298	8.16225838319325	8.10524618310237	8.35965807694178	7.93797961019154	8.06469453940413	8.31649808947702	8.46903266379528	8.33845004325243	8.05317638120227	8.39945063163436	7.52799292163833	8.04819857864454	8.59367328447984	8.24227642419326	8.32147628026176	8.01172987438746	7.63469562995158	8.01031717586547	7.83780199210545	8.00652216511762	8.23330498154482	8.21636561551506	8.07097508913388	8.34266636282605	8.10681332608372	8.41071061050515	8.48552685431573	7.77776456652557	8.90862040148576	8.17888640406908	8.7759868630714	8.33057408531036	8.13930627806491	7.84708710822276	8.1009374496959	8.01407711660966	8.25279692456311	7.9374338515364	8.22026634215811	8.21375796360834
ASB17	4.59052992479678	4.31996216605964	0.0326919095750194	3.84026230004457	3.03191934847533	3.76974624859135	4.20500676259699	4.2909805688329	4.80344042790614	4.53771011458009	0.478499714212334	2.79130085961768	4.06592372322745	4.5510427914203	4.86580900525075	2.35599632093172	4.13744679029138	3.7685082991742	3.75539096830683	4.6273591892437	5.0062589709547	4.86471859280486	3.96158628814417	3.13448102864395	4.16025272282525	4.38320778864267	3.25778358095191	3.60096904367172	4.54632090933232	2.56238050108538	4.61636599035188	4.18391473362288	4.12292901874028	3.55684370925555	3.89093691167682	4.5570901570157	5.49328363651156	4.90457812290818	3.29054988220642	1.12673569046468	4.68513601704211	4.11336180275002	2.99586745609767	3.99218805521351	3.78197212560788	-0.139342573466402	3.52286963506804	1.21947479631303	5.51856164165092
TPM3	6.15567112235462	5.96428148356716	5.49414323919577	3.95568570568021	5.02553914177174	6.11753692759343	5.1673073425977	6.62359694567044	6.25677291612601	5.83987495764461	6.00858100744032	5.97321611030296	6.18758110451044	4.63762125823765	5.94164276037888	7.27059528240199	6.35410971260592	6.58016403065555	5.33421857137334	6.11189725390651	6.08302057045453	6.14847698892924	6.23958268218927	5.70476021764468	5.59231799363654	6.44895164935889	6.27528162525463	5.12168725847948	5.04466296020214	6.31698688808185	6.07818369173158	5.69774380015678	6.31486724655083	5.5861378183026	6.64155079760291	6.58885117926929	5.15604301913408	6.7618745726447	6.50140299771108	6.1328135025614	5.66024638959306	6.80902400450978	5.89926241197223	5.4666320138427	5.71724923985198	5.16731497062932	5.82886967576975	6.02926535858294	5.88442135830501
UFM1	10.5144659247551	9.72370667310819	9.21371471386533	9.38939235797864	10.2119239357286	9.85650038496985	9.97864625846349	9.04395523286614	9.99917444083565	10.5026632643745	9.76865577077378	10.3234475343725	9.22721640956997	8.92020664299798	9.38601119111177	10.3506299521282	9.79466214326558	10.3802925424051	9.25168146276621	7.95464242974913	9.81758328867762	10.1408997953696	9.96211734706861	9.80217107864242	9.42375379127047	10.0349148961382	9.49016555917081	9.87164823952743	9.75661102714859	10.3469234358351	10.4351915400965	9.62578444560843	10.1025938363693	9.84778822040237	9.70431712134273	11.1002159279558	10.442631500041	9.84102553615	9.50734392577398	9.37818494242592	10.3244971845557	9.34361679362091	9.71536952308026	10.0608701792733	9.6554849282651	10.0106608305222	9.051677162921	9.68990854251449	9.68592543557188
[truncated: 197 more columns]
