# Supplementary material for: Expression Profiling of Mitochondrial Voltage-Dependent Anion Channel-1 Associated Genes Predicts Recurrence-Free Survival in Human Carcinomas
Source: PLoS One. 2014 Oct 15;9(10):e110094. doi: 10.1371/journal.pone.0110094 (PMC4198298; doi:10.1371/journal.pone.0110094)
Supplement: Data S1 — The preprocessed training and validation datasets. (ZIP) [file pone.0110094.s009.zip › colon_training.txt]

	GSM437093	GSM437094	GSM437095	GSM437096	GSM437097	GSM437098	GSM437099	GSM437100	GSM437101	GSM437102	GSM437103	GSM437104	GSM437105	GSM437106	GSM437107	GSM437108	GSM437109	GSM437110	GSM437111	GSM437112	GSM437113	GSM437114	GSM437115	GSM437116	GSM437117	GSM437118	GSM437119	GSM437120	GSM437121	GSM437122	GSM437123	GSM437124	GSM437125	GSM437126	GSM437127	GSM437128	GSM437129	GSM437130	GSM437131	GSM437132	GSM437133	GSM437134	GSM437135	GSM437136	GSM437137	GSM437138	GSM437139	GSM437140	GSM437141
MAPK1	9.06400217199072	9.21081876128889	8.97476094195712	9.83577519058243	9.47547448862526	9.04152467417619	9.28199621603452	8.86029172025419	9.43937542504737	9.06371075840847	9.24408734454348	9.4262273843362	9.36142410164773	9.53150375966946	9.34237763421899	9.53440701992297	9.02905646756355	9.10817858199158	9.17073410030945	9.58623338718322	9.21432858728759	9.58541662119699	9.05794152741877	9.00307133618459	9.47597253398627	9.22552295701784	9.56434194063834	9.77172447881925	9.28340617993949	9.69481890656348	9.20008093663827	9.40922659103273	9.67109172184667	9.25567016308759	9.14430582503912	9.41606533798312	9.48955196714275	9.18432059666985	9.00675200063445	9.49763502868159	9.51554299026765	8.71194664980637	9.14856831258492	9.36069762997413	9.36241290259725	9.63809601544955	9.37259020767197	9.22765665986537	9.48768118091248
BCL2L11	8.33249509909127	8.40382913721422	8.25436006428139	8.54789232831373	8.35177399525185	8.38544863047851	8.52573965538567	8.23695951603965	8.2038376611495	8.64469452383763	8.45610208894183	8.35701607951393	8.61885845487762	8.46573122237812	8.38274237939684	8.10497486509802	8.41962139584752	8.39549608763169	8.38882818167871	8.42323043664769	8.51773189562968	8.30032667520595	8.28614697503822	8.31086615016717	8.49176855826177	8.53820040507833	8.49125114172587	8.45409054334687	8.28789365597367	8.23964327940226	8.45383633129955	8.61791441707549	8.27544907778873	8.43003822458143	8.35835923264239	8.18667453371267	8.71364811280858	8.25973119692402	8.41902146171984	8.24757283941874	8.69039611503163	8.48555362865403	8.47643733060109	8.72965342779567	8.44141497603108	8.97736600165475	8.41981974298755	8.324124832834	8.4334834522074
ASB14	7.01280861956456	7.19058472447871	7.36488786400659	6.97814253259905	6.92107963658213	7.09763201872589	7.02914961525418	7.10093062566076	7.04839594813376	7.026659407025	6.9489197566795	7.08339550977925	7.066639354245	6.99373753717548	7.13697075847584	7.08858162076076	7.39453171987227	7.23062625227855	7.23048770034823	7.15161143508616	7.42616732026203	7.05557896555791	7.19042312827283	7.20069234012185	7.05365067668637	7.19692008641302	6.93690466906717	6.85090070384923	7.0302926158706	6.89241902925174	7.09044259147311	7.01563092189792	7.14205287078893	7.14538476003681	7.44186063391956	7.22299652902624	6.87092383559714	7.07388576240872	7.09258975411292	6.99390947530665	7.03499080352535	7.19868863379314	7.20599035196038	7.21058883851257	7.1813294852409	6.95398918657798	6.93875680834642	7.17341944310018	6.92286543738336
C9orf163	8.269463408	8.325824762	8.279278842	8.269825898	8.148176043	8.446226026	8.27843295	8.341043255	8.281885019	8.439361047	8.133563471	8.572767709	8.227936486	8.150485196	8.460258338	7.951218574	8.31052479	8.427996175	8.013190554	8.395333474	8.349399377	8.341102321	8.389606699	8.294822523	8.394200372	8.524922371	8.227804104	8.072257946	8.373361555	7.98137588	8.104010203	8.091825232	8.082943555	8.424980123	8.26287456	8.082873478	8.255662683	8.259423776	8.338373504	8.145000634	8.393882127	8.610957541	8.351010536	8.248042395	8.233129682	8.254281564	8.199596981	8.334155612	8.242585421
PGAM5	7.3762620212038	7.29741452509197	7.08522854274691	7.61318104148472	7.18555671946639	7.02014207039859	7.51818372035059	7.44077254974733	7.34605998582579	7.06887098445045	7.35222959638387	7.71375747605805	7.56259948192339	7.73979517602913	7.40532838810495	7.36076910182621	7.06471321406021	7.31368336392876	6.96135478999565	7.61178099056642	7.68361070813106	7.84557605823153	7.37331456331016	6.90317380601493	7.52939137142061	7.54446272325971	6.86226617794834	7.32600979732205	7.27236394025715	7.36004849788446	7.30190044314991	7.3146888972092	7.17617718186085	7.59198789265342	7.29857673336129	7.2657136502926	7.52565878558985	7.16628583828214	7.35276143735889	7.3285258148048	7.87353677597201	7.12296742518945	7.54570281945499	7.22847492768959	7.30127899111547	7.27549324744057	7.13424064482872	7.55947467983811	7.23986167417208
DCD	6.72158477800001	6.786733504	6.88558512	6.609146923	6.625961101	6.611814784	6.756693101	6.848633829	6.726151171	6.529373532	6.690529963	6.790558963	6.472715591	6.919089174	6.632334405	6.69052804800001	6.718015304	6.693176447	7.195863166	6.949599569	6.935456804	6.481017692	6.877128856	6.442351886	6.672774847	6.718567073	6.458935616	6.28865076	6.460161969	6.466504844	6.477965163	6.15441246	6.275206409	6.533975196	6.570419905	6.533281213	6.243265707	6.67402398099999	7.015910501	6.65088668000001	6.605578114	6.840607954	6.778520636	6.621547675	6.568747813	6.79415022	6.401178332	6.528899868	6.467240601
DNAJA3	10.7526485574712	10.3936529791264	10.827448467974	10.6395046572143	10.5971976903151	10.3347042569014	10.2402820521509	10.4846152326002	10.8454766829349	9.72116862205509	10.5668652393774	10.061029601493	10.245176588563	10.5497376349641	10.6354600402168	10.1655175972721	10.0616815611119	10.2129074472159	10.3053034046779	10.7030632541636	10.0294832429197	10.4624874664833	10.5324501682226	10.2928752180875	10.8326381700919	10.4823012528198	9.63648501258484	10.3209138132018	10.476483102327	10.7213181447028	10.7600993457708	10.3767098990111	10.0377450805769	10.6285618974193	10.3037133507754	10.5283549312944	10.6532148931951	10.1969754663103	10.4991133819059	11.4653365818566	10.4199202369187	10.5490010715281	9.99455464243454	10.776399053883	10.5401545802094	10.2080447316549	10.4651968724504	10.7490047357436	10.5644165139531
CYP19A1	5.84864431265891	5.87825422523682	5.90731660051125	5.76827029416563	5.76572023554444	5.83251389172226	5.83288147266546	5.66493036940839	5.79803196376229	5.8762485604016	5.72979424195505	5.88001941213821	5.80273390824533	5.81743440797292	5.81533350407614	5.71207183339334	5.96425479745036	5.93058559587309	6.0556253966264	6.08656382675221	5.95813920852597	5.80743825877134	5.94131020689752	5.95243203375261	5.76386015416008	5.86059512282479	5.82443786414806	5.79371259584024	5.9028479198526	5.75622440308893	5.89603362886051	5.74193190863511	5.83183603294982	5.87479343746394	5.91096328407016	5.81138100823746	5.82481030462533	5.91484054690855	5.96012351776268	5.83105038482199	5.89061263477043	6.0342750944859	5.94060479123881	5.76012312237279	5.75543694408153	5.82090515666918	5.788449817498	5.81325264410891	5.75591650801891
PARK2	5.27261303690788	5.35730585330946	5.33931930504915	5.13914157588403	5.30797730249269	5.24985609541132	5.33609336571556	5.18328458879203	5.35325397170926	5.24481002057985	5.19420761164476	5.18420776763253	5.20711855216997	5.19051430491677	5.34696564808066	5.20073871838223	5.22126290757926	5.46934353252385	5.837816299286	5.53212436322648	5.64298909574031	5.20973143460347	5.39007063117324	5.35633732285257	5.19055400679083	5.40712768811704	5.15023315596462	5.12745309444674	5.37282336795348	5.18998846446149	5.21986564920604	5.24415444492383	5.3289141271676	5.35863195113025	5.46218030182755	5.25015306855645	5.25437180144651	5.35360111624342	5.42520934834193	5.29125793937254	5.28055200127049	5.48254656837661	5.35611715028118	5.54379854737353	5.23400651877616	5.10801070171535	5.21318352894842	5.3965267855238	5.21387013177677
ATF2	8.08065052043314	8.42778639894578	8.56934174030275	8.46162315206692	8.43976054799202	8.15638719665332	8.31794243311309	8.81568180807846	8.63719434470944	8.58271385892622	8.51415116605113	8.00008745738029	8.65385859279339	8.52502942692841	8.53089241473386	8.60954749046261	8.67999670093418	8.11289181632126	8.37960010504652	8.44071151567953	8.20906092522692	8.98590897973931	8.46706773916268	8.07727514951162	8.56521936753578	8.25215887233258	8.69436972305313	8.71521801152896	8.35569283983506	8.68468741512667	8.54660078254479	8.60454056028481	8.46200269927115	8.47413155483487	8.12887961303533	8.33807118433754	8.5503838648751	8.34594602108024	8.24333989785091	8.90046006692022	8.5792633075442	7.64850689969548	8.08171953287043	8.61587660625998	8.48209640501456	8.13932622183669	9.02772834668421	8.36399185541698	8.43014961543164
ASAH1	9.89877779061291	10.1244794502779	10.085267057208	10.6285289585016	10.8332150042303	10.2936199579473	11.3831017093623	10.9009872404929	10.7292009338245	11.0245008584596	11.0220277743562	10.7557515426748	10.9946362570203	10.5235077228669	10.998273694636	11.3191055046147	10.9967385563806	10.794417417596	10.733980202396	10.4594661266453	11.0353675267623	11.1478584461716	10.8051908220104	10.3689075012935	10.8265373819031	10.5078492048061	10.8867094694283	10.9528725440176	10.6629202526049	10.6771611113586	10.6476644238299	10.8660921695273	11.1431335579818	10.5215507826931	10.741112992563	10.7940678997558	10.1666761822959	10.6591529773137	11.0485211707556	10.4765099520909	10.9636720036659	10.2634567872507	10.7796231539556	10.3959221226703	10.560992074886	10.8918948105803	10.2326774071717	10.8605014130981	10.6255145317001
AGK	8.55868348243306	9.06778500889674	8.42575665910053	8.82269377322745	8.76511221117157	8.84617429632078	8.61222128164593	8.80489326881924	8.91157654585309	8.48109251140238	8.9069667818578	7.76181381429156	8.4844624829378	9.20519887808045	9.06240989186109	8.51819808275127	8.5240310659238	8.36269437138846	8.33172771813761	9.03499593268234	8.7060244168768	9.16214071428275	8.56951452179436	9.02760987016915	8.91882805241738	8.62507272012807	8.49767889137995	8.80227739554415	8.72150848005983	9.05155347419412	8.6858788020399	8.67522385072162	7.23988169582597	8.76593930085286	8.70794399635031	8.86787318363769	8.80710676336689	8.52532159652512	8.92336354358738	8.56589294134376	8.35061264459621	8.48996816503131	8.75465706102706	8.82771811070131	8.70688966326867	8.94469970225596	8.59885591820823	8.97613942386841	8.52680141918018
SF1	8.63037822755221	7.82681939579989	8.62246436377549	8.4725692698222	8.74934141739118	8.85799187194467	8.36214109988011	8.86872860151272	8.46977392749377	8.38455045196607	9.04721944048953	8.94886273010544	8.39847394851471	8.87988997049374	8.35029587480033	8.66563113838188	8.44919433201378	8.45913465486974	8.29063830717448	8.86130104864413	8.3084181096297	8.78191361152541	8.42066538577431	8.89010990690046	8.96545124919473	8.63742602331767	8.34919955762369	9.32796710906636	8.99832477516719	8.68971045689743	9.11591162747932	8.5574161021127	8.63326426098503	8.66403593077184	8.27940869749563	8.49594715585529	8.90723525894868	8.98678306828899	8.07275229128033	8.47082873605386	8.7528565340457	8.39703535693663	8.66519184512364	8.44869372483804	8.76885839436176	8.5275787971321	8.58758220829228	8.0007801277653	8.81758327090099
RPUSD3	7.61984888796028	7.70511268796515	7.77707549376336	7.53931674230912	7.73636314279755	7.52903656417717	7.8473776261546	7.71547435732703	7.84573578316429	7.53721006994882	7.6298880206329	7.66898576074008	7.69758584274729	7.72595106214597	7.52510057115622	7.55185210430815	7.36572245865696	7.63644356471163	7.77570926651886	7.72349782281499	7.60479434385759	7.58216331741858	7.82940428852069	7.85430861723686	7.78885481420401	7.76112866694099	7.58063123243324	7.60756519154854	7.59220379449609	7.6785462862074	7.41144376039719	7.55263814307745	7.53472310863916	7.83316268933248	7.47005921571559	7.54137828437068	7.77910908968679	7.57330333731147	7.59232333593389	7.86606415002333	7.77351600191489	8.05489400770202	7.46662056945111	7.67973445625214	7.63516562347006	7.55443911750113	7.70930097608839	7.6646765524276	7.76580203100931
ATP5H	10.7994950556745	10.956006394007	10.9227734359188	11.2769296241176	11.2366304620457	10.8761762367169	11.3383148404555	10.8162436326801	11.1562048060194	11.008466250554	11.285626667911	11.2049185008254	11.503334336335	11.2173087538757	11.5015069586941	11.2436468006926	11.6116394663736	11.1977025713693	11.1735560377177	11.4695483438367	10.8467949040397	11.1277892924188	11.1721211837162	10.974308836285	10.8875530906694	11.0646622553449	10.863862115189	11.325873647675	11.0544180370305	11.2863115599908	10.9466094731178	11.0645603164714	11.2196985028854	11.4114224967755	11.0329318913981	11.4775570789752	11.1741421356406	10.8401368708818	11.4036321162159	11.5852051617842	11.2180121082261	11.3835872911601	10.8039517576468	11.0882334286116	11.1869325819053	11.2736769792517	11.3046832851657	11.2604580581983	11.3701804708471
DHX30	7.81522605259627	7.66724344581292	7.74727410340704	7.85655860053856	7.81459373148885	7.66814136018615	7.82675759013129	8.01642796577128	7.95391645503147	7.82807037950935	7.92883836550765	7.71376221547245	7.5841896597591	7.95709348796504	7.70618145799676	7.93397867793944	7.43444840048	7.61721586183639	7.82273262855241	7.77741027333097	7.50638736954381	7.88548889470195	7.92108552178195	8.04019697317022	7.87640954712118	8.25430524010288	7.62186252579497	7.87339134077304	7.82705504038974	7.83270118037653	7.48348540097486	7.86172154391763	8.21041653397428	8.09755083839574	7.61579973181701	7.87803903903273	7.96927303740498	7.97921037152132	7.64406971066505	7.97558239195813	7.7312146432811	8.16786378771516	7.60445666246582	7.77186265256704	7.94334585240779	7.653238632591	7.6696439727782	7.96317523525797	7.89316815826746
ALDH1L2	5.79629762327126	6.08805855423136	5.73355906217015	5.93766099219485	5.67185655755079	6.03190455711497	5.8446010760718	5.832183220963	5.83632041210674	6.3620727326958	6.06255166625861	5.72753844545778	6.01995158158978	7.17442648911078	5.93892825676757	6.09838804663068	6.040595554256	5.93567316043098	6.33636556777147	5.75125819747434	5.68364729422543	5.93356167082714	5.77371089718438	5.91610441855404	5.99267388749371	5.90974859174638	7.43863988531991	5.75845086017741	5.91315170396216	5.83393415632528	5.61578208507656	6.23939878860126	5.82274469539431	5.84934018417233	6.03838782003595	6.08624486648657	5.54787351647418	6.08691207703975	5.84183568055783	5.83309293931662	6.31178579572237	6.02005077031259	6.23036328077088	5.63984239522026	6.04377667092947	6.07615769878515	5.8015041231332	5.96316268249356	5.81401165930526
LRPPRC	10.1315485173012	9.8670739140958	10.1359745606844	9.73288860160478	9.50775316789305	10.2914706763536	10.2797949242725	10.2645687902019	10.4162113426081	9.86281030369704	9.43169650666051	9.8703471518373	10.436525305635	10.3069726932684	10.4285929141827	10.2440403555062	9.57239130666772	9.94903940215278	9.58815005630868	10.4130867128241	9.49807974957102	10.330690973559	10.0523781864238	9.87567412071272	10.6794978753813	9.7797072792186	9.61537381913563	9.7743559841815	10.3189130046592	10.4160699743825	9.82050393783748	10.0506133135505	9.89584635758476	10.1952841499471	10.1625927067611	10.0838549528014	10.4240862987087	9.8140120040882	10.4999463171077	10.4263671961268	9.81624167602636	9.64952411941591	9.6444058084481	10.3904070717706	10.2420390934898	9.84447971480662	10.040608008779	10.2508583378809	10.4218952226853
PCCB	8.26922112333096	8.94115666846604	7.87219585294461	9.09823612645027	9.43194756458153	8.95239826102613	9.04961984849839	7.99259365843877	9.52869742056305	8.20290682453811	8.32263247480535	8.8014262349222	9.48716683446308	9.03390477565677	8.65372017292296	9.38490922427205	8.41380144965087	8.92655713065157	8.53521533351341	8.30958471681834	7.64854475326643	8.93590597431717	8.83833190280188	8.4173438209213	8.36610160311976	8.81010072065323	8.37294974159056	9.0363921373273	8.87279663627385	8.73981635026431	8.47490680840478	9.04412814271292	9.35719478699344	9.28353432537669	8.88898122470108	9.20288247468648	9.17866623037939	9.08195378299748	8.43249277310085	8.20096737251043	8.675859820878	9.05172557481819	8.33219047630246	8.27453761375759	8.51479425654091	8.02248075534023	8.32682869731602	7.8888119152247	9.05692931820141
RAF1	9.06661127351656	8.87839362676002	9.06552844830895	9.02016863623073	9.15079948725396	8.74630304149676	8.81991002705472	9.16489980972302	8.80101003972529	8.93266385827695	8.95771603431497	9.12518534289003	8.77450018036611	9.02069938326236	8.59858399146332	9.0626701329365	8.39105029539353	8.76287197833524	8.90047757567738	8.79732878368975	8.42647107486365	8.86988712319632	8.82694255401384	9.09778356883782	8.85394923923258	8.90770943638642	9.0791460775036	9.57505992319262	8.90815112807137	8.92719279628997	9.01736922462567	8.87117753715363	9.00539386673123	8.8633619597982	8.70546859220948	8.74369248701663	8.98125329104199	8.79834959318174	8.47303279055305	8.9815920869714	8.94319679088924	8.73272929615818	8.84063921259632	8.80695613131759	8.91791415115038	8.8070274445742	8.72812668942488	8.84064155591324	8.75460436107703
AFG3L2	10.638548862702	10.2640851436256	10.0238089556157	10.8148925828949	10.7777489179513	10.1818369981606	10.8006666627411	10.1913532829587	10.7854052609247	9.81244637621976	10.0889691372208	10.9064785328148	10.5570161635089	10.531875336248	10.4872827908952	11.0479100676948	9.53747311855114	9.74922034409423	10.4847834049521	10.088522187914	9.43456274723481	10.6495638454792	10.7605492536091	9.75042159233208	10.4507258916619	10.7489204428655	10.0822043321901	10.3068803712544	10.3489942007169	10.306981527462	10.9241781834419	9.79267091526496	10.5706951155512	10.9147171335994	10.3782494425504	11.1555884334503	10.173806037247	10.3844489185852	10.0236029706045	10.0803079642308	10.4204495348268	10.2031701363394	10.2709882202664	10.6157399495091	10.2559121873013	10.4120402776488	9.80908614141127	10.6153691953284	10.2610693158807
TTN	6.26055756339717	6.2785851441583	6.27403630308884	6.01851240848065	6.10595385532353	6.19934128086838	6.20071285634915	6.090580876307	6.21389876000078	6.12236397618998	6.071094319079	6.13595892694954	6.20944556100461	6.20265785950345	6.12236603918624	6.29164141768709	6.34662841661291	6.54699438569699	6.36003444719633	6.24820670397696	6.36727149214275	6.21865670751757	6.23492981092403	6.29910692493569	6.07014831802649	6.29077454897509	8.35353250024061	5.82312117646558	6.25097058856307	5.94819973209748	6.05774513377423	6.16455546877263	6.05955651732423	6.24098803329635	6.23956929397039	6.09528863408729	5.9090770830536	6.22975105898769	6.27800546938966	6.20339221034199	6.340225051101	6.2055848867655	6.24439504574205	6.21151326479949	6.10884430683653	6.06486099864644	6.18308908068271	6.31530094663517	6.1357935339516
A2M	10.8175808036631	10.4037695979949	10.2451046117679	10.5598333845188	10.468955649655	10.4508768271562	10.2549944803693	11.1916852561635	9.58312207486669	10.0879457065305	10.7384211785434	9.90899789188994	10.1992602186859	10.3956066770134	10.5187193042262	9.88875315580728	10.6917486065711	10.5547430099504	11.2128317646074	9.90641606074655	10.5334373402661	10.4021655773111	10.2761923543379	10.5771736562853	10.9584000945284	10.3736531440275	11.6151797720905	11.1723272448715	10.3446494558684	10.8678483605754	11.3713585190677	10.3526381670431	10.7126087853195	9.51164745622998	10.3659873525651	10.3550465155918	10.1143276665316	10.2794090377832	10.505746728227	10.3889852219284	10.2960637530351	11.0078461131245	11.103684707114	10.5421233596309	10.4807133731698	10.2699545154051	10.6888794426638	9.94224842705084	9.90266727348505
METTL17	8.7815434925447	8.92712474419336	9.45638364299027	9.12120460042455	9.23265222228759	9.25475625420257	9.11566656814081	8.56313177570373	9.25709527861597	8.48132022552213	8.42558530005117	9.18049330958703	8.93115050246939	9.26713541952229	8.95530141430173	9.08499218290335	8.76612199659493	8.8471458630397	8.41878910053063	8.66461401592799	8.08728789301894	8.8745481760399	8.87348666795053	8.50829413515014	8.89662939508016	9.29295256397368	8.77365428849562	9.59640417617994	8.92390207406123	8.6848465574241	9.3789161905224	8.884941348013	9.13513067352451	9.33539959320727	8.92414738942961	8.93884478859559	9.00302203860126	8.92996902619526	9.06040156180029	8.7288003995959	9.05992070797183	9.01221816292887	9.17958544689965	8.54838384310774	9.17414467243115	9.30822684933642	8.53481894469054	8.40043391572427	8.97147766686031
NSUN4	7.34708305821399	7.48099153342222	7.18280100756891	7.42005587649489	7.56653208117328	7.15839693640484	7.67834449168669	7.06484550277366	7.45132756209771	7.08203228542177	7.24256617983568	7.33116396698165	7.27679853381038	7.26579365136844	7.31048787173191	7.38367786449027	6.90813826012688	7.31231909605431	7.22245823166785	7.14706904309459	7.39877042515297	7.24911057442391	7.57466052461487	7.32897674282822	7.34619964672025	7.22422679698626	7.40746061395744	7.45950232555919	7.52789216428229	7.67202529393431	7.19954175262345	7.00622476570538	7.51246723920547	7.50347506681031	7.37623305547563	7.49928332393245	7.51298605748639	7.4068248853397	7.51372284895008	7.33925296392511	7.30397768229595	7.32234762796685	7.14589673588151	7.68001361342063	7.30622469790478	8.14270663260689	7.60419498264143	7.42157306356782	7.13071485187305
SFXN3	8.30910656470147	8.25141490083174	8.40839015771364	8.39525695152585	8.71721663323786	8.55239036193185	8.43032311087829	9.13628041610466	8.01287185485745	9.17394728436464	8.73101817346769	8.5954763921021	8.27410360048623	8.64563018999068	7.8221199832111	7.93169425407598	8.70270756659468	8.46713512126052	8.74521236764839	8.49228107638775	8.82206690976573	8.26459284643235	8.19134890582137	8.69622143849687	8.89521363327501	8.57927456746953	9.04702172836011	8.3596029855481	8.61108506538212	8.56004627319578	8.68844768596968	9.11214445024835	9.01587064934475	8.39326736349175	8.57467190352425	8.31333831774822	8.14081280514076	8.82043343426898	8.10915911445483	8.58863982626975	8.60423051295771	9.15267773052711	8.81468606772147	8.40123866231623	8.75346614127715	8.91530961868083	8.54923044793903	8.64838993003971	8.28463077029687
MCCC2	8.69113533381716	8.53583084934822	8.7391302464409	9.14707129936704	9.41031840549247	8.44213066873423	9.13275002774196	8.99164856229843	9.33729526899548	8.12776633438635	9.21092320853946	8.64106983430772	8.91651537361797	8.79208353827092	9.12441143654963	9.09968107129832	8.66735458902144	9.07681490546791	8.72423486480699	9.00625587707041	8.76117818015449	9.80515993066029	8.88247660571965	8.34627931320951	9.36836389049599	8.8544788848417	8.15644663669779	9.21851202028539	9.03342928541221	9.44793810887999	8.97088489270669	8.79853981501431	8.95058882267525	8.89636992633965	9.2963687688504	9.21021878464888	9.80864582589549	9.18475186728794	9.35705107145825	9.37283425139729	8.69919839538685	8.82857841003276	8.99983154730556	9.08448944693273	9.23925739168367	8.38951083210262	8.93976561414791	9.43876672664806	8.99707073738494
PRDX5	12.7947547553432	11.7084124826591	12.2682065788597	10.8715381723268	12.2798921274787	11.3656680945561	11.4536119067288	11.9617650223808	12.5845186147464	11.5924112710598	12.859811743635	11.3128734283544	12.1066490955386	11.9858595070144	12.4084140995283	11.9109985075793	12.417000389997	12.2496960429929	11.7688670393631	13.0379672470366	12.7041835812478	12.7169550012914	12.8471594368003	12.4259170787139	12.2067032084443	11.0776071020007	11.3791507369157	12.3489269140506	12.1992838306314	12.3732716606272	12.423942835608	10.9229097897156	12.3804532274287	11.5975918158378	11.6250665217784	12.2931051894886	12.5627456755557	11.8520822144756	11.5555542929655	12.7878875107355	11.3879912637168	11.2256128233599	11.5903195757495	11.8660676351361	12.3061173220518	10.9766464416287	12.8381938543719	11.5255551069051	11.8042272079387
RARS2	8.31181523080937	7.71448081179422	7.25333884956836	8.61190051779853	8.46476516256734	8.4650181294402	8.20062043913521	7.75368351222076	8.43175810487296	8.34006805155202	7.95340695045914	8.24236030709853	8.24138871441843	8.78992493400015	8.47114490424278	8.62429970837504	7.41289138279543	8.13716999404831	8.08005487174322	8.62417337000255	7.82672003214767	8.39935063667194	8.0180282890445	8.47587178735282	8.09968378228853	7.60590768961649	8.32843121535065	8.28791887297404	7.94855119302197	8.42251427121416	8.25257930719347	8.19734098908354	8.10310170481498	8.07032580350153	7.85217749241399	8.23647372055223	7.97771248851951	8.06642467290927	7.55510772085792	7.99431630317965	8.11987361605615	7.62770864066587	8.12410607212686	8.5313883989961	8.2472951399944	8.13751246063088	8.49956645050223	8.072175897619	8.44044005275232
MRPS27	8.35346469653932	8.4946342938711	8.48136597857081	8.73678965269158	9.14011254397418	8.25689237017978	9.29921548760704	8.63551908636115	9.36701592111081	8.55969067462911	8.77088273480366	8.91248259829398	9.4348492343081	8.80735255770385	8.92244690851757	9.41760760394295	8.562224634834	8.79826161629523	8.80320088007483	8.89341527733578	8.35090697184562	9.00512271342011	9.0944795534077	8.33675854629472	8.97712228154529	8.81496325680234	8.48165801268926	9.05442202470364	8.90383759167745	9.10470152454558	8.86213760045679	8.89916146809253	8.92521906454457	9.24368003384221	9.07557162895153	8.9944636329851	9.20612747547623	8.9017488516855	9.12024943710014	9.33453533487035	9.02508473648731	8.81970093716793	8.84203505053059	8.81535729316485	9.16419128244793	8.86498285261308	8.60831694820137	9.23117240575676	8.55677632304495
ATP5O	10.2585178027976	10.3314465641785	10.2407949545871	10.7077431464515	10.7503307684128	9.7956157227884	10.8226743329401	10.1543752522661	10.7433148588327	10.4083788337323	10.5704606560557	10.6561214449792	11.2067632629509	10.5839446099879	10.6577286603206	10.8236380157045	10.1635331660662	10.4701337419137	10.7181250306529	10.7965403211904	10.0399479789512	9.88469641243055	10.5686334668512	10.4079849025157	10.7241674232606	10.4702576226145	10.2777121803498	10.4329503704514	10.5755245737394	11.0819201695122	10.2309877839109	10.3629907796897	10.6061333031688	10.8480410170662	10.2750397490893	10.5549041844347	10.5905131420315	10.2303167788334	10.8684588472753	10.6340778401325	10.354248362424	10.6076098106929	10.2240735255278	10.7252541091207	10.5183980747615	10.4865316354075	10.9117080278514	10.7281204353174	10.5709733426717
GSN	8.67952291900709	9.03185688840324	8.18270006657437	9.91069859153871	8.77223541757365	9.00402828155422	8.58929555840715	8.64466838026131	8.0868420744364	9.20364243383579	8.92075233649772	8.36050826957652	8.72107242433707	8.67109368764803	8.48564760251334	8.6260314069918	8.87482950988147	8.84247916596208	9.16549342482429	8.20335255016031	8.90663931973217	9.32680643576854	8.06358145937921	8.68659694596748	8.51393948435716	8.26131697316526	10.0217512513487	9.63110851524757	8.78506322813631	8.45747474477658	9.19440921464733	8.86196866232055	9.48816627070682	8.30048852822964	8.77806110299247	9.30299966476731	8.01125082374794	8.92823266174643	8.64431442523374	8.12865085281007	9.41043792288604	8.82480823575303	9.15176963579159	8.48119121144457	8.56081171945367	9.36889597185954	8.70828188657494	7.82600229153846	9.62985825794669
MMP2	9.71990735257069	8.73355830842563	8.76851333312216	9.58765902263424	8.88326710352023	10.3634052282228	7.95648805142485	9.96370655412218	8.04909808175891	10.5811350034808	10.0402354747966	8.61483306663051	9.27530114105936	9.39665681790978	8.90233045931463	8.84166176996962	9.89546385241808	9.47772513905208	10.2546468045718	9.12811265837885	9.61188240658069	9.16434625118754	8.54569286457495	10.3584626521996	10.1358728316619	9.25900744606483	11.0049383207323	9.78849123581139	9.31502255392396	9.62282313714163	9.97298170211845	9.51700273252894	10.0459711609442	8.97479097506954	9.99170407266464	9.39927914762171	8.72206043409578	10.1247304357221	9.24534319147591	9.30071830628207	10.011185125512	10.2199450690742	10.8172959410437	9.44450487982572	10.028866145435	10.1050070216804	8.46840530814596	8.63302340246619	9.23748120337706
FMNL1	6.73300515142279	6.42655862383536	6.42359331569532	6.06538979221591	6.28513026219429	6.46540680956971	6.24874402673302	6.76543729634705	6.2073077400048	6.46536767695476	6.49120900780006	6.13008475316231	6.68451423179971	6.47879227917942	6.2872945282581	6.33282415387034	6.48626189431856	6.39136411234566	6.65596585168646	6.0963298427647	6.2047684437002	6.33254972704484	6.03818917161581	6.42673958430143	6.40934611406426	6.90553872951241	6.41225426376092	6.2270657156438	6.40579227104443	6.01082919241265	6.18320274919572	6.25577626373778	6.64909010656193	6.4211839959226	6.16169341215124	6.10741741976608	6.15713973236021	6.30323778948982	6.49315994290974	6.12524431562217	6.5546080421024	6.48435870244993	6.24590824037564	6.22579428955883	6.38806186212148	6.28711482167596	6.27984513495312	6.37240238074275	6.24876178403393
SLC25A18	7.20136153935742	7.35292700725553	7.17774081840279	7.12275988753885	6.96474287684707	7.05695014463963	7.15393286170735	7.02865400510177	7.26177009949768	7.17951500338136	7.16484633629839	7.09127506792162	7.21069360322579	7.37378054252214	7.45537066676954	7.31548136110606	7.28376550082045	7.30926293067579	7.62044975289512	7.2839560508308	7.50969449248143	7.15124547693804	7.41643724156866	7.07552095431354	7.28214349718977	7.19730344745884	6.83202167084385	6.77502568987795	7.07908575563201	6.92320063110194	7.01868055531864	7.09104902162686	7.00760793085275	7.19644451132874	7.36280438544575	7.096497417095	6.99278317609596	7.16953946399791	7.59514480112804	7.09979586955863	7.39636540421817	7.42903111213484	7.14592784521618	7.27561619864577	7.10927421261792	7.19529584685464	7.04891169901462	7.19527052166137	7.13805159241828
ATP5A1	11.5561950828572	10.8137717016968	11.037868540096	10.9567234261423	12.0497048836764	10.9891986923988	12.0077409218354	10.939892732561	12.0065395836686	11.1587096194481	11.5388717878904	12.0103870725054	11.8927278674052	11.5565254661007	11.7429383171037	12.0170050694395	11.0514670720732	11.3034023309559	11.8096387556421	11.2369991784309	10.3986860711291	11.8595410425063	11.8496581390935	11.0427493612837	11.6275132132382	11.6571443492214	11.1680483071345	11.821442581711	11.4849018690323	11.3778139949205	11.6074617352176	11.1160845021016	11.9300626760104	12.0304819767073	11.6804106135294	11.7040447434818	11.9733861546386	11.5553823152965	11.3964243701226	11.2992853306254	11.9464061224645	10.9377332342516	11.7183041461212	11.3302356816642	11.2560970932876	11.2738098568385	11.3424917205522	11.259651632482	11.4431056570979
PMPCB	9.43649110168185	9.44678320294911	9.23547245393819	9.55255286892791	9.59462575853489	9.75374454899854	9.87915382894844	9.71002458515266	9.79541063298174	9.54548056181354	9.86029389781769	9.47215262110115	9.80200721938893	9.87138342856523	10.0256427825454	9.57128947903637	9.29568209058798	9.25325702181821	9.72365414310236	9.67381967291055	9.33576368121711	9.77646526169054	9.8102961104839	9.7509094395816	9.8240615593952	9.46190315920603	9.36698718744421	9.58727985726882	9.53464013080827	9.947929000856	9.67485833511322	9.64986714780835	9.67538795255658	9.61568587167406	9.468307082648	9.69527530331312	9.76989729368031	9.24021749467401	9.9336343387126	9.42925862640312	9.35455447775157	9.61653398408282	9.34777693040339	9.73063026690951	9.4260777883263	9.83885679613527	9.86147411081857	9.78211988562755	9.50752381911477
SLC25A3	12.67174445	12.77364675	12.0112107	12.96806977	12.8535796	12.38439703	12.83429535	12.59962052	12.81917657	12.4882298	12.67471026	12.88685891	12.93205319	12.88195669	12.80475188	12.87232973	12.21439653	12.61207136	11.96892374	12.82881977	12.3459259	13.08014336	12.70603643	12.35463283	12.83206521	12.28443107	12.27957819	12.94105858	12.50942715	12.85842892	12.7576625	12.67515898	12.90546053	12.89747954	12.88064445	12.8714396	13.02786476	12.43335154	13.14348056	12.65375204	12.62161754	12.18767257	12.84929487	12.79775404	12.73867921	12.50003237	12.44198062	12.7551035	12.64857345
CANX	10.6383346182227	10.7572232067217	10.9664427053899	11.1838734814883	11.1971698499081	10.7193188470239	11.1262218290055	10.6604172158099	10.7636257646678	10.5604944385965	11.0178137425319	11.2206168031531	11.1245699574717	10.9512093303484	11.2725172662511	11.2181188162218	10.8852472667998	10.7248394480203	10.5430205693984	11.4066836139278	11.1139276846953	11.1413492858355	10.9072524156888	10.6974437835347	11.3712178776125	10.6311362336406	10.875546733551	11.46188520272	11.1217291779366	11.33464738247	11.4239983796176	11.117411491012	10.5660965243122	10.8752795495251	11.1508241312205	10.9765891792588	11.3753191504809	11.0643283079234	11.0721219291273	11.1038171853916	11.3123775512624	10.5406253516016	11.0117361014671	11.1024176775379	11.2370203843974	11.143499285484	10.931167257331	11.1031883795915	10.9705890601098
KARS	12.0144379539131	11.3947754500774	11.7519072585864	12.0607253487591	11.9118863436103	11.8884637210394	11.928599702535	11.738342593989	11.9287787592583	11.3697469417436	11.8813784703654	11.8852844826531	11.8247534902637	11.9881518803225	11.9949800267667	12.0148611920555	11.5740520768592	11.4566385984391	11.6058609094909	12.0372405593686	11.255088516261	11.7068288589028	11.8426280550578	11.5422677552822	11.9417076396781	12.0732720629269	11.3365436574612	11.7049508090338	11.7738669158899	11.9018812166404	11.9896601425348	11.9173441428312	11.5357400202362	11.9705552471803	11.5571278200643	11.7228326519736	11.9885705787136	11.6591559677741	11.314617586232	12.2536702957916	11.8850345272835	11.9268880614916	11.5649291633415	11.8743004282747	11.9343280438858	11.7193251127072	11.5553845455087	11.7318135077479	12.0280685552648
COX4I1	11.4081980651687	11.2301701415781	11.4757651074046	11.6480869804511	11.5086214283824	11.2149615403882	11.5454786791051	11.2039277869856	11.5269771638998	11.3406188622237	11.3633633102788	11.6085923781239	11.6556342893993	11.3861114309818	11.6077367413108	11.4801818334591	11.20884630607	11.419145898203	11.3365843960347	11.58424865428	11.2435636813418	11.4550488471797	11.6524991605266	11.2064543661977	11.5314466333714	11.1438666425483	10.7253247536181	11.4809943783423	11.3142190817403	11.6758786757024	11.5207997475847	11.4127561100697	11.5158194573975	11.6236252906703	11.3189871035062	11.5163478797901	11.5551221502944	10.9806959196304	11.6634014515959	11.9032678761459	11.2169637953653	11.5789945630052	11.4447713041853	11.6033890623879	11.4740064242276	11.3184347529844	11.3939451315557	11.6642604038341	11.4886421402157
AP2M1	10.61799221	10.39487192	9.925704298	11.13399161	10.6970746	10.56597182	10.71677699	10.21304581	10.55471125	10.18542558	10.83638996	10.6002795	10.64332759	10.67538839	10.23168694	10.78462569	10.30922952	10.30839942	10.60924548	10.39158475	10.2550331	10.66299494	10.53892546	10.93470009	10.565843	10.42809567	11.02662474	10.971134	10.46701931	10.87414387	10.46132129	11.02018956	10.78163235	10.76594987	10.57233539	10.47218143	10.96027801	10.65047354	9.672248383	10.39459247	11.24601712	10.39447407	10.81741865	10.65487296	10.72441996	10.80486336	10.73552337	10.49371338	10.89932035
PHB	9.87925833515773	10.1704841596783	10.1542319219217	10.2250305673442	10.4843842825869	10.3171042463603	10.5422086387174	10.1639528572008	10.6869493962329	9.80638086033497	10.287453621689	10.0489437358457	10.6515867363163	10.6715721804944	10.7224247671392	10.8334833222779	10.6200666976261	10.2763448118795	10.0475366712982	10.764014460869	9.93864342796565	10.5516181047543	10.4884402258173	10.0188522863084	10.176847870891	9.68788100146664	9.71680054959071	10.405086826474	10.2809241154227	10.498947074167	10.1124789047193	10.0301125424867	10.4841285278988	10.6330866895431	10.2767728710404	10.6660737233337	10.5708876727311	10.0589386507912	10.2463244364359	10.9957082956945	10.1789799493627	10.5093637192832	9.97098525982359	10.3987490021427	10.4271060654294	10.1194005600304	10.3969616040537	10.6285130530977	10.5846959219847
TOMM20	10.5378426661911	11.2596315269456	10.8272137494848	11.717019164014	11.330462412773	11.2340803856351	11.5435359813349	10.6452174892488	11.4554797195445	11.5511266642536	10.5259003579945	10.9370640553593	11.6798521487067	11.397547003304	11.3791579271822	11.6702209779005	10.9206917387393	11.2949821813854	10.48795867174	11.5916343003332	10.8272432255486	11.2438248143203	11.1867157353249	11.0713483560016	11.3575510276364	10.3614036980446	11.0800904908538	11.1864071281606	11.246453854694	11.5478808065028	10.800381684545	11.432285194187	11.3291923389184	11.1479724736939	10.9217255033345	11.3673999709349	11.6178556815972	10.9978494151826	11.0907773562883	11.2704507461191	10.8535574519826	11.0523097687228	11.6821270258852	11.5898065548752	11.4455267408598	11.2760710623654	11.3258543482058	11.5638838131456	11.3540999573527
HSPA9	9.62616697354607	9.52152588270522	9.7629161069953	9.91747978504439	10.4914108096115	9.79229868643792	10.2028926813825	9.88118800607533	10.4496227856339	9.58715529443085	10.2141181153613	10.1099041118715	10.2531029219663	10.2078206083183	10.2907482751728	10.2968628249181	10.0252626634621	9.98835894668322	9.88042364145316	10.2938470845568	9.80032378709665	10.3178714074447	10.0155042893089	9.52815371872286	10.3453246633553	10.1739712613323	9.22324376881457	10.204228627479	10.0633341597019	10.3329268291422	10.2264271336099	10.0477083893075	10.214856361084	10.384689466451	10.3680915547138	10.1889889225142	10.2523398095347	10.1696235864047	10.5342253512922	10.1720017253433	10.2762463244141	9.90557612735253	9.88513902988404	10.0587782547953	10.3442296207827	9.53651097115603	9.77923831945566	10.4769042552851	10.036849473601
HK1	10.5307845	10.72305341	9.761615848	10.41027062	9.964160635	10.21027741	10.78471139	10.35476293	10.23484173	10.40753186	10.44354216	10.54503947	10.41425006	10.28591846	10.24196694	10.48274515	10.14928496	10.41452555	9.932739359	10.26730823	10.02400708	10.38271448	10.06254403	10.25804932	10.53907738	10.68407522	10.57282718	10.61325256	10.20794974	10.05078954	10.25193709	10.2874124	10.95109978	10.45378782	10.4989315	10.31481462	10.59984253	10.48939855	10.6046687	10.27680604	10.88356401	10.72991986	10.36448399	10.71147301	10.25955617	10.4641959	9.916390794	10.45029489	10.17377167
GOT2	11.33391811	11.11476935	11.66246378	11.59251438	11.34789993	11.35316878	11.19125685	11.12814998	11.19341228	10.01238383	11.18934286	10.9506086	11.01661609	11.25958892	11.09393138	11.04106764	10.53843256	11.09139207	10.96651026	11.02118032	10.62689352	11.1955527	11.09047122	10.75086087	11.54051904	11.30659873	10.30020035	11.28472986	11.10573935	11.44010387	11.36286823	10.98885261	11.32646829	11.45350907	11.13888724	11.24359948	11.25310336	11.1998844	11.37992177	11.76094187	11.06194977	11.49723495	11.04438456	11.1277595	11.13919982	10.76472406	10.86072701	11.28868781	11.19549029
ACADVL	10.54636287	9.51810429	9.898015507	10.31893371	10.34258965	9.750293865	10.59697678	10.28095426	10.30167699	9.965516786	10.33405577	10.41720904	10.19866333	10.32070513	10.12179434	10.21816838	9.310211636	9.852551369	10.65055338	8.943915798	9.572321987	10.31858526	10.64467751	9.662666374	9.653715491	9.955547245	10.20253308	10.46056657	9.95643187	9.530912191	10.37366272	9.972556955	10.17731719	10.2096362	10.36690738	10.0903039	9.535155312	10.30487777	9.917219246	9.214487246	9.99631228700001	10.33102471	10.25074081	9.524255047	9.665449786	9.291373586	10.12571298	9.401581652	9.730976419
TPP1	9.75736508079749	9.1130422644832	9.21633408090271	9.62368177744755	9.41118689559389	9.38909962037821	9.45496100244695	9.69951672806608	9.18612096418209	9.26857080696923	9.84921655159912	9.59816516862519	9.57446679644287	9.68114107877994	9.56796066489836	9.47118940270297	9.66380937304717	9.16075450302113	9.54836253882843	9.35884371974657	9.91680294418957	9.11187833609308	9.27905506698735	9.95616197720958	9.57299706840985	9.77173548255305	9.93518039424319	9.73881078991192	9.56963964792206	9.85555091610462	9.82804114148637	9.58407935253998	9.98093191022808	9.23780173339504	9.4024287953984	9.31247626176955	9.64362486993408	9.62784925228558	9.60815213066925	9.32043625545533	10.2555455155184	9.27141597614892	9.37615467391721	9.54165884208431	9.60208669094438	9.60429877782597	9.71729821430048	9.1640332665347	9.45949910330374
ECH1	10.10735015	10.23947303	10.10205864	10.47397883	10.20685102	9.767578375	10.51426499	10.51600783	10.5729275	10.04513843	10.17919758	9.849394075	10.45020604	9.926311941	10.34741158	9.954883461	10.05491923	10.21574562	10.37392947	9.444084537	9.625687578	10.70297827	10.15666881	10.14887275	9.667455466	9.748844418	9.879336536	10.37317428	10.22374133	9.634294756	10.16302725	9.733031129	9.986341054	10.35414705	9.672200492	10.11211734	9.799732382	10.15062527	10.02868946	10.68349097	10.21746224	10.3804711	8.777635543	10.07296778	9.614672795	10.32787655	10.46152581	9.901381715	10.28924461
MCL1	10.6449194615535	9.93903662552576	10.0928750002405	10.3655914463242	10.2282616275701	10.0083411978726	10.2650827280125	10.0571280494012	9.69605321642834	10.2281653284224	10.5607087247091	10.829106984876	10.1254982925096	10.1482747210861	10.0457069043841	10.0370916392537	10.665417243197	9.58410003059148	9.98313395039945	10.2063231939611	9.62548136226376	9.92702906504049	9.11845113425447	9.82397735888451	10.3587373349089	10.3493628873479	10.4330922130374	10.8554379273164	10.0278185121297	10.3161691709872	10.492082263849	10.0915418331299	10.201311585385	9.92309520435944	10.1946886280702	10.4550257589568	10.8223208008764	10.4272163663375	9.62165852424412	9.53842127639115	10.3436220878125	9.92180882266	10.3316926883673	9.3153736893634	9.93432122988081	10.1102671065806	9.45510305311204	9.87986694319998	10.1276884480798
UQCRC2	11.1238017630619	10.8772510879518	11.0966659791584	11.1810991517216	10.657451329139	10.5791307791377	11.432077842715	10.5481844736209	11.2897349261688	10.5283989190007	10.8330721033834	11.2114648588319	11.6736389323265	11.0241856791406	11.0951019566232	11.2735699448636	10.7567102143711	11.0711602962392	10.9445851390354	11.0764078465389	10.2609254455712	10.8712637714032	11.0256230117544	10.3645611552562	11.1834420037443	10.4565945908756	10.6946560888807	11.0799942612845	10.967262257515	11.162343468233	11.6007925848183	11.2616679606243	11.1460366508207	11.1055943865236	11.0882816414516	10.9764206505843	11.1353607792542	10.4983104111533	11.0707645804233	11.3088507055761	10.7477106478436	10.7431560409891	10.8029698517653	11.1028389231536	11.1680394922129	10.5710154787486	10.7255803327172	11.1094086856074	11.0179162895348
GLUD1	10.1274832609631	10.6163913372234	10.0519638143121	10.7508726496856	10.5927508273921	10.270217227815	10.4632152687414	10.4636631630787	10.841962274697	10.6558898808621	10.5119251445939	10.8633535416101	10.5828001168678	10.7801501264385	10.769934304877	10.6538071134035	10.4128861382957	9.98495408265287	10.0617443861484	10.4598081561214	10.0777042964751	11.0283782054609	10.4051599374349	10.1580777007671	10.4909732224651	10.2732878443379	10.1995550658677	10.3374926829155	10.3329033637032	10.5548221967622	10.5823150663771	10.5083450828615	11.1062802101878	10.6552582985978	10.4263062715382	10.3596906667686	10.3269801005124	10.5428998376599	10.3072574104601	10.5304277093609	10.9721592900999	10.247564123901	10.2739610408972	10.7558900483666	10.6618163563361	10.1770631610803	10.101436800008	10.5232932704	10.1553525551601
ATP6V1B2	9.806048612	9.53386167	9.48460735	10.39717195	10.7719284	9.96697712499999	10.88398711	10.36089765	10.33364077	10.80233084	10.69216091	10.34559828	10.45867213	10.03405767	10.6171837	11.07175773	10.72560383	10.46835574	10.60128141	10.44642233	10.23073767	10.7806761	10.00913366	10.09582185	10.66984796	10.46066504	10.57120783	10.75648516	10.60763512	10.0069758	10.31003243	10.40903276	11.10090236	10.36919762	10.52265544	10.37856836	9.721349708	10.55159414	10.09686307	9.628550424	10.94195743	9.32061254	10.92963061	9.911822404	10.23369383	10.82576416	9.520678565	10.07004582	10.35444578
NUDC	9.30478885115685	8.39289865490655	8.93662493150474	9.71366373991388	10.0550847285587	9.26952913831885	9.47370943476559	9.28605468056681	9.68858158581967	9.20816557993462	9.37498150980222	9.4679947338946	9.5336071456651	9.74663773146401	9.50570584098363	9.93471955528376	8.92026357524746	9.13271576923278	9.24561520335131	9.92399262153226	9.18585329177244	9.50946241044731	9.29485745565431	9.54488918247691	9.63653463054969	10.1204964022033	9.28764779755982	9.70827723197999	9.48649753263832	9.88713141792132	9.20628007462534	9.15066285137048	9.71293961090962	9.81305892954921	9.36991735158722	8.65807033947582	9.19557461861047	9.68229897389191	9.31380600335543	9.88722910670019	9.92097295848011	9.53250675666912	9.53996222096381	9.70813740116318	8.97197996891862	9.49772382168021	9.37244923454589	9.89894643396801	9.81166444873672
ATP5B	12.55502414	12.267844	11.94990794	12.74730486	12.79322451	12.18285784	12.65840335	11.95075135	12.75464023	12.17829543	12.38912965	12.7248642	12.78841078	12.43549164	12.55318706	12.52958654	12.06709037	12.43123598	12.27588868	12.73077265	12.02436255	12.89689644	12.70197938	12.12258647	12.5469029	12.11238011	11.74781056	12.60321883	12.49656404	12.43725292	12.46052103	12.3690226	12.67693041	12.87947081	12.73054712	12.76978747	12.66052282	12.28513987	12.92223734	12.40385663	12.54092151	12.15262711	12.66927531	12.49807458	12.5040217	12.04675842	12.35473427	12.50827959	12.46387591
FLOT2	8.4322109815832	8.22116586329487	8.31051196840914	8.66598722829806	8.47907843476822	8.31797512520138	8.4240819698114	8.44825731025552	8.49564092298747	8.03264296613652	8.90299479403475	8.71780231440191	8.94205824808561	8.41255827738311	8.92786059748095	8.54284919095945	8.67392772546619	8.37937036817026	8.36327744297778	8.85064311548867	9.01814193336748	8.35989536038936	8.60747698360323	8.98803507968266	8.1992312469747	8.38740373095487	8.7221641552657	8.79785518464134	8.57153181531922	8.69979798762689	8.4469652585526	8.16898468615036	8.69831364998642	8.67343803561155	8.21757117797906	8.50652515627594	8.77028290433935	8.45453676332277	8.30592654181329	8.82573896947181	8.57403606489821	8.79226596756035	8.28358218445307	8.96754757738713	8.39306762845381	8.84184731934196	9.02397231778222	8.91162089107804	8.7424146676657
SF3A1	9.46639890380121	9.10491512404764	9.14322367607507	9.76841954348671	9.69249621456952	9.25048223545623	9.68632138646771	9.12300937113003	9.4370911025702	9.18383106548481	9.42422188374568	9.58691021571135	9.5447447937234	9.54730175861416	9.39287645155668	9.88856755940182	9.15706666479407	9.32379090052945	9.30902958498637	9.19267961032465	9.15861457349484	9.46223686726488	9.3372480014191	9.3582362283731	9.76439666644084	9.58427422530967	9.56132109520524	9.76546540551036	9.59376011910617	9.49648996245674	9.37790224154703	9.47993741998915	9.60518200944464	9.54786433215413	9.32408564101556	9.4286521465467	9.65356928056173	9.49939081612829	9.09293473785608	9.52184015537977	9.50178886129268	9.25180362351697	9.44369692097428	9.84087204652558	9.58742309403391	9.52004702662293	9.26669458191068	9.17431226245227	9.49255861415928
CSNK2B	11.62821026	10.83517493	10.63077587	11.62605926	11.20983669	11.21172167	11.05423092	11.15700382	11.1323644	10.82008498	11.15708068	11.02580378	11.21803032	11.15473481	11.35172624	11.16477844	10.76799256	10.74759013	10.98721132	11.3683134	11.19137825	11.19944538	11.06678355	11.30333663	11.35892512	10.78122795	10.9082974	11.04503493	11.20602812	11.23802648	11.14867393	11.12890704	11.19100074	11.16687207	10.87321005	11.03308774	11.5411395	10.93508422	10.9146136	11.1573443	11.47143027	11.03467447	10.99003248	11.22793924	11.18785511	11.03530754	11.0820797	11.36989297	11.04282448
ALDH2	12.03542506	11.78689002	11.90753845	11.81005266	12.01667879	11.19592949	12.14883147	11.68544723	11.82412858	11.31041996	11.81930859	12.06295969	11.6904217	11.89159252	11.93346619	11.8764405	11.56949823	11.82597867	11.53297897	11.30032145	11.44336852	12.00369985	12.14634457	11.50937158	11.99840922	11.34134605	11.01270682	12.0490199	11.71382899	11.9540316	11.74731117	11.9070396	11.52502292	11.65823987	11.9878265	12.09632376	12.00763139	11.68925806	11.7105884	11.69717063	10.38401306	11.33683613	11.75511588	11.9189791	11.51838391	10.84560685	11.84014694	11.71170562	11.77496022
PPIF	9.73230327002233	9.88338524629943	9.2583399695011	9.58953894778429	10.2333584782624	9.86752480342363	9.80062266265884	9.96830130089723	10.5480162193148	9.56006352438376	9.97582754853928	10.1584996547241	10.4480959652738	9.92758489111808	9.86964572559962	10.6829526140807	9.62322668419225	9.88868272635647	9.63662902931384	10.3827869846679	9.69178044645806	10.1982032070644	9.79679313957877	10.136200820116	10.6301877093037	10.2943448736583	8.91728014891509	9.53608394837668	10.1562462820979	10.2900626846907	9.86898106679148	10.3185152928454	10.3665016898237	10.6756470393394	10.2524482213573	9.93097354066756	10.4128816452905	10.0696414681847	9.91740316730728	10.0777381368513	10.146452105353	9.66630314348249	9.87868319000031	9.95339508187459	10.1392524746418	9.40277998677236	9.90258790727662	10.1707780518767	9.75720862808791
APOD	8.258778636	8.023111943	7.844217107	8.582138716	7.734142203	8.784039668	7.086572226	7.740129352	7.617992908	8.518353937	10.06367306	7.331793471	7.575433825	7.708102307	9.104866026	6.908214327	8.440685079	8.379891508	8.724320188	8.311857997	9.778777879	8.179011155	8.654005252	9.297479966	7.851978532	8.315435313	11.32470788	10.33743785	8.922702908	7.933258972	9.013202275	7.746626039	8.409905309	7.765291524	8.392799705	10.26844581	7.999020211	8.194428992	9.54790823	9.700326213	8.269015454	8.125829936	8.46086315	9.130078065	7.829064342	8.931867567	8.581101949	7.874720679	9.009499011
GLB1	9.559049565	10.50170548	9.880115994	10.0240467	10.04821475	9.569726055	10.05844127	9.545289453	10.81555676	9.681644204	10.34807657	10.16781573	9.774583313	9.960723425	9.929163509	9.837538061	9.423740526	9.99567874100001	10.11126125	10.19362779	10.05449062	10.35359158	10.34701881	10.23818424	10.15907234	8.7586992	9.723912218	10.56551264	9.883925691	10.7405445	10.18371073	9.770384624	10.37635405	9.612482028	9.73248664	10.41587685	10.43053505	10.40336036	9.99491456700001	10.84904079	9.907939638	9.939799177	9.721265068	10.33224804	10.39529772	10.34472667	10.31816628	10.08787755	10.53505926
OAT	10.3981554	11.04925475	9.765090698	10.57625747	11.77546663	10.49701779	10.59869327	12.12967502	11.10651869	11.26742193	11.20021059	11.37715948	12.16086786	11.53779597	10.51341111	10.78856917	11.5203582	10.93504813	10.36672142	11.3228226	10.93958935	11.06759316	10.44869166	10.83896348	11.23937037	10.3620818	11.24206721	10.97936427	10.75586335	11.84563203	11.00830276	11.35180237	11.76455034	10.58160638	11.05327746	10.72671945	11.69073355	10.65134077	11.39222383	11.08469226	11.12262423	10.81868091	10.8191414	10.09916921	11.43641443	10.80335021	10.58827844	11.88309558	10.28106281
PHB2	12.22589018	11.94306533	11.77124839	12.07343552	12.5885241	12.00132787	12.42540898	11.98783729	12.58983828	12.21653054	12.18288617	12.20560392	12.75775994	12.20477253	12.55968708	12.2106837	11.89896852	12.01650424	12.16056054	12.34036979	11.59789672	12.72804439	12.46411312	11.98414943	12.40586374	12.1828216	11.84815191	12.22775119	12.33585347	12.18788396	11.92877081	12.20786729	12.30596463	12.76350639	12.53682723	12.52354935	12.59025354	12.29881951	12.79876814	12.27102267	12.24572511	12.17438916	12.39541197	12.19026414	12.28781203	11.72978167	12.22272995	12.38395733	12.0175701
SCARB2	9.83568432096001	9.94867793126221	9.75434871146845	10.0738298989622	10.9147537135353	9.97652086927166	10.2084945709347	9.92696831169162	10.5669702974106	10.044626521268	10.3365970058066	10.2669995689516	9.99719823406907	10.2910079709089	10.7129889840002	10.229825651608	10.3784198883598	10.1344792898503	10.2650692303186	9.72814014586497	10.4868892741628	11.2404544503913	10.2898905593668	10.06237376496	10.4999452691065	9.50654238012391	10.5795376710177	10.2479701659712	10.6001245207096	10.6589655609238	9.98119238050345	9.99839101949467	10.4667239170909	9.93221474093845	10.2693886950306	10.3119202597245	10.3223444613204	10.4998401920674	10.5083820687968	10.6183446418431	10.1162222857799	9.47402023705071	9.91649724065637	10.3350089355574	10.1944094654762	10.2656431921544	10.7185765036946	10.2897493840717	10.2102473982285
AKAP1	10.0728537986109	10.1365480558321	10.6856437034364	10.6557880862032	9.79815554869664	10.2611648076496	10.0710885686903	10.014213461333	10.1630209720712	9.44375096592005	10.2105312077141	9.69086988912457	9.69335405426971	9.85222908042218	10.4531160113588	10.1510212916529	10.323060287888	9.6548464892137	9.6514694404306	10.0600229562911	10.4618540513653	9.71816143044511	10.0808615586293	9.72249170809274	10.2204259402429	8.95441028585355	9.55687164945139	10.0719455248379	10.0788352197762	10.2204808863263	9.97469010904429	10.1694200657343	9.56844841245788	9.65888947679593	9.41749649161862	10.3730671917638	10.1913401114766	9.08971381890469	10.2822215487177	10.5500353854349	9.19468772506335	10.1776498284367	9.21965632071877	10.5680620443082	10.2169752877174	10.1737454540235	10.6472927763034	10.1810356537377	10.5700870031488
MRPL49	10.90065667	10.21347366	10.37321264	10.34167831	10.6484404	10.47551938	10.51084211	10.67557611	10.70306806	10.20716792	11.16471363	10.54499659	10.67174023	10.7483587	10.88045176	10.72665588	10.56935021	10.65990398	10.69052382	10.7390197	10.46487179	10.72573761	10.71740061	10.91697214	10.66652418	10.82232813	10.28800722	10.64116835	10.67794113	10.9004351	10.85735001	10.75645121	10.54258728	10.91570871	10.43522301	10.56677129	10.80565478	10.59159605	10.69876974	10.92762863	10.7433472	10.73840603	10.1177799	9.996056375	10.57413386	10.50428083	11.06617225	10.13140477	10.94451641
NDUFS3	10.93952187	10.34883499	10.57580122	10.99129809	10.99569532	10.85008155	11.19728311	10.78305695	11.1962206	10.99558895	11.13664245	11.22462406	11.40113423	11.13932438	11.19948948	11.16667958	10.87611317	11.05294881	10.97438998	11.16131585	10.39261862	11.05497779	10.92306249	11.013565	11.13262841	10.94580659	10.48606654	11.07159974	10.85217763	10.96930984	11.08509725	10.85670965	11.09882057	11.54727549	10.9095759	10.96090602	11.02411455	10.7030315	11.14217869	11.1611341	11.01668853	10.78917569	10.85044301	10.83920195	11.02509764	10.84065574	10.94817547	10.93832689	11.18200449
UQCRC1	11.5305374	11.04915194	11.11603401	11.65889903	11.71572172	10.93140951	11.57743247	10.95814238	11.7781324	10.91939808	11.51430145	12.05946921	11.83821243	11.41537715	11.34704799	11.5346343	10.3138544	11.35856162	11.04011671	11.39338166	11.20175087	11.44753726	11.78142401	11.31493658	11.44779901	11.27383047	10.9125776	11.51330426	11.37844067	11.5253344	11.37959037	11.19137792	11.74755672	11.92282969	11.30118954	11.39953627	11.55835914	11.18772578	11.61049491	11.52856876	11.25528054	11.60988968	11.27915153	11.63941603	11.39737309	11.43257946	11.07692281	11.48310894	11.57789342
ETFA	10.49964988	10.17386257	10.32693821	10.58732288	11.05806329	10.38378486	11.08426361	10.58927174	11.35795081	11.03618238	10.41030916	11.05389739	11.54259785	10.72331812	11.13696743	11.4865834	10.10095616	10.72340006	10.96676801	10.17468684	9.26050631	11.72837538	10.64887685	10.83399749	10.66868574	10.72039092	10.26147684	11.03796593	10.74821079	11.18706872	10.7333483	10.65480472	10.89002962	11.45404206	10.89469753	11.12310662	10.91614095	10.77174687	10.52439119	10.73728865	10.21438685	10.06062621	10.79830066	10.69641601	11.00509783	11.03914178	10.83174695	11.0358481	11.07737364
NDUFS2	11.6429163	10.57035851	10.9983134	11.147404	11.06996312	10.6018952	11.22725135	10.58836844	11.19164119	10.75516051	10.91854757	10.92315375	11.13451422	10.77797973	10.91267249	11.0734889	10.67109885	10.80280654	10.91848106	10.41202618	10.55501989	10.92964014	10.91868414	10.86551541	10.72396481	10.89491652	10.58910005	10.83177451	10.76262891	10.96220379	10.84995799	10.97595365	11.1119659	11.35549765	10.88945633	10.7164478	10.69550622	10.99374463	10.83668592	10.60626503	10.68743441	11.10706152	11.15499302	10.72048432	10.76770984	11.05096419	10.47741151	10.69916777	10.61407437
ATP6V1A	10.4117076944944	10.6177964042343	10.0943481011427	10.6606517813599	10.4970997802787	10.6217934758408	10.1452875441375	10.2519659145932	10.8772125059875	10.3252352317483	10.357961769169	10.0013472604217	10.5598446948211	10.4822816637957	10.2330482853807	10.2755080166106	10.5304549522795	10.4931378536467	10.1244345656137	10.3802768838286	10.4880376269255	10.3145436061074	10.5438638676843	10.3702718678836	10.4838988998364	10.6203957845001	10.6418256180586	10.1021234696365	10.3462018563339	10.6706464361669	10.153341164587	10.7609144862237	10.8597206698124	9.87515834178176	10.1407522419042	10.4430220619031	10.6705667970785	10.0789456072584	10.384390196444	10.3847185527758	10.6861008477099	10.2929523575465	10.1721575927975	10.3833244961853	10.6649881559942	10.124864313903	10.3610136918665	10.7405887749599	10.8407518363884
KIF5B	10.9112676216636	11.217275652819	10.2648790414253	11.8924808482916	11.4614397989561	10.9378328043715	11.3558591560163	10.8802739409226	11.2246955326915	11.1285480948535	11.191985966331	11.3674017220464	11.0492592447178	11.1075569480652	11.7732528686709	11.3547378209372	10.9136698118895	11.2965329506324	10.9365777163343	11.5057794072601	11.0692215408447	11.6304548355278	10.9976845599487	11.0787371361765	11.2764721553195	10.6664146413102	11.5962484589399	11.3888161173175	11.3676865915685	12.2420573422522	11.4945097410964	11.6565065449468	11.180397864989	11.0316439438404	11.1382467563353	11.3888801466871	11.6992105716507	10.9114031826501	11.7321334098335	10.7019398064361	10.6544015872053	10.1365233038578	11.0021481409336	11.57851816469	11.4453808792222	11.3900257261787	11.8349482629824	12.4741008536742	11.2894947216479
DYNLT1	11.70535144	11.46091559	11.06189075	12.23250912	11.73849212	11.77101117	11.93975006	11.40820374	12.01042669	12.02487691	11.81190911	11.53317646	11.76118856	12.00264059	11.95359241	11.89549538	11.49683469	11.5375587	11.85224416	12.20353563	10.92012012	11.79364399	11.41562626	11.50916582	11.74044339	11.92792972	11.48526396	11.88480753	11.53355307	11.68672974	11.6891803	11.73500507	11.75483307	12.22433578	11.53759692	11.72448718	11.93450873	11.68014681	11.0184015	11.69183946	11.99235941	11.65694578	11.84181871	11.15253016	11.63588952	12.28870077	11.49001084	12.05377286	12.00280096
ACAA2	8.93383086239868	8.87890479626169	9.33396299152255	8.86360252834609	10.6971783961728	9.24655335164426	9.71681144091482	9.19948109789336	10.4163689140665	9.97687656147814	9.92318209103039	9.86887280890952	10.0578750520695	9.73051525504151	9.99374079307887	9.62811927345163	9.01234326878632	9.57423992124242	10.3833049882624	9.03164666260743	8.90992719039474	10.6717931477243	10.9173258880479	9.35449195354269	9.4793791398271	7.76968755436573	9.97883571618317	10.4958812415772	9.82334726057188	9.61056867019585	9.72604769931539	8.8371490903741	10.7235293148198	9.19858060934523	9.74390352955438	9.80095097004103	10.021362966746	10.0583470158879	9.71754890515748	9.20550091756817	8.8911706790385	9.54079338191447	9.61741370743332	9.56547968172618	9.21971829511797	9.020850181191	9.84764578710441	9.20245445450114	9.71790867946776
HTT	8.03147784768387	7.82914981067552	7.76430009254337	7.86636787526122	8.14242884553641	7.93865834684984	8.07118252650601	8.11232423815903	8.10957750295217	7.69228003356438	8.0111575984666	8.20143141052289	7.8741610164008	7.8110357807545	7.88708337252854	7.93337708715008	7.962902524204	7.8746666890958	8.08234118923453	7.76579606701451	7.92719574941855	7.83755538834693	8.02611003033156	8.01926652216468	8.0729141168978	8.31184774557344	7.82637294041674	8.24344800925751	8.03496410596255	8.21567981728236	7.91482535520248	8.26471589258393	8.17442152388234	8.26498872501733	8.07253145126769	7.98137292339871	8.24913309974783	8.13217532875031	8.07574574452405	8.03425693271014	8.12671164606668	8.22645640302143	7.9714889437308	8.08873774175002	7.76879798105915	7.81684646755317	7.73524558549109	8.00500639347063	7.93985189470305
TIAL1	8.58586919867273	8.78685746378269	8.37242130959864	8.63796534434192	9.13768136352463	8.66697155040469	8.70762016438397	9.0484759414	8.96599042072831	8.72789771867814	8.70839943706268	9.11842942949167	8.90673300125217	8.89644345446581	8.78108241441037	8.90083794306672	8.75872177503033	8.76972788142672	8.8016877947228	8.68344353505217	8.18337599315473	8.61237160556009	8.68339848112015	8.55279031567643	8.91830045679348	8.99490145409272	8.71647170355146	9.02146423849255	8.97151753002276	8.77710055256256	8.61007903671927	8.86710917042777	9.00679263526498	8.97620030411485	8.58317036333929	8.69660044340943	8.86122427609433	9.05873740044446	8.42355414734559	8.73685377776289	8.82283913767894	8.70853591610385	8.49143893340082	8.07565832046314	8.90214653023926	8.59769470526207	8.32694719103955	8.64222262081508	8.50386949426192
HDAC5	8.58706176136369	8.54165712477808	8.25914770106932	8.46198323837665	8.40055565080988	8.33172912579984	8.19838211185971	8.23671769728608	8.44032242188191	8.38000589123564	8.38355964268875	8.39917494660478	8.27613352726704	8.32718696064321	8.33674634548048	8.13833184246465	8.5912977052847	8.3884769484684	8.41522520350964	8.24628709266797	8.93379438085341	8.49109464687471	8.64525778266099	8.51330111001049	8.23163333595275	8.26415893546494	8.76653542529731	8.11171384346917	8.51261033437301	8.4425096972524	8.28330265289762	8.42960066304978	8.39077003736033	8.22367923517371	8.25232595526374	8.36591298795796	8.69552618789285	8.38807605054709	8.68883298828593	8.61691749681102	8.29857039526537	8.76970618708894	8.50837265323107	8.52354162915211	8.31221533831294	8.28593366349038	8.8844236365499	8.41787035309341	8.44251097775234
GUSB	9.35317844104084	10.1589570344785	9.47035456093178	9.87139235847065	8.80476454804728	9.08321793652835	9.48452474847526	9.34441968914182	9.87097739471881	8.73881658475672	9.37433426150114	9.68023044314422	8.97704376978726	9.11191855073377	9.69235313453742	9.23251105441049	8.74455142634153	9.19533560501866	9.74689472079078	8.77102568702768	9.07574825757939	9.61778357760745	9.40720147484501	9.6892791085872	9.16803595397917	9.3584862705318	9.23265302870916	9.37669743250625	9.07725334666975	9.76760536625659	9.34018001435373	9.13518601961606	9.58171846739116	8.92157100027629	8.63982064246991	9.4831442362378	9.34071397384289	9.03160249482259	9.36857265474585	9.58420788422251	9.21420832278482	9.24889259570043	8.39351451318223	9.29429997587391	9.46739845083431	10.7638700548998	9.82733707425804	9.03981831488218	8.90053646452548
KIAA0391	8.9795570793309	9.34612302450411	8.54812307074811	8.99991372620941	9.35807638385237	9.3523168255356	9.38116875816897	8.95979919172112	9.48321654625691	8.89418792382037	8.72438890069049	8.99070636260546	9.18360046533019	9.55868937875454	9.53528425598123	8.97048452248021	9.15182772034941	9.26670639802716	9.19651395319113	8.78379816194679	8.11022554882772	9.37063148117631	9.15398539036389	8.77976363282221	8.8240746115962	9.36011372899453	8.9194974821988	9.01042761667207	9.12093362829438	8.78214974152326	8.93528111482152	9.136515183883	8.91755452346464	9.19692357118383	8.99226262050652	9.27110908357997	9.22176932113292	9.05475225505544	8.92208661732432	8.67954873869659	8.96064177894031	9.09096850133405	9.20667211702348	8.40848341540533	9.32162496117758	9.0740109288042	8.68960559333006	8.5735977907276	9.51113282916158
SLC25A4	7.0965575701213	7.71908910321394	7.3989668772478	7.98668615532487	8.54866310603089	7.67293934713004	8.31469286575832	7.58570956166778	8.5351536766652	7.67302494452993	7.89274121583875	8.47627766710182	8.57479049525093	8.39388310223212	8.35284639701188	8.72438142321321	8.39186915162672	8.24876065606806	8.08367852092939	8.07173072673203	7.8118726685953	8.54868142450561	8.39242059608243	7.85498643174407	8.30768352815053	8.36892172181837	7.61050092366482	8.56317561734029	8.24329857351595	8.26133304598814	7.77734672796407	8.02053257312888	8.46671414794339	8.81520285647094	8.03601880949117	8.29282241392791	8.66165146267477	8.26054313688276	8.59613138437368	8.35581833176042	8.23486566148251	8.31539209458014	8.18791282619453	7.76492450778939	7.84252289238064	8.26062831584813	8.07269545190579	7.92261007221506	8.32460925773428
SUCLA2	10.01674589	9.571743687	10.19270038	10.10123203	10.5169547	10.69127956	10.06643187	10.17290602	10.10715151	10.64493899	10.50812379	9.580251119	10.3120246	11.19130825	10.3870196	9.819472276	9.975772181	10.10374767	10.06286024	11.01055186	9.818511125	9.76772548	10.14860696	10.48416828	9.872279008	9.569326673	9.96989314399999	9.767768907	10.14375557	10.05860269	10.21057937	10.71959046	9.879667268	10.15434389	9.290527413	9.874204916	10.27963979	9.802771729	10.30213276	9.508459076	10.45698865	9.724254469	9.826406899	10.21496604	10.62964308	9.886502794	10.44225943	10.25849542	10.14822282
ZMPSTE24	11.02221583	11.34994516	10.26538547	11.23448495	11.14779226	10.65843505	10.71176416	10.59167976	10.63174198	10.40378709	10.85462954	10.85625638	10.69030739	11.09440651	11.16765367	11.00921299	10.38575267	10.83278587	10.37741986	11.00502134	10.43646021	10.99352606	10.74429778	10.65026979	10.8267741	10.49079786	10.82665886	11.00082917	10.53200032	11.12767757	10.57801164	10.41852303	10.83272349	10.82025866	10.76216869	11.12375602	11.27183069	10.64396572	10.90682046	11.12625058	10.94458645	10.65944941	10.52953934	10.61721617	11.15815226	11.7147514	10.60799699	11.00349594	10.79774761
MUT	8.92823720455971	9.26399796276943	8.54062677633077	9.86856982903022	9.45935283916706	8.8964557750359	9.02770397011341	8.89281601095773	9.18899789531818	9.38211046099958	8.68275092015788	8.98927421442786	8.91754910379584	9.05881285931019	9.21485794129452	8.91165368836639	9.11720258237716	8.97641715950024	8.89714280689943	8.73358719311325	8.6891903216798	9.04247845431324	8.90999104988385	8.53059614483932	9.00692102904234	8.68574923885134	9.10504892217866	9.09806271110311	9.10010757268844	9.32645248832213	9.04974442626648	8.65194612831369	9.1244140664028	9.01514195113253	8.77773915035845	9.24509414200821	8.94898296719765	8.95508234476567	8.82834048180185	8.74528633151056	8.8637449964856	8.58013638192133	8.4145114230446	8.60374064476441	8.44316082767357	9.11884764083524	9.59106143614694	8.82602981021631	8.90031512495905
NDUFS1	8.702019027801	8.40522270359124	8.84008559341093	8.85735524390376	8.95964886746034	8.51000515724898	8.75598424891432	9.01564472638744	9.08888369917617	8.4849863679641	9.17639147334468	9.02577871931614	8.84699467454542	8.96518908081717	8.65968035504683	8.61473123649755	8.43872126355107	8.80676068379077	8.18334306907566	8.74071114834129	8.45167609527324	9.12295573221185	8.90293541746027	8.38829915956552	9.01886641311586	8.38375187405662	8.32466809941908	8.54234110653984	8.51140843481402	8.67836539216333	8.58942572346081	8.847262775449	8.73557198702905	8.85648935229248	8.92747846617541	9.01436015908043	8.96325832561136	8.31108533227287	9.0006709070235	9.40158275313299	8.94877267799287	8.50685230406411	8.3395716958583	8.39991975842427	8.8339726289871	8.28839577267503	8.64486838204191	8.62788308254927	8.6888803413765
MDC1	8.54971442269805	7.74678089488906	7.95620369677201	7.87669623202012	8.00889307052984	8.23530674004443	7.66789580218005	8.15197633309785	7.69342057263661	7.47512599456359	8.07054611550556	7.65902189226326	7.69555861156575	8.0404447076573	7.8984078702375	7.85256106630627	7.53737355320173	7.51046128059808	7.95690610769586	8.84763946626217	7.81206083601936	7.53920477987106	7.72731172441844	8.61176511601951	8.56157555265397	7.80073663278835	7.80352339549623	8.14645084850507	8.09773348988011	7.92576897895738	7.99536881341564	7.97169849481868	7.62378166294671	7.83954853901909	7.44309217238144	7.83769914329179	8.04053067028843	7.81744887847381	7.59133303801307	8.20805392114295	8.11162297048516	8.3656127738728	7.95724747490413	8.01578604234215	7.72943550882408	8.07552691856915	7.68212234836937	8.28939629846097	7.88038247538289
CAV1	10.1906450533381	10.544245991723	10.0880134473255	10.3348808082847	9.94072613221196	10.2694952300121	9.43178379755587	10.3739244591043	9.35389534327226	9.70013289473219	9.92330611767182	9.3254144763291	10.0836210360628	10.049819739192	10.2307075388039	9.99882331878581	9.99393491119384	9.7180564710669	10.100699902745	9.84668342618602	9.61078232451429	10.0355081815005	9.41876360466652	9.90535606880172	10.3733660849825	10.801649415378	11.4926736124237	10.8025034011156	9.75409246873084	10.6297697979173	9.959248485998	9.65159498579036	9.99654747247027	9.52068668645776	9.75208553580168	9.55257075887498	9.54309848384367	10.1491988232011	9.97335694952078	9.6931123705231	11.2695089385118	10.0668772256486	10.3860606226335	9.59161116145166	9.91973961875467	10.2539316872379	9.78313367395577	9.46025881565635	9.8191312443004
MRPL40	9.011853936	9.370765159	9.275080645	9.31573697	9.637008676	9.050304584	9.692184817	9.405097814	9.982867604	9.590016007	9.719756542	9.20295861	9.901940341	9.844210628	10.12027976	9.698192585	9.766062301	9.558600201	9.767748856	9.876086202	9.285857244	9.71407766	9.841627499	9.787914564	9.562934201	9.859066658	9.519191804	9.431922085	9.677879272	9.852637038	8.997744995	9.761889	9.728135919	9.927078363	9.30473692	9.625919057	9.739344621	9.68840103	9.833256713	10.05365731	10.03160287	9.99399667800001	9.011614192	9.80417455	9.8371153	9.583249162	9.850003879	9.263198496	9.824921168
TFAM	8.19113834235975	8.38924755422233	7.9147899002046	8.24821785844695	8.29300992503202	8.0226056795815	8.55739132054359	8.48437253519617	9.20064300655079	8.25905841322404	8.60289931613448	7.63696293649266	8.41407473330369	9.24019577534477	8.69736754355871	8.29472038079078	8.21112901289864	8.40313854290656	8.10272791898061	8.98880476102751	8.04503149473529	9.20791164673262	8.35017741937905	8.56749626361585	9.01836073696428	8.11947004856407	7.54706126374082	8.52416457793279	8.62932928221414	8.83642131209155	8.63750494210268	8.67876381898528	7.95016947539614	8.9784485936284	8.56070829973236	8.81645346793476	9.0579829716441	7.91503189521241	7.88775999366916	8.68309101023768	7.96524297941	7.67776521700649	8.20034106585848	8.33663234426895	8.81710233143613	7.9058277505435	8.38673568895334	8.63453103608281	8.58692571983772
SLC25A12	8.40275806407264	8.58871530231986	8.71216787697366	8.07073022993002	7.96403360285522	8.17674502947441	8.39225318859515	8.33909640830352	8.18924675016916	8.31097612118458	8.62703590669308	8.3629250442812	8.50006252580913	8.25880664352724	8.69415435622433	8.17459769219724	8.69645407941143	8.70392467531607	7.66246683190588	8.34431373595095	7.93546826926282	8.42218845840632	8.57717948426876	8.45767139768588	8.51117731666003	8.45233862345782	8.58409171348716	8.65337682610591	8.3274750075538	8.17404422384992	8.33991779751887	8.67632464296019	8.68583865191897	8.80065428527207	8.27390249288818	8.46184622899756	8.28101771499021	7.99287560037575	8.9868893272274	9.01050034766899	8.51172732692189	8.29662753265175	8.28858618530601	8.79627741788803	8.47724010129111	8.34563208159044	8.47488533877627	8.39491714357263	8.7083890737663
MRPL19	8.13712885529559	7.79791733038634	7.96812760502509	8.21504433605479	8.25917529843167	8.32177103889155	8.14435789133779	8.00255356476013	8.63172375438368	8.52383779397387	8.29042307644912	7.87184399118151	8.33114663246102	8.7095639798012	8.02103514474589	8.40964205201279	7.99994143904899	8.20567965361158	7.60211305626628	8.52770431411838	7.6667038583656	9.24051154177797	8.08166432281707	8.24757511108848	8.59513188442894	8.35586572894908	7.93598367998438	8.04445540340875	8.4287050665333	8.36980651118209	8.13950018025654	8.28726101952179	8.24513375867463	8.93544414121215	8.24365979756359	8.40262833845742	8.63407520576115	8.38946184568211	7.75736017882147	8.66493242569453	8.71976095766162	7.87884481076879	8.08986463002172	8.59310465684543	8.37346989348263	8.1687119304787	8.04151287269471	8.3559938830048	8.66517439886579
CD4	7.99701523801818	7.28272460878161	7.18469782991975	7.42387476916406	7.8073993606417	7.79757417102443	7.6751107007306	8.07317817131153	7.51810833593223	8.0650985396986	8.07336141844428	7.44281735831141	7.92602913673601	7.59560717798308	7.65649025767968	7.74265857264526	8.37307002104493	7.7020914957346	7.76557593154903	7.68501095613485	7.94734280140227	7.64743646740959	7.47893307453724	7.9540988943421	7.82769739509374	7.78245279253735	7.57497435701922	7.81697979955279	7.82577292555446	7.45383858426338	7.970445588162	7.38946612122693	7.68523175718967	7.36910206657404	7.53873066486239	7.40124942291536	7.57676360233895	7.60583579954805	7.67885025568653	7.31876592710541	8.08307082746997	7.42790905871896	7.7865751573234	7.67672184606842	7.50558121532141	7.1926551409548	7.65023450905071	7.37177021791037	7.83768974347568
ALDH5A1	8.1457673302561	8.7900674575369	8.10174308083582	8.35643097485085	8.44674531815474	8.50048498847397	8.67364450642516	8.92042732969804	8.59632032135239	6.6890939775917	8.59961147929625	7.09201284766427	8.01869511718835	8.75328549557759	8.93642555628986	8.50353523831781	8.17019642305656	7.65961480609744	8.43283523651924	8.31556218602456	8.40792887973405	7.72077316749036	8.02364779301598	8.32548935281846	9.23295540493973	8.17580044444932	7.83604793773395	7.63086110077011	8.4554620650047	9.01486002367898	8.38812019480998	8.91126877439836	7.9553098774404	7.81650108448791	8.01061896000181	8.02522686737646	9.36410554003664	8.38553063967116	8.12517515046159	9.09229156918567	8.34049693452382	8.23555159631249	7.98012165910931	9.31680655488721	7.97381003230936	7.00216227546422	9.21890443231326	9.04849901163781	8.72151451769951
BCL2	7.27375756068531	6.86573459231922	6.8308386936205	7.10784483005076	6.95866514217642	6.84133007412068	7.20517281459522	7.07104638723811	6.82829954429102	6.8560890557185	7.01613728921985	7.26983982835606	7.21884717461744	7.25857935073653	7.57336414665047	7.52272890192847	6.85988025101344	6.98062306963022	7.03119425740334	6.91605077744752	6.56135316766755	6.86910772990619	7.24883571831709	6.98878955262848	7.15471584300334	7.05534515674334	7.01300086640978	6.98046952435327	7.2090339817384	7.38619494427272	6.82287991621345	6.83014665138585	6.7982832273745	6.80271191244893	6.83677005699499	6.8104621021186	7.05363033605874	6.80656734370094	6.8431378142241	6.88595732058254	7.28375681548272	7.32469856385665	7.07284119075832	6.80700630233304	6.93386592680613	7.0711466856577	6.72357315277599	6.8711382305545	6.9218079842071
BAK1	8.870843822	8.765108033	8.605061312	8.926543096	9.008633665	8.632629131	8.916155751	8.954625018	8.768811672	8.804908533	8.697113921	9.379285768	8.958408501	8.876161584	8.711521205	9.088242654	8.978928092	8.606986313	8.474586441	8.488916204	8.675811836	8.521880615	8.662353066	8.831741706	8.930613532	9.289806359	8.178167711	8.62999284	8.713231819	8.873737597	8.828939976	8.944605793	8.981527031	9.456400558	9.098961759	8.861984749	9.018810457	8.832324023	8.78638071	8.551593978	8.951035236	8.764259767	8.774728052	8.570731475	8.902821103	8.667750244	8.729693256	8.808552086	8.552899707
SLC25A13	8.03943231006689	7.9501138878459	8.08935933512981	8.53405889674107	7.80325977433633	8.27825887844749	7.96691453980108	8.10178143087878	8.46535780964534	7.42496020151479	8.67922311973117	7.24237385522311	7.69505880729319	8.32253165745873	8.24358516944018	8.14436399736417	7.73171915285794	7.26438452698179	7.57356649000112	8.71158353518712	8.52366676477089	9.04540211318256	8.37751303705769	8.40508954451953	8.3155038937118	7.15077533773491	7.70173834168351	8.30556115844617	7.96617649039321	8.44987045587241	8.26965068269483	7.87191191232156	7.49270418085052	7.78807663148548	8.0129487331967	8.15917187849543	7.96929615628063	7.52029762679886	8.37271938061171	7.60828919226638	6.9202757092459	7.38856769877282	7.33928523566423	8.40816598389432	7.79339365043971	8.24361074759817	8.24176144251689	8.38114018295251	7.7147594573818
POLRMT	8.23292854912373	7.50585476241707	7.88101606374024	7.70748717255889	7.92284693118077	7.75411864882014	7.74422036723492	7.81899439067543	7.68174702131153	7.6525945851855	7.93601501428115	7.72626834639867	7.70933320102654	7.70622053095827	7.69134919514594	7.59059528931164	7.52393144642648	7.4413908874591	7.85127833955329	7.84746214335388	7.67893547299916	7.58403807154876	7.83656493594639	7.85657621276532	7.7138526784685	7.87948225443926	7.52816994602873	7.65743890194315	7.69285234534017	7.91941902363995	7.31890659259548	7.8820415393213	7.78709714004612	7.85056350204921	7.49990322899318	7.6339121381803	8.03515357200716	7.72464857933904	7.86289295426043	8.06122737426076	7.61477409956854	8.19062172004718	7.7070618867658	7.92982550739537	7.89273840812726	7.71897659984367	7.98146401790494	7.73107960297425	7.48340990117763
DDX28	8.07389794307911	7.55924425413772	7.42735707239028	7.64754100773788	7.6906278075775	7.81998827312676	7.68041847474867	7.86054293799407	7.79028263796521	7.04633767607352	7.66486507623594	7.42589752414665	7.63780789673113	7.90894404287698	7.48579215536276	7.72120510128457	7.40444640786473	7.41521927644984	7.50503541493063	7.47373044055264	7.43416548721968	7.5089201186916	7.63130743155822	7.78592983889116	7.47993403952802	7.66668626990978	7.00102798274603	7.19905812342309	7.75139104483108	7.56331771053276	7.83313260687539	7.4663829770817	7.28030407438549	8.07777037053601	7.5897306777848	7.65884605036311	7.4922240761822	7.70992720286373	7.17411424181125	7.72719978498217	7.30491269038989	7.6217804164415	7.26494318555226	7.41943909239843	7.63951076673217	7.2218015532201	7.50803532921225	7.62377686380096	7.79478347138128
MRPS14	8.95056290451925	9.34532049459062	9.59339733836482	9.62110455223143	9.19294084441095	9.16914536181369	9.16250463532397	9.03775793841973	9.60444637897467	9.2344059917987	9.34567707157621	8.80323193948542	9.44863033118236	9.30301223190554	9.36290910306434	9.38422788261036	9.2438617252291	9.2359684554709	9.2267796281203	9.06012658524739	8.93258724920839	9.25811191842006	9.50561245109478	9.49723110491419	9.13188495602323	9.21250081462386	9.50182036170089	9.39219858570468	9.24841935065657	9.39651614321085	8.95870607154293	9.82856754016386	9.14490638048154	9.46277239953066	8.84166186902568	9.24536368896587	9.42393262881151	8.98220514440803	8.78702081670004	9.31863925306644	9.27968936130849	9.49574076255771	9.18302780480891	9.02677267171641	9.28508690866259	9.76551923371863	9.46362883657794	9.27193263152659	9.28482939849385
VCAM1	9.382153756	8.198332007	6.882979156	8.545624114	8.522427029	9.588120002	7.722578056	9.394915967	7.947687769	10.59260013	9.135031998	7.254149408	8.829043538	9.192425785	8.223748578	8.227070212	9.633122498	8.904981096	9.382047236	8.976537612	8.212654209	9.118223793	7.576537581	9.095824669	9.51646491	9.033599915	8.622645145	9.269686999	8.637450485	8.721647586	9.269859566	8.297470427	8.811920347	8.311137003	8.337682194	8.301475629	7.787366453	8.441666343	7.889784972	7.557722545	9.464193992	8.715682695	9.66019022	8.158392962	8.783090619	8.714529434	8.105204909	7.5176734	8.68244883
ATP5D	9.8156605986948	8.8595714126794	9.03574174441949	9.49203495068106	9.70279861733093	9.3487451253089	9.70568636854645	8.91087394563963	9.64539729319915	9.31591925751753	9.85232839391311	9.66692341893135	10.3365151662654	9.52851859253679	9.47989738999217	9.79855857328755	9.00694462625042	9.37572356269592	9.41044845850967	9.85270983532263	9.37741151056231	9.70071356040708	9.4532019494877	9.69401185827781	9.68158067283815	10.0228111550999	9.07797057657209	9.25522788550952	9.52037093069286	9.61801713480395	9.05889915123353	9.39669250365116	9.78806394952191	10.1362498028994	9.21259134237851	9.23543601966661	9.79077262819673	9.64239854462624	9.5549798546658	9.70608841641189	9.66769659233196	9.81020145027612	9.32494470141139	9.49032460531173	9.55278560515648	9.52242658219742	9.70028059614039	9.77430316839051	9.57675700826357
MRPL12	8.72675894468867	8.53437442773565	9.06145206157449	8.71185554642127	8.90561607487685	8.91345581469204	9.12120140735586	8.75256896065164	9.23111847729657	8.53010863912242	9.17367918631425	8.93646022738445	9.16631424171601	9.18601591434055	9.32196649081489	9.22463506919396	9.07181144122925	8.809850508169	8.61225836904896	9.16566285718741	8.71188436472894	9.15976897125742	9.16613392362289	9.07807818173846	9.41141518214584	9.09401247650013	8.16458250890473	8.76833457909768	8.99209674963453	8.82194007021968	8.53487831864701	8.68295263173447	8.76091322271014	9.51967927168451	8.79992427532264	8.95104958274175	9.17920641004479	8.82514860977093	9.11223862073314	9.4465824464071	8.9798680732045	9.71244916131561	8.78010013704363	8.6431026172916	8.91549996840011	8.665686511217	9.25464651842883	9.03412742728418	9.02834350287992
MMP9	10.20589916	8.780796147	8.549066192	9.02021498	10.32733926	9.494774774	8.775194445	9.945034543	9.480616117	10.47606351	10.29898402	8.662617805	9.965261594	9.290097754	9.323036284	9.648261175	10.13512803	9.651138082	10.5853339	9.496725775	10.79745452	9.424398789	9.034742962	10.52697395	10.70553637	10.22219496	10.51973203	9.567342367	9.611825725	9.393796611	9.328383464	8.763807866	10.38826628	9.066876346	9.329138143	9.258745152	8.603454138	9.837107257	8.798019436	9.482590498	10.24028859	9.727858031	11.5600336	10.18403587	9.917206203	9.302313566	11.54293606	8.45557006	9.653970408
MPO	6.72727142453509	6.66440394361929	6.75674165271339	6.45199874045351	6.51623525750312	6.65802024659853	6.53983664966864	6.52565165687216	6.65638538392007	6.63913503956826	6.54229366367475	6.84421498126979	6.53951366943717	6.793199789815	6.6190822632719	6.40562675349547	6.77138271306868	6.62913857929356	6.61645320222381	6.7082978393847	6.61039604105249	6.60151695519892	6.7215848999437	6.57855996688899	6.66338612864713	7.08971643008906	6.56858534539274	6.48650608230045	6.66208976552823	6.37651080291252	6.58638824919554	6.78593599769252	6.48757737828082	6.62980370972884	7.07525282585935	6.52265511388104	6.66030663700295	6.68523668656278	6.62586901917292	6.50351653475812	6.64743112183991	6.9408407391882	6.7854223061412	6.59127150691962	6.73816864689801	6.60945781504576	6.53988423116223	6.82996119892198	6.59991918862668
PPID	9.26674433495192	9.115723794073	8.94881833825439	9.46141442488146	10.1410828798951	9.19638477786557	9.70051518506741	8.94974528101485	10.038743330251	9.29503672331168	9.6971310649956	9.32694838090815	9.7289695864566	9.77183304521797	9.57169776516236	10.0782525366873	9.38204909895826	9.49849910943492	9.59768272796116	9.57457899453711	9.08169151454939	9.94288519461022	9.42884115914016	9.64827691939054	9.94470672634769	9.71827725430905	9.27753623341439	9.41975358471791	9.73783165933665	10.0047607330702	8.66699980558394	9.75288626615509	9.91979155920189	9.75831453171332	9.56677897141616	9.76328197426897	10.0666416045499	9.68968853977853	9.21188709750744	9.87457846022984	9.41166119484302	9.02537850493792	9.37234868036199	9.51200554815362	9.45974879129483	9.4728748523016	10.061313427395	9.49305011443876	8.95899486630733
RNGTT	7.30052286958595	7.19743603851706	7.40307236812801	7.59366221322855	7.9582993528186	7.63618570395526	7.34352700643226	7.20885334501576	7.31543147614008	7.36354303263927	7.10757193638377	7.46432034715255	7.61552348494715	7.47521110628588	7.20770711485573	7.33461802841904	7.18958029788081	7.40185411871552	7.26529845664771	7.90338072295688	7.0849646375961	7.52231780086085	6.9050464870124	7.38898525588826	7.57179253522746	7.2545566533058	7.42617668725652	7.63829056715866	7.49931387819579	7.44350598589114	7.89560202632412	7.67276758581293	7.63590726163969	7.58254149471987	7.4876834695651	7.43847209946473	7.46307010086451	7.50016089916333	6.98334199590226	7.19849010415563	7.42099941847434	7.02530901947877	7.50578344858393	7.09476023781206	7.36172012075565	7.29284926051385	7.09056612611111	7.10312504994416	7.44477635348275
CDK2	8.34149511679838	8.4449368568955	8.4557747007493	8.80683591623594	8.53702440792942	8.10311673474215	8.12831272178904	7.98795072508534	8.07883138617262	7.55372448938226	8.07336549456027	8.30012610258298	8.35532599444291	8.46464735043373	7.95838797848771	8.26700418786643	7.81907727587948	7.93358775269235	7.76746447335803	8.70173976222595	8.33333213060303	8.63422992903036	7.86377936624446	8.46979907769588	8.32856308924811	8.32399786858709	8.11610880819428	8.2135423173349	8.54132709219486	8.45305688431003	8.07463243019367	8.16584839131218	8.38179718134569	8.64282832477592	7.8394870600925	8.23432634493527	8.01646961302728	8.40098397560011	7.56324325838992	8.23882838479682	8.2545867429755	7.44850173684615	7.99248715382423	7.94659305811047	8.11238985394031	8.77089236380299	8.50811170800863	8.36237029884495	8.4769553898063
CPT2	8.96343442325832	8.74811502383077	7.73897993597945	8.58771934844757	9.20844489889521	8.27133300955837	8.93763235497178	8.32851329763577	9.30845802444402	8.16213287800943	8.73591243352591	9.17266663252123	8.90581790151009	8.87470282097978	8.785829868118	8.94873456607307	7.78740462042312	8.65806370377157	8.75814067705287	8.05943309125517	8.23343989765807	9.15768167933037	8.8701025625446	8.57213300872982	8.71752793064549	8.84553958808529	8.20408347248079	8.56890417203651	8.68031627000761	8.94518382130079	8.43201649242391	7.73912146138593	8.77726331595422	9.11868399770521	8.53545542961901	9.02113546466305	8.66832156131032	8.70290587466649	8.83213317206782	8.41358665408391	8.60837615287759	8.19361265325746	7.93707153711907	8.55305641837087	8.55550429298762	8.6962504874157	8.69960929862214	8.78673402624247	8.84601966555034
FARS2	8.08943381097551	7.92940642055305	7.65980828422584	8.11880955034052	8.11166699543523	7.88601247237507	8.07987256132295	7.92896767581263	8.40843635823777	7.96562243691728	8.06986009730541	7.75259657171473	8.07676044646894	8.1527868040095	8.20123113417756	8.15996827207342	8.17136601683766	8.01101179395585	7.91786896714693	8.0551413384361	7.67763534293637	7.99608917067292	7.92750391311465	8.36350042668237	7.99841047747424	7.91228668431674	7.90019961995169	8.08962495582023	7.94645158242791	8.00958903266883	7.98080464952486	8.11082688234274	7.9820424825763	8.32780662093599	7.84211056733558	7.91304088316292	8.18994718508597	7.74842780451125	7.77551001994208	7.99161191822043	7.89306971974087	7.99692357296299	8.09516306324639	7.79737330726522	8.15805157735827	7.9474433185248	7.7488547657087	7.6928075912284	7.89124924486626
CYP11A1	5.252753963	5.266262868	5.223287912	5.446347381	5.130002362	5.156011166	5.105076188	5.192082194	5.299044621	5.318252094	5.151067597	5.357348457	5.458934099	5.437013111	5.098929606	5.474129886	5.30588921	5.563193241	5.485181012	5.206019719	5.478997482	5.283554777	5.187098479	5.323200487	5.112580655	5.675137236	5.253248911	5.081685292	5.186150745	5.102511116	5.12419152	5.098287424	5.119498602	5.333450077	5.298680821	5.019340511	5.270771035	5.459067177	5.29356555	5.273525947	5.556826595	5.322851689	5.199512071	5.249959611	5.277684819	5.475402492	5.194705957	5.614057533	5.439283374
TRAF2	7.447123496	6.89713979	6.953866792	7.40821245	7.08789541499999	7.122144304	7.013388378	7.21577454	7.043593732	7.050635118	7.118252586	6.99738713600001	6.95922120900001	7.128145738	7.431335927	6.77169788	6.92716940100001	6.703425288	7.41853647	7.270811645	7.384036832	6.93886617	6.958245287	7.453198061	7.11634432	7.315963248	7.227821428	7.105944635	6.933676313	7.368974838	6.71426338599999	6.948201152	7.056955347	7.147012968	6.586798067	6.898152971	7.151833569	7.119716828	6.900824345	7.325924945	7.398296597	7.447775181	7.05043644500001	6.760488739	6.876814585	7.392294636	7.320882401	7.099305898	7.214959428
SNCA	7.83100385086076	7.95883750622155	8.11452979871658	7.81806620461516	7.69512008080456	7.72956614515427	8.03355843406415	7.87258666656824	7.83470559436418	7.95246198255992	7.82619635447926	7.98154122358906	8.13190327335616	8.13794493584886	8.13013423977785	8.34269975536028	7.92720335686208	8.01727030017976	7.31994648016737	7.31906448854932	7.47232587756206	7.81737091997352	7.67068311413256	7.53368937422625	7.88329675305745	7.97564488710788	8.12666090564916	7.80210368814155	7.85423186878151	7.5791469450108	7.70001955692211	8.08956587781291	7.72148646900705	7.75328843830555	7.76476877099922	7.51635523677743	7.27777352609143	7.79876626279325	7.86060752809363	7.64343504168145	8.05170107658354	7.81061846716111	8.03163547290398	7.71379357278742	7.88321137008868	7.90140547361615	7.93421809797904	8.19552854107608	7.83459889144191
IKBKE	7.72569445967264	7.76533361674977	8.14044039502275	7.57379945790126	7.56266848735059	7.75842484387682	7.61578204765818	7.86281282939058	7.97941418376549	7.61341420045659	7.74865201405876	7.74689448075694	7.70389559299037	7.93444648666111	7.5084711172044	7.62617050875174	7.95323610945626	7.71688632272457	7.98389235448352	7.9181729384332	8.03269423193316	7.63922415402977	7.81437085498496	7.90987275313492	7.74010983325102	7.66650471965685	7.69284596191252	7.78088180255151	7.82627669362144	7.62485563500019	7.44212654188689	7.76570641404475	7.87429398923688	7.64714564832507	7.58911105173589	7.6161793517182	7.83647583840534	7.51602177680844	7.34710578308245	7.64606167016262	7.55631356787691	7.88850239548062	7.63812712999939	7.55419377262955	7.73199078186126	7.54252629332444	7.53153495621576	7.67037381363665	7.4884118844255
DLG4	6.51942910531619	6.46563977167093	6.12494279998065	6.48790784059653	6.26035147339131	6.33903849535841	6.39021871842357	6.38485915992518	6.33366487500647	6.44523760825158	6.34897754453133	6.43589364787988	6.46404484464307	6.61386789315589	6.99626309323852	6.14626467234279	6.124079169039	6.36335460194776	6.25541737246586	6.22801394762718	6.40706398154541	6.34054841251094	6.33145348441241	6.4165623154283	6.44043521741855	6.51229235511002	6.48488202705329	6.31526789069906	6.12681466897017	6.26823234372584	6.15052460854397	6.63900882450225	6.32885949197074	6.40126068773297	6.42021836332572	6.31699950625643	6.55884476888835	6.4517914162909	6.82835140347598	6.25080409728695	6.56866592456284	6.80263320207737	6.59525759048281	6.51087172749399	6.46688769504093	6.3994301388113	6.28466066703298	6.33740429377986	6.26655702556848
MRPL28	9.521335136	9.459114468	9.37043515	9.582619343	9.425775103	9.72558368	9.560730036	9.769747876	9.666040192	9.370728047	9.623813975	9.89366951	9.749514838	10.04963257	9.634443782	10.25955593	9.651790681	9.647032912	9.879600047	9.351498064	9.403741893	9.432766375	9.547441422	9.756040352	9.336734663	10.25588445	9.472392403	9.639776999	9.708063571	9.594879241	9.688454157	9.693612324	9.65789988	10.00139734	9.438855348	9.171799446	9.447919719	9.730855917	9.213101322	9.773185306	9.900353069	9.799426792	9.579891712	9.234065504	9.50376989	9.717316937	9.591461096	9.586128425	9.828698012
ALPP	6.544749045	7.306986375	6.835618005	7.070399727	6.65689473	6.60994287	6.969766595	7.12698195700001	6.971479436	6.93996753	6.877262221	6.584820934	6.937088314	6.973504861	7.229132875	6.82797646599999	7.089696438	7.025043452	6.951695916	6.538255095	7.326564723	6.851198447	6.941748674	6.386692713	6.933218256	6.86877045	6.81740112	6.219666315	6.811205973	6.535979575	6.640644465	7.418727327	6.68654898399999	6.895390085	6.75806858000001	6.72705025800001	6.325768269	6.907219772	7.261897025	6.755818299	6.912690191	7.003161837	7.059613309	6.727931283	6.84696352699999	6.970459117	6.736143318	6.876051638	6.795418316
CLPX	8.50124037427505	8.50556890609353	8.41395021180806	8.81112479403459	9.41047381120785	8.59109584079984	8.9803587729278	8.83930147333085	9.13594822246589	8.59399947661835	8.5546037765571	8.68902411780347	8.94693870902062	8.82159629201786	8.82717293466915	9.01156671542945	8.13024061499635	8.1546712400455	8.36894175785362	8.51006626001755	8.04799412973321	9.20241160996098	8.99669650175225	8.93524502328503	8.87230207287282	9.08289698559496	8.64529082212765	8.62337927880108	8.93383276550208	9.17614713824989	8.36735011693541	8.98946088767548	8.96696734501586	9.20999207318378	8.81929091858955	8.81780499152256	9.08484501174912	8.83735021084984	8.19271290679607	8.85296007938149	8.74864404275976	8.09645858650116	8.68214839247777	8.92999476608379	8.98520040941448	8.69975445482691	8.93710470929139	9.10128396319288	9.25450786068462
ENDOG	7.562923524	7.785538069	7.62813144	8.270025322	8.515302638	7.900546651	8.614239001	7.342618568	8.471822619	7.700077369	7.976183895	8.228589874	8.228038046	8.437137539	8.392525483	8.375539854	7.477412602	8.171420741	8.263689364	8.16244416	7.638164097	7.774850876	8.301721299	8.015489865	7.740936716	8.51166503	7.513263363	7.742731308	7.943150058	8.345206629	7.357750788	7.971553019	8.408322363	8.884824359	7.659170358	8.476272756	8.486427373	8.513221992	8.12992917	8.007186711	8.135647569	8.684786598	7.748332523	7.764742649	7.769468548	8.376345978	7.842968289	8.204758749	8.41307887
GLDC	7.104013812	7.264628294	7.422374456	6.578996026	7.035315473	7.432717122	7.209918924	7.392780822	7.120590522	7.073029377	7.148251829	6.997474664	7.037803188	7.03176420599999	6.96426652	6.675380455	7.343399088	7.378343804	7.222826656	7.071182996	7.479781276	7.460601754	7.120739169	8.043232292	6.901543437	7.322045921	6.85966777299999	7.265931924	7.102872112	8.327119694	7.126551818	7.693465052	6.915029835	7.093705296	7.089920216	7.06719575400001	6.83572585	7.114299941	7.124907584	6.962174025	7.127794082	7.035854676	7.143352152	7.122474779	7.150258728	6.610103168	6.97543229	7.12882521	7.03308524100001
ICT1	8.798791585	9.13918663	8.953777479	9.226525922	9.49459386	9.267255713	9.140296001	8.848030012	9.449429414	9.216320359	9.414150598	8.932876809	9.392302215	9.534293579	9.738332783	9.414610867	9.661737528	9.162529222	8.877770605	9.492804694	8.531936689	8.816539916	9.168708284	9.269128213	8.486464306	9.4873828	8.451540319	9.055666542	9.05686405	9.46814656	8.780666753	9.387982885	9.242549533	9.778894455	9.046149604	9.329963488	9.062127307	9.138192749	9.030780591	9.476493181	9.24356712	9.89055493	8.975474062	9.099012823	9.206639877	8.847639629	9.252819199	9.24923287	9.326055163
MTERF	7.22593404	8.393093771	8.076781066	7.82397745	7.99848542	8.096298277	7.430082472	8.003337265	7.756025734	7.716196522	7.184336294	8.10847791	7.42853115	7.471471836	7.91696349	7.775966345	7.641189517	8.09764598	6.70730972899999	8.022261477	7.802527398	8.087757969	8.029264947	8.375417404	8.060834159	7.019877026	7.881198028	7.703623023	8.003969081	8.245048469	7.864541809	7.411280999	6.81814693	7.02216713	7.844563623	7.801333285	7.110895072	7.912128389	8.085736762	7.839471025	7.481019917	7.70150424	7.711701252	7.779295782	7.871338554	8.107538638	7.875096628	7.92513016	7.420360415
DBT	8.61264790315603	8.15724131921789	8.63566740450812	8.4867497164145	8.38988420560971	8.61136612826894	8.46006704793545	9.00796176675219	8.32252049691322	8.90294217961054	8.23002628135644	8.84591738524029	8.36082409644393	8.19598118485627	8.26776812310988	8.08548091968175	8.02271188713855	8.15277671108831	8.04215138837914	8.03307729340764	7.90324124595289	8.37193087010062	8.20720672753325	7.90456215004189	8.31771456251586	8.65904713711615	8.50815542155582	8.471781790419	8.27568162308124	8.34882004496449	8.53603603051572	8.15132462082239	7.96564139240395	8.28877946771138	8.10915846048166	8.38129999994905	8.45814650712008	8.39960626472135	7.7567452432139	8.41876362034289	8.28819623956429	8.7099993421264	8.03475351096015	8.3175915961979	8.37472266821324	8.50582147947821	8.63886450747345	8.26759314656171	8.36069465234467
TRAF6	8.09488448991568	7.96382557194265	8.0165489215116	8.17574194043601	8.37815534709815	8.20255103276047	7.79143264997013	7.94124638841713	7.90338312916665	7.94668903696031	8.19635704921012	8.11931451094895	7.67203551793057	8.05819485731926	7.95834791077367	7.69702198393506	8.05487315828249	7.93789352044808	8.37256275565661	8.02984327225764	8.15668834141257	8.00958236722607	8.10304070510945	7.95575954725528	7.93094191916386	8.03108174973181	8.16247540504134	8.24406123172366	7.99070641053452	8.01124567614111	8.37379120851159	8.19301154110275	8.07018403440979	7.87871065710649	7.96992628951553	8.02804200396716	8.27264730224434	8.26287500454456	7.75438177490512	8.0249293682525	7.62970546296666	8.08773700283951	7.92300809653526	8.30949598453761	8.17457115291691	7.97522658009548	8.20058935947939	7.8560532391553	8.2435292536584
CTSG	7.409041001	7.786776585	7.479606619	7.503215967	7.35109772	7.681288668	7.751776862	7.637254382	7.693842657	7.589176626	7.53950085	7.589176626	7.982826611	7.511044181	7.727434001	7.313340121	7.809649756	7.648040414	8.354812553	7.725856725	8.016061406	7.334285597	7.751315282	7.657286669	7.435421325	7.334434288	7.524424046	7.218716219	7.470685112	7.395691782	7.769348163	7.39914287	7.407714177	7.509350105	7.650692832	7.317281576	7.647413701	7.348050966	7.808148366	7.310355382	7.455699799	8.023308954	7.754925341	7.68384362	7.463151319	7.271761223	7.325053541	7.400440371	7.190587306
FLAD1	9.23380592674264	8.09517733880017	8.85566963104905	8.68107592340828	8.56427533553254	8.181796727945	8.10983065673615	8.10806325134499	8.48559365659751	8.26966939412477	8.22725358527833	7.90617843139991	8.30314375447076	8.08245137996641	7.99024237339852	8.16179687821294	8.03971731544774	8.08458351312223	7.87667361876227	8.34942411888783	7.99438397339169	8.48539542642223	8.36530561154462	8.69986339220583	8.20980405475842	8.29221896016679	7.8281882689442	8.45441134745865	7.99036177966106	8.77951947447387	8.13167519479657	8.72719005089896	8.14454467803654	8.43041404255452	8.08997165988255	8.25297914861901	8.35217404693016	8.20487700877962	8.08747463702295	8.58154925138415	8.25969969599172	8.63483279333294	8.53331929040982	8.51831011728431	8.6626035890565	8.54388885528334	8.22057566594434	8.41834759628588	7.96432158561939
ATP5C1	11.4589286361658	11.7342202156076	11.0785588030601	11.7591765760013	11.8825503674015	11.4018129560088	12.0190678882715	11.8466340814789	12.3076484182664	12.1311686549933	11.6146342456884	11.7871059532783	12.2868116769547	11.948483045526	12.1151245550566	11.9915730603362	11.7893054146002	11.9326199424031	11.8355739658107	12.0654838210293	11.3620069286282	11.9879708589492	12.0314407736784	11.6959281436283	11.9363751947027	11.2189627318567	11.6271822305318	12.0272154392517	11.7648216737095	12.1287240667014	11.6640281290827	12.1890587320147	12.0417607122286	12.166169423012	11.8369366933214	11.8760830453817	12.1001541868119	11.5679598366397	11.9962884125279	12.013642598603	11.6835178591408	11.9254458855718	11.6428538293821	11.9225794837267	11.9528854197585	11.7874607888473	11.8860655197507	12.1711316552671	11.5718426257927
FASTKD2	8.26187600191194	8.00195727783772	8.3032889490817	8.09802862843395	8.37120290167979	8.24786263093229	8.35706680387055	8.30915057025424	8.50105862636463	8.09858430998447	8.3737013886728	8.0781487954238	8.44212561688261	8.46527134943752	8.41225876192201	8.54264369068658	8.36088283156393	8.00413492575706	7.97467062838091	8.56033057441005	7.85667628956303	8.8512365070248	8.17234415851941	8.11425016087643	8.64581700712795	8.11445799489748	7.93533901751361	8.36215261148823	8.33546652452317	8.51136112393963	8.20034697694796	7.97491117148873	8.17918134442608	8.4608932591429	8.08486571555381	8.20810545047536	8.08371252389684	8.03343953734489	8.10782847976853	8.54586626165955	7.46012839969594	7.5205238022281	7.93544021819806	8.12560598985009	8.3845675424167	7.72979856334572	8.5579316227679	8.08071439520277	8.70790119911639
MCC	7.39105996168292	7.06369729240147	7.11352270087687	6.8631464672283	7.34219899189976	7.34064707907367	6.78605472207619	7.31071968091612	6.85147910175728	7.5990059614307	7.0828709145317	6.73714226367956	6.91360185654881	6.85966468919279	6.73423475182487	6.66923797707921	7.17244569193466	7.09760300591821	7.39330969370794	7.59270117247849	7.75211941330548	7.09825270760587	7.02350498229563	7.48807475775397	7.20126559803874	7.35150239928938	8.74253381455127	7.20694013175587	7.07610481126275	7.21196317421086	7.51491492297958	7.26278449258844	7.20584111419244	7.08855620860183	7.6284639579009	7.16786549198634	7.13293624443722	7.46894099841899	7.0807639226692	7.40789523054629	6.98604177515656	7.42174891720523	7.79591561922507	7.23704923824652	7.08381466222571	7.00130875595307	6.97303007949366	6.83583059568824	6.91868663326033
ADRB2	6.34964178	6.594345067	6.657692881	6.056953345	6.339045898	6.70005357	6.509604905	6.293644623	6.556883803	6.65115074699999	6.249031263	5.978636944	6.168773192	6.097841422	6.391593175	6.194581831	6.573803466	6.655710506	6.081352474	6.747004546	7.065394558	6.801710945	6.688806858	6.772050752	6.201866271	6.436866252	6.770016121	6.732476988	6.346914235	6.465334825	6.714671266	6.184846818	6.532586902	6.628540425	6.90258306200001	6.405417475	6.380995895	6.554242618	6.847625309	6.439086183	6.370962986	7.246728288	6.735492268	6.594147439	6.204234561	6.570733364	6.389711877	6.423145462	6.443941998
PRKCE	6.3919008900629	6.50042246759817	6.71417240620293	6.41895479315996	6.46277987093757	6.18935829467351	6.33941316463251	6.42574978895775	6.51382649483022	6.53063181058146	6.33984547427864	6.58347308535738	6.41426377702397	6.48394054629495	6.29294792975204	6.41330468806482	5.95806228980887	6.41709445290679	6.54104830553071	6.60820999651496	6.50797569748884	6.34329827401654	6.4481495660817	6.40342576199486	6.53499213233135	6.2731515609096	6.41058145457622	6.50989686342753	6.28591615648829	6.59553007641815	6.31116777833886	6.3212226154843	6.2909524556522	6.34136966628896	6.25105521622572	6.13829758512825	6.50683650683521	6.34453894485834	6.36347774120212	6.54284194214734	6.34887433757394	6.63942272704912	6.53757152924137	6.79020969772944	6.44528001682392	6.89925110180892	6.20758160898712	6.33501525071105	6.15861569397615
DHRS2	6.64353806281936	6.79761525675875	6.42433323574921	6.75700049529484	6.77338042712283	7.30272511578386	6.8539884525027	8.1523510427372	6.84998799375584	6.63051230115378	6.7909712442255	6.98567247157664	6.82601191191991	7.16402012057442	6.99401809748548	6.34533925629834	6.56118281622393	6.82364817625515	6.85695648159037	6.99132593551888	6.72003722613482	6.82205469213362	6.822905737587	6.7578859015531	6.7193412224861	7.75696459897391	6.63349959761727	6.68027812010721	7.18129413088473	6.57410812654961	6.61281898720167	6.72917952289724	7.05950785645913	6.54912791261611	6.6415809859423	6.6218187019913	7.06380045191379	8.89376659586694	6.86108905335551	6.83500892278286	6.99517258110849	6.7550102229185	6.84959202965269	6.6199757602565	6.70113242023313	6.71095163536291	6.75351290698624	6.64758327099461	7.06625757407677
SLC2A4	5.475334749	5.742772846	5.622229828	5.613172016	5.572518511	5.492078683	5.814007048	5.481934717	5.455364799	5.468761832	5.54477925	5.652630457	5.821121931	5.809806059	6.036243173	6.083774626	5.523227315	5.756358521	5.886227342	5.450780011	5.616268432	5.632037579	5.709567014	5.631942247	5.592164992	5.525793798	5.458466281	5.38058058	5.622979737	5.722231731	5.460789367	5.683822115	5.608725641	5.476090631	5.623824909	5.492268351	5.47577206	5.497489934	5.795323444	5.436958144	5.589298274	5.768625564	5.56585033	5.55226158	5.576597756	5.703954031	5.54477925	5.677717042	5.41093375
BCL2L1	8.77986492038441	8.31565606237397	8.48009602973184	8.92791974708002	8.91636596950646	8.65235342957998	8.36546887214014	8.92035334654045	8.78405672304504	8.48909505247003	9.39170567679559	8.25157811202766	8.67456525127403	8.88557758930505	8.70194437648209	8.3337573906936	8.69858892703382	8.21894707425032	8.9704619358092	8.55289798018289	9.36767238122945	9.04506734391239	8.62268416906585	9.35213971899864	8.83467957974755	8.51442874111576	8.57226595514992	8.59827305379326	8.64126670584038	9.2295429263769	8.68591148563198	9.672121305793	9.32116098654533	8.40152339860054	8.45731560759094	8.55887592804042	9.10394230735582	8.69533787306976	8.7360423998565	9.03668575595658	9.34329776686773	8.98517244351895	8.24609704679359	9.02313758678289	9.13997054232685	8.59910841223921	9.8776439805136	9.49071588082245	8.71863048707902
SLC25A11	9.66081116888898	8.54790710489178	8.47713253968655	8.95286400474307	9.49756113170986	8.71409412166917	9.17416334445427	8.98594944015597	9.28746563133597	8.47757455086156	9.16898538149262	9.35075000095624	9.27675309277005	8.88596447457486	8.56263920543668	9.1918373347737	8.58295167394345	8.8198970961208	8.69839097941251	8.95227108364835	8.41477839531568	9.3739915495809	9.20435038357666	8.90894579012839	8.94237791993769	9.10610937992286	8.95636654285564	8.9497037600313	9.01566242284551	8.7362487656899	8.96730008520443	8.96876882141328	9.01183979932553	9.58255165377992	8.90991572005727	8.97627108593886	8.9997630913927	9.07182404518661	9.27439779400682	8.7731264991267	9.11967260666299	8.81516889213284	8.82158612631837	8.5420292866583	8.65182822750953	8.62811284639067	9.00417641578594	8.42169773373919	8.76903728823714
PRTN3	4.727528969	4.898819741	4.789673654	4.83771305	4.63570449	4.73736359	5.005666256	4.949191021	5.025095923	4.943976232	4.836494515	4.964015047	4.712799422	4.694328994	4.999846435	4.933535446	4.766410913	5.237508056	5.126069666	5.310572347	5.455187454	4.780372778	5.069843641	5.098732478	4.809585355	4.861261153	4.687824547	4.948678795	4.800787526	4.877238915	4.731573443	4.827596735	4.802008897	4.975671139	4.85708463	4.818092121	5.038677846	4.814639689	5.598768636	4.853215678	4.985333062	5.392519287	5.004657922	4.861325549	4.815954029	4.72784884	4.974038933	4.881182289	4.790562506
ATP5L	11.7518267124685	11.2991286193771	11.0004078060056	11.5645348021137	11.714671281181	11.661663182798	11.6848770553491	11.5239218997594	12.0164521926741	11.6437314936733	11.716842004784	11.6202509534023	12.0492833223924	11.8413172471491	11.7557799155273	11.7051762779149	11.7778212472866	11.7101008933177	11.6805666219726	12.2253098721856	11.2176778054586	11.8099121355327	11.8335585638137	11.916932676003	11.6715408265996	11.7681422051901	11.344375276369	11.9429983124487	11.4806324138795	11.8578560161975	11.6978460024613	11.7100656511526	11.7828114372338	12.0054906705906	11.4882982543774	11.8061222436497	12.2428901155259	11.3375715854138	11.7969282168073	11.9635189455966	11.7015100753305	11.6176191749104	11.5006774933222	11.2062303976511	11.7452856396602	11.717832214688	11.8137233852336	11.3820266965141	12.0447538583505
TMX1	10.2262524400956	10.5507685624149	10.0844761218384	10.9377111234346	10.9400156510307	10.7101081808845	10.7804554019379	10.4005835079785	10.5671292420822	10.1170450030674	10.2998136292856	10.7430774443367	10.9123423047123	11.1835903939349	10.993423590048	10.8827330491353	10.6101683195979	10.5640966943139	10.23669303652	10.6368480804023	9.77697811091269	10.8475431666305	10.3140906974768	10.2319449863728	10.0865765775391	10.7088318861451	10.2984542313418	10.965213313157	10.8031138852425	10.3286656403107	10.8461238587296	10.5841790168522	10.972011680637	11.0689013477296	10.3620524447002	10.6899397271374	10.912093995658	10.4886191824146	9.94515239442691	9.87599273672445	11.1822462631271	9.81507512907358	10.2697860983479	9.43127010029254	10.6533799305307	11.1932160090822	10.2333125887503	9.88056955722416	11.2467312483124
BAX	9.14796850863423	8.03033225659235	8.33029756904549	9.41119887504307	9.37783492018204	8.79539469863141	9.42743514364055	8.72505852884722	9.80798857029515	8.35581205625692	7.24329624735528	7.53550142834887	7.99136757752003	9.28477915229304	9.28707602833393	9.25323116235559	8.33504342708553	8.79284534984049	9.13758822429976	8.11697383976078	8.49162619857745	7.9771008601013	8.8194795819105	9.08509023099349	8.75729719622188	8.93736514899095	8.28240089284288	8.35308228818221	8.74072957088025	9.1355192697843	8.45083993210871	7.83020765869065	9.19354236040754	7.05425482321685	7.80720758624906	7.37883297004612	7.44538304129274	7.89685312315231	7.94428085459557	7.0210029677313	7.98952855592859	8.07728405235556	8.29363032916578	8.00993054738605	6.75542444354802	9.05415856348258	8.56394547679475	8.97748885819956	8.72725948386376
HADHA	9.96026049382494	10.2205770736463	10.2059768073731	10.189695808467	10.4435975183553	9.77691532977728	10.4103350861219	9.90217264222844	10.4124120518944	10.0621855485232	10.2373242529675	10.1531657062587	10.4322799746586	10.1930817535972	10.4488108537905	10.6787996918762	10.0360652460316	10.3284287736671	9.915904393411	10.0835403799798	9.71585679747378	10.263494081103	10.3501342743485	9.85438501874473	10.482162903607	9.64624091214864	10.3095680832009	10.2421584382573	10.1091989013137	10.2212502755894	10.2581013694474	9.92804069918677	10.2299413432419	10.0258142449118	10.2096573947357	10.2927458818383	10.4060276223214	9.65694867029358	10.413720706701	10.7351257582187	10.2527868998045	9.73417580602707	9.83974327117192	10.6718319796365	10.2628829536468	10.1746966189703	10.3592503634576	10.3414934708358	10.6047730267279
DDOST	11.4524519790243	11.8701057206474	11.3971259349974	12.021544766346	11.7964366672827	11.3013283045896	11.7699699065555	11.2991225135313	11.8438406558782	10.7448982547813	11.3155317146398	11.5814680424781	11.7724911010789	11.8719359522039	11.7570675677876	11.9233102547786	10.996282200553	11.4234662588324	11.5876664198594	11.7052400632059	11.4086103079963	11.8832033234567	11.7175577145124	11.6491107610415	11.8189902717042	11.0741061311873	11.5493708169236	11.9304553078906	11.742157387341	11.9255632451379	11.3238703624141	10.9804891498135	11.9480880759889	11.670675271525	11.4986091743977	11.06957479689	11.9876113796882	11.5778563993481	11.3375219657376	11.9184618731456	11.8495441890958	11.0171814329335	11.6126974434862	11.7531442596447	11.2141458019024	11.6422891155261	11.6452821821388	11.6708025505417	11.6938828901114
NDUFV1	9.96174166289734	9.00018227335364	9.50965893073744	9.49778791818623	9.93200656633328	9.62250187378314	10.051023205476	9.5942121741684	10.1176284296623	9.35907316614466	9.89986987263258	9.89007491618563	10.0273210452719	9.85801696552137	9.698550377104	9.98343590043249	9.4472518314833	9.91902549215339	9.6543356973894	9.52796106511978	9.67550682645524	9.69637278170879	9.81268086563153	9.8252483237135	9.91091391407934	9.59121380189165	9.42434558444471	9.88549687609679	9.63859219343533	9.92546884523047	10.0897425287796	9.65792812503438	9.91300484515613	10.0304567298541	9.82318228338407	9.82494871821821	10.4343249800953	9.59804202214093	9.71960362870951	9.90918274840187	9.40621505269544	10.1826557898316	9.72970747078132	9.25904013084805	9.89679988082146	9.35396549883375	9.48855174622516	9.29756989178463	9.75355441169631
YWHAB	12.046867001514	11.6138647617985	12.0733544585814	12.428649243156	11.7458210113547	12.1942065278548	11.4942921389426	12.4770739043145	11.7009562952047	11.9528482200705	12.4716251333335	11.584538207024	11.6573806431052	12.2797346058938	12.100744959869	11.7062457141945	11.6577669582523	11.4067691707753	11.825352633653	12.2755910895092	12.1241133492652	12.1065126262629	11.523050594812	12.1275792666325	12.4832118131434	11.404857991538	11.6653931570386	11.4646801970664	11.864252096964	12.7609774046172	12.3220464029597	12.3285601803249	11.7268663764879	11.5098462613759	11.504995847625	11.6993130487266	12.3746055210858	11.6791110359264	11.773711370518	12.3649418336774	11.7284455504876	11.8467484656551	11.6490208171203	12.1662590872695	12.22839185792	11.7828626149736	12.6340948868159	12.6578776071961	12.3387111607469
VAPA	9.68448408777939	9.82098856794962	9.2390126196012	10.2149372726121	10.034048070602	9.70518376880233	9.95443427220919	9.64628649214019	10.0632976059858	9.70368858463702	9.62803372103329	9.99168569317251	9.91874210015601	9.79993312607154	9.91099544439415	9.9997398087738	9.23628440251419	9.09367179098615	9.82251736598996	9.39933622139076	8.91150621449605	9.93544303728752	9.70913872276158	9.32515641242569	9.38399110999497	10.1299694278735	10.1934964101862	10.0593498451943	9.60192941863523	9.42148522200396	9.59650763807873	9.56760944069578	10.0478049441878	10.0690935360208	9.85093724893445	10.1666175562331	9.44889442800072	9.85586228117747	9.28392775412766	9.25732232536801	10.0730237601334	9.42562870049488	9.54566500702536	9.44448970268272	9.55348007943906	10.1409654438199	9.52290768279423	9.9092114407988	9.54005770458574
MRPL3	12.07136401	12.03494514	11.65503177	12.29092375	12.15361329	12.07161996	12.07165213	11.52611666	12.20233397	11.85417763	12.03301185	11.75024267	12.27758184	12.32912971	12.21919981	12.19121335	11.80533744	11.89225011	11.84362746	12.37599742	11.2203072	12.05561342	11.96726054	12.04468839	12.23407138	11.86048103	11.55045894	12.01493926	12.00525507	12.14673875	11.84299148	12.24403841	11.62829224	12.14992524	11.72954739	11.91195804	12.0981534	11.90874223	11.70987144	11.98752876	12.02119034	11.72094536	11.77051648	11.8762336	12.0241837	11.76455965	12.0957801	12.16502192	12.24025422
DAP3	10.0873234365734	9.08045497962871	9.47456434078085	9.36012856173514	9.43969126210181	9.26715155604312	9.38842401367853	9.38975725565028	9.63198622061966	9.49328223029007	9.22677791871997	9.27998047466185	9.47515880518969	9.6418845177721	9.45411253884862	9.51818835487995	9.18783547480487	9.3457956599383	9.47096755409222	9.27822756952628	8.65082828073028	9.39186980781351	9.33023369079959	9.43975953833205	9.22445867543087	9.4803785542483	9.32487205479591	9.27251631937617	9.06345739556372	9.54228782085397	9.20606382554344	9.81074732777562	9.34160901826665	9.44327149337315	8.98086549532601	9.28256979461348	9.2868078416226	9.13788664423626	9.10673485626979	9.30089793112662	9.3558608529868	9.41411738728883	9.43292972742229	9.29422032688563	9.44959978041514	9.5813311730886	9.15849498018046	9.37148734053857	9.24494558378864
VDAC3	11.1115797646152	9.8771308421967	10.6645334706244	10.8664665653612	10.9861071151895	11.0221471214311	11.5008857497553	10.9370738120902	10.9697226048392	10.9995237451131	10.8623627828492	11.1762288794789	11.2600246393135	10.5385489727328	11.1484893418748	11.6041072264793	11.0085282552265	10.9945736408262	10.9576645850577	10.5489064730167	10.5780461866825	10.970509901564	10.9114096481529	10.6293140545533	11.2424360107029	11.0853164408273	10.6432324252518	11.0136072558326	10.9054414115195	11.284151015825	10.99444193894	10.7537994124371	10.9609102755821	11.2959991205775	11.0104931473654	10.9113997719791	11.2401990721866	10.9372091750696	10.6697115797374	10.7948658954094	11.2959527122483	11.2573882833752	10.9403441490027	10.6620620462423	10.8313063236363	10.9729015337834	10.7035784146352	10.8979085678277	11.6659316922808
TOP1	10.5856072457584	9.95122339185877	10.4242401750107	10.8464001160139	10.0553234459274	10.9142742721254	10.0336124199571	10.9651917939375	10.4643902617866	10.2678343761794	11.0163995838723	10.4835684154271	10.2539052260598	11.0371499189582	10.9383706788629	10.2975512329684	10.0343520028808	9.9558926726209	10.5268776480874	10.4627038291424	9.80695888172526	10.7800352895185	9.67966726640859	10.4097921257729	10.6982378638864	10.7345490672846	9.7691021015655	10.1917731249105	10.1773177315057	10.6587128502067	11.0307160857149	10.6965380756415	10.3694997570729	10.554978043594	10.1951736132019	10.0247307990766	10.9359955613934	10.4215718033834	10.4259509005937	10.8259003468039	10.6054434906723	10.3819364368987	9.9602061841514	10.5845334410988	10.8724317567605	10.0318553247368	10.4342886474256	11.1417132242016	10.4487210762815
MRPS18B	10.3386684923969	9.67071012688349	9.35891163943592	9.91195218791973	9.72862774277458	9.85305816857703	10.1248893539159	9.92357740372595	9.9119864701146	9.13733568147715	9.7982416641705	9.4788907092941	10.1074478826839	10.0214924275516	9.72137966465316	10.1430027163071	9.42145609900045	9.20779853194397	9.69608347375012	9.8305676957607	9.42739154938202	9.61625962152482	9.5969451674856	9.99918615119459	9.95760123934843	9.85967393632374	9.48347641234803	9.18613872653018	9.78470727230451	9.67917121133207	9.40024140890431	9.66134821024884	9.70704879484153	9.75156006129239	9.33002441723925	9.35122265584912	9.5564902490709	9.43537594995769	9.21831442584358	9.62537293775366	10.0236421543324	9.91001573770441	9.16444807980517	9.79542279031129	9.22160403415193	9.60449004033268	9.92377771021464	9.84295713741923	10.1451600770608
UQCRFS1	11.8574996	11.72833529	11.36007922	12.32414646	12.22733841	11.67731087	12.01136131	11.84488664	12.18116993	11.52783429	11.78570863	12.19629372	12.28331357	12.05050011	12.27257153	12.03782193	11.5908652	11.97690873	11.80716808	11.7992826	11.1178741	12.38484031	11.96960017	11.65550726	11.84793622	11.7046847	11.24494146	11.95634087	11.95955565	11.88655279	11.73359116	11.62286155	12.18795721	12.24145622	11.89618404	12.04888856	12.01720186	11.73695465	11.81848328	11.84523441	11.61229253	11.8247476	11.96540217	11.42265195	11.88803194	11.80430112	11.88261595	11.76218225	11.78238631
C1QBP	11.1542787692293	10.238250112465	10.0565426106018	10.9701000662533	11.4478137426593	10.9322476335862	11.6101825317142	10.8324475198039	11.5061549341025	10.7095099250111	11.2774178445859	11.1102971434346	11.8989565982541	11.5512047217246	10.9548925467367	11.6389248456173	10.0604884466951	10.8785940352258	11.1610275921879	10.9213151406894	9.9947299881794	11.5554407736313	11.1807848143485	10.767595834452	11.372952282581	11.065092142815	9.86791720526956	10.4660501796587	11.2256585628799	10.7402820802021	11.3036119730621	10.9117152753148	11.031351513907	11.8834882139289	11.142813194028	10.9587868732715	11.0958386358954	11.3292776763652	10.9052282211566	10.6167391438025	11.2549610984481	10.5352090610039	11.1698841558598	10.3604874503158	10.5224669113134	10.2728107291563	10.9273521140878	10.8049270672283	10.7973716428343
NDUFA9	10.92062317	10.78828325	10.40107285	11.91835907	10.90608443	10.67754431	10.84000035	10.60633822	10.87176029	10.40360492	10.62341517	11.16241987	11.17933137	10.98450166	10.82915975	11.15337743	10.58466222	10.87661394	10.49168784	10.78291909	10.01449319	11.33974824	10.80870105	10.35313692	10.57814366	10.74090805	10.08010409	10.78432831	10.7542107	10.86356366	10.55665979	10.5142892	10.64006496	11.15837773	10.86005444	11.03882085	10.54437522	10.54476742	10.71471532	10.57769757	10.58045465	10.60304812	10.83947561	10.61392303	10.69610143	13.07694638	10.67119976	10.62790256	10.72168824
UBC	13.6777814206728	13.3669281174566	13.4789785915026	13.5917998507223	13.3396751515482	13.4319112446292	13.4291113953056	13.4357956845148	13.319796870469	13.615051223776	13.6716376601587	13.413355822019	13.46428039847	13.417096341678	13.5137307091964	13.341657071877	13.5472411151476	13.2465612881808	13.5060571315833	13.6645515754208	13.5553999409705	13.7003063450033	13.396948357101	13.4875295797513	13.5784043006503	13.4321538404739	13.4683829739979	13.6628532953381	13.4106015364884	13.6621023081514	13.5953378881651	13.54359994162	13.6921250704432	13.3750693583659	13.4964584091208	13.5322214875855	13.6101128360392	13.5015678003291	13.4940787578417	13.5628956931703	13.6770817454479	13.414341305823	13.4335220213564	13.4016105809227	13.4230482374074	13.5827848176228	13.5977196827607	13.5952603432633	13.6693426289211
LONP1	9.491555261	8.874457171	8.955884641	8.909309018	9.681561032	9.478321409	9.433316198	9.540507697	9.82639716	9.224628901	9.459398332	9.346962417	9.570337514	9.393686839	9.563086979	9.500954256	8.832175353	9.031544836	9.403265309	9.110780155	8.91118505	9.378154057	9.332557926	9.568499016	9.371968498	9.890705678	9.014739794	9.273587921	9.689589236	9.535723409	8.996935669	9.204522785	9.697019707	9.800906056	9.348469898	9.412954254	9.6094946	9.813429697	9.263400025	9.695876212	9.670765939	9.768975765	9.522529637	9.416220565	9.225990983	9.06865234	9.518534189	9.697437797	9.554014624
GABARAPL2	10.7662337	11.11419061	10.91696887	11.72235334	11.41098552	10.81837397	11.4247428	10.90109059	11.16179286	11.31884072	11.2433151	11.28798335	11.23248089	11.32163819	11.0309676	11.42788545	11.39019016	11.03728454	11.22839149	11.46267079	10.76855688	11.2989892	11.21238646	11.08893181	10.88888842	11.27556136	11.61185454	11.56914487	11.18040716	11.3745557	11.42103104	11.51715605	11.59799023	11.20015514	10.97203016	11.06963346	11.09260697	11.01891848	11.14959694	11.51838296	11.29378743	10.90952966	10.97973287	11.12821567	11.08339513	11.48070933	11.33515652	11.31408131	11.49303572
DLD	10.2367168113152	10.0256063092354	9.54630783915994	10.3901202590968	10.5024668984052	10.1555712274793	10.3491419307885	9.79379425917004	10.4785761737286	9.95306972647452	10.6162401794306	10.1793945111972	10.6351059954724	10.631789843376	10.3381946424366	10.3389650839827	9.9323837922397	9.75528350740344	10.2352782416169	10.2608986520703	9.84517402851185	10.6873447119576	10.2123096756388	10.2891627795385	10.5819056778409	9.81437516948465	9.66182646117726	10.0330427070486	10.216258789293	10.7105392158505	10.2425587648707	9.99844646050719	10.1545430810575	9.65871555439268	9.90216391047312	10.3913410341379	10.278926494608	9.99674574810591	10.6882501361421	9.86093055014033	9.88786347553478	9.38263692063252	9.61149889545387	10.3418841820571	10.139411999148	10.1972442970775	10.4147540445791	10.7270353127685	10.0125152933937
NDUFAF3	9.965074606	9.144135699	9.130894054	9.138614531	9.624667843	9.414722762	9.751802573	9.544536077	9.955802184	9.289136344	10.0106406	9.279292639	9.702031931	9.660598194	9.523523349	10.12845437	9.183955162	9.425565208	9.675436936	9.867357149	9.446378079	10.03305543	9.911750415	10.2697583	9.351211175	9.509412279	9.351322691	9.479384013	9.611834828	9.498930515	9.234691415	9.88508782	9.152446247	10.04130507	9.384100356	9.698600967	9.64425388	9.615152666	9.452424284	10.00079878	9.828238914	9.787537782	9.25990579	9.397621757	9.649260655	9.490250943	9.640164651	9.690892579	10.03279947
CBR1	8.385061336	8.93552299	7.731258913	8.734631175	9.036398578	8.015136276	8.616147397	8.050128745	8.126289249	8.278879654	8.58785358	8.328160209	8.749230906	8.129169608	8.165966087	9.088384961	8.397593216	8.428856219	8.610510412	8.811305944	8.669406983	7.836057912	8.00590815	8.465113024	8.119104684	9.92329588	8.318519	7.554986194	8.647021156	9.605148047	8.369959172	8.585708909	8.848625774	9.497910899	8.577412839	8.983815066	9.083664765	8.630290137	7.861083267	8.418300102	8.210081859	8.734774122	8.038366101	8.05220554	8.790915904	8.752140953	8.654481374	9.014906597	8.667990999
HARS2	8.413454255	8.13617741	8.510448398	8.628337918	8.518745065	8.36502916	8.838974791	8.78026708	9.032300401	8.589307599	8.849584835	8.73726668	8.580533841	8.257048689	8.921103051	8.425883218	8.315927481	8.429377342	8.607659071	8.506554355	8.185776437	8.961605419	8.784623182	8.145199663	8.710181318	8.793315236	8.229683013	8.790853625	8.538802761	8.580580686	8.942125795	8.492480328	8.291487476	8.811887601	8.884965011	8.655341706	8.845842031	9.124955289	8.878001913	8.585223719	8.787905249	8.856653433	8.576866806	8.820349063	8.819098471	8.629430853	8.721142156	8.561174301	8.706369833
ISCA1	9.44791967728745	9.36987277539102	8.62740321693936	9.71783603829992	9.5679344675206	9.09807974969577	9.72436823377475	8.73948906757326	9.17721587246407	9.41998414492953	9.28899903187748	9.24910063332977	9.33417365039397	9.63544786971031	9.44894047534279	9.80302174360714	9.37385411785115	9.2090414852208	9.07922436169838	9.66753989656716	9.65557555816556	9.47986567435823	9.1098170530439	9.13908030290476	9.40578709395265	9.2050673557627	9.62890893837485	9.52728924955523	9.24119772870982	9.90997982389913	9.00833754962341	8.97529673241193	9.29921563977532	9.43391385005457	9.02652121249255	9.87551235266716	9.63392195980812	9.11042912084426	9.05004733246689	9.28092412188431	9.39265608310942	8.81399557459202	9.12425345014313	9.37772025178153	9.50396298601521	9.76123006447266	9.5983227255644	9.72726842708412	9.7080300261198
CLN3	9.66636825540004	9.70903888505394	10.0613646210822	9.75240983431456	9.9447354401969	9.30123535407977	9.29631630472935	9.23425067091422	9.60646707123073	8.7221091319218	9.35967551953232	9.48252840764624	9.20548736958028	9.11411001020831	9.19314541671766	9.88547240113268	9.1648323868688	9.67824678064566	9.00843523236981	9.71049965619456	9.57945968608101	8.9921229945009	9.32086878701255	9.45316318102525	9.76694117860137	8.59705190552205	9.22984258773664	9.52505118527693	9.50868718101992	9.73168231742897	9.59167817345916	9.01003690157481	9.44331442199096	8.97456004531106	9.22021798514959	9.13012210968422	9.84509715730201	9.49562116968521	9.61703045298175	10.0580973980997	8.87871560266162	8.87719072596985	8.72315919494565	9.13646560308338	9.61247580911317	9.56199248336459	8.99783614703389	9.28131139179407	9.38862114970098
CASP4	7.1096818887065	7.45648613831947	6.82966928292232	7.58099032436562	7.93160742465391	7.29000470532823	8.12296252844495	7.65448609851504	7.86550667506276	8.24521689410622	7.9490259226256	7.22907962959945	8.21258589104137	7.68419964582794	8.08308435700748	8.90386112014745	8.22390451948013	8.25071607626507	8.45902284743208	7.5603772503852	7.38166750102254	7.20723735818843	8.0472195163118	8.02620403819544	6.98576140318896	8.7284306816051	7.87834688593482	8.24398415563081	7.45509758154355	7.88623451440715	7.55438933608516	7.98449582692679	8.36152829092988	8.58203047212839	7.83815416724858	7.70738129386417	7.75127872540117	7.90858369910498	7.79403088626985	7.25038322975017	8.77305302103315	7.63303581493899	7.50345730493534	7.37061330340081	8.01940731176314	7.98054230257744	8.18749363377838	7.35558055422837	7.91772889613261
IKBKB	8.15628009630784	6.46950945666757	7.89538381086982	7.82254598207615	7.38507174365885	8.04834836456971	7.94045065581169	8.155803935866	7.10697323080505	7.56236322562052	7.97831028380741	7.83436561493477	7.33407135774262	7.02452308845059	7.22241574547245	7.98289906919981	7.63804803675387	7.32126163961158	7.41553956154151	7.08851758124591	7.5854332499696	7.34526523585337	7.17187197517553	7.6651315158016	7.99934955632258	7.42282131297471	8.00954530485476	8.41126797029365	7.47253110556227	7.87054030588156	8.18269110342032	7.46256979766194	8.14381536060899	7.28669249906682	7.51140015720053	7.33864478609661	7.8047867663205	7.39221693921576	7.04427928241668	7.30767825678483	7.68175748757073	7.52128929296566	7.48069839996216	7.72061257809141	7.68515546536226	7.55682031198971	7.53010554768487	7.29526577981817	8.49578698143672
ME2	8.99110760740094	8.73745239036413	8.93780130816119	8.54086939462843	10.363425078999	9.0177657918925	10.0260184413344	9.0305532349747	10.1083822497079	9.31642441852553	9.55430820426111	9.98029407628736	10.2561662640502	9.52155626045374	9.87537501507349	10.4932783402446	9.08613979014514	9.22705125936681	9.80828815301749	9.68743756821994	8.98388453450509	10.3220683702606	9.39431365664646	9.34717390079932	9.72417967020373	9.96083540076108	8.9272400738529	9.30197614007339	9.58930852003219	9.65296026494765	9.5497137232805	9.10080027018116	9.98633817889919	10.1794670862888	9.80933453562317	9.80756106348126	10.2634368386481	9.60706471153745	9.29818197825031	9.40202757491653	9.97525025538724	8.99752738864243	9.68666147310628	9.22046355247834	9.43617812239009	8.88079349605667	9.4156739833633	9.73036710769295	9.38464855237586
RIPK2	8.48900639401029	8.48671741100195	8.34555727353827	8.35724511579216	8.79510282842375	8.97459615851717	8.92013450739669	8.87822739204928	8.64557910542278	9.26656251560261	8.81030194182844	8.37129415031373	8.62020369730352	9.2013489553749	8.61571801314859	8.74855239539709	8.87799576688069	8.83857157124068	8.811716569152	9.03829152081279	8.80897452159201	8.59128510089338	8.43554023087236	8.76164790993243	8.72414009461283	10.1227077999228	8.90906184262113	8.45603173511314	8.79088484734539	8.72347271351713	8.78843079564136	8.82958694668719	8.81464015261433	9.08926255050166	8.90456360626061	8.64135335087627	9.3125696513236	8.96926000975179	8.49344449797197	8.51070057934501	9.55128617582062	9.33988033763666	8.94627882336287	8.21176573758067	8.9157012141648	7.98695811873054	8.99264514992588	8.92849213169054	9.33048268688014
SUGP1	8.65892547334637	8.24882674058182	8.45118690183654	8.55137342048206	8.53071822318772	8.52121416785575	8.46828760047601	8.75308515626881	8.45419728630979	8.57592258499104	8.55413619525723	8.83487405505069	8.5907486435277	8.65634539514605	8.42534129404057	8.84378922958185	8.47722293827533	8.42288117680353	8.64054962077879	8.60238001465093	8.43982005364275	8.62625574730417	8.62474677359407	8.63740344311591	8.45748078320487	9.01970782147128	8.58270434803559	8.88472734884521	8.38280404941441	8.63765231274411	8.71922399104159	8.51269809208436	8.61429428312196	8.89587655489828	8.41209189774581	8.46929400190589	8.6091669482711	8.47065095578438	8.32037309647346	8.50243150858105	8.95688605073818	8.83042413044292	8.79679131892392	8.38736496483877	8.5011071417497	8.47765666546165	8.71350029059391	8.30024723556519	8.56972501055349
ACAT2	9.857575322	9.792109883	9.504616733	10.27119882	9.356597152	10.0757025	8.882672671	8.926580646	9.750869963	9.377762967	9.751387622	9.060909577	9.877084883	10.11613848	8.996035532	9.456568082	8.611853191	9.58403904	10.12984624	9.857229964	9.052368734	9.901340926	9.592022553	9.106467639	9.936849116	9.218331897	9.255379262	9.878047811	9.383487097	9.668889843	9.833742706	9.691859364	9.48336114	9.96875435500001	9.085602466	10.1474397	10.1337681	10.23061827	8.420992679	10.00468047	9.29105739	9.195490799	9.405704631	9.449532271	9.656519427	10.04922366	9.026899561	9.721928648	10.19559796
MRPL9	10.967665949197	9.97953812003494	10.2520471238106	10.3144315824312	10.415637263446	10.2164522340686	10.0736680017089	10.1835160685193	10.2409632697662	10.2169863805266	10.1443386607998	9.64774609643121	10.0472603286815	10.2436414846943	10.4116803289402	10.1113887536263	9.98884034177552	9.82917125131601	9.60907991991521	9.95726159829722	9.68281528739645	10.1350126538274	10.0024758410139	10.394544331079	10.0826744872183	9.98971131861772	9.88789461902035	9.90092109230557	10.130809512321	10.1488748100467	9.76533353074047	10.6516996843282	9.72197529569483	10.2794016408751	9.72446020188119	9.91555239933709	10.2134484354282	10.0087481190676	9.94032467090781	10.1502413229545	10.0303131462341	10.319180601686	10.3024380278302	10.2432280706084	10.1968140189721	10.3558789122637	10.0651176075185	10.1416011276462	9.83863808312003
ALDH1B1	8.62723976843921	8.20788860767368	8.41728852307336	8.11325387499755	8.18800840388676	8.4191851377508	8.1700318538676	7.94065529720412	8.85196568546577	8.1043271359572	8.76522276642306	8.19693874177667	8.71905601240064	8.19342584658394	9.2865116362942	9.21575546207847	9.02395128830202	8.88721137638544	8.42690544229568	8.17695109305968	8.78764874814107	8.9472930300213	8.73907332326155	8.7011915433785	9.13258105308886	7.81469073290147	8.412333201258	8.83291955082702	8.67067542622629	9.0962087942802	7.96244611281462	7.99961947014937	8.40067787134857	8.26520828345077	8.27181151116656	9.57270587905085	9.13564103967047	8.71590186333695	9.02024164652835	9.10248382961377	8.53360398709095	7.89119102047255	8.6277088893867	8.47141902099045	8.89307589038517	8.09831611765783	8.78691241903458	8.44498119917103	8.55865665906856
ECI1	9.188578525	9.099748349	8.617374396	9.530516193	9.566050117	8.76820036	9.49087621	9.044466429	9.562628231	8.914394238	8.888206161	9.122928052	9.594676169	9.357782456	9.37646193	9.618608897	9.120335278	9.43793674	9.171269485	8.959896598	8.912276165	9.242892062	9.59707367	9.109501509	8.918465795	9.342347462	8.785472281	9.233838843	9.236628067	9.202428433	9.404015137	9.042574199	9.744686264	9.645792152	8.997957851	9.41598158	9.377814099	8.828116716	9.352150155	9.996815825	9.677990218	9.278083501	8.63555415	9.00082188	9.285750642	9.803028988	9.205607165	9.103062359	9.544464956
SLC25A1	9.145670212	9.120005731	9.279344014	9.587006877	9.617496691	9.033423089	8.793504291	8.573879831	9.586272382	8.514052059	9.461011032	9.066709408	9.630275337	9.417427664	8.496125529	9.417185263	8.992358477	8.930567053	9.53747174	9.377968127	9.700221222	9.526219986	9.644818089	9.41367013	9.547689836	9.085311068	9.217743523	9.048872947	9.433466445	9.61918273	8.656700993	9.600770602	9.282454101	9.347969978	9.002973165	9.536340788	9.681855264	9.862193694	8.584921845	9.454700339	8.90655424	9.355712098	8.856044509	9.449281217	9.362261417	9.427834687	9.368935167	9.219383867	9.715600215
HAUS3	8.059890404	7.944136742	8.018471118	8.307290104	8.974863647	8.495278568	8.678394722	8.771114843	8.539568149	8.534585317	8.558794814	8.950025775	8.446009627	8.127031528	8.195511322	8.177662439	8.256007332	8.130747161	7.733370068	8.317053963	8.201331659	8.18936045	8.526681482	7.864611005	8.778652752	9.01198119	7.826242889	8.503340591	8.473591931	9.266835424	8.169466527	8.971999685	8.815862021	8.778531531	8.219990484	8.562189635	8.300598356	8.358709054	7.957253078	8.698671915	8.642529679	8.286619797	7.826509019	8.233395336	8.230656189	8.940515072	8.631462071	8.312699089	8.723749477
EIF6	11.70412935	10.30245212	11.06370634	10.98236445	10.81516308	11.30351368	10.79214723	11.650518	11.24224238	10.71385882	11.59082997	10.52066761	10.68461231	11.6607524	11.43457135	10.75916225	10.73206053	10.55369606	10.83425711	11.22485524	11.81288894	11.02021667	10.66608426	11.51891633	11.24908934	10.61286396	10.63757832	10.63898588	10.77106993	10.8610209	11.74259964	11.59898665	10.68837279	10.96150479	10.81659855	10.26707222	11.17345289	10.87151289	10.8053317	11.61215258	10.96554111	10.81505161	10.51877055	11.58141724	11.3746351	10.35567389	11.78725349	11.80060893	10.9996851
GRIN2B	6.37932507696336	6.3894055036538	6.57512454598077	6.22438575143148	6.46888347428068	6.40633299327922	6.49390641696889	6.271132371195	6.30783365792287	6.33514056368325	6.32247955934422	6.53051358419632	6.1706832551484	6.30388258923254	6.53605961977456	6.44755852354419	6.31856508927426	6.49859140074956	6.52234235094026	6.49454316294374	6.54953651733197	6.41524289472789	6.39118148601229	6.30735516894779	6.40944080516929	6.44586093249864	6.23054616974322	6.3405322770565	6.56764564739084	6.23775406045217	6.29159778521262	6.36532229599962	6.23940064757599	6.40838197208006	6.65492325794396	6.17006787285961	6.39690809929221	6.39809807606609	6.42767838334723	6.33045071884007	6.39553951165812	6.34900473775982	6.5398180451814	6.26337692929502	6.36796384712712	6.3045199577504	6.21940845446215	6.36176554149384	6.26091149329676
AASS	5.75750113418454	5.71598440313282	5.48952025317618	5.72801955998824	6.16792058410252	5.72444361903062	5.34473726565019	6.20044735773874	5.40117421721918	5.84550944367401	5.87157551672288	5.67444145822507	5.84824948893582	5.14507855029878	5.50957345914108	6.03911672775411	5.99188166651842	5.73228411819375	5.78150262734659	5.5503862386571	5.77976371089167	5.61751561761306	5.53777408443383	5.54744709069922	5.59340972211108	6.32701899813233	5.67308882769107	5.69933123711719	5.531823624	6.24536616681312	5.71171846841243	5.68525031063639	5.9995821153513	5.82548885871591	5.61327707648964	5.68427532920896	5.95927526295827	5.76158404639824	5.61525983671504	5.92904711289215	5.87362909384877	5.43221358226196	5.65488492776988	6.58680591987727	5.50884880657468	5.82577764455223	6.58295350375257	5.55925864785495	5.55913800664109
MRPS11	8.29451010297513	8.28875278016037	8.43338686247443	8.57380746509255	8.72823506706421	8.27693527218002	8.65451006628602	8.5610431919599	8.99177484291441	8.36306198739813	8.29294518072023	8.4713491793008	8.97943164695088	8.98635054997801	8.67250173311789	8.8028402276531	8.32262598700046	8.48324662871818	8.44140871987091	8.81630501399896	7.6882601010958	8.9051729038097	8.63672013811309	8.71034239103011	8.37492588871028	8.81970496906086	8.04863834521444	8.45080229903171	8.50452895690514	9.0289098917046	8.44969248110044	8.7694566735676	8.80970282353839	9.07692120232261	8.7508254862774	8.9237562262772	8.67296827737619	8.5338895436617	8.39977188470246	8.76994147180107	8.72331315372603	8.3252612686341	8.42978242129124	8.34129789952738	8.65500568795932	8.54659092220924	8.57695124597651	8.6013205666822	8.93157288920725
VDAC2	11.35722464	11.42666224	10.61358957	11.37821383	11.98073505	11.27315137	11.94516666	11.32561166	11.80662881	12.00563736	11.57394699	11.60326768	11.9772581	11.93124483	11.71296415	11.87064981	11.47053571	11.6502466	11.4330769	11.82276154	11.01832638	11.80489266	11.53345539	11.16451026	11.77903368	11.65149182	10.95805433	11.82197826	11.5919277	11.67809401	11.64703088	11.81942589	11.93957001	12.05026321	11.78770449	11.74164613	11.73016496	11.79424199	12.02812572	11.55099227	11.70663818	11.7237654	11.61350427	11.84683854	11.79329807	11.15357648	10.83423377	11.87109691	11.39251671
ATP5F1	11.4550188164299	11.1797076636995	10.6830780909978	11.3045300983075	11.5470846096536	10.8504245807932	11.5636231393405	10.9091633987598	11.6317297931912	10.9224161714738	11.3627904671567	11.3963103050956	11.7425718830946	11.4210374819403	11.5891499338206	11.6246663641516	10.7401988997737	11.3743764003425	11.3750497818572	11.4669978871451	10.6035463040749	11.3448380447847	11.3890402577928	11.09206416747	11.4770418694596	11.2966718088582	10.9803112420657	11.4447961882507	11.3232958964524	11.5599725628355	11.1120233636255	10.7816743099419	11.5013873258849	11.5263241678184	11.1418601298835	11.378376706988	11.4207349062047	10.9992599639635	11.3005915566749	11.3607957533054	11.1751700407001	10.907714011703	10.9790292040869	11.3302411239342	11.4120159818547	11.1105731485964	11.3233351488535	11.4118125504806	11.3757230974209
YME1L1	6.42392328296415	6.39863410241834	6.24428356707241	6.13666534504729	6.31263510475525	6.58692277293288	6.46319445868726	6.3690137849488	6.33373032800423	6.18481703570155	6.35727190296552	6.40382447364593	6.52662485672849	6.51900082437689	6.33406922298761	6.61965169758931	6.69189131183668	6.61491565406666	6.43439964834766	6.49287754409463	6.39685585845683	6.39637658181141	7.19511081123508	6.48313550021	6.14404727237688	6.48678854625933	6.19484981349541	6.53081145618202	6.44156867474672	6.12956276717371	6.40641483993204	6.18568041201294	6.20447538711706	6.99068612254602	6.36594130293801	6.32576700864051	6.29769485509261	6.27726365865368	6.30090655519625	6.06442728324309	6.68635510085941	6.35288634832973	6.27787165405986	6.28558622235353	6.33280338084755	6.14380505926816	6.19316875914436	6.22741481215166	6.43891056784003
GANAB	10.8179726820606	10.1114219927856	10.5936086591446	10.5731490979589	10.6520436683818	10.6729712762454	10.5035789506027	10.3125758390781	10.5333728170647	9.70056403215075	10.8555584116233	10.6814177181625	10.6737119263058	10.5533700350657	10.6767270595039	10.3599839720094	10.1654622590132	10.3808444001316	10.3126009048229	10.6367858223863	10.5682493570011	10.5188891065898	10.3591860245198	10.596311531111	10.9782502183079	10.6131639935823	10.4890770742071	10.8800163041176	10.734190475641	10.7115625240221	10.7785163652279	10.2251791892326	10.6016841201022	10.6463134483405	10.3000746485414	10.6151841367685	10.8280942568876	10.7384992325309	10.365996915742	10.6864567582199	11.0452016809935	9.89036775022451	10.4077549877918	10.038434177691	10.474850091477	10.7293180735588	10.7218603081948	10.0563598537987	10.7468282466467
HSPA5	11.7722954654682	11.2694555193357	11.3122036889142	11.2127183479557	11.5204880352265	11.4429134981462	11.5020557757019	10.9682892680095	11.1899163674473	11.2772007603251	11.3148126920361	11.3665695491474	11.4405688681233	11.4457288449411	11.2470458155592	11.6602441074807	11.2037274969258	11.2299111010776	11.6728763684075	11.166768156053	10.6225537804767	11.4215264185331	11.2724540742991	11.0024474255523	11.5046377926084	11.4077098516448	11.3907499936017	11.5530147626843	11.2654344949843	11.2571273632229	11.0908968907184	11.109977975132	11.5724417833734	11.3399788277266	11.2282787101869	11.3804655931158	11.4188898063456	11.607692936831	10.9429007070853	11.2115016413467	11.8283419979434	11.1635598572339	11.1838711642994	11.0246629114828	11.1969123977125	11.3808713810357	11.0730534824612	10.9271266716548	11.4569926010268
VDAC1	10.2533871145272	10.5365054877218	10.3670317783714	11.3477157786361	10.99681574046	10.547410483582	11.2911802024945	9.43179740931437	10.5264389648729	10.4198826442873	10.6707547102746	10.6615752115134	10.5925211348463	10.7019834274763	10.5764941767996	10.2410739775122	10.4723704556412	10.514805510349	10.4870968646019	11.0878255679866	10.3405828675435	10.8297319643349	10.163772385013	9.96113790683497	10.8206449604372	10.1832883705401	10.2646274067185	10.8900871110983	10.770236408433	11.1859412839497	10.8316995644156	10.9752642503981	10.8334175914603	10.6216311802816	10.8739390805497	10.5843606430943	10.8808557249674	10.4640682675939	10.8301285531154	10.6026988604178	10.3054125972979	10.1004708818263	9.93535981803567	10.8856823856669	11.0210438417625	10.9700395708282	10.7814044340383	11.1729949628976	10.8376160119262
ATP6V0D1	10.69403999	10.83215302	10.45883533	11.52280502	10.59673138	10.73031163	10.43511289	10.39333619	10.70467901	10.25357838	10.93663851	10.97680035	10.85082621	10.56030676	10.52099356	10.5835224	10.46283511	10.51984847	10.23270778	10.5679192	11.01498859	10.73489298	10.88452749	10.84996554	10.60225667	10.12208404	10.28898315	10.93011329	10.49006459	10.73280509	11.01514699	10.67757541	11.42177081	10.80004263	10.86336949	10.87815995	10.16726717	10.31763848	10.87295495	10.9057059	10.15152875	10.7828444	10.48640357	10.90105152	10.6130467	10.75409533	10.6091621	10.92783962	10.93330599
MAPK3	9.629146877	9.88713192	9.73463719	10.41038949	9.819525746	9.696221076	9.65201674	9.578672899	9.767521205	9.370187558	9.629323188	9.709847811	9.549579473	9.641061628	9.709049126	9.699659609	9.410862952	9.585000006	9.54922977	9.485064426	9.729365319	9.58257193	9.803154554	9.693738214	9.468968139	9.116956714	10.09241735	9.750643809	9.656632889	9.650329107	9.478114012	9.656358429	9.868807438	9.419061767	9.562177197	9.766039419	9.865393482	9.463209566	9.777391378	9.799652121	9.382341524	9.833978941	9.463405333	9.93689105	9.638860631	10.36976814	9.657948631	9.820863048	9.936489337
ERAL1	8.907386569	8.88304789	9.190473448	9.084421427	8.978806238	9.045572403	8.782251529	9.172255246	9.087368327	8.258543772	9.284706265	8.721972626	8.60523875	8.837676027	8.759594694	8.786269611	9.033077947	8.579813317	8.769354604	8.951685622	8.993279096	8.648298721	9.095568351	9.220415891	8.618700983	9.119732726	8.737896978	8.668992765	9.080604963	8.794274492	8.736941855	8.85775593	8.928991346	9.150133216	8.720858353	9.121291437	9.082361633	9.130711234	8.663362696	9.332530775	8.59941105	9.586462328	8.853716687	9.007383952	8.712270141	8.962120928	9.350359795	9.011593661	8.977100779
PMPCA	9.757157069	9.29884457	9.308134644	10.01881334	9.789109053	9.806427343	9.884255079	9.126503765	9.889908278	9.270103383	9.659029347	9.432479115	9.166102856	10.07854745	9.571408287	9.762747466	9.167893876	9.602044981	9.833247852	9.405731243	9.312181476	9.699800951	9.601831336	9.537401531	9.685421669	9.707334295	9.100487473	9.601831336	9.633435525	9.803456109	9.113681991	9.474933766	10.00331669	9.887262662	9.505425392	10.02381792	9.74740253	9.269938762	9.632379487	9.796211478	9.822011674	9.672493936	9.415236935	9.53830922	9.712402568	9.397089448	9.601831336	10.06515323	9.901423382
TUBA4A	10.7439157	10.69934576	10.34064402	10.80220263	10.68875782	10.66503914	10.32785079	10.69415062	11.17944027	10.73222471	10.87617467	10.56748386	10.76393764	11.08118449	10.90974187	10.8832514	10.21659108	10.70388249	10.62895387	10.70977857	10.22770746	11.50028012	10.75573288	10.76449629	10.85530671	10.68254993	9.775179457	10.87074121	10.80541307	10.87776636	10.55868388	10.31722913	10.98063116	10.95561327	10.43144204	10.59502252	10.71243981	10.71958477	10.38044003	11.32395178	10.33426433	11.36546579	10.64553567	10.69949272	10.79405683	10.9991484	11.04188668	11.30318222	11.03773268
GRPEL1	9.54290371178224	9.16712878687048	8.86233401554714	9.21273896672385	10.0319237949235	9.37000340000172	9.76468852245201	9.4038822024811	9.8474787949927	9.0107625560079	9.83294505687511	9.27010839618367	9.74580231852065	9.67452183439396	9.73208322800415	9.80966616103805	9.45622313066402	9.54576083383559	9.39984277459989	9.60438521744126	9.33169590229925	9.79758059584161	9.45691000437521	9.49884421515694	9.8188612088158	9.89742855174731	8.36654007717697	9.56500983739731	9.56831986540611	10.0209778257341	9.26249232942765	10.1094869882572	9.53492647001213	10.1746006999597	9.54801215849637	9.75814035937462	9.71703842683993	9.82119836264546	9.64721073349579	9.67645559993631	9.74684299480126	9.68496933227648	9.15566679997125	9.61667297977863	9.4985174786648	9.47772174895197	9.22023959609032	9.95127555575251	9.92043290749896
GAPDH	13.5154606153371	13.5829869217368	13.4126742949753	13.8027345739431	13.8110094994556	13.6117189622744	13.7269845544765	13.4832865157181	13.8028097860977	13.6110991926293	13.61824887185	13.6348754531537	13.733788670582	13.6214162009658	13.7361229258551	13.6927307845606	13.2434169744281	13.5557596822869	13.6182083743011	13.7249784027126	13.4831161587661	13.8816579931835	13.7859390680384	13.3431278411759	13.6354226099361	13.5925036965237	13.5693902510739	13.7736714637158	13.7176036010513	13.6732715227695	13.5682235958508	13.5476997850161	13.9588689754862	13.8859579390871	13.8648901428454	13.8120166777844	13.7680713545506	13.5854665205956	13.8506007612225	13.6978144348503	13.7332435773737	13.7282210235432	13.8145821686325	13.5854450500819	13.6975726132996	13.5422197163313	13.4677499113034	13.6928256364938	13.6407411756452
NME4	8.447412027	8.961069997	9.002510615	9.294198553	9.397131672	8.639303485	8.858424333	9.495733668	9.731457253	8.946048713	9.63944221	7.689178976	9.408268204	9.1622992	9.509977585	9.505167494	9.284815439	9.229338259	9.844293384	9.317256632	9.36453284	9.691045836	9.402746363	9.305871427	9.597985443	8.601876671	9.483809661	9.477324621	9.612350001	9.390814712	8.871243503	9.311320311	9.230707157	9.13620589	9.003431712	9.292344857	9.576943613	9.962834838	8.577112752	10.11012942	8.294453835	9.56478375	9.153014953	9.419271221	9.427830516	9.067643632	9.40647409	9.652257485	9.079268288
MTG1	7.79989414149224	7.86865987969072	7.67406182748447	7.82061371312774	8.01984156831109	7.7389922649959	7.76548091980995	8.12758047117016	8.2631946149118	7.59960630058074	7.82410625906429	8.38782310944178	7.7868389095781	8.10786364744885	7.98083969487233	8.08221507588967	7.69865456523146	7.71409003324635	8.2396060633006	7.7569028765556	7.61802140967418	7.68881718788885	7.87227134843747	8.09006658443815	8.26775662075401	8.02090178363552	7.98187994159259	8.20550733744229	7.80538691425249	8.05309140904015	7.59363523102809	7.87356704192276	8.00636697053991	8.09619077315085	7.58775114189764	7.73762079954368	7.95371867120365	7.69645486371215	7.78807651781986	7.97665329194339	8.08835902999132	7.90753726119709	7.65058313687487	7.4135290571918	7.93250943626936	7.92797697758454	7.76946636099658	7.84918587914462	7.75980949405284
GADD45GIP1	7.41364441908153	7.16713673562375	6.98593118481752	7.74637814202915	7.63929563059104	7.35140941707431	7.4314602084998	7.63288939866373	7.97845993138586	7.62454201709672	7.45157698727799	7.26468788587253	7.70500387418865	7.72623743145825	7.82813449589344	7.72788041035556	7.43195798626724	7.21507353186082	7.51999354243791	7.70607833643302	7.14068283021091	7.56752609134013	7.4534201749533	7.78455282898647	7.17973188733727	7.58877131886929	7.15849980741963	7.44519639306273	7.46447085624824	7.57378086214858	7.25279800320412	7.66537563700301	7.66743621840321	7.97623158236526	7.22433018658528	7.25020562364987	7.47181729358256	7.51665074324166	7.23535003003987	7.61116783218432	7.83329675188481	7.66470782946174	7.4225243383167	7.20036088327603	7.45714484832388	7.4304780100111	7.56417535209559	7.47571352444121	7.50002046396955
SUPV3L1	8.30286951	8.404789499	7.82636697	7.96934799	8.791019573	8.019031082	8.501193729	8.636439749	8.586838671	8.291468645	8.256930004	8.385793915	8.405203626	8.892614879	8.656220972	8.571635185	8.26399993	8.292823489	8.135853644	8.215917236	8.161801769	8.399938517	8.367252722	8.153268232	8.344273734	8.592458918	7.691316599	8.367437248	8.529794999	8.392100337	8.285589227	8.338875418	8.393023702	8.635679942	8.052871413	8.399248052	8.509475052	8.461121778	7.850538905	8.397030546	8.447009323	8.213157594	8.075015343	8.425954721	8.592754504	7.709990101	7.898726258	8.775374033	7.81413241
MCAT	8.339101278	7.820748967	8.136036193	8.819585683	9.262805534	8.296566548	8.957531607	8.322588704	9.026953655	7.982183295	8.735735348	8.530502635	9.067733943	9.186198392	8.606447112	8.968255083	8.362063396	8.39147038	8.755670356	8.219040741	8.428792209	8.901131831	8.862099675	8.713512738	8.654718198	9.125456388	7.968695255	8.661564055	8.621345929	8.921995407	7.952657239	8.715037207	9.135782564	9.253884666	8.707158445	8.56420296	8.977639746	8.623577304	8.449993752	8.878853544	8.669959814	8.780297225	8.408254123	8.341154828	8.785775436	8.443679786	8.652669423	8.453103072	8.67609146
SHMT2	9.90905749715768	9.66556879572339	9.14979419441337	9.8736004675498	9.86200214604694	9.4528257629984	9.73250449116243	9.72918223045368	10.128414258949	9.49260785876764	9.91602789186339	9.33921918591629	10.5407453634129	10.1137181736316	9.64682410968805	10.043511886884	8.95771832550258	9.53095817193811	9.66023162527789	9.71363058784371	9.08626325825085	9.59980367243229	9.5325722920795	9.65723925785304	9.769723814344	10.1869541515066	8.87742599023644	9.25034088055676	9.81662944479673	9.75887495732806	9.35742629028463	9.89783837542328	10.0892937304583	10.4043262078528	10.1281445369183	10.0338499790079	9.75045875220811	9.77977352038345	9.71678070490491	9.96884043860523	10.1465538320115	9.732432368251	10.0598140695014	9.64511722136436	9.697436533675	9.46710350322008	10.0386869685869	10.0890219864085	9.51456657523737
AZU1	5.901167774	5.9786475	5.828950052	5.935114436	5.806979466	5.971063404	5.92543997	5.850315054	6.172231881	6.165899071	6.025892753	6.184109089	6.370200628	6.086812635	6.259638424	6.250038772	5.916484166	5.963751267	5.932123629	6.124157726	5.840340533	6.127642323	6.097245222	6.048672668	5.995261488	5.759845628	5.712230468	5.920246902	5.999114603	5.965100473	6.085183007	5.973658218	6.067877938	5.970348689	5.827394379	5.987812738	6.095392932	6.042711592	6.071663632	5.84837011	5.992493731	6.171374843	5.921812482	6.143885644	5.890036972	6.194743263	6.008868085	6.157434173	6.132569312
KCNMA1	6.71745476112313	8.07428189412672	6.62997984544252	7.28308878083363	6.74658351535748	7.00609496908859	7.01117758518738	6.87576846697897	6.57396429466005	7.3512965319815	6.76733611895146	6.38575441653219	6.62069356595514	6.51053165048274	6.73567214776405	6.5471471866938	7.11305928280024	7.21996705309982	7.19528223790296	6.71046757956144	7.09251412030168	6.36710583626341	7.50818528060272	6.96646006599883	7.05659891108874	6.80407853692408	7.98434120646714	8.32186077977136	7.01845027343599	6.7824949718214	6.97817512545155	7.38166569024149	6.9805716039803	6.64925278581221	7.04534867668729	7.18345931773757	6.60856701336389	6.95085331376922	7.20778941166534	6.63412670758058	6.84315871206999	6.89754799466965	7.16594557228628	7.27550594577097	6.7091096130515	7.7499916209595	6.63960354765336	6.6065914992322	6.90096737834725
DLST	8.182474748	7.97834319	7.63699749	8.544276994	8.213812011	8.171345885	8.514189752	7.954880937	8.447587945	8.560642699	8.851639493	9.062041347	9.344805566	9.111567323	9.037884539	9.363784917	7.925850868	8.235886639	8.37920645	7.93303321	8.249746591	9.497397769	9.205024513	8.929490279	8.155098766	8.541518385	7.979887188	8.867305492	8.212737628	7.660673492	9.25542228	8.40666461	8.457837995	8.592593388	9.197184964	8.980300822	9.096126618	9.103069659	8.919482008	8.477028983	8.745946489	9.28624302	8.995775417	8.437815704	9.174268354	9.129762437	8.270908573	8.59203965	9.387204935
STOML2	10.21126982	10.18098312	9.450349395	10.37793611	10.05614671	10.37776113	10.46549901	9.392957986	10.5029541	10.35142449	10.21854096	9.733681135	10.40817422	10.46066677	10.51094338	10.48268113	10.18001462	10.30963247	9.916748057	10.38977541	10.14242757	10.21689603	10.12587604	10.10053017	10.25997359	9.839242694	9.425590269	10.16449482	10.15866315	10.40024227	9.843342059	10.34019293	10.00702897	10.78273721	10.00062302	10.63126225	10.30709661	10.13476539	10.11703524	10.43027034	10.72770044	10.2297853	9.921513958	10.29877863	10.40331906	10.5195284	10.03680404	10.41377418	10.62470113
SUMO4	10.10341977	10.14551874	10.31176056	10.38831771	10.56356081	10.53722848	10.48601847	10.51614708	10.51998442	10.72625109	10.50531	10.73088893	10.80141129	10.67176905	10.64449638	10.63675897	10.77928359	10.25117144	10.13573908	10.60342212	10.54519942	10.86144848	10.4454497	10.27418684	10.40514523	10.61441077	10.38776604	10.59051581	10.45143672	10.5441678	10.42722643	10.4897631	10.58813366	10.62174853	10.26742138	10.49460452	10.51454976	10.54737196	10.26844594	10.55280576	10.8540243	10.27112751	10.51984625	10.42367618	10.46832245	10.57801792	10.73661673	10.48751839	10.49391657
GTPBP10	6.9803131386357	7.40536083034496	6.71789901687698	7.28868596564226	7.44675485477712	7.26402510308178	7.04628043334725	6.80213097537225	7.3776100267263	6.93526058988141	7.42008323793955	7.11350926564604	7.27846995189834	7.58701854149508	7.57103749443549	7.57908689861645	6.78414430548956	6.66763364654736	6.63378986850789	7.76852318877739	7.30745072598886	7.49432432641913	6.69358156915851	7.41476525435115	7.28751852653113	7.12736976203942	6.68382639712126	6.95436601868025	7.13709740855257	7.53972930472064	7.0007548792469	7.13464492670983	7.22795830739338	7.24519584124663	6.92297686802822	7.29186895919096	7.04914421121973	6.65452863717703	7.09085550423786	6.78033276042127	6.63610985333896	7.02916891732193	6.24227415467971	7.14650777244361	7.19384465826695	7.80880579478069	7.29497260901485	7.39051463542675	7.15562824114212
NGRN	10.0387708118941	9.9421548524394	10.5422164912753	10.4618858227265	10.5587708442362	10.2656252837244	10.3555649922937	10.1776327247222	10.6057112163165	10.1440112325095	9.86356494011239	9.93274483568304	10.134639011209	10.5731478936953	10.5092201778321	10.530992112155	9.84550444302838	9.81100758431469	10.4777458990849	10.7226936696784	9.20441449603289	10.6868819721669	10.3227031273145	10.3889143571218	10.1071758352539	10.0656190106493	10.2502624930563	10.6366366580189	10.2733436023483	10.2418220790226	9.78688438340777	10.6197681790745	10.9235875409078	10.0515297793715	9.74125967621882	10.4568994089721	10.2836147789421	10.3969283590253	10.0800812499403	10.394429250894	10.7928451507038	9.8215929113281	9.77530887070749	10.5481198016747	10.2806480788476	10.5228734917234	10.6888735945371	10.3791376039728	10.8406211377847
GSTK1	9.957545966	10.50729595	9.772081336	10.82156824	11.17070062	10.62763531	11.17963722	9.858606279	10.51767209	10.44675031	10.97383744	10.77440415	11.35678651	10.90655332	11.63411514	11.17512896	10.49601504	10.45565742	11.16129657	10.89975944	10.81938424	10.82021024	10.54070124	11.27124172	10.6570027	10.20078113	10.42409796	10.7449043	10.5567579	11.21210423	10.56147498	10.60118657	10.77178801	11.11112191	10.58553584	10.70148897	10.72199255	10.51890926	11.75167421	10.50182535	10.28955504	11.20104706	10.07067289	11.5223165	10.4528359	10.95205487	11.02865459	11.26941144	10.37134784
ALDH18A1	10.1657011475368	10.3884321690553	9.9732656378749	10.1203660012278	10.9100154914603	10.1534494975693	10.8256694747334	10.775038659211	10.9829209091648	10.3784511211286	10.3769629507395	10.4746647399	10.1074783230208	10.9201571675134	10.1971620146042	10.834930231954	10.4400909373129	10.2085876588525	10.8787120723441	10.5974460107988	10.2276187438772	11.1360884172951	10.9349517496367	10.2610336899832	10.7998356231125	9.80855060269268	10.1646586087908	10.2376391413521	10.4051366143272	11.0344466562757	10.5997571187204	10.4520359008382	10.1621442105597	10.1347492371036	10.475305456869	10.6780895945115	10.7708196776178	10.7333353544752	10.2839638318389	11.1407409150826	10.7473643537162	9.84347685466654	10.4265542194162	10.5118030313868	10.7056411202114	9.80187317782037	9.98382874052211	10.805312196823	10.2882985082826
POLDIP2	9.6394423141593	9.56155650623183	9.55265055456539	9.72349546023468	9.66122528728952	9.65727470999396	9.54881906710454	9.64082119351793	9.82296177584552	9.14320969973668	9.95534808786609	9.52775570463859	9.49340986345948	9.79061440111803	9.92286077096254	9.51679988039803	9.5674909207957	9.40670633814418	9.49907158784617	9.4349072644033	9.62950492178953	9.67958691971963	9.66744506152027	9.84139463219194	9.81696233815208	9.62305511036197	9.3775415690942	9.38383811334682	9.68105311345227	9.74405495321622	9.42871271671801	9.68282619481195	9.60982159962117	9.97777138349997	9.62813415056482	9.84263663642644	9.79521772283824	9.74443296334525	9.62068963785914	10.0230381837336	9.65359598297677	10.1327580706673	9.58004501243182	9.68592325060798	9.66113499997889	9.36381969768478	9.78576854892733	9.98354859498875	9.77437294929182
ARL8B	10.4018792354989	10.223286071813	9.67379545991081	10.568248633727	10.524575082687	10.1419358452771	10.0619388992044	10.1365477550174	10.1319706452604	10.5428628215485	10.2309763165857	10.2682765538763	10.1235854152895	10.588186326514	9.96212200660942	10.2400935158249	9.83631829359143	9.98366734059891	10.2114658742425	10.5640409869117	9.92626090499973	10.5736704893	10.1523434727216	10.4144408046057	10.2584899451343	10.2312619764914	10.6306302614029	10.564871082593	10.1997581525182	10.4228095073967	10.2499745419195	10.6429338393566	10.6787878339417	10.1650288306262	10.390747097483	10.2689104262012	10.2475890439925	10.4001468840581	10.1965266889944	10.1557168639019	10.140273511202	10.1396054372373	10.2379747852576	10.4447827808559	10.4041724723155	10.2697015849456	10.1351434533673	10.1765305322574	10.6299076583022
PTCD3	8.67942880055685	8.58888279322341	8.90916248345884	8.42423172300108	8.80398024412444	8.69520452158545	8.90731679762774	9.49536046083198	9.14175575725308	8.79810202612178	9.01396791701475	8.83025294672832	8.50622815967858	8.83951872196888	9.04537603460229	8.71894413877875	8.58668092316652	8.51204419259479	8.53030269372532	8.82047365646994	8.32631694684591	9.3709411911859	8.92097711057162	8.66497964952939	9.1811340335578	8.65475686874959	8.28791142960795	9.09195750945207	8.95614017915458	8.99023579254271	8.65333760456387	8.87885169215034	8.34707833031525	8.82378307115673	8.63027581404423	8.79479966627797	9.14805742117116	8.76045654608772	8.77831397050154	9.30686780507823	8.64548126565801	8.60349133949875	8.31521998604093	9.60110303093922	9.16776773697892	8.44280462926199	8.87083830825956	8.97346357846333	8.85699246494497
MRPL18	10.85805834	10.58896668	10.67880582	11.11094831	11.10576253	11.25579801	11.03888283	10.49655278	10.90507325	11.03234135	10.90134639	10.72938658	11.05573477	11.17819741	10.99581184	11.06313369	10.43770674	10.88631335	10.89845664	11.43919807	10.42072144	10.72226655	10.59443711	10.44310206	11.25559662	11.22030013	10.52409287	11.14950426	10.88628083	11.15811055	10.98811021	10.96636803	11.20450389	11.27331985	10.70006817	10.92458746	10.9218025	10.90341448	10.65719277	11.17398041	11.51132367	10.81077082	10.76208386	10.90289772	10.87868701	11.01195911	10.80047227	11.43930595	11.07214305
BAG3	9.313651596	9.783485626	8.850562147	9.785562825	10.44487969	9.467210917	9.680176094	9.297413016	8.91166457	10.76296599	9.722367153	10.05154433	9.863436665	9.799877169	9.423896605	10.1098349	9.249700117	9.578406003	9.470771536	9.163947758	9.205877155	9.643957833	9.226374453	9.125389516	10.26754583	11.08837804	10.55154143	9.837008838	9.843894505	10.00958891	9.498934774	9.81008482	11.09853766	10.0012775	10.25325706	9.84056066	10.07597899	10.08894357	9.403935468	9.419157873	10.63621936	9.99301539800001	9.917758266	9.299981239	9.665126622	9.913260683	9.354349041	10.51766007	9.418114885
MRPS7	8.930580928	9.37505087	9.190717821	9.330725374	9.575691305	9.383272887	9.667724814	9.130675711	9.869530253	9.008098307	9.763133355	9.334302256	9.920587988	9.547677752	10.00301116	9.707497546	9.757793619	9.314611975	9.452693493	9.511775256	9.125598748	9.469437975	9.513825768	9.445475897	9.337731227	9.384262273	8.954701539	9.364201066	9.513817821	9.446052566	9.153039228	9.171650113	9.32710487	10.00372465	9.175662956	9.732408712	9.521886577	9.24213625	9.594964057	10.02902905	9.279761437	9.692424285	8.894080851	9.016938494	9.346309673	9.319302613	9.545037195	9.50693122	9.640719846
MRPS35	11.14356726	11.36525815	10.59042479	11.58803421	11.37365065	11.76980752	11.27096786	11.01538846	11.35557805	10.87344805	11.09144645	11.18143089	11.14642552	11.38782155	11.69307643	11.58960215	10.83696925	11.04659406	10.77086206	11.29759469	10.59874408	11.66291769	11.05801151	10.8663226	11.11642276	10.82612942	10.2125844	10.86261978	11.13241408	11.28787328	10.72771933	10.96344719	10.74589835	11.18502822	11.14090281	11.4320296	11.25962988	10.80810238	11.11012739	11.02052245	10.75650685	10.78705501	11.13439865	11.03637033	11.0786624	10.63398527	11.17165104	11.21339433	10.93881599
MRPL16	9.811062884	9.310962195	9.495786115	9.434824351	10.43738325	9.829643192	10.50635635	9.991152366	10.67716204	9.915430948	9.90165162	9.708851483	10.27172176	10.52848577	10.25690482	10.5086736	9.82630941	10.36783404	10.41808744	9.526498637	9.258460108	10.56884425	10.23888741	10.029162	10.36972975	10.02906678	9.654235171	10.41232257	10.22965643	10.17626693	10.07901469	9.895258069	10.2345209	10.75150146	9.98894719500001	10.43276946	10.66522415	10.70596997	9.819169377	10.13848591	9.703159374	9.437579153	10.08938799	8.766380985	10.12049448	9.711903675	10.68564359	10.11223536	10.4192759
MRPS2	9.41137373	8.904425652	8.73070282	9.268516212	9.275545408	9.58870357	9.269430836	8.708766505	9.531786828	8.968862806	9.069094463	8.741592905	9.456604622	9.651454149	9.125764441	9.633356941	8.925289473	9.103742281	8.858442261	8.829368809	8.990679694	9.385340095	9.252525992	8.957486454	9.311933817	9.386783627	8.52109142	8.93069326	9.488902436	9.050950436	8.811450444	9.074243306	9.336499622	9.800383858	9.182824737	9.556022798	9.405548228	9.275174649	8.736476304	9.090129641	9.070798301	9.361705757	9.145851054	8.911435123	9.228642852	8.930057549	8.852857793	9.252508765	9.541629979
MRPL15	10.94007789	10.2510677	10.15775151	10.57703422	10.58721583	10.59338277	11.01702444	10.16337975	10.70644956	10.31081591	10.61688043	10.42674876	10.86410611	11.20365884	10.71179553	10.99471753	10.66049235	10.61282859	10.16394364	10.97505883	10.41064693	10.46632438	10.34803813	10.65323109	10.8030854	10.87569822	10.06385597	10.50228788	10.57530043	10.55927621	10.60194002	10.77908677	10.40624113	10.73845649	10.50502335	10.57485787	11.11918418	10.10738581	10.3458589	10.33205911	10.63880966	10.5545896	10.08844011	10.12294433	10.51153009	10.58194989	10.82438619	10.41381726	11.31263341
MRPL4	8.91316995487536	8.13219906518464	8.17852201497995	8.91724975454876	8.30528242889792	8.61284187831097	8.69514314010588	8.37586961319324	8.49740098048152	8.04061493056041	8.74670626673106	8.17092613351692	8.60123454789936	8.6497709948083	8.67008346709015	8.35105484996987	8.3417105954176	8.17838446143738	7.99124040300076	8.98115825451742	8.79332561707796	8.33812413761104	8.48707140805641	8.90260953923633	8.78000039405228	8.49004096415648	7.84767683053326	8.3823839762624	8.54566821628019	8.72930860548888	8.05592887430302	8.69431136233444	8.67435381313148	9.24725428989074	8.3385993796109	8.4908199998942	8.7951256119441	8.4991645404566	8.13934312632276	8.86746386998883	8.46524731162839	8.90072338943798	8.64033377121016	8.53662278324303	8.63237026081253	8.12207218126043	8.77234031867191	8.76406163613709	8.46371352856065
MRPS10	9.5420895438429	8.93404292664269	8.87624082259655	10.0021169223224	9.57673148672689	9.58095825151607	9.24444852779974	9.23548525777654	9.53530393955395	9.19696371911397	9.25984547847619	9.12258702364001	9.4917167434863	9.74701832364483	9.0053854443646	9.47049749596101	8.75630417913896	9.23029796678724	8.98565403362566	9.7351322819393	8.97695414994788	9.47269476937342	8.71601774296895	9.19471602113406	9.55668490792447	9.41359743751913	9.09523204765862	9.30117723522342	9.01806475969525	9.57221425249102	9.2907628212955	9.38987091826723	9.67513017941477	9.6837493431622	9.30499904498157	9.28380336051227	9.52114549030239	9.44533121198923	8.83327055159317	9.28232720485637	9.70976055249049	9.14581132434104	9.07093623524747	9.1957202733111	9.28228561182618	9.10155160900588	9.63922236285198	9.4431469524273	9.36171647775512
MRPS34	9.601009618	9.424227656	9.564300883	9.907308746	9.640276487	9.716219091	9.544203559	9.372284696	9.817996863	9.071009854	9.710789704	9.515370401	9.777123677	9.811299659	9.813467612	9.815503331	9.5566381	9.505360916	9.250202509	9.784726338	8.992544776	9.618624425	9.32954288	9.822429253	9.505312661	9.776186776	8.927473884	9.451821304	9.613245896	9.750830523	9.287608126	9.495155425	9.917650135	10.01288243	9.353378036	9.359221658	9.678829174	9.572058981	9.427565388	9.977873907	9.522814569	9.801158305	9.262644711	9.453341123	9.621882997	9.651465236	9.421752817	9.851648744	9.702582929
ADCK3	8.55777969309258	8.58902474877052	9.50053860446222	8.81416728561893	9.0534228856792	8.41000888461557	8.87254645939991	8.81086405294342	8.91148792502214	7.98550375628419	8.28130824765693	8.89762913143771	8.8881302985759	8.65932421609583	8.51420185773894	9.09807493992846	8.4790700693703	8.25577864776434	8.03288938353397	8.56953735276748	8.3471927470056	8.05829227432958	8.93338925622157	8.85883343868326	8.77499685894649	7.99277049299161	8.67829559429259	8.20707309191891	8.88306759237689	9.21196899898265	8.29250343857757	8.23918228499357	8.5288593821232	8.28986070062879	8.22486432398428	8.13088717254943	8.98869937511092	8.30701486638681	8.27138171386158	9.08599106741587	8.19426404405576	8.7202353316168	8.20830323153415	8.44583599806922	8.29540201899244	8.17936293932097	9.20961060602434	8.83120618110595	8.72620517670977
UQCR10	10.834884306989	10.932279443972	10.9047819836914	11.2867379993431	11.2550173135179	10.7075435446557	11.2470239628902	10.9122210888417	11.4942789670557	11.0191361351745	11.2033198134974	11.4167148353183	11.4839817209441	11.2270869582451	11.4396841875203	11.3642051271839	11.2006426072551	11.1553440044392	11.2347550891973	10.8464900689973	10.6425229524958	11.3253646838958	11.4843111567002	11.0707346292055	11.1006431102143	11.1222341302454	10.8250587899264	11.3980450313968	11.0742000581389	11.333984144274	10.8977429047542	11.06748247204	11.2379651377537	11.5137982798642	11.0883935790279	11.4488428701775	11.3847061560698	10.9942960357249	11.4483479831989	11.2754082909201	11.1631802270671	11.1332461139689	10.7743038746465	11.1872659209317	11.0563911510349	11.0661677023022	11.0467553822831	10.9364328087084	11.1152679765476
MRPL44	8.654608052486	8.55270633388721	8.48777446355571	8.6720173694184	9.00102686409772	8.64507422248623	8.94681472635356	8.66636428671353	9.25413849665082	8.69324750605049	8.73714171556735	8.59609473050127	9.0781446129979	8.97956583711235	8.67367531935622	9.02639833373327	8.8795225971046	8.77421644307987	8.42024597400001	8.78346432026608	8.26055683648358	9.50359349995616	8.68171663948423	8.60042296140228	8.8962402443655	8.67052316102819	8.39928217546744	8.66413564113649	8.84868167279113	8.92798409387528	8.60768725815292	8.79440436876844	9.02781427236711	9.29023443568615	8.94074104302593	8.8335674523658	8.88569752321349	8.72200351631513	8.67677017862225	8.97584302442508	8.86229846082821	8.1903136169725	8.66234363965173	8.35973939570041	8.84075758085363	8.29614990307498	9.08585943615433	8.62455650194483	8.87928412213804
MRPL24	10.45170022	10.09270467	10.2669191	10.21202106	9.963071138	9.341189573	10.7410637	9.883906313	10.38081295	10.22139823	10.19148839	9.884695691	9.76866472	9.946916092	10.80258954	10.42893523	10.37632071	10.10087097	10.58604266	10.0314384	10.00844752	10.25407883	10.55301088	10.28229141	9.889138391	10.03284847	10.01369895	10.20909375	9.88399963	10.42628929	9.590841764	10.56194823	9.739814691	10.35507064	9.997098619	10.56475051	10.29161678	10.24505071	10.78848986	10.53422297	9.928430047	11.22387115	10.56020087	10.11500036	10.16566333	10.48218188	9.948692354	10.36307083	10.18887615
SLC25A10	7.680731939	7.355376128	7.64051259	7.683288382	7.706464152	7.497037884	7.583376825	7.454641633	7.89854387	6.927487487	7.847612989	7.672240515	7.667058539	7.779373686	7.270420697	7.796331403	7.167393146	7.288366719	7.310977534	7.771974584	7.825386356	7.915279048	7.777354386	7.695275094	8.271880372	7.819766126	6.804515979	7.488231226	7.804969575	7.919135247	7.00535698	7.712185788	7.302394015	7.943647775	7.531105846	7.839413988	7.789122742	7.374542753	7.69805131	8.06880939	7.495661537	8.171483279	7.207718493	7.656887239	7.544806294	7.372078439	7.881133191	8.017732787	7.569654578
MRPL48	9.922076012	9.172573446	9.141881401	9.367415419	9.031274606	10.03580486	9.729295435	9.496403322	9.772845713	9.346795366	9.683736367	9.096236929	9.674117208	9.928254525	10.09907262	9.573095744	9.634372087	9.795165058	8.894808457	10.07110671	9.586261958	9.254855349	9.639089095	10.13392595	9.496165845	9.256502033	9.043852081	9.30240813	9.196739553	9.933969813	9.47645518	9.648509856	9.331191409	9.273800045	9.036029684	9.366905081	9.910495301	9.273278702	9.439303644	9.632065495	9.21706402	9.694998956	9.121321778	9.242980138	9.653688119	9.076396625	9.606174563	9.094251858	9.675524464
MRPL22	8.993011851	9.194776976	8.926775649	9.68337893	9.475936169	8.848234923	9.669926232	9.25504463	10.04706961	9.290880035	9.685857222	9.098857249	9.725502582	9.49324627	9.600792755	9.720295479	9.655974656	9.818144495	9.642034284	9.578613923	8.954549262	9.508746258	9.674281006	8.929923316	9.320759019	9.827694417	8.91543317	9.562339939	9.451152084	9.82050112	9.327133283	9.628852421	9.693101596	10.06482074	9.656436959	9.455540154	9.386394918	9.322853647	9.736744611	9.806621898	9.703541581	9.761646295	9.196665836	9.229414559	9.649491332	9.35923305	9.332911717	9.69235506	9.593007141
MRPS18A	9.63043539522617	9.16339548038868	8.82704962079335	10.0306617586196	9.57607326343108	9.19938950694423	9.99580919958142	9.26165253596472	10.0468109298102	9.13802069474386	9.28106066755056	9.23795325400668	9.63580551908418	9.45236635583291	9.49979834532502	9.48967495952059	9.15095717710861	8.96826099040385	9.14576092658288	9.2627578937006	8.86377445325022	9.49037114555181	9.2542589340005	9.43899953992684	9.0911361444671	9.24482727465731	8.90814604222138	9.2140075197531	9.27144628392841	9.33283727525662	9.10823319024754	9.31350622531217	9.49937375529431	9.73301290878387	9.06590813792696	9.23324175798768	9.40715346366333	9.01211037530951	9.25870366466119	9.22263776293625	9.36391778881579	9.46986035229673	9.26494271076884	8.82362837626148	9.02268533636482	9.16507071332573	9.56160828705809	9.08407820831883	9.21942832763422
MRPS30	8.35620712077423	8.07880136931054	8.41006539915535	9.54682494477449	9.26250625672608	8.02350824418455	8.89295160697635	8.59281993614984	9.2870743010931	8.70665870017028	8.77507325477215	8.16827169586691	8.79742696893501	9.34014410227952	8.86057234918532	8.84917460819484	8.57506061774298	8.51923630397842	8.297488553524	9.06904256629453	8.5129046702183	8.88912204846851	8.86222875191161	8.46575701575442	8.96623560658073	9.16823796816248	8.51967815126818	8.649230354993	9.06265133703842	9.10628944132481	8.62657590859444	8.96764475551415	9.12631012021822	9.07963504662197	9.03897755445208	8.93607922994408	9.25280397199216	8.80336501683717	9.00534012388326	8.7482953932671	8.92973004048832	8.69398648220744	8.64135280419708	8.82018738347002	9.23759639040193	8.05653405982803	8.60511301618169	8.90347751795861	8.71248142824865
YARS2	8.804807925	8.837099638	8.584905128	8.640459916	8.891131971	9.10818537	8.884236564	8.947832496	9.21672963	9.09947035	8.776551678	8.777482145	8.97601732	9.287243453	9.157933452	8.766282685	8.841417813	8.656625054	8.964985358	8.974718524	8.10280985	9.529589404	8.741053402	8.370354591	8.776515673	9.000856223	8.585507796	8.513836359	8.907117111	8.935108345	8.500375364	8.799926295	8.877563016	9.24775567	9.124258735	9.086705727	8.94725451	8.872541211	8.751662309	9.001902647	8.909790869	8.91563158	8.997249344	8.581451246	8.991082136	8.528751489	8.985603511	9.114168347	8.823526787
MRPL39	8.35045794326797	8.54312138606146	8.15690115394283	8.76136502372554	8.74888064316173	7.81913614776535	8.95708786007579	8.40687848068206	8.67381400855874	8.41476657328413	8.25645526838746	8.30128264892885	9.03290875188239	8.7306681352659	8.51764817818012	8.80466989682117	7.62661418325377	8.52983635330507	8.30649564813372	8.268625441348	7.80723211335093	8.14789329193633	8.37768039848235	8.18144787245212	8.21896777855574	8.98518815265378	8.08969512127098	8.44961345156062	8.76919726769776	7.42079280624927	8.07998409041919	8.53520417252344	8.18134280018286	9.11694406948204	8.49845030907394	8.73591899615813	8.35960274381677	8.35264454570732	8.16076334611957	8.20400602182155	8.8173550010793	8.29889505518972	8.42073997009291	8.15466729603624	8.36496142540461	8.17400844864975	8.10901710712117	8.62624739856534	8.9392708960359
C10orf2	7.342514142	7.352551262	7.004893264	7.28587377	8.010696073	7.484258019	7.828186582	7.903857794	7.838960179	7.175440257	7.554176532	7.37761375	7.228036049	8.106966784	7.651056289	7.835735131	7.586354211	7.398750136	8.053311216	7.676911524	7.465746214	7.73912691	7.75277754	7.998433547	7.939200927	7.704151894	6.531401612	7.031780575	7.455757188	8.029898143	7.485538122	7.773817217	7.451074865	7.881513768	7.083039412	7.580167887	8.421272204	7.531435416	7.323300146	8.219067387	7.620983101	8.141138339	7.460674379	7.066425232	7.806098184	7.093220635	7.563099775	7.942782405	7.326355046
PUS1	8.850576875	8.417843422	8.675057007	8.986744236	8.726630841	8.499895324	8.80339166	8.934592422	8.5498718	8.187736618	8.769399314	8.295961515	8.607522528	9.062096679	8.543688749	8.793654567	8.545132125	8.615570458	8.207406636	8.264698475	8.112832923	8.933681789	8.458497366	8.688102654	8.85450669	8.478553142	7.579273548	8.591262372	8.519283006	8.839121882	8.602495854	8.762852164	8.158507902	8.731883235	8.64836172	8.890029768	8.721237079	8.74539723	8.509255285	8.706060221	8.636309872	8.5716824	8.771520018	8.602495854	8.909409359	8.633610984	8.412071971	8.704236484	8.465018199
SIRT7	8.689905991	8.408077483	9.171700473	8.878653675	8.635650233	8.565138024	8.405856545	8.506612662	8.290220005	8.342503192	8.427020842	8.906261648	8.14514993	8.460461614	8.157240652	8.673914812	8.563179812	8.185939407	8.549915405	8.393139479	8.136773906	8.389700482	8.435083882	8.245134872	8.15121249	8.672793039	8.136061206	8.571655786	8.285732025	8.087091885	8.579217534	8.519908002	8.889105031	8.697706251	8.619407421	8.574746397	8.096219504	8.460468565	8.432865736	8.576660311	8.726958131	9.054639642	8.107579552	8.510589781	8.330288121	8.544551699	8.723141898	8.232750492	8.448118522
PANK2	7.63654873291752	7.4903246724407	7.13758648972448	7.02158883502442	7.59520657732973	7.19311085234973	7.39808299647429	7.32645029951666	7.962354925177	7.8934825610698	7.47462926636006	7.57538754525167	7.5428458843047	8.18474807702404	7.44850164426542	7.50216943775581	7.59192592181652	7.42459733033761	7.58912001314739	8.2081190813578	7.34310599743574	7.74436592051695	7.46401323094204	8.10029139758155	8.08251396679332	7.92157902375891	7.61518195752033	7.48417421092183	7.40252439789304	7.55580124552944	7.07160369660979	7.74386037968542	7.61530982428738	7.71762173249703	7.49618193727954	7.3676735808653	7.93096205924932	7.36071546210575	7.33963252822947	8.15047194069501	7.83295330613248	7.33715158367603	7.37123530774516	7.70154057339369	7.40111563617261	7.63823872859747	7.08680027320679	6.94334616591574	7.32122361973376
IGF2BP2	8.34684322485509	6.2258747575197	9.21205096975789	8.44368322899311	8.02669573308246	8.51224595323259	7.45455047116114	7.83959798292311	9.50762875845693	8.1167880806364	8.79217156635004	8.6285568263257	8.10517941569713	7.58463088552912	8.1253380723579	8.27457598771495	8.08289510068349	7.78836802532297	8.79287685690961	8.55209734353627	8.04587986952661	8.46038975329475	9.28711460460915	8.23424747031396	8.79200274823256	9.04273371541424	7.61169743878477	8.52237232388526	8.50827084357544	8.47131391694177	7.99002313844916	8.70179039667439	7.89135642460772	8.41791341071705	7.71508968342829	8.08411763509691	8.30431385006303	8.08279812940825	8.17685270871841	9.15203231371073	9.12044203434314	8.19390775313681	7.43571594201382	8.8106055196775	8.40638901364577	8.15380122780425	8.83009977104479	8.60208183782295	9.07345985516741
MRPL2	8.93758746668044	8.08227860915106	8.06135552734765	8.69111398725516	8.89796497020657	8.21545139098456	8.31391808119715	8.3876286682509	8.32587982875859	8.09821626634142	8.43502184764756	8.72481744912719	8.57342929233299	8.66950473155555	8.47615144619834	8.68322885983913	8.03584696673625	8.13230083212339	8.01186027355897	8.32524423817461	8.58887403404664	8.34439129787233	8.45742435264464	8.53594232137823	8.97623204566387	8.60153478888327	8.02889103069145	8.12949963669858	8.27648784752337	8.29109799285377	8.29557307471815	8.71043644592622	8.29234119394748	9.10206153385213	8.30450882320561	8.15319382382362	8.4559299202001	8.58705521115522	8.47183362338541	8.29155301427323	8.96382375562329	8.6728234151972	8.22136040065103	8.5179074476367	8.25520978843642	7.9844728086836	8.74154128352976	8.43012671368632	8.36086017130979
LETM1	7.83154310804033	7.63676326931714	7.53582809126783	7.51764840778597	7.88178497689156	7.77669203183829	7.9308187365206	8.059393349354	7.78929578592227	7.35668393237333	7.76269026142689	8.19060281232876	7.88948567780787	7.97747906619507	8.00243746685293	8.09193215917397	7.67527118336746	7.90141516603959	7.69712037026505	7.30020781193651	7.31314453839738	7.92347027642821	7.59178481777543	7.5985610215653	7.73211268447148	7.84797590713712	7.38607293433916	7.74967986018817	7.78533507642375	7.71107541853341	7.65464342940679	7.94149319235837	7.78939823064658	7.98821456704223	7.77672717200631	7.70490025046436	7.71922025252909	7.87694876157251	7.85367958475466	7.73930139242333	8.099235341205	7.84799803875462	7.89046422204746	7.59254387788594	7.63300277317595	7.73558761218144	7.61515581053636	7.98225888576561	7.72331363173269
MTPAP	8.51723596584492	8.72004362407207	8.19338696624356	9.32467425429649	9.06208896709554	8.54855025464132	9.12929779786941	9.13395559835934	9.23724294173285	8.96211902235863	8.5927095170747	9.12859526507988	8.86157797220858	9.44165633111101	8.90120535748789	9.11790594243943	8.60400874309613	8.62137174673581	8.42062973264711	8.74712236671964	8.64348474111372	8.88298539998095	9.07022746806436	8.7128180326096	9.00085480206036	8.96298188726733	8.70520173920514	8.92117784629724	8.96819851508875	8.95731152477022	8.56996368853939	9.18910238321394	8.94572712194174	9.15466160916772	8.55566677701351	8.99163836398556	9.27011106760438	8.71537592586888	8.23375065043305	9.15711180319964	8.57106764611758	8.95009331746335	8.58530173603457	8.76604956010047	9.17412284922618	8.89997437249986	8.72760264950531	8.84589548902066	8.47974396605599
MRPS17	9.837998029	9.648575325	9.335723061	9.384520621	9.681296545	9.453661989	9.407095306	9.279251311	9.630115055	9.81772117	9.89728325	8.742502552	9.804851641	9.82220099	9.956270669	9.645762693	9.474416417	9.286881629	9.852094728	10.54791954	9.1878076	9.811736677	9.196915936	10.10298406	10.00470608	9.96723808699999	8.833042088	8.974857856	9.295853012	10.05361322	9.229564235	10.07141698	9.154873334	9.978252363	9.193385238	9.70735401	9.612572159	9.17576955	9.843738525	9.504028277	9.785893048	9.98313040399999	8.711311636	9.331379678	9.742653138	9.878524348	9.695073139	9.401554156	9.560174942
RNMTL1	8.981402401	8.335757885	8.285517355	8.898054619	9.28971228	8.296566548	8.97932146	8.633068146	9.037734035	8.163015314	8.59566412	8.711595758	8.817399692	8.995897775	8.724058315	9.275865047	8.09325073	8.476136076	8.697938695	8.076255499	7.637599626	8.661068662	8.757282019	8.445949811	8.29263448	9.439262499	8.221371785	8.363115735	8.77863513	8.338105971	8.414891119	8.78794186	8.920902864	9.422094417	8.495736585	8.552908712	8.408978231	8.983938942	8.377978064	8.179326006	9.034974478	8.588192254	8.680597836	8.123199611	8.13762202	8.329103949	8.517824143	8.094318095	8.551042107
FASTKD1	9.562636541	9.449605051	9.99880821500001	9.626206161	9.966760612	9.276142705	10.08718972	10.04819273	10.36340576	10.12824073	9.706633259	9.924445778	10.39171138	9.821155664	10.25851622	10.02012434	10.09335419	10.03316096	9.750578981	9.411172624	9.153868494	10.36423429	10.09234567	9.444634254	10.1080245	9.265456475	9.242755491	10.16672474	9.681572865	9.876804436	9.790046053	9.641306293	9.540363924	9.645321968	9.876244935	9.918931472	9.786771491	9.199965086	10.30381951	10.12832367	9.369863675	9.873279607	9.618298335	10.03519743	9.926167279	9.177323538	9.715192419	9.799490252	10.0125185
ATAD3A	8.86580415161105	8.46353390557459	8.46713230547935	9.01166913960102	8.75201419935019	8.67014406883757	8.8764357074182	8.64131807183496	8.72274265948003	8.33491308177169	8.63276470179358	8.84080339446556	8.80985961659883	9.01461503721643	8.89248998867425	8.95992396718409	7.92666633310415	8.2246900084482	8.55769238987958	8.78672747876511	8.67038757799501	8.47376930164841	8.52276974347265	8.87004008339487	8.97215340644121	9.12651545539522	8.45195646522893	8.77719844412249	8.63074004877503	8.66527781037254	8.38220667334434	8.4629333058793	8.5162335625695	9.0403032321813	8.68814037422602	8.49029541139866	8.90579185165867	8.7916817427228	8.66524853252136	8.69841208785327	8.97132478882321	9.05203180528675	8.82178456723727	8.63000705226123	8.39593880867747	8.59516245063508	8.76970664983478	9.12407507223671	8.7831095187378
MRPL11	9.66230905	9.228366886	9.25757767	9.247730668	9.725997702	9.62922537	9.726455852	9.540746762	10.1110931	9.555444306	10.03261803	9.064563589	9.97615508	9.97858601600001	10.09045562	9.668413629	9.896335276	9.605152274	9.636669889	10.09820521	9.514800271	9.740726681	9.695218246	10.07642204	9.596217722	9.510694832	8.977950801	9.633576378	9.800971696	9.829599446	9.849918037	9.681213794	9.240880624	10.44308979	9.313753332	9.639984883	9.969584431	9.190332534	9.437624552	9.914018981	9.399630009	9.883013348	9.09472959	8.983503099	9.615877058	9.758219628	9.91325633	9.164438491	9.959365417
TFB1M	8.06549792212357	7.92629654225826	8.26821753277446	8.31069836753598	8.57007282812046	8.5297664595337	8.63951780046703	8.12491570001285	8.73277018614003	8.06241731065709	8.31263331871121	8.31126429891969	8.14800437579413	8.6874419703755	8.66056613371324	8.42807562598741	7.85775245153407	8.24729236132958	8.32020879767753	8.52617606453011	8.22962955194872	8.49620745266445	8.58927044521446	7.7198841142087	8.29392863695201	8.36189477930786	7.8350419305761	8.28421843175133	8.27165672739477	8.42666287484106	8.35086386757386	8.20480104613524	8.49443506339284	8.5553168354436	8.16318405439126	8.56621283078995	8.31231776483896	7.96627454796889	8.03182666660051	8.93934756746556	8.73998675031482	8.62188481325092	8.52819862686113	8.47980162940506	8.449308570578	8.43315916373322	8.2180597888137	8.39963627714295	8.7276185191176
UBAP2	9.70868992485844	9.69806485608032	9.70424582767605	9.80191106220394	9.62696121445957	9.65912531156181	9.64829370689572	9.45410385862456	9.84198619510945	9.18377068459587	9.57444015081467	9.60817590974239	9.02755123083411	9.76787209835921	9.66054903602922	9.98816214698563	9.34432736249861	9.46438692155682	9.2252586625774	9.37851070529386	10.3965924005686	9.41648473291374	10.0738961567112	9.59949796254832	9.57378918187267	9.51128770999251	9.11582831836938	9.64784356809	9.51478920714504	9.69374283066026	9.06957666311937	9.64707906277522	9.31931666842926	9.52048544347264	9.4129321854748	9.91557293752185	9.70481515547523	9.5633544475794	9.34046933774859	9.71520518241912	9.25595184625545	10.0032825514878	9.02353223123299	9.63776723764279	9.74572471900626	9.66597939238284	9.43647382528439	9.30792647344098	10.0025662503818
MRPS22	9.67255726696412	9.43283040193661	8.67479751871507	10.0177451576753	9.60115521950953	9.40383951166657	9.82640070239223	9.05729465765457	9.78488806136678	9.44244567881344	9.52108719839843	8.86901675418355	9.77468349495968	9.94306427574215	9.92241204899486	9.71000606898758	9.31492050042436	9.53227283084594	9.32053801364387	9.82287339601947	8.93139043364901	9.3420202340498	9.702937248254	9.48359722673781	9.42512590715102	9.94684460065335	9.06750089191686	9.3108498738863	9.61354310163189	8.95204814250068	9.38380785398619	9.97346337601393	9.13263194359468	9.93016648829917	9.34059910513791	9.43233631050225	8.98520053319108	9.17248910822421	9.25255403304013	9.36491280457909	10.0002831721176	9.90331627872761	9.16156302493732	9.32046689672154	9.55454262601517	8.68400005858047	10.0414104280996	9.5169791079856	10.0222041804932
MRPL46	8.73985153	8.384446278	8.528343064	8.789327437	9.259470467	8.735823005	8.978838895	8.760460146	9.68295554	8.720095941	8.965771895	8.645546517	9.55267576	9.280143368	9.189517529	9.024983259	8.58571515	8.627280706	9.124171318	9.297147877	7.817580026	9.266554834	9.093019213	9.367849316	8.651520784	9.063280135	8.289207497	8.921210638	9.110186297	9.168192625	8.489432833	9.491958674	9.353028039	9.783529509	8.910217601	9.02714631	9.133807312	9.065987683	8.726472909	9.102202591	8.935144214	8.923159186	8.346423383	8.930434949	9.006123609	8.801800776	8.974242033	8.996726771	9.547442845
MTERFD1	9.038176146	9.042087682	9.035407626	9.197786785	8.989806222	9.241372023	9.891998381	9.230624672	9.182449629	9.110439195	9.106897762	8.628519643	8.952604361	10.08597167	9.084728401	9.24869946	9.099450327	9.052320514	9.053861349	9.311192439	9.096376829	8.977778331	8.992811596	9.441914587	9.49862723	10.13143823	8.782013872	8.858582403	9.032846391	9.603064363	9.188239512	9.209529618	8.965553366	9.632664688	9.06592907	9.089836215	9.582533928	9.18298595	8.711626922	9.214187773	9.274083903	9.637686369	9.071161093	9.180009265	8.871622555	8.938767016	9.885044039	9.394277316	9.91994496
RBFA	7.04193673673955	7.05851609359152	7.21473797343291	7.06732558291143	7.92709326363155	7.48987086633692	8.12354294376086	7.09568649550241	7.86470133039183	7.19920201614808	7.46193416951722	7.74363843812361	7.86392075769551	7.70165715898416	7.6140794710701	8.13284543050768	7.00729355363721	7.26602742174018	7.52714419061402	7.31427729973942	7.02191436418095	7.74769406035422	7.41761492773056	7.31942044109561	7.41878192650128	7.98136797489506	7.25787914394113	7.52395186509644	7.6918473271254	7.5114414621831	7.17674473886307	7.27655337147322	7.76110175018165	7.87411550805734	7.58071389990948	7.66519887705182	7.28375226906557	7.81755040564259	6.97617690267187	7.35748182646288	7.73097526079384	7.38299470692989	7.3365114185032	7.05156645693504	7.26422730703557	7.52343285221018	7.25779826861199	7.2007280973115	7.37198190868468
MRPS28	9.602513617	9.341927632	8.98154163	9.761028993	9.724304009	9.83700612	10.08376487	9.483059917	10.27285403	9.762520146	9.642493445	9.111420354	10.20342561	10.58110197	9.701565376	10.12344183	9.72009102	9.72439734	9.395261063	9.859386741	8.814034488	9.694298445	9.539398215	9.729535797	9.568063057	9.903913302	9.537604172	9.692884716	9.453661957	9.371944507	9.796176804	9.983483443	9.597934093	10.12307913	9.75450843	9.535217292	10.10196144	9.674498043	8.516658829	9.496034096	9.830599745	9.513025818	9.327453829	8.948380988	9.550061349	9.54646132	9.649943727	9.377582428	9.656283418
MRM1	7.302083	7.381154281	7.264517878	7.543047669	7.364203947	7.390574219	7.579026691	7.431951432	7.484451813	7.123283418	7.504298244	7.348352104	7.421867359	7.419652943	7.638174016	7.663304527	7.430249129	7.275833707	7.016494142	7.524992731	7.513149609	7.067456353	7.520475293	7.468655654	7.526253499	7.487324126	7.202442155	7.418683208	7.313410264	7.648350191	7.037089644	7.413322999	7.227333605	7.382329726	7.177488447	7.307339062	7.358129226	7.193366711	7.355625191	7.394066105	7.602089104	7.876071051	7.125882585	7.281045106	7.342053696	7.346201503	7.42937725	7.248323117	7.513129907
MGAT4B	10.4066122070988	9.43073196006632	9.97365169297627	10.3365171533233	10.1333290978742	9.86139370873087	10.1359593044663	9.75771011111585	10.3964459957148	9.32265651573998	10.5274320855528	10.4761394842813	10.2677130253673	10.0176556384325	9.892608477203	10.3823579437952	9.8866652786816	9.73707432479035	10.2309437029881	10.402276753481	10.7548451459179	10.516943146315	10.6566484859608	10.4668971402511	10.5809548520709	10.5793699702865	9.70508412230022	10.1502951623139	10.0569584615573	10.8522327098007	10.4328945762571	10.349055341638	10.646762689354	10.2287375410583	10.2063329614549	10.1009259444304	10.6930811760027	10.0477404858477	11.0236968496006	10.8496698127547	9.89972810772226	10.222876450234	9.5247385808002	10.8833130533049	10.4872796866484	10.0314709814357	10.6037347557337	11.0430770807561	10.2809668793819
MRPL20	9.14820381576781	8.98903790444104	8.60036071315918	9.05145134011707	9.18156431708131	9.12435155229009	9.27427066934468	8.91933523822784	9.52514102254331	8.8938173950672	8.83451048487154	9.39494998394576	9.66884264721329	9.49559750934639	9.47508906725106	9.52231392564596	9.02803034942573	9.05339730737245	9.07488684688634	9.35097597529489	8.78649097571387	9.52748081270097	9.28783368548036	9.40802958104522	9.28975587316473	9.50590468456857	8.79071883911142	9.2982076841647	9.02188248950299	9.34359928699636	8.72625667142365	8.64973251105238	8.97295403371808	9.64252552991117	8.82931455393211	9.15849164176982	9.35499256817782	9.03890205531184	8.95681873339183	9.4824756197592	9.39760341857003	8.88691216429478	9.02132877705154	8.93975375462171	8.73635376318273	9.35292072165273	9.40247996236735	9.82283556768784	9.3433219448668
SLC25A31	3.805919338	3.847926943	3.864436869	3.791885544	3.855898045	3.853683466	3.824580654	3.706578028	3.823497644	3.887277081	3.74591390300001	3.86957289	3.815739633	3.795555352	3.872109487	3.875233547	4.023984528	3.883476232	3.741887081	3.93284347	4.011274402	3.895832401	3.863854272	3.911309557	3.781151186	3.981225994	3.733545971	3.804257794	3.866421371	3.828338883	3.96400372	3.801628548	3.826036325	3.860212263	3.849376247	3.85148294	3.783057056	3.88405815	3.805374906	3.817565546	3.72990600600001	3.869791938	3.94187133	3.863788115	3.808714869	3.765862666	3.768707323	3.819307547	3.800732815
TARS2	8.973157683	8.277832608	8.737364565	8.8547362	8.531453914	8.427914319	8.618797211	8.310327961	8.643852938	8.176285976	8.487789562	8.38375564	8.410175929	8.522370171	8.753112974	8.796770481	9.564590532	8.370638569	8.27469702	8.224535357	8.47057716	8.276710367	8.537740374	8.586928209	8.507880579	8.379979071	8.559836331	8.454912849	8.545252535	8.960360134	8.010377823	8.93552299	8.674353948	8.528046397	8.319668452	8.552999053	8.662799923	8.486310299	8.250622482	8.410621868	8.468281824	8.686215918	8.401000162	8.423366083	8.535908029	8.494782469	8.377708721	8.769442147	8.533198222
SLIRP	10.51750518	10.69215868	10.38231582	11.22093555	11.08500047	11.32063391	10.89059873	10.84045302	11.55595467	11.05455191	10.85313726	10.97941927	11.6074574	11.17031857	11.05167583	11.30860551	11.11516472	11.03468755	10.88866213	11.30267012	9.624093494	11.62093041	10.94743147	10.85372892	10.70219533	11.20494955	10.03064799	11.31044862	11.02905836	10.62901466	10.88291341	11.20123633	10.97132129	11.60314143	10.79589984	10.96334173	11.3589129	11.03367865	10.43930612	10.57643036	11.26455685	11.14979194	10.84897613	10.25550647	11.46377282	10.78096906	10.38363068	10.53708709	11.68321286
MRPS15	9.9626014115308	9.8839613424214	9.10941569977262	9.89761093089522	10.0840510725957	9.64608183204214	9.80167235796901	9.60323834560316	10.1317604971372	9.8613277732433	9.64540508459483	9.33293200011352	10.1832551609898	9.9916158060653	10.0901680723999	9.83699799135589	9.39655239839776	9.95163925581701	9.76880202042583	9.98643824921635	9.51836794717803	10.0635275031356	9.84943194355868	9.83756971789388	9.77725070560805	10.1532248175456	9.3795071554234	9.71646226351649	9.93614427148395	10.0567202586356	9.42547744357304	9.49352301895864	9.84089220393722	10.3435256957724	9.76553291402436	10.080525433534	10.0891480547647	9.79584772469983	10.3607365838209	10.0957894833004	9.81832803620563	9.94574014126817	9.63656087130143	9.91698843579483	10.0100301560229	10.7360238148078	9.82864821462483	10.3817732887624	9.90636642847413
DENR	9.71811342395609	9.36961551978356	9.21991866639663	10.1181248148457	9.46987101002984	9.32531681205526	9.50690552065798	9.82826398741707	9.54865062760349	9.29719575643105	9.63592124410247	8.97707096085619	9.53079136997552	10.1274976348962	9.74321122120187	9.57566430298472	9.22074202701636	9.34745375211125	9.38253633913609	9.95064402479208	9.10285952511306	10.0957130203743	9.36959622042489	9.53894470555624	9.7103731698859	9.52240200828264	8.95484808713432	9.40866651009089	9.54470730057859	9.8519640283176	9.42921075650591	9.82470164248581	9.51245560894267	9.6997947606852	9.62950692237576	9.76278747248252	9.86719793870852	9.54220157462161	9.31381859480226	9.59638812648307	9.50324336266631	9.22158800441813	9.50367571286592	9.71711125005529	9.76769591935133	9.41866201707493	9.58472097347831	9.92330715459562	9.77110600217037
C11orf68	9.075825108	8.843958074	8.780628745	8.75812512	9.12175736	9.042471573	8.936842569	8.916530218	8.923934536	8.954610837	9.058461208	9.27815539	8.871568298	8.821533384	8.889611495	8.827185271	9.140704581	8.74301616	9.160904171	8.781634095	9.250270492	8.73758472	9.214870674	9.406745858	8.851802737	8.848347923	9.291885773	9.032874773	9.067099082	9.131601308	9.056901593	9.157641253	9.132434276	9.047999026	8.716812423	8.998830902	9.136395849	9.173074335	8.855540777	9.253119283	9.369120597	9.535272296	8.967345437	8.902250243	8.899071214	9.079116615	9.28942504	8.417738686	9.175012771
ERLIN2	9.96001350245852	8.05016600895047	8.22712053460414	9.02415606648905	9.00471833925651	7.49864935183107	8.94810796551008	8.57357943979976	8.89470684007014	8.46831559163516	8.85749352062187	8.92418539489683	8.62250908544397	8.02642818413017	8.74679497374493	9.20957233533592	8.65225856881509	8.34581333326988	7.947269653395	8.21158834527026	9.09199607117597	8.64605064180882	8.96705562157852	9.70001330210752	9.11922768959302	8.15890812017091	8.66918518594425	8.80512304282289	8.63833116926331	8.90303221972525	8.10511424625301	8.43286153405595	8.58779537585209	8.74846378236275	8.70005158173877	8.66823190522211	7.84320398747542	8.550843131753	8.60915806298195	8.34279741876714	8.96425941193989	8.8999393060934	8.30775508574472	8.76661779675153	8.00639293322094	8.78134749702113	9.04458873178801	8.46936573586277	8.89051443489204
UBA52	13.02048541	13.27322875	12.66908382	13.08457311	13.07184479	12.99172986	13.05025468	13.11233309	13.13165407	13.30847113	13.10451908	12.83247764	13.19314849	13.1248652	13.25229514	13.08780632	13.01288423	12.99398218	12.99157686	13.22086259	12.78782283	12.97238529	13.19263629	13.18650153	13.00360443	12.95558905	12.88959279	13.08343648	13.04557581	13.12671389	12.90890494	13.05196245	13.00768211	13.13360086	12.87396506	13.11946933	13.16117029	12.89764009	13.15591746	13.31434537	13.08556447	13.10397752	13.15736681	13.13652937	13.1567271	13.20422244	13.19091017	13.09965088	13.05873493
MRPL41	8.52901002704162	8.71862207920684	8.24051046900628	9.07863769058979	8.78020234151944	8.48763851359383	8.58731757575156	8.00755530709809	8.93393011441118	8.53459851532133	8.50927038867654	8.98483240731786	8.94392715232375	8.61052303858641	8.78215627582677	8.69143327761679	8.5125057960174	8.58573880702997	8.72383124096837	8.98388717075257	9.01310465309907	8.44576621348844	8.69806560939212	8.39175580392582	8.41844113279613	8.56636702630633	8.42380595884158	8.51807129581999	8.37047416711614	8.65432419198105	8.26347861209039	8.70637606821659	9.05490209645633	9.33226173444604	8.40882967474678	9.19220661282522	8.47706843748557	8.56018682007629	9.0661745570668	8.93084095109543	8.91839754759889	9.14185550432492	8.32334142054401	8.68765428131119	8.74949219529626	9.07280290541544	8.44185811273487	8.99436301030816	8.93162778368012
MRPL17	9.683764988	9.803915159	9.412231855	9.931681223	10.03268598	9.785786471	9.811881404	9.733185521	10.3598985	10.13062693	9.861119256	9.575705552	10.18250869	9.987635777	10.14323718	10.25321065	9.964459053	10.06175014	9.837641818	10.22053637	9.401459228	9.874570987	9.941900855	9.766329791	9.437584855	10.23380078	9.411253254	9.793755665	9.811887851	10.44988445	9.652435233	10.02430973	9.777183126	10.45861376	9.802356418	10.05445722	10.06001212	10.06644797	9.948498942	10.06018559	10.44042029	9.98278861900001	9.451731114	9.535360716	10.16059497	9.815337592	9.876371143	10.07007802	10.09868026
MRPL37	9.878680851	9.784202511	8.968320838	10.08381183	10.04784426	9.198108346	9.99883237699999	9.225379023	10.08289264	9.282899558	10.11584642	9.611335439	10.10492119	9.906875813	10.09821357	10.07229269	8.876601334	9.79844175	9.495707418	9.949725038	9.79733169	10.08532777	9.67173767	9.985440965	10.2506298	9.813344106	9.179803625	9.919554548	9.891051894	10.37357161	9.283643711	9.009092892	10.04145326	10.13990167	9.65321586	9.881273004	10.21256303	9.781519195	9.701027891	10.21467876	9.856655728	9.381683105	9.571831786	10.28318561	10.00384852	9.83181785	9.958168261	10.37236316	9.77077401
MRPS21	10.93229075	8.966154144	10.35783835	8.041706408	10.44488928	9.221006753	9.748276673	9.988501859	7.459227039	9.290642728	9.260473567	9.475565907	10.06403879	8.319615354	8.275585734	9.919582817	11.63589628	9.758327499	9.755870627	10.0569542	7.946001227	9.42948462	10.35412426	9.935806746	10.21868379	10.27347494	10.44666471	9.806552805	9.720761395	8.052050886	8.459133712	9.856583563	9.568952912	10.08124823	10.16175748	7.735810963	9.632899583	10.56625822	10.27872728	7.686791653	9.895115133	9.616912764	9.62441789	9.518415426	9.670113751	9.451107454	10.3643544	9.27665143	10.47932668
MRPL51	11.03258346	10.81221316	10.53926088	11.18316423	10.89941963	10.8979519	11.10515526	11.26570067	11.05713176	10.82930444	10.88869123	10.99184025	11.25855183	11.25708564	11.620118	11.29551226	11.12001857	10.86725411	11.02413077	11.05370517	10.55590469	11.4317789	10.83577183	11.08434836	10.92712967	11.01790575	10.89043104	11.08509099	10.95071115	11.20355205	10.71438813	11.05920204	10.76778384	11.21355941	10.9661153	11.1652931	10.97023305	10.75072552	11.16763106	11.01287178	11.25341143	10.9773897	11.23719002	10.77180762	10.95588644	10.59993217	11.21748333	11.1766533	10.94392061
TRUB2	9.119586419	8.752649768	8.41714345	9.001441889	8.755408023	8.996798113	8.970125914	8.389292965	9.016893559	8.706520681	8.752304264	8.616494852	8.676477232	9.088660994	8.937873242	8.919293143	8.51885683	8.875519009	8.884321353	8.638509246	8.439136135	8.846147956	8.766627948	8.951120116	8.697471201	8.642894833	8.596328011	8.386530326	8.781804472	8.970345223	8.073257673	8.776823539	8.806187499	8.902829139	8.324953514	9.104228481	8.945115345	8.601774219	8.425671304	8.642858987	8.84871063	8.708348654	8.229443935	8.55863751	8.568307023	8.831167016	8.834271113	8.841107984	9.084022437
MRPL1	9.627449052	8.88516753	8.69828452	9.155880308	9.744141155	9.409231817	9.909883796	9.277025539	10.29728907	9.506983186	9.71261803	9.219994735	10.13626926	9.895917555	9.942212837	9.819327171	9.634640072	9.657445161	9.472617312	9.181531077	8.925602743	9.758121393	9.719462379	9.413392167	9.50111369	10.11321549	8.968758477	9.483909807	9.926519493	9.823118519	9.242256912	9.172713524	9.295178165	10.14495568	9.596851412	9.593201909	9.4739148	9.380053763	8.963335566	9.40488677	9.846172148	9.19310271	9.223099426	8.975988773	9.557864364	9.356173254	9.908043422	9.83097922	9.747384845
MRPS23	9.460127858	9.935824682	9.720531985	9.811253298	10.13837271	9.813675652	9.883608996	9.646567366	10.53450385	9.750751263	9.800804781	9.143637928	10.12040778	10.5721147	10.42794428	9.983531518	10.4892496	9.854783861	9.81024983	10.6028298	9.540880484	10.42347888	10.00787625	9.955890606	10.13249451	10.00751775	9.169397459	9.951939504	9.715198924	10.22621487	9.747848589	10.18236662	9.99546810500001	10.49182415	9.658958352	9.973165629	10.01886925	9.90496532	10.05046093	10.57031042	10.10994813	10.13284991	9.715554292	9.574511188	10.03011893	9.608398459	10.11839516	10.29360151	10.29391491
NOA1	9.546867818	9.556350015	9.035441065	9.978241125	10.37758179	9.195762663	10.36415474	9.462299036	10.28979813	9.891637464	9.900708849	9.483439414	10.60252874	9.957828215	10.32256089	10.21351117	10.07692595	10.01610935	9.730535841	9.368996767	9.430133929	10.08427148	10.22318783	9.748065922	9.97015250499999	9.481314368	9.497875233	10.03465393	10.025505	10.27672962	9.388446926	9.710502691	10.01550286	9.887495297	9.724412162	10.17286522	10.12082916	9.784022916	10.46641351	9.98673472100001	9.584892759	9.895991461	9.75660475	9.603464805	10.41194152	10.19518409	10.14451128	9.886599297	9.86605213
TIMM21	8.25920542477105	8.06443342960733	8.77681265964896	7.8174524939488	9.61980055089092	8.75268444662924	9.54619542198993	8.25030522838773	9.46580219946448	8.42681056432153	8.69564748689706	9.24148156035105	9.78548132328791	8.99454168492925	8.90381460737289	9.27088254674054	8.82185706399992	8.68138870434601	9.04104249592236	8.87482993155636	8.03584036739039	9.03733793499255	9.17799551633397	8.72061725476948	8.97374992152263	9.47955195448253	8.49961680657294	8.4055986763393	9.01198701777058	8.62168635697846	8.58398862371354	8.64021856163592	9.28060192425375	9.73165831201806	9.03250709264675	9.1449305769622	9.02087785204288	8.81605294911657	8.26823743772355	8.61299731547818	9.32182516447517	8.45421874135592	9.11039968134677	8.38823830754024	8.50056166409894	8.52266976138506	8.41538980278122	8.45379629563544	8.95860275527316
TRMT10C	9.803546631	9.537918964	9.332946841	9.856407848	10.00381973	9.717437896	9.848263682	9.124354809	10.03475135	9.572150215	9.50327384	9.281120307	10.11198071	10.10423726	9.992280061	10.13583932	9.724381417	9.799186556	9.393480406	9.546958598	9.145994719	9.655393521	9.861103221	10.0850116	9.552618743	10.17793072	9.281595461	9.456338868	9.710434945	9.947256978	9.292515651	10.00732113	9.529230977	10.11947104	9.44866555	9.807770951	9.678893225	9.629498588	8.89418207	9.285025745	9.252274036	9.58526666	9.412436563	9.400624895	10.00235482	8.582762169	9.901962719	9.865825087	10.29258627
MRPL47	10.000492724493	9.67808760461089	9.4835360007006	10.2650564844589	9.47361334163208	9.85258488343559	9.8418128321386	9.62679332030404	9.9862799707961	9.92388826945081	9.73832160734933	9.86571814663037	10.2555369489611	10.0625846059224	9.94594108878346	9.77616290965461	9.72670262870681	9.82266021819083	9.85506754189406	10.2170415033823	9.21969067727052	9.86213992720509	9.7021688087148	9.88714591651634	9.80010882472924	10.395332175693	9.42488563668523	9.80442870694137	9.48662459877005	10.0149654750274	9.66644619351662	10.0365379877526	9.80981343490416	10.2696204574784	9.66524002032586	9.64254373048788	9.55794088062971	9.58859205069028	9.30413445963044	9.57561015297581	10.088396584238	9.73058659757019	9.51920021548123	9.61240388481248	9.9276379533208	9.48502240025537	9.81736754845777	9.8832811727896	10.0856770953263
C6orf203	8.407007915	8.092341729	7.68773425	7.978086874	9.1339511	8.306824189	8.667971383	7.35978935	8.706198133	7.641159115	8.166909977	8.855727598	8.928672422	8.590186437	8.55315562	9.232707718	7.794333899	8.451721112	7.890755337	8.259843611	7.605990561	8.039420179	8.391859405	8.674170625	8.666334016	8.3051708	7.447881131	8.392089227	7.953494394	8.850293069	8.29727699	8.206681398	8.53011414	8.570247048	7.989095505	8.649997712	8.443027141	8.115345036	7.765396841	7.996452987	7.975571655	7.943791012	8.414953364	8.212718366	8.222695578	8.218297105	8.122216023	8.10778255	8.566830448
ATAD3B	8.51781116537179	8.25845803668132	8.18898938287455	8.70900977032891	8.45240588717895	8.41023561858602	8.38860608305045	8.46240741755031	8.37687405765176	8.1297364440773	8.23694972042746	8.58234043726153	8.45248834335752	8.70561353132835	8.74276361025365	8.70245099902912	7.99783353439407	8.01364892083691	8.49331989616335	8.58419369704289	8.43621731302595	8.23879327871006	8.29917228753838	8.51785629647486	8.62009251253919	8.79944692545953	8.23669736980003	8.42730116190701	8.35081336810776	8.4347848207947	8.26837315159119	8.20817785739691	8.24119069011407	8.63852693824956	8.43518557377445	8.1719540556438	8.65440207929581	8.34993414753274	8.48137897004226	8.36501453726332	8.68269710600597	8.69972807953888	8.51764333506377	8.22220845931528	8.14361658454915	8.27490893242004	8.45186121841419	8.70446156937216	8.40264189405671
MOV10	8.11449038119143	7.82555875094457	7.31108695168242	8.04959383274326	8.09917926776715	7.67053952029257	7.83280283690099	7.68418884250504	8.23277822254392	7.51898118193053	8.16665048110922	8.27037524563066	8.07275052294038	7.85436908216437	7.90036865842053	8.34489636710888	7.80340930477914	7.75016691706246	7.87878639481147	7.90173832405356	8.19428112700329	7.96593739952617	8.00904849441943	7.99799789270289	8.15817902455622	8.63623685712995	7.67917997590053	8.17171776629684	8.37351580649038	8.17673332156719	7.64930358584165	7.45974902447371	8.02635160692125	8.16939841516963	7.93535143862168	7.97724454941596	8.16242364825597	8.30913329664224	7.96386836628432	8.23473159780607	8.53080704201345	7.64029832638828	7.35373638706853	7.83990724994321	8.06984099521529	7.95158636730389	8.13782816712115	7.92142653011373	8.2090134260907
MRPS25	8.54768658222019	8.57669423439111	8.52094669644601	8.60800254995136	8.71585574679223	8.23559259415811	9.07284854990039	8.22842812773459	8.92316380207704	8.35520614342864	8.60971435659934	8.7419137977972	8.79858519203966	8.90902876566792	8.57947483083472	8.95483804002109	8.01954372613741	8.77613632510288	8.52862170281508	8.76211383908422	8.241090233356	8.57598205630648	8.85522377012611	8.69678839817291	8.93260794576379	8.78482477232879	8.20849991284138	8.78962943059982	8.5495870680169	8.73057019253197	8.44899518840115	8.68192967770255	8.40859573911348	8.8989439016824	8.58238586391986	8.86126567846225	8.79820450660649	8.39228434013545	8.61763535358095	8.49491263875181	8.40295333457611	9.16684518653314	8.46807753540875	8.61193396385937	8.75340672707198	8.29649799736531	8.15529038084456	8.61120004940179	8.80635786881527
ACAD9	9.72696753	9.008562177	9.02965057	9.597686956	9.274558033	9.328115246	9.263486233	9.172090683	9.536283674	8.937081839	9.50164062	9.159855975	8.860730436	9.493264766	9.105181768	9.146093894	8.744806234	9.173825231	9.221252705	9.301647736	8.908994262	9.242556167	9.372663645	9.437748327	9.202176403	9.536825723	9.090911487	9.353549372	9.321024106	9.18517455	9.03648513	9.691700785	9.203118741	9.443762608	9.220516694	9.211608751	9.245734656	9.238933203	8.914123783	9.385902884	9.268893627	9.609134196	9.222726502	9.241217045	9.343037123	8.676738184	9.236987045	9.118472855	9.281628259
MRPL27	9.895933075	10.57830411	10.03794386	10.6628578	10.2280185	10.4344394	10.55628715	10.23015087	10.99952189	10.36530226	10.17314332	10.66393683	10.98634207	10.54808782	10.91940023	10.91768198	11.0890199	10.43295333	10.70064041	10.738733	9.654957055	10.40551575	10.62276062	10.34733265	9.800753811	10.59259772	10.03986483	10.87801816	10.27301531	10.43370329	10.18938286	10.16220363	10.84982343	10.97791837	10.32988364	10.77099684	10.37093324	10.60950719	10.56729004	10.64674395	10.78954584	10.54519689	10.23468367	9.993866692	10.43868028	10.66474714	10.31329121	10.36863548	10.69572742
MRPL43	8.23874113179252	8.88385110928942	7.79623416638238	8.33212259014319	8.96686149411635	8.16744226327225	9.01088808610778	8.7923875544963	9.07816103201264	9.11534894992906	8.73339100155843	8.7652620875178	8.93765307187502	8.92730734895886	8.92544280159772	9.05033806923982	9.07072664406008	8.73417356060021	8.87284536254793	8.53481930850778	8.51017063974447	8.70771870708272	8.91601776796857	8.80845865728862	8.41582985482742	8.61253383169199	8.32025542229482	8.45214420725191	8.66476446517961	8.96118361989928	8.4195922078909	8.99937951420932	8.97823095267195	9.17698083654848	8.53295770835208	8.77141775509001	9.08564702836168	8.8333822311143	8.89155359912009	8.91854900069395	8.89489579896388	8.85423697629469	8.60052829103416	7.86981943204615	8.77555314070865	8.66571276237181	8.48934053353849	8.99722831395909	8.39194119440165
MRPS5	8.34191018887965	7.93448712842233	8.39136769213666	8.11354631388593	8.51370915297242	8.20790626743714	8.53495704743067	8.80023742146228	8.47400993334184	8.18692791551704	8.54518433254566	8.51319224066255	8.52407755934365	8.43639488337891	8.42952272198925	8.62445770295782	8.44549509460272	8.31414100965128	8.22844396685637	8.38060929251021	7.9386566317036	8.49936856917398	8.19585603616118	8.29837556154984	8.47973662220272	8.90284638837349	8.06501983492413	8.1790850741079	8.459096814076	8.43771551349475	8.11862547171979	8.35822964692086	8.52772125517552	8.65454679424808	8.47650505672591	8.23644780585038	8.41709451415129	8.32300574878109	8.58277878590093	8.59667422246291	8.69752745176304	8.45863035694669	7.962571649016	8.6178367483416	8.47095328992809	8.5281740776145	8.34939046319053	8.44964304225142	8.52026625112331
MRPL10	9.254216304	9.249318263	9.041498158	9.510096232	10.05048576	9.569449278	9.803683835	9.117654075	9.833704137	9.282997906	9.695578487	9.285010274	9.604401116	9.693284441	9.788288666	10.06704393	9.936676181	9.536779055	9.480178674	9.806823552	9.27420783	9.756171532	9.909622757	9.553517795	9.296291108	9.280745435	9.560039055	9.518202691	9.657648644	9.887512175	9.457873243	9.496387869	9.650098378	9.708551442	9.424849756	10.17734597	9.98551943999999	9.498215162	10.04714099	10.21610263	9.60316068	9.897186711	9.093950032	9.814403129	9.634291006	9.607239183	9.931971596	9.642782791	10.12084606
PYCR2	8.86685554026476	9.52469889451678	9.49784991217251	9.37863910388544	9.22440624859557	9.19613300224812	9.24202883968333	9.0220336883755	9.43672069330601	8.9970148981335	9.25995062822718	8.72848737004051	9.23211555100315	9.0334744081732	8.88266780137135	9.17641165856454	9.07736231513691	9.55167025152385	8.8208031082401	9.22049918058557	9.22399263655604	8.97471386621896	9.13278388606063	9.56403931267981	9.14913134469877	9.52764082736858	9.02281437103007	9.20647614447702	9.22005601746039	9.35554300371911	8.87334291770067	9.31547933633054	9.27717074091116	9.4016234468864	8.94356077243216	9.2198965276388	9.14611452791029	9.45579776274854	8.97591182939205	9.23076668363555	9.03877532996988	9.48544630261186	9.36395788317999	9.25215843656407	9.21354553851723	9.21670003529306	9.38098530941328	9.41580323595048	9.31772204459946
MRPS6	9.569782816	9.712895216	10.03144646	10.17224666	10.71826483	9.590024601	9.833450179	9.438295969	10.0152015	10.03694641	9.962774959	9.789171377	9.876442645	10.25702529	10.06004799	9.949331261	9.631670868	9.68834961	9.705810692	9.93469727	9.651254256	9.253472164	9.998944438	10.09504315	9.938030754	10.50719473	9.642812167	9.823481894	9.514633387	10.58434867	9.97891515699999	9.896059042	9.854545655	10.11178568	9.830883846	9.753762086	9.662674324	9.867167136	9.806455838	9.823462166	10.22089049	10.12783918	9.572747427	10.08144849	9.913321553	9.669612073	10.2460865	10.03827697	10.27801263
MRRF	8.521684967	8.131844923	8.035969688	8.486173565	8.714069147	8.350441001	8.51212169	7.811181652	8.600209871	8.604931501	7.841551519	8.595949067	8.788767845	8.346259331	8.472993033	8.611913824	8.289697337	8.22989316	7.976836011	8.560071818	8.003137715	8.116204667	8.335766468	8.197174373	8.492451526	8.203221167	7.841405197	8.614101203	8.165233915	8.596147397	8.129505333	8.09509188	8.194681493	8.862692858	8.079616785	8.707185422	8.514279176	7.875717332	8.196842633	8.462159191	8.310171496	8.532770402	8.068714331	8.017561275	8.209967493	8.356508212	7.778172375	8.240069435	8.693546511
MRPS26	8.85004522144202	8.66076196903175	8.26422809100209	8.10157337060671	8.65726664560373	8.22382937611631	8.84195909249232	9.34827811016541	9.38284683977331	8.9324317797948	8.63168865897435	8.63680025657535	8.60350157262439	9.50657580101173	8.88126427100361	8.99253046115808	8.84334129249178	8.69476972867863	8.89696076302976	9.00538219965686	8.56475930458432	9.35931186992006	8.84009759452486	9.70801756095214	9.53864350855807	8.94545885720419	7.88991438606683	8.440419027365	8.72465749443719	8.74779459858472	7.98473875672943	8.87796889062164	8.53952866043631	9.06520213097292	8.50383953520257	8.56038810383716	9.23192801648637	8.81358054167972	8.9276886492291	9.26651959304663	9.03712836340117	8.59391527649201	8.54498829018843	8.76992714042434	8.46792442397559	8.65200311691904	8.23569205723179	8.52678159442808	8.3994223981109
MRPL14	10.54275362	9.995168218	9.876322199	10.8208386	10.38788018	10.25730093	10.32136	9.863164702	10.98104921	10.33276496	10.18446114	9.797376361	10.34243705	10.45888352	10.53629656	10.46836987	10.1888771	10.15192489	10.37132274	10.43797956	9.506050661	10.60834056	10.17233675	10.36681045	10.17875382	10.28030021	9.909577154	10.14780215	10.12888187	10.24757302	10.04855443	10.1680348	10.28889184	10.54664471	9.852422908	10.33696037	10.30029046	10.02640068	9.130835704	10.31100792	10.39956573	10.16962718	10.21718633	9.738134497	10.22695148	9.950267061	10.58887987	10.29645655	10.32416955
MRPL32	11.00321724	10.59390073	10.49155041	10.57768543	10.51520802	10.58774126	10.66965492	10.73329813	10.74652243	10.8692658	10.74614427	10.30953897	10.85620903	10.75809807	11.03335464	10.74416617	10.58447698	10.43559801	10.7011552	10.90740172	10.09207812	11.06686264	10.44455204	10.50165368	10.61420114	10.75691505	10.06666011	10.42185309	10.52138493	10.9083364	10.47033566	11.02347065	10.52421365	10.9697281	10.41401051	10.71940067	10.88447836	10.40518702	10.42615684	10.38689018	10.83589247	10.28134506	10.40383106	10.30718094	10.63702723	11.0772759	10.75858983	10.2498847	10.63164611
PNPT1	10.20513073	9.210892967	9.740825122	9.397405508	10.05366875	10.05274679	9.595978676	9.898871431	9.994545752	9.419777829	9.975013844	9.62586179	9.744729101	10.26354579	9.783449591	9.893633335	9.61684311	9.745893466	9.916219024	10.09896225	9.380458097	10.40820422	9.403849039	9.840850181	9.981137509	10.4856486	8.943368411	9.532160969	9.637405798	10.11084605	9.754431411	9.754545256	9.561403744	9.893344112	9.685502892	9.866759264	10.15661338	10.09935998	10.17071993	10.32502107	10.41625402	9.518365743	9.232753343	10.20191669	10.27966898	9.869081171	9.782277384	10.00938469	10.2268612
MRPL21	10.16003081	9.556856849	9.332649345	9.407844503	10.22568687	9.987687183	10.00490048	9.744411224	10.5521942	10.00532892	10.1473322	9.794925558	10.64654817	10.38797727	10.52881867	10.16835161	10.18626122	10.00002743	10.09195761	10.57554525	9.724694987	10.07908253	10.05871992	10.34841506	10.12495868	10.24676587	9.358490214	9.873473929	9.931162142	9.841345376	9.837084565	10.34144871	10.28162566	10.36111196	9.846755945	10.21380911	10.76825958	9.574156517	9.768789646	10.03814632	9.910337705	10.09155119	9.67523455	9.376487359	10.20049193	9.652105864	9.511316775	9.372006486	10.33880355
MCU	9.158544651	9.956102459	9.025660861	9.61795132	9.088619437	8.825314582	9.706375595	9.594369141	9.657103808	9.418329628	8.93596621	10.04214631	9.350877727	9.508681662	9.446188702	9.812727103	8.923034021	9.277675385	9.025405817	8.775896098	8.801738528	9.442859318	9.02227591	9.008325175	9.102724005	8.612275694	9.508532444	9.544518651	9.279131639	8.9395221	9.150858402	9.622088796	9.460688175	9.702101042	9.321150645	9.432306595	9.417715716	9.485271539	8.941002456	8.986996897	9.170936147	9.061149276	9.274703394	9.249672748	8.96882927	9.257470954	8.501221454	8.81152549	8.667537828
RPUSD4	9.244628665	8.419782898	8.395632817	8.754123956	9.452118663	9.13537181	9.328963174	9.031885719	9.53050002	8.935890239	9.34096975	9.167594648	9.406596372	9.526311474	9.446539201	9.45220525	8.731798692	8.794316371	9.508004069	9.359587389	8.728856634	9.322056795	9.176272263	9.209042279	9.189523621	9.795592927	8.966140883	9.151569109	9.196592305	9.248789637	9.31307262	9.234223658	9.242097296	9.497869584	8.9243161	9.00728215	9.855936528	9.073392304	8.911684104	9.42127656	9.203701423	9.368629119	8.962796174	8.609815435	9.284678508	9.164100171	9.235738682	8.355420982	9.479978794
MRPL50	9.39284758249185	9.20774079523332	9.03250809392495	9.63415756231638	10.0583344405863	9.44754348201946	9.30825185467565	8.59518060546484	9.70845970542459	9.46101924210666	8.86290648629562	9.63794321667317	9.96232097256952	9.54236028286456	9.35943800081864	9.62682589982694	9.05502325136165	9.24861421226056	9.07328677450411	9.61198459805249	9.01930878016376	9.36531289972977	9.0738541373887	8.9173118375931	9.26647549580477	9.51080309957611	8.97615175033518	8.97509946267125	9.17912721604497	9.65801668002437	8.74991635421421	9.34540114864153	9.87372554950626	9.7271545890759	9.11261250531605	9.78423617736905	8.91291045266306	9.28658849408104	8.54030178953823	9.02016351260632	9.7270311695553	8.75423071339289	9.1082059483417	8.91678417968142	9.41661740717152	9.55549196782929	9.00944344198246	9.47446725259896	9.75301749452722
MRPL55	7.97891042765418	8.00645019602493	8.07789855625904	8.29271842831214	7.89341176130872	7.96454448192047	8.05287340336744	8.0005050461722	7.94497909548601	7.92282556027138	8.01897156469444	8.06484592884925	8.02556554491161	8.1639882378147	8.39489329743368	8.04223622073342	7.84227062682602	7.81732591333113	8.12215708895264	7.84450047179693	7.82225240243638	7.74789467771927	7.84262660085853	8.08653027381185	7.85852049379819	8.34779651359258	8.01100923404143	7.89526484150409	7.82870554185939	8.04190366038288	7.71055616074114	8.20558749658472	7.72116453417192	8.24479825325355	7.93396081004211	7.82180170081514	7.94417283206402	7.9699065567469	7.95561653936701	7.89827469662959	8.32367771180292	8.53679304943904	8.1722030951353	7.7781793594883	7.98270347497759	8.16728383388996	7.82096751884444	8.20724165573255	7.85979617892619
MRPL54	9.46517852	9.171780648	8.374970723	9.588097049	9.191625751	9.407625217	9.817911665	9.209919117	10.06729907	9.95753022	9.403483675	9.424671097	10.18992581	9.538054334	9.940154707	9.731579023	9.762428368	9.468743079	9.62004523	9.712541869	8.932214826	9.488930346	9.670989962	9.595793836	8.845936504	9.648487903	9.128542768	9.686476428	9.401978785	9.266974509	9.137851323	9.423823581	9.979897756	10.20078119	9.423735259	9.483342591	9.505711321	9.632639288	9.250427179	9.545668293	9.423249719	9.720650868	9.554133056	8.81079816	9.568181071	9.940134833	9.359315368	9.407427168	9.568995818
MMAB	8.06914091778764	8.05927972625768	7.67853650230168	8.75031664413744	7.78769758478514	7.60117954796758	7.92508084393184	7.93777951410422	8.3722774398289	7.60641787015438	7.90610737270306	7.74574625405821	8.26400603947799	8.02519046034151	7.99227779257355	8.24605521990737	7.66597675359485	7.96806874130577	8.29897379919227	8.08398127701613	7.81822407842269	8.23484690230674	8.08969155060415	8.14696130979879	8.1885622910854	7.72432481735246	7.55332290343793	7.75366236361237	7.91156431220954	7.9841769233956	7.81390937237012	7.93453903706659	7.90714786443343	8.17599704607733	7.76258195939027	8.49776380176763	8.15702753564405	7.86947040379445	7.75524926580885	8.00634990858215	7.60943806301325	7.74956620992674	7.87549711210824	8.04800442379965	7.92383897850645	8.20341478942189	7.9166443547297	7.85789878344348	8.088155423473
VARS2	9.109850454	8.731721258	8.423205818	8.299309342	9.200680804	8.650596119	8.686375267	9.099191254	9.040163481	8.303947036	8.713640259	8.675218784	8.461572664	8.661388857	8.320966395	8.623254302	8.478745335	8.567334116	8.95020862	8.681658262	8.372623403	8.12234885	8.459645718	8.970590081	8.618322171	9.053128462	8.606048407	8.491920277	8.580033725	9.004071028	8.563184261	8.737057312	9.370040227	9.00437461	8.174834918	8.754849092	8.595685955	8.668701349	8.282946226	9.028301133	8.897818626	8.73058361	8.497533946	8.97125386	8.863389945	8.245649189	8.808848285	8.868660425	8.682552922
MALSU1	9.64438606606762	9.38267186043488	9.09817195575054	9.49300198501752	9.30200032478505	9.27278682639221	9.27667270396429	9.72059068650535	9.45613606478416	9.20036446915548	10.0361856649351	8.77064518174768	9.44688718994393	9.91456246146182	10.0337124458887	9.40837848683766	9.42815632269378	9.09409348435192	9.73547428823881	10.3007581362555	9.34276784812715	9.68299548138519	9.34532720660546	9.91537005131484	9.5620320217416	9.62408652505555	9.10098075317291	9.35574488246929	9.28687662043573	9.86961356265926	9.39269803480601	9.31366159392578	9.55457737571959	9.61335585614101	9.08371348431073	9.52881061600173	9.61404057880882	9.43529849330769	10.1181591898516	9.50992618819762	9.47609467792508	9.81469074539168	8.99139700419975	9.57726724909119	9.35815253402044	9.84042263329948	9.62857875872584	9.65210715296928	9.37357463394308
MRPS9	9.499760892	8.458067967	8.905055106	9.087236507	9.512616974	8.838356698	9.269102462	9.426710964	9.543057558	8.896891127	9.359358521	8.717591259	9.53983425	9.446850363	9.464136337	9.366678752	8.780289609	9.393393305	9.002720379	9.150804416	8.454164124	9.706514747	9.540599743	8.899088817	9.411223731	9.672759932	8.60178966	9.058246365	9.048215165	9.518739334	8.800150475	9.163079719	8.650795677	9.624623854	9.199064904	9.002565418	9.315404589	8.898569906	9.351303995	9.720713511	9.125600051	9.09448447	8.769579021	10.16668544	9.153381419	8.587549134	9.271502294	8.883430356	9.515494324
CHCHD1	9.343125256	9.924488145	8.970073647	9.493847903	10.12766131	9.342221349	10.14973764	9.870035677	10.63923838	10.56464843	10.01543614	10.0898763	10.66895052	10.28088777	10.29627808	10.35896923	10.16192707	10.09012123	10.41356694	9.755567429	9.250401267	10.16233055	10.02499614	10.26376296	9.681723488	10.32966597	9.426223139	9.936124041	10.05538275	10.31144476	9.642033071	10.43781464	10.26588057	10.86017158	9.766863294	10.21433359	10.37194684	10.30269145	9.94225125	10.16457771	10.26456835	9.763450327	9.764229622	9.567036224	10.11418351	9.851630722	9.685377685	10.20495587	9.794766656
PARS2	8.257161841	8.179191293	8.123912851	8.099915893	8.379058392	7.889642775	7.935174838	7.523169568	8.03704493	7.134163689	8.005182678	7.42638268	7.717990306	7.857942275	7.982649278	7.799603425	7.51303224	7.895511014	7.723611659	7.91056462	8.378494792	7.75980479	8.501853998	8.232909039	8.143161357	7.685904859	7.517856109	7.785938719	8.214559226	8.084184054	7.692142429	7.628825921	7.88698995	8.095372202	7.799234445	8.077857987	8.228878252	7.75552699	7.918587238	8.178301664	7.570918685	8.352141866	7.511535215	8.416199124	8.208293682	7.658813448	8.196201492	7.901535842	8.283610863
PUSL1	7.772618196	7.718240115	7.353792504	7.930935601	7.872565353	7.682805795	7.7796012	7.776315021	8.112537617	7.499183848	7.669943747	8.067449518	8.005250794	7.886788387	7.835141325	8.386127913	7.31294785	7.70134353	7.489278117	7.424102453	7.706934901	8.124534343	7.994165435	8.119966586	7.91236913	8.460325798	7.495746751	7.680472118	7.689608698	7.776686289	7.142581459	7.437394058	7.626564875	8.239136184	7.721759906	7.406434762	7.660777386	7.967898872	7.817326564	7.991021224	8.172422934	7.997919832	7.615943851	7.808377354	7.453248216	7.815136742	8.065607411	8.470049767	7.81164789
CYCS	8.75236946754238	7.10878817811171	7.56622569274278	8.08343917518538	7.71115361917083	7.19433487010734	7.35952596737627	7.13315602964871	6.92989225228292	6.68736793882733	7.74145250858246	7.81340024900004	7.21227846298684	7.45526284342835	7.08813403987083	6.98891048509178	6.29831822339365	6.56886559206483	7.30387697053559	7.88049637337188	7.42113296535494	7.87446987643003	7.02239266456143	7.37326576355043	7.37946886446662	6.60599199280892	6.61809362737127	7.03933685232662	6.77139965291157	7.50473372351232	7.51033941341545	6.98300086571879	7.2343630093421	7.19733959648022	6.86074598941222	7.64524841295849	7.64873352733184	7.0690861213328	7.80509308465601	6.57771088906701	6.09787662956342	6.47699872233639	6.82354472054481	7.47873139820096	7.20837788996258	7.20344729395125	7.53198718130763	6.62271283658803	6.95807567648376
AARS2	8.4359457371805	8.07950185118438	8.18796521379962	8.5195903765303	8.06334598268333	8.18345867284856	8.04918582355969	8.23303489528839	8.12080839558624	7.83079644945843	8.03233817960615	8.11546107835457	8.19482462986449	8.18072993118694	8.07423417003035	8.39573100370224	7.97076787730157	8.00999086137555	8.07484837621536	7.95676379385991	7.62883179164021	7.81641496189257	7.96957970490409	7.96881228759559	8.19642666745334	8.32985151269612	8.15332212951313	8.00683079202866	8.13469722513925	8.03860126757194	7.90834472860967	8.17752333812015	7.822967008367	8.21677340022362	7.8333315841473	7.9936442890004	7.80349960277225	7.90374163522788	7.98048702032211	8.00639179022197	8.15261067047742	8.24302433927745	8.1991081711569	7.94204102176897	7.93169219664309	8.00453176983402	8.25527388435567	8.1534312583747	7.90507737309689
ASB17	5.234938445	5.355154839	5.402695667	5.180021639	5.44715389	5.285995069	5.216183842	4.925942439	5.275523179	5.247878537	5.130285561	5.444455114	5.219731987	5.300170746	5.13751005	5.107091254	5.244158288	5.320517586	5.102683946	5.544657582	5.742277365	5.277361106	5.542217927	5.56376899	5.291312501	5.372205629	5.077976036	5.151598977	5.487369977	5.251483296	5.437017392	5.299669208	5.503261204	5.332532211	5.456403331	5.291004153	5.33745151	5.186172345	5.271524632	5.213665213	5.318031006	5.619500574	5.550194757	5.320057906	5.263135668	5.227687464	5.479042869	5.339101893	5.30944724
TPM3	5.162520745	4.830219883	4.959197271	4.931670571	4.751243679	5.159245303	5.039389251	5.462938096	5.098748783	4.797812983	4.886442282	5.330189324	4.902195008	4.89029596	4.94924902	5.19700227	4.904494266	5.027901284	4.526955763	5.364152578	4.751451823	4.964097212	4.781847542	4.749289684	4.990288413	5.372128862	4.785305153	4.894573581	4.93793988	4.817884013	5.188794868	5.033505827	5.050349068	4.98368757	4.848820703	4.849863686	4.73346422	4.914604833	4.60627425	4.818053681	4.839769924	4.767600699	4.741977852	4.686445642	5.045951143	4.674507705	4.808119695	4.928769491	5.005645415
UFM1	9.151962767	7.551388939	8.528077324	7.913415152	8.227301659	8.344493733	7.013388378	8.747269218	6.77344214399999	8.255578884	8.00658933	7.94576695	7.289518788	7.569604939	7.232650644	7.163882612	7.521716755	6.894229485	6.603437166	8.198817274	7.098651361	6.940212892	6.591690954	7.853246416	6.84392133999999	8.156063455	8.373828001	7.756112823	7.552076292	7.149410864	7.932274028	7.634364153	7.210521944	7.421500833	7.263801081	7.676361931	7.373542029	7.807477976	6.975727619	7.022528447	7.246138822	6.433107413	7.407893177	7.820540948	7.953553207	6.628630214	7.868027375	7.575088537	7.178105468
[truncated: 189 more columns]
