# Supplementary material for: Expression Profiling of Mitochondrial Voltage-Dependent Anion Channel-1 Associated Genes Predicts Recurrence-Free Survival in Human Carcinomas
Source: PLoS One. 2014 Oct 15;9(10):e110094. doi: 10.1371/journal.pone.0110094 (PMC4198298; doi:10.1371/journal.pone.0110094)
Supplement: Data S1 — The preprocessed training and validation datasets. (ZIP) [file pone.0110094.s009.zip › colon_testing.txt]

	GSM971957	GSM971958	GSM971959	GSM971960	GSM971961	GSM971962	GSM971963	GSM971964	GSM971965	GSM971966	GSM971967	GSM971968	GSM971969	GSM971970	GSM971971	GSM971972	GSM971973	GSM971974	GSM971975	GSM971976	GSM971977	GSM971978	GSM971979	GSM971980	GSM971981	GSM971982	GSM971983	GSM971984	GSM971985	GSM971986	GSM971987	GSM971988	GSM971989	GSM971990	GSM971991	GSM971992	GSM971993	GSM971994	GSM971995	GSM971996	GSM971997	GSM971998	GSM971999	GSM972000	GSM972001	GSM972002	GSM972003	GSM972004	GSM972005
MAPK1	7.32785680501067	7.61399705426993	8.04515750616332	7.64918483167686	7.70965777595371	7.73611487891582	7.77943058500982	7.25861056711323	7.64593299172232	7.80516184924374	8.28668169055323	7.7084612063739	7.93628664682688	8.12637291145117	8.14636364302573	8.13101660851169	8.18473004845808	7.47705433689765	7.3946203657377	7.83781235049776	7.83239101087866	7.97775069217579	7.79547033557446	7.68900598290113	7.54089103909587	8.06968055765997	7.98191852141117	7.94441623941004	8.02033951284045	7.14294753738842	8.01919166471008	7.15041650286579	7.88144980708138	7.7276123099075	7.55876453787898	7.646275642352	8.04970382606581	8.45783670183042	7.31480129337624	7.46890795902062	7.44384871630056	7.76005312981113	7.66527107624103	7.36287254650697	7.75955011954506	8.1944144655278	7.13790124798123	7.28937428892938	7.22253322017488
BCL2L11	6.41366216955325	6.57211089721441	6.43947804716208	6.17105328137655	6.75428270270139	6.20793182242605	6.87143151810335	6.61994480806497	6.50962902022363	6.94193160169548	6.28342330696018	7.14009659361655	6.2769879315239	6.39691727859888	6.27401058343389	6.46013011880018	6.78501108825844	6.63062588889175	6.32296312817914	5.65752500620508	6.11685240137069	6.91944964624652	6.54255802308751	6.67838175876047	7.03411414407372	6.61468172524896	6.66607934995277	6.48769532384268	6.42340983973307	6.61368113256372	6.8954060197472	6.36487890493518	6.3106305282221	6.61383916339888	6.58385879808768	5.81653338394995	6.48933577528471	6.64264689830964	6.61911464555147	6.85833377324021	7.28539962355484	6.71377110390611	6.57651143637125	6.45566721609923	6.26151407409824	6.1965244104184	6.10205137635831	6.28042974509855	6.95318724996288
ASB14	3.70063617768252	3.5588805051653	3.85330492102661	3.60217166812465	3.66465114031019	3.5959992968081	3.72680641888764	3.58854142586292	3.73272077015315	3.59635300359148	3.9682817076452	3.69064926681281	3.78618103802547	3.7082879233532	3.6491269532418	3.91899164104165	3.91326167059171	3.63565438069331	3.93891882409251	3.7697593832518	3.45568633563936	3.82224958394673	3.79670074063431	3.76729701434201	3.80319868431729	3.37905871389251	3.61834059925307	3.58258986595761	4.00499564669683	4.20203986570063	3.47722443827965	3.88018167816973	3.93276906427874	3.77196880050157	4.15280390131361	3.6551459121867	3.73381853753815	3.7031038299937	3.68694960774773	3.85496907907937	3.60070628336403	3.55183059003487	3.47400684033608	3.85856429507098	3.84090598920551	3.80065780534041	4.07427432486618	3.83288042228223	3.83892241560339
C9orf163	5.940461032	5.568401843	5.787830634	5.491199183	5.277174877	5.525555678	5.406543496	5.587856817	5.803478127	5.48314337	5.3706985	5.250924935	6.057707755	6.037423422	5.573667205	5.987611054	5.946883391	6.03376377	5.887389296	5.68658315	5.517362829	5.781166655	5.777846797	5.528353628	5.501624277	5.56778736	5.785620529	6.049747531	5.868751853	6.289408012	5.443886015	5.960332229	5.685079549	5.527265354	6.030559442	5.804854965	5.727099834	5.744253239	5.884208811	5.633118575	5.989889178	5.855082704	5.807943109	6.187842648	5.819578753	5.686282374	6.104224279	5.968327906	5.833206141
PGAM5	5.59190258929885	5.41473759219175	6.02704698969199	6.21401961333737	4.63468627543254	5.34289303957655	5.28023676654543	5.28351184132846	5.56334856931874	5.19735922707144	5.15158500987624	4.69507012456524	6.16350394222926	6.81565578401984	5.80339456688716	6.13493612905138	5.56528227179191	5.31462493221945	6.17466176620533	5.18424789190613	5.2262121149051	6.33269931735567	5.53235096992401	4.85842530763094	5.45491769026547	5.45173937249489	5.54988040932147	6.5078842322019	5.45432129991115	5.10631756404337	4.45415316901344	4.94015225718911	5.17923310128516	5.87413221157662	5.1522660566037	5.46003928665602	6.33721602909706	5.91224665720341	4.75845125502519	4.96509950996558	5.42148555475906	5.02607806974153	5.32738969905997	5.04090010911139	5.23997848255594	5.96530056537493	5.78385758139342	5.15817569795809	5.13504546221683
DCD	3.710901994	3.835504834	4.256975074	3.83346012	3.810263793	3.812301058	3.885612838	4.298382869	4.157659077	4.097224947	3.92028291	3.825705868	4.129852812	4.094240504	4.222255288	3.958077917	3.946602746	4.596798265	3.973803725	4.255701088	4.295746181	3.684564356	4.16107163	3.983988507	4.16619835	4.082417422	3.756870477	4.285766063	4.270928556	5.155726264	4.093408738	4.181605794	4.330050128	3.993139282	4.316836401	3.982546448	4.113277162	3.786073237	4.204205456	3.921291854	3.845901073	3.872996947	4.209129775	4.306527094	4.065623659	3.990218718	4.465650454	4.241136488	4.226945322
DNAJA3	8.95913789574987	8.83678357874495	9.47885370379728	9.40127685762317	8.65625965632767	8.60167074781021	8.51702819979303	9.59152181673485	8.62476641332009	9.29949470911574	8.87216472055134	8.62500974327081	9.40162853325774	8.46432826750944	8.70799484172315	8.83535112876317	9.426243716185	8.71830194938596	9.60427540497843	9.70633309112892	8.74738812941108	9.46147039187155	9.07328121227977	8.39875915997868	8.9596761570925	8.67487140561046	8.92652705539938	9.28469206556316	8.90885455675877	8.80282402633166	8.56540811664175	9.12727421140647	8.83898608455429	9.30990690464533	9.58866141763271	9.65958482818102	9.59727172542411	9.65308563584752	8.81618307691208	8.42739281142402	8.9877947237462	8.77638989306054	9.11842333795988	9.77748043802192	9.5297804488564	8.727296429422	9.05409607923519	9.55358347195516	9.32471358719128
CYP19A1	3.62098535818099	3.4527725392351	3.65279392859958	3.54068428847773	3.80377046768804	3.41578679546597	3.42319100230368	3.74406783942926	3.64243554522826	3.59151969568858	3.48117426650284	3.69262598822149	3.69967534238758	3.58759821198902	3.64063865986106	3.7059073157963	3.61244147035692	3.62844022820927	3.72365428571002	3.73323764526704	3.65565676806959	3.44207445590196	3.69461445387348	3.6454972962986	3.61759782311326	3.47635458741517	3.47567513093132	3.66273063096741	3.64216981845423	4.1070021695776	3.47204833614675	3.79758649567824	3.52776548960432	3.54046597754497	3.80067259012652	3.62455329610544	3.7762759793676	3.46045672935811	3.67920025217049	3.74613203016882	3.46347962989293	3.54366910822979	3.57733868895074	3.93255439868663	3.62093593680732	3.53670223616433	3.69833152739447	3.73373887795035	3.63598678365688
PARK2	3.15393648136552	3.07285324532933	3.01027703296632	3.06218277728453	2.97275200322661	2.83367929045314	2.96410086566807	3.05029967167924	3.2816166974219	3.23295434380624	2.93334820646871	2.99384948957723	3.11401416869923	2.84111222143859	2.82994794444023	3.09239314927672	3.18541011272877	3.07760872310649	3.01271616145731	3.01166503671442	2.98426230794317	3.06255487492506	3.04621659866463	2.91968790780249	3.00726564773622	2.97926777543415	2.80231118277435	2.9320730167816	3.16214027669329	3.7167905594398	3.3458621087507	3.24841392555799	3.00818462263194	2.95785580990894	3.17173358774916	3.16796537825663	3.1699464133554	3.08359449839832	3.08927496584592	3.05927205685855	2.92563755323065	3.0348534943975	3.06126424433583	3.30518111771746	3.04254162384189	3.07148521043962	3.06255039087301	3.01007429004065	3.03553058215269
ATF2	6.74929162238406	6.9901263699707	6.51579950185822	6.13908569434515	6.78596077480963	6.67543718629783	6.90050675100235	5.65735035853591	6.32986491921112	6.59707521487668	6.51717639008862	6.98558079380908	6.28454307329944	6.022863151693	6.56346354958108	6.28992690688045	5.5971736949063	6.50218158404271	6.20236164056633	6.62533391914226	6.75673522269434	6.48173735414468	6.50901789513203	6.77755290625576	6.94819007760318	7.32977709512144	6.90214215334755	6.67510389708104	7.15523933902376	5.88356576948404	7.03870163985999	6.34917338284193	7.22479342796341	6.3269583745255	6.86580593445423	6.70288854886901	6.72457544713791	6.60485751270686	6.05724554464163	6.10815127233113	6.43280346481665	6.62585478343939	6.35409049481447	7.35125524908794	6.14511556077991	6.06032895148076	5.77614779796617	6.40567135389147	6.48151931532611
ASAH1	8.28377514710101	8.96717859866742	8.75507690698901	8.67926719155438	9.85064960777946	9.34943049371025	10.009891231627	8.81609318909049	9.31197375590335	8.73734826339595	8.52421715926044	9.72005712310283	9.10449979995385	8.458171492803	9.45931490363988	8.85774730496324	9.01732049302775	8.15084508571976	8.30862026514318	8.225111279026	9.54345884288683	8.82333183688226	8.8077072121507	9.22087178427961	9.66029271214047	9.65635620803898	9.73779199325541	9.36419290082867	9.78493980670127	9.52173632698578	9.74709011835024	8.47501783701045	9.09367552414949	9.60598607741807	9.28856451205795	9.01056241891735	9.18963938397478	9.18494653058234	9.00749456036938	9.31279886051952	9.45470994793924	9.16346530715262	9.09057308683442	8.34218814116692	8.53462029998982	8.42705942951006	9.09562906580043	8.868747702307	9.27335014879072
AGK	6.77799873806517	6.85882293764871	7.43140234856367	7.54709123736371	6.23764403249159	6.54336597362242	6.81727091570647	6.75134930956163	6.99989842741998	6.81810420920838	6.46193237626184	7.40679445796475	6.82602579576899	6.85727646217033	6.8635158991386	7.25254339931643	6.43613919008682	6.77014384042717	6.91004406007322	6.64394429937415	6.69048148056618	7.02351027752212	5.63419812767964	6.39171992973937	6.12097279051409	5.84714161767617	4.85284162677831	7.12876224881712	6.72508615333846	6.53744763431186	6.58349872385646	6.34571987180415	5.93251546722585	7.33884413505877	7.28948412461717	7.51032608971269	7.14629637655433	7.11539222578222	6.3850555860156	6.60243474226173	6.68271296622089	6.53736425263443	7.03401450679855	6.66351741264817	7.20468401035908	6.66571183197509	6.68738819716967	6.44850507107414	7.23073512344864
SF1	7.32998303396657	7.22074907010538	7.40796650425974	7.160578866093	6.87721033617379	7.64724390553433	7.71001809830202	7.2437861365809	7.09773197642924	6.95468568714097	7.17159597660184	6.96645949794211	7.19825575957365	8.03816538101792	7.07379284928263	7.14538724517615	6.90891023094933	7.28610542696304	7.3349114191337	7.51893457854635	7.11904154783788	7.82580206168068	7.34242905582777	6.79267387153781	7.18367582516194	6.58892665195794	6.8958366225372	7.12539444851118	6.51879895012903	6.91200848912578	6.72175208004773	6.57581203818902	6.78903901443027	6.78488219665374	6.30004921201649	6.69631254907033	7.18705283515018	6.89189664681711	7.12949330842972	7.16902280279112	7.22610620257082	7.04765056553061	6.94977301142217	6.84559245773669	7.07451308124979	6.89312408502992	6.77673585177642	7.10549606923082	6.27560381564138
RPUSD3	6.07387026923282	6.50629839255329	6.25925190129269	6.63920144967758	5.98064604576702	6.10380389919185	6.11841448261092	6.31817556373579	5.99792281726057	5.98967743819483	6.07987415682761	5.86956321670514	6.6485703329501	6.52107296492069	6.16633547758804	6.32459388943756	6.97767925236237	6.2088915022035	6.35173484450879	6.54369871754105	5.99052769682765	6.56861451507269	6.33578645192636	5.92844040423619	7.03941730948813	5.72217836487419	6.19784575592149	6.28315704168563	6.05295722643716	5.96600574517005	5.92794643190694	5.59590726367842	6.30918646296259	6.52727749120067	6.31821725232129	6.28953883032759	6.68291749391957	6.45186187545512	6.24672612443422	6.20890786113969	6.20068437116522	6.04599568142184	5.70816910655101	6.61346621460721	6.45252989819161	6.34503744937771	6.25993935740954	6.36003007608019	6.60234381640093
ATP5H	10.7513204124092	10.1727003195354	10.4845800478983	10.9558415095656	10.1734047466582	10.4837622626588	10.3783084229377	9.86953362625041	10.3132895612521	10.8416292382835	10.421404230301	10.0031740208972	11.2058137528361	10.5309257269007	10.5651363078978	10.5270006155919	10.8657553065634	9.86873493911127	10.4263152601641	10.8008525195432	10.4929511321567	10.4438127208514	10.268362358111	10.5064600375448	10.6714404467609	10.2465284617056	10.6947762031368	10.4016619833867	10.2367176845376	9.46951282252268	10.477147347341	10.4068656744507	10.446363351166	10.5056848520965	9.88173398975796	10.2685006158153	10.8414274217137	9.7876342980037	10.6558222000715	10.4504916980102	10.0070356537371	10.3099640311279	10.7275420654384	10.8170580008877	10.5233342038558	10.6549494573158	10.1757118358462	10.6778428806901	10.1172908181321
DHX30	6.29944169699736	6.36137404332545	7.03067879982351	6.95167926006423	6.42852042839348	6.91656028906373	6.66469320486665	6.94652292065619	6.54289148366508	6.55069601122657	6.71519312425637	6.09002484448562	6.82587033606075	7.26325181336812	6.69338900386169	6.97891572481914	6.83364907683377	6.44787081485649	7.01534460923782	7.03694767260894	6.68842310350608	6.6417568839014	6.68465160192994	6.16778728734875	6.70506437724366	6.64206082694744	6.48974677718021	6.66214119551942	6.33113154453962	6.42334531926387	6.44288606661331	5.78187346132903	5.92770656356499	6.67481727784604	6.58583874131419	6.51381568837007	7.06639433809266	6.74345351722385	6.50230794132622	6.82841521459241	6.50432359022401	6.29882944223622	6.57748988717279	6.92532759560867	6.9374208615676	6.89696797907234	6.74291350761109	6.45148293180242	6.929889097498
ALDH1L2	3.92353315189297	3.48233981498051	3.08158429267894	3.19786193280652	4.09416686586255	3.95991324318182	3.73541215368456	3.52928529361208	3.41782913526092	4.44451251429537	3.06250607494361	3.68322331567858	3.26243216990792	3.32649644766228	3.17644120224932	3.37806558927622	3.84713476471056	3.30636782300859	3.97968858822638	3.45373825372987	3.52766854222053	4.13621404932597	3.45105656683146	3.36050350460281	3.79736144058079	3.6143349699906	4.4384598340224	3.73324202442618	3.2480515906171	3.49397703920713	3.6018432364906	3.27704084233616	3.17125869040626	5.95076434050755	3.57549309928036	3.96828950435311	3.56670236085197	3.64973120387263	3.31852432414961	4.11291281297065	3.41146413431413	3.98382553063212	3.62583498762481	3.51146339929289	3.05257197511077	5.14130691425017	3.24180191504814	3.37627315732838	3.16591304365067
LRPPRC	9.42647079167908	9.17374865191257	8.34734697428986	9.27254881296351	8.55509106259352	8.89836101529398	8.55083175584831	9.21005542682622	8.87754996646569	9.28606196084457	8.96845911533324	8.45327127125934	9.22490928182055	8.23250757831791	9.27132043693674	9.3737031134531	9.24729143726155	8.90595833725999	9.62838125995188	9.69361449970956	9.31655601766454	8.67138275191192	8.94312757587329	8.10428908444387	9.46291897970949	8.45272458015836	9.25378684972934	10.0122479515334	8.90517735416561	8.44184182610086	8.61690039803617	8.85521076023225	9.04156654925943	9.08930785105415	9.46666100134956	8.93013081307105	9.80057085522676	8.87695882369598	8.62954468763345	8.19516759689893	8.76837902541985	8.75745516533246	9.02920009248122	9.55089436900249	9.2482652703533	8.64199269198154	9.29828229876303	9.28891727691272	8.87696585562338
PCCB	7.83783488006207	7.18793714902389	8.20015500140557	8.03132165019734	7.35548476556376	7.61723349015046	7.41103032412857	6.88698597297494	7.88118725944905	7.24185377032103	7.72743310467256	6.93364792322132	8.09781883377645	8.07992221460136	8.6320042782754	8.1510749690341	8.35229433283708	7.73937799781019	7.34559168062968	6.93976806151485	7.51900028051333	7.59973246302158	7.77306203511199	7.21885861789852	6.6636023513025	7.04282607516046	8.0324853348902	7.98367270800211	7.75302353206774	5.93738038923409	7.35953491107021	6.99994117542718	7.33771398488833	7.76502173066373	7.14860041168256	6.94215667046999	8.4954015073673	7.75038566863136	7.08579413431561	7.30149971843129	6.9662376693487	7.31652393638891	7.39057287427495	7.24967849176193	7.7996518338121	8.25719861048414	7.77076922739563	7.32466060286819	8.51285108742903
RAF1	7.44414515120685	7.6926144022479	8.06458555860468	7.2998338101589	7.70901979869207	7.95604601545517	7.75172163339481	7.89001029837705	7.57381235377255	7.35615454216941	7.91048930395067	7.16387711840631	7.927101944746	8.06250191702896	7.39609409054986	7.68022519309651	7.6698832353385	7.67253102285046	7.48751362658265	7.61916955221704	7.73325163750474	7.42878485205357	7.41396732164494	7.33200080518304	7.51758768275062	7.51400430166809	7.80098438293528	7.41527490788859	7.49334606805309	7.26946868199759	7.73353802727334	6.64193997344396	7.53731356027115	7.93481909858732	7.45490496034305	7.40398039200394	8.03800559550326	7.83004973345537	7.80237790218187	7.97902474856148	7.75683380405913	7.70875416580604	7.33518979956735	7.55300057082739	7.73125949181161	7.9541544445927	7.29769640913506	7.3518761058623	7.97168253464582
AFG3L2	8.87815540235052	8.97168624501663	9.22378623640053	9.41101825372085	7.63309653987955	8.72600840781309	8.8323212123432	8.80334555619752	8.69124611506062	8.25708219045068	9.64961629000276	9.05444868307401	9.0532527815733	9.53436459824432	9.27281781485391	8.80208746229274	9.22515741115994	8.5731571414181	8.7615823217284	8.92384813784897	9.04995260277675	9.41316153699202	9.22249569898278	9.01276929815057	9.223370865559	9.14219635599383	9.0155511841238	9.84993552339413	9.55829241993487	7.59011021504307	9.21170779553671	10.3923521206395	9.05637112637214	9.31309528217446	8.37334798579298	9.37205861571964	9.86819200182193	9.09199068512123	9.29574156087812	8.80430192452322	9.07375357090995	9.26802607712709	8.86192505503293	8.78177542757112	9.04449852417723	8.15659000321852	9.30199689735708	8.54948721531474	8.61490578086275
TTN	3.43464911215721	3.4641843757639	3.67368869168031	3.68915040142252	3.47932855012453	3.63100767121209	3.72061747743632	3.51689207509463	3.51067829394012	3.51171226221597	3.35432753832868	3.50835764001245	3.72955279283125	3.4093894815839	3.70704866137775	3.52255294153173	3.72554570016062	3.58477844133676	3.47764138433643	3.93829212760346	3.57542031164622	3.56770972563295	3.54359972649796	3.71761126531635	3.6720324498826	3.41457905335331	3.44278726395756	3.44494511983264	3.6132766748689	4.32545746786174	3.7459281294847	3.79816720965303	3.59889568074474	3.4688092741661	3.61136004650939	3.67099714579823	4.02299567668393	3.64455974808638	3.52556261070237	3.54543863638833	3.86339994740149	3.47022787464321	3.67429256437525	3.95572405709963	3.65817047445294	3.64332637330602	3.75585244606801	3.59330120212348	3.83946428438494
A2M	8.84573848345378	9.87672078727107	7.93762039635292	9.10422366232491	9.35494920216945	10.4184675431216	9.64419178291031	9.14219504516082	8.88236832295	8.74501236113439	7.77306958965229	9.22979108032431	8.96733151078056	7.21609294106494	8.32269094192781	8.4929257927815	6.90995830483002	8.46528651037848	7.41396183907667	8.28045948212636	9.14400678671015	8.36213182158006	8.89380710855549	8.96386399299859	9.23924253861572	8.93760693251881	9.29374940796072	8.08517659988698	8.74862275935749	9.76877130905212	10.92991732089	8.73728602377862	8.85185969957321	8.76930828085081	8.35171232023732	7.99347989428816	8.73375162649885	8.15295233419688	9.36227698880585	10.2289876893467	9.42526284013138	10.0741259143508	9.70950704172142	9.03049705010583	8.84589720497717	7.79239120071834	8.26609356790089	8.42348226836077	6.60899422288716
METTL17	8.05128943773401	7.77007051441968	8.4759556989901	7.02024949209784	7.6074999500265	8.25993467613017	8.05034092724101	7.83289350642154	7.76988231037702	7.25117410532739	8.27734998649527	8.18929875007082	8.54694224781288	8.36796752843424	8.30107754285763	7.83799432484942	8.56294705407199	8.17375344209515	7.7454694474647	6.91599309657174	8.09564315941687	8.49611791660161	8.25263918827483	7.88484134059447	8.37500390181883	8.0412866099716	8.34260185930632	8.2691612691097	8.02722367742797	7.55785042434755	8.30700067429986	7.60737279540176	8.18225400060805	8.21718864278153	7.75733391433128	8.07575242840844	8.94587732554855	8.40205555814107	8.43813905126135	8.47235786335926	8.27667291668832	8.2457931962269	8.05363157690795	7.14880397472662	8.30017507160408	7.71614245780584	8.16694139164646	7.87454225916477	8.72909066161369
NSUN4	5.50006622225733	5.96302666752644	5.74725699333056	5.89785043460129	5.77649093654192	5.71478091967649	5.98031677804409	5.35526047283525	5.49277053407892	6.1502447878425	6.4277636086546	5.83985652820755	5.87663760491257	6.36973682144345	6.01982928962991	6.36203958221426	6.42151577654082	6.15656811154652	5.64885286797205	4.95577005676658	5.42494925502852	6.01421507590906	5.73705848951997	5.12756583045747	5.75134461203218	5.66108090952442	5.67085950948978	5.75720734981418	5.86209204968614	5.20024991182274	5.86110030513529	5.95515344649747	5.89551117270275	5.46987001207271	5.90446567505597	5.80680504459755	6.11170265485021	5.68635045412336	5.7151449632729	5.99936841234399	6.92952051473161	5.48169013128126	5.61283540122042	5.85177909852644	5.75717866504649	6.27408608361063	5.7688878786455	6.01659153153888	6.08176323754353
SFXN3	6.80196644175357	7.38928835380104	6.64007981459634	6.72985601453543	7.5587614596181	7.44005801759376	7.63379334072691	6.91318872247055	6.66458730941743	7.32430329364244	8.00380085381693	7.56055007677009	6.74609456402966	7.06232729993798	6.94070342734524	7.07431334929109	7.21643271802697	7.22255622417519	7.09391956445493	6.73778942904961	7.50229666622112	7.45592106797805	7.75864681981618	7.41844568290436	6.98897217631724	7.76091586909834	6.93359380510442	7.47880708910299	6.26497426966935	6.9257931886626	6.71707489849652	7.73928931882495	7.1511468909467	6.25141395858683	6.9042609902909	7.20198884140247	6.20158501000385	7.11419751202338	6.88924848704291	8.35807014692233	7.78528488628134	6.25143221425614	6.81884726683453	7.33277776329447	6.36772627990597	6.03387441653237	7.77411123586083	6.63540974954345	6.27293929083097
MCCC2	8.62961903125175	8.55877002998456	8.16359049259788	8.57430950600394	7.29428782899863	7.77328058768514	8.42491227992026	8.59060548392956	8.17149190531725	8.0294374515005	8.09506068951427	7.09102759501194	8.52964736492316	8.58713158875867	8.43196922342052	8.72571356270624	6.82353791620914	7.69934004439166	8.35210527657527	8.69884189221082	7.84271146280023	8.13303725921167	7.72045499042248	7.66929821430924	8.14317655081414	7.54808405547432	7.70839211266191	8.33291253540251	8.31839762374302	7.63763849439717	7.46973175799481	7.47778989230628	7.5624625632989	8.14837174317434	8.23062125660231	8.17424415024228	8.66621208389377	8.33400374947105	7.65761459953636	7.80359936393876	7.50353586965486	7.94517383884133	7.770507863645	7.98584216850299	8.18110293494393	7.6032563051356	8.99887430467454	7.81759560130417	7.07185859959614
PRDX5	10.4405213880245	10.043532203681	10.3003380627201	11.6816983394921	10.8859582403807	10.2617025859502	9.96130307364837	11.4852440940239	11.6545945485455	9.71900105215539	9.82332501342794	9.68507774729901	10.8619644573024	11.1835203479546	10.4120793928226	11.4253758778088	10.4281116855908	10.6487933855565	11.1583220093394	12.2663651732477	10.6746979262902	10.2610034134593	9.75705541995833	9.70946154768545	10.0104581402169	9.57870254318452	9.60930062336333	10.1085595635662	10.7059508268398	10.1330261673844	11.2410010776613	10.5646301274191	11.2475421201898	10.0061042857499	11.4807171366015	11.3982099889533	11.279145580606	10.327196214631	10.6457070215997	9.56160001863669	9.82868695877084	10.4909213840281	10.9487558622327	12.2166024954248	11.7060631019658	9.42537612294744	10.5383257899107	11.1384398526134	10.222781298194
RARS2	6.96524908325006	6.92278726102793	7.12180275221678	6.8180378500994	7.33909531635942	6.70568309072197	6.62230185003909	7.1642046377544	6.83381194627489	7.28014482565933	7.39930613532884	7.19982982830424	6.75957029827432	6.92112515459869	6.90799731867861	6.9111915002245	7.45412761974933	6.57815670887265	6.34061460356702	7.05299481607509	7.1035960205743	6.9921686502949	6.6405856110153	6.21247491169956	6.99637872975515	6.75598299637805	6.68741038355153	7.01940775064252	7.16480005898316	6.79619450338285	7.05246071900253	5.84406103946017	6.19066521803635	7.09896422319165	7.05634093209143	6.35826884921966	7.21934721593778	6.36332430260689	7.16377755305702	6.65254864203287	6.32457294822664	6.94713408254171	7.27820227288384	6.87040552548866	7.14207064691026	7.73561549643807	6.33168930753241	7.44823235344819	6.43327826496364
MRPS27	8.20171955836193	7.57063690316369	7.70973520154734	7.74086525874557	6.90995965776269	7.25607967747568	7.57048397859958	7.76519023410209	7.07145713469594	7.54117010507407	7.55177933660189	6.84607393851225	8.09052829337845	7.66067465897471	7.57467826824774	7.62112417229994	7.27456757278731	7.16232064727884	7.53811963674739	7.56483490860033	7.5774469301233	7.90349002275884	7.32267910821017	6.58270201235168	7.95155949513835	6.92258663417319	7.52243226836026	7.56545504165724	7.78816605966869	6.35863868984609	7.23403620654997	7.24643997735522	7.15845413226691	7.43622599780731	7.10196910674654	7.09494438130341	8.33601250175619	7.37606202403619	6.66971731599523	6.98779112101398	6.48144967718121	6.82092944855608	7.03942516955441	6.61377218151362	7.49076660811491	7.3442417632429	7.25702431432295	6.8007581975914	6.1437834041674
ATP5O	10.3356236855911	9.7759248588063	10.0273450807152	9.67424527473856	9.51149948689649	9.8611921918223	9.24561253522359	10.1944291388105	9.72091167409574	9.89131640387688	8.94775915910663	9.06881429186355	10.5109505283695	9.96566394490955	9.81038954115178	9.94879876396484	9.91341948615827	9.41411767079334	9.38320920003948	10.0105884402517	9.84309210644486	9.41800101220394	9.60881443141241	9.4318088703374	10.2074931271989	9.4000007448861	9.53446809393115	9.67613117345324	9.49463715436851	8.37224783093347	9.69862004261246	9.75245084043967	9.65459579874084	9.88388474304809	8.97991633575725	9.18768972560747	10.2736934041623	9.63500435728862	10.0130121032854	9.58560800423163	9.39799763940076	9.76426600910564	9.40652799594207	9.96768311666183	9.90145478885489	9.94235262907092	9.53976510250808	9.62186377271651	9.27065921673268
GSN	7.33262390581059	7.49864305547068	5.639953214246	6.65620670931754	7.65611426095368	7.63599272916406	7.21573382675161	6.33110635874608	7.51523905580735	6.41520432102854	7.98503378795734	7.21971387598935	6.4847037628181	7.14633783534641	6.66983643452485	7.05542126756021	5.5657970732375	6.70143622943646	5.85476042294158	5.3915675147448	7.53499090874464	6.50084071698502	6.99914903539807	7.52706233884157	6.46104884919199	7.42185691249546	6.92999878044249	6.36831158474957	6.67936991955118	6.85246888626379	7.89027504755037	6.50903328798693	6.14362451793167	6.31512279147685	5.7662778045648	5.97608115991095	6.7048646205615	6.31430105651715	7.84893430199118	7.60340290529375	6.94509136222951	7.26118729464941	7.17621396781345	6.05649212530044	6.40550446774174	6.74218191796367	6.13641636885667	6.66469920222679	7.65637153909926
MMP2	7.80560361518479	9.0727295763672	6.10595904720305	6.79649014858054	9.37714801153449	9.69051040020823	7.79861375118597	6.96858948271714	8.65323444676216	7.37490017259036	6.91354261106611	8.5720143735757	7.49822112749669	6.94885444057056	7.20242271318324	8.81406691319762	6.58729365632775	8.54642815754633	7.38338547238067	6.55021220185611	8.72565811297076	8.30377288424357	8.12671545051774	7.86050960957413	7.91657186154127	8.76620805692962	8.73154959593643	8.81303036776682	6.44411240223183	9.5214241217315	9.28552753193162	7.39711181027791	6.87606933702205	6.95870119244544	8.48994843257138	6.2090385927429	7.79532924573197	8.46456616237557	7.74254701144893	10.4835921223119	7.82480876242768	8.03392431180043	8.64385069283254	7.75983877110949	6.86395054915047	8.10012153091047	7.47421093867204	7.80236334665909	4.67441699547638
FMNL1	5.13690955688024	4.62180300535399	4.59035066658265	5.07842542354387	5.48610372125736	5.58979345306158	6.32403552078272	4.80988322834526	5.09189145334356	4.75338124108568	4.26122877173121	5.11817060086986	5.04896409380178	4.83344250757613	5.25039608154012	4.79094856624841	4.86248235605728	5.14303962096732	5.10334054373094	4.48738611747606	5.32618320591781	4.94902383375223	5.18482203722166	4.76044382558174	5.31446884494041	4.92626640156584	5.29099853018647	5.05706526908087	4.63816236140474	6.06784283539724	4.92284200731508	4.7145310589503	4.57962737250564	4.95878137933041	5.13267839806132	4.77149844777605	5.18545224854389	4.45818889024233	5.21028298678947	5.91983203166711	5.37280279150056	4.93287977703114	4.86483659457237	5.14088470349275	5.03564480604511	4.45211719149547	5.42917614786851	4.98435602551304	4.32333465957584
SLC25A18	4.44441704431434	4.13119510329352	4.51332388002258	4.52606191413522	4.4090166652158	4.14181050395658	4.09783850207076	4.22070785631355	4.67222579117005	4.35002384038914	4.3505389995645	4.27996044142357	4.6689721111852	4.383487813344	4.4875426857031	4.70439794800809	4.37489868683482	4.55703566416638	4.48533898339781	4.07603357159159	4.24696528019313	4.28073877970336	4.16304706466036	4.24148036184678	4.27160316925936	4.30069305817215	4.16346054266149	4.36343716681943	4.12241842043505	5.4636730046485	4.53273439712759	4.90913737966942	4.49058173460837	4.22187863886056	4.58614595088677	4.37292162437977	4.46182818963481	4.41636228928856	4.42713995461567	4.22624329594634	4.18723647865468	4.46107350883933	4.2764058515857	4.76334092008688	4.25664373613826	4.3291797878353	4.54522607184045	4.40237181318261	4.25676354276998
ATP5A1	10.4704693687009	10.500622661287	11.1236865610683	11.2038588666617	10.1496564003175	11.327683323208	11.1859727305038	11.0074243224048	10.7986276801801	10.4506875969494	11.4925099630992	11.0396908987711	11.891701294843	11.3131056602115	11.6169305791547	11.4091031374859	11.4196125677213	10.4892121955139	10.4445522755739	10.5790730508577	11.2989422266502	11.4568276090091	11.1101104631935	10.9569257773441	11.3741340151044	11.0166074236689	11.2581296235273	11.6385306513533	11.287601060422	10.2885460439855	11.4408944714257	10.6221877077448	11.0210446322628	11.4225910200888	10.3158727109331	11.0308617058084	11.8518336490752	11.0306600901745	11.1224614276369	10.9318166046578	11.8820605481457	11.129856775114	11.0558353072563	10.3489066786292	10.7812283551145	10.2053739494971	11.0096564673185	10.480087054178	10.4838957067308
PMPCB	8.38116825884209	8.23166748702971	8.74331445445164	8.95332713555392	8.02559185486035	8.18971979783466	8.26359283220391	8.67845012534046	8.34775943897663	8.31989089142997	8.46595713299579	9.38538049459102	8.696321744347	8.15698812407674	8.70741853535291	8.26508802233007	8.94464013943219	8.29261053200188	8.29186758163906	8.00416522505257	8.39976262483799	8.77914472808125	8.38419634687542	8.44955749517913	8.44431902906044	8.37315958075668	8.50508865236865	8.54849045560346	8.90656243557307	8.44032181451981	8.66540478979492	8.34806725537192	8.52039627036474	8.73091326559786	9.28163886703092	9.16717811699034	9.0577963765264	8.5823373617762	8.58568204771324	8.24346509212079	8.68116158633519	8.43802006329336	8.70815712034885	9.11181360647072	9.17974161710339	8.29036584827247	9.01914256159169	8.71445602792936	9.21298758458346
SLC25A3	12.52001281	11.89310486	12.07109756	12.47779022	11.40992272	12.19337874	11.95623604	12.12070719	12.37483616	12.00946226	12.21599451	11.65907539	12.3660883	12.73857587	12.42332388	12.1053997	12.2075583	12.11297539	12.30577768	12.10722675	12.14398354	12.61117116	12.03208774	11.86292411	12.10869242	11.81454454	12.2858703	12.50811105	11.91929332	11.63031044	11.74960213	12.0874679	11.8891285	12.53279272	11.60866167	11.53642389	12.81361849	12.50743915	12.16516116	12.00458592	12.0109743	12.10798064	12.01568942	11.76430013	11.96462784	12.15922455	12.29865454	11.79311378	11.43210595
CANX	10.5510676992668	10.129750365	10.137071737782	10.1671032564179	9.74793066180299	9.68729854539013	9.72130228756162	9.76413839192668	9.6405200455768	9.95551580676874	9.85112062046974	9.49503027417858	9.9460527875555	9.53959060822635	9.82118269979968	9.98942098522671	9.55192257850611	9.74042545735109	10.0526781499498	9.95334513306533	9.95465163377125	9.98482037735179	10.0123626418026	9.45429633993365	10.6059191328422	9.94238876212064	9.13865409754976	10.7409874851737	9.89376375060489	9.63093714837822	9.53864194392349	9.73869345570661	9.78534515911577	9.75089268937037	9.86690400154081	10.0484716656179	10.234899336801	10.0041184189649	9.36594546290367	9.37863587962214	8.9501569011855	9.6983755367985	9.55794259177605	9.62069312310031	9.55419574727143	9.89797376817221	9.49880599058813	9.42481638342361	9.42501206678152
KARS	11.8684383105149	11.6873139420448	11.2675733837337	10.9515529561924	10.6582009779779	10.932059943163	11.5113584757003	11.4754520266064	11.1019104440628	11.4492891854985	10.4666853383226	11.9541335887557	11.5404061422388	11.559746364884	11.2911191108373	11.1939192142591	11.5600275542646	10.3060220539209	11.1760113222734	11.4745382651184	11.2355794025481	11.4720461124116	11.1777914384142	11.0292633211549	11.3321186143256	11.1797504736937	11.2636728459069	11.282103983813	11.2655083732739	10.9361576781769	10.980982231638	11.0891233032203	11.2551281685966	11.460429637314	11.2140693751873	11.126224523882	11.6657378747284	11.441526869123	10.8137251207521	10.8310839620383	10.8906735641151	10.9437864723173	11.2384511401292	11.4959086611425	11.588873948542	11.0272709101349	10.9746740614923	11.6519785512488	10.9753903274867
COX4I1	11.3970708389435	10.9805072077853	10.8637687864373	10.9395819761322	10.3193069226239	10.7058279425977	10.5111221727655	11.0141648119638	10.8739158409346	10.7972747646147	10.2984780446085	11.0696624858655	11.2937556800899	10.9326710353225	10.9432714695643	11.0108813559092	11.0180593784848	10.062468711058	10.754304280804	11.1010522131704	10.7827739280391	10.9134954825589	10.7653157004314	10.4559308174741	11.097741075132	10.6409068022289	10.9336388043715	10.7766533350188	10.6898881780386	10.3918431296102	10.9513391678574	10.8625414332143	10.7468155934258	11.0764965159726	10.7829437601198	10.6456756663318	11.2208121974801	11.107076083918	11.21570326618	10.6119374147807	10.5956439738086	10.9058160609481	10.7705887155437	11.3912411871143	11.1403465843998	10.5429464968958	10.9376975465399	11.1413943184333	10.9863263840919
AP2M1	10.77786235	10.00359567	9.757697753	9.559718455	10.18237736	10.34992684	10.05318069	9.867605026	9.425354275	9.623523754	9.801186295	9.727140166	10.24395108	10.36395241	9.877472656	10.2757962	10.24744014	9.444145527	9.395518308	9.397478568	10.00746932	9.632035516	9.473105832	9.418625258	9.635175948	10.01163927	10.02874445	9.396894102	9.652880236	9.603021339	9.883991654	9.631865481	9.43863705	9.970246166	9.402104505	9.363639947	10.03279967	10.24919657	9.658998393	10.2915627	9.534070567	9.71890434	9.791425419	9.384855883	9.811394411	10.20030438	9.248458964	9.566612596	9.62988646
PHB	9.59354958185344	8.88451553517254	9.56088225826444	9.7005600560329	8.38765004583783	8.91768849981107	8.50633236497703	9.13565751779462	9.14113946855547	10.0016812260035	9.51376282398424	8.69581708056193	9.62325304868398	9.56225393145103	9.42079930867672	9.53346304514406	9.70547341837967	8.47831629282419	9.89212480404915	10.2011886339399	9.0217734389969	9.33204267384219	8.95497834334546	8.33281352958687	9.2381461626168	8.74017886398086	9.33201428641929	9.42833460296454	9.4300799076827	8.57039381344241	9.01974966191206	9.28402026155407	9.43083010715307	9.49403794173797	9.0893934285863	9.77422162779501	10.0982885528098	9.78149487283036	9.15313768892145	8.83902229565316	8.59760934223523	9.01492440967953	9.59615465786111	9.8921086229706	9.66215517764742	9.65243022377883	9.29513031276931	10.0740650207669	8.80968611251852
TOMM20	11.1570852269363	10.3176806502564	10.5589384102746	9.92758287719323	10.5869710491992	10.1035475600706	9.82119291064557	10.6855338392755	10.5930028906631	10.855201630565	10.6815453229866	10.7742390094668	10.1844420137504	10.7936229273369	10.0909741516906	10.5382931110212	10.1075400476845	10.5745995828748	10.4616189976002	10.8584865410335	10.411226838122	10.4810006959553	10.130159046381	9.80270036953734	10.6482946567106	10.1009285271408	10.3942944140623	10.7163663716473	10.8496340367866	10.2731596996903	10.5525983507697	10.7155998483287	10.4285221438238	10.8555719918723	10.4395541293069	10.3845935404152	10.8282069894174	10.0748643346461	10.0941752065491	9.76898142945724	10.1417990149217	9.43817473312974	10.4265358745773	10.5673276324793	10.5747118358245	11.2929589999411	10.5677534544403	9.90890712583593	10.448887977443
HSPA9	9.72746854325938	9.24415925593487	9.78794640882811	9.10423786528337	8.26928685430311	9.06719758452285	8.79964165215736	9.28830142469171	8.77636431215268	9.24103683966731	9.1269233002741	8.17470285915687	9.63798792195585	9.35896491391528	9.50500123463144	9.1356973819402	9.56963175556283	8.56537770636084	9.41965908509589	9.69856860539967	8.97130489123091	9.38251549844623	8.79557230586521	8.28129818457474	9.57906633541747	8.96707966052671	9.28007319225378	9.89899143819674	8.81889975920889	7.94716108970652	8.36807135625705	8.94270945905468	8.89183339464931	9.26880158702286	9.08029495081865	9.07038842097615	9.70810007153057	9.31309288639215	8.31342656304443	8.37475498780472	8.27277040597914	8.59236193394651	8.45141855787538	8.11328182128099	8.82644319132535	8.71829435274534	9.18400954093023	8.63639362513757	8.30190332856881
HK1	9.052857797	9.405786878	7.666666317	8.880762519	9.605606553	9.369941507	9.713411775	9.753378418	8.944587506	9.462847473	10.16796925	9.919838966	8.250981698	9.850040866	9.863808873	9.50590775	9.572451458	9.733092056	9.60895072	9.48605069	10.27613175	8.870362747	9.97587731099999	9.688002354	9.086485513	9.953740094	9.846347347	9.437358584	9.851480817	8.747303289	9.020233487	9.178193244	9.533152493	9.284247355	9.588003601	9.781717898	9.452707095	9.004896429	9.753749133	9.73283557	9.827550403	9.353902217	9.444470622	8.804615186	9.579682099	10.10129069	9.968029722	9.456344621	10.19363606
GOT2	10.65206678	10.13513066	10.52346683	10.36509129	9.645199832	9.943053364	9.513355204	10.40760877	10.29050521	10.15121823	9.501819599	9.831163304	10.15012712	10.19367568	10.29279929	10.82884303	10.36157574	8.823478004	10.37263962	10.52554923	9.878640985	10.2538846	10.07266683	9.409440957	9.934110903	9.688228891	10.12504543	10.30436728	9.897426737	9.484117716	9.440673257	9.26656224	10.06695592	10.11987581	9.94501303	10.54572233	10.74394176	9.906981745	9.963264615	9.918128595	9.365814491	9.755345671	10.37943894	10.48750735	10.49321522	9.97095873300001	10.24719779	10.47634007	9.775727799
ACADVL	9.550348116	9.44794903	10.0827364	11.46278771	10.09752315	10.03689333	9.850730155	10.1454596	10.33608523	9.159540358	10.29021998	9.314775672	9.341214293	9.924005244	9.865305009	10.18234425	9.812946827	9.828600573	9.875273945	9.351323887	10.194173	9.774413969	9.738974607	10.62275935	9.702175347	10.08146287	9.553343618	10.19613739	10.1747717	9.92015128	10.38074939	10.24709042	9.851018406	10.53390413	10.45647795	10.48754513	10.7317927	9.760141635	10.35493806	10.15908966	9.88524613	10.55087505	10.17790408	8.994744118	9.679473918	9.578366292	10.83491337	9.700154007	10.5748184
TPP1	8.01205971931096	8.59858584969175	8.68046842573891	8.54236336784977	9.5985710365326	9.18148947683391	9.80859122047555	7.98938386221378	8.20903232470213	8.11992549309207	7.56670884406463	9.29557675982981	8.57723620462217	7.67154146553169	8.43251953945049	8.26569963732132	8.95582470559857	7.97040594432462	8.0005595640124	7.47093921113496	8.43621241764157	8.45012780765631	8.25689661638221	8.70261527722332	8.7682999571158	8.62927115597209	8.46890826348553	9.12363539163597	7.98168957803771	8.6990072434796	8.78529316151096	8.027296127241	7.54367052671181	8.34992304867156	8.67110287413174	8.58260274078201	8.29072933811903	8.35790943605959	8.45416725090328	9.07428086867737	8.8170906140289	8.83204528437307	8.81852402907508	8.03560196267877	8.37401932348985	7.59944944362314	7.55758788162034	7.56967191302493	8.26951441507776
ECH1	8.728328041	8.740133481	9.469503224	9.496089939	9.02110465	9.643023173	9.053370112	9.448783466	9.681218285	8.673519308	8.489451275	9.102841265	10.07375841	9.648880964	9.206389952	9.704235779	9.294907729	8.791381018	8.827013255	8.63046149	8.716981682	9.186666558	9.05834858	9.270762609	8.818985152	8.764984513	9.163840713	8.377292877	9.495514135	9.122539427	9.687707175	9.934611064	9.743993577	9.887944732	9.143633211	8.660817575	9.29555814	9.798874271	10.00556932	9.1995128	8.9972032	9.475186532	9.431759421	9.276874446	9.416235396	9.579315364	10.06162665	7.663771473	9.316206725
MCL1	8.55868630658191	8.76336762988443	9.66112322306838	7.94852146153278	9.19888706573446	9.06412184521843	9.39520789420152	9.9523713887977	8.90637298564812	8.23458000891692	9.32535794507811	8.36511341242534	8.47450263188601	8.48584850684154	8.94047183529585	9.03504178122831	8.49089872618082	8.92928748775504	9.52740412898827	7.77065103544275	9.15097512430067	8.60765632024249	9.26999553721682	9.1195302938437	8.26453865848492	9.08565400772356	9.29209244262469	9.00649293147898	8.55304756921481	9.16696642583078	8.86522742398815	8.41877429646807	8.89458679016416	8.99592165346867	8.53648800779324	8.41603692170714	9.07712568070699	8.87065814781983	8.4370967011829	9.21508300536697	9.21122144204572	8.99708557958058	9.83300091064217	7.33719256342043	8.83399848622657	8.60867389978441	8.39729934465945	8.85706962065086	8.9416878402519
UQCRC2	10.0730581838693	9.61755389490846	10.0914365247418	10.1362967494823	9.43492841516412	9.94692467620471	9.47889589622879	10.2034039544665	9.65554062872071	9.70955097981001	10.4536087719509	9.54081342971694	10.7644304649698	10.3706253350517	10.2574191676538	10.3739892674194	9.5679622904222	10.266576031587	9.60125647322743	10.0336729446987	9.87255465181299	10.0729837379979	9.76613654368536	9.65516144439178	10.2031149073557	9.55937919515676	10.5034168553282	9.88219117268212	10.3157812527748	9.11962199306613	10.0978167306461	10.214677631542	10.0460407832595	10.208560292564	9.82242749850731	10.8031075300478	10.8552565946623	10.2965013225181	10.3671141597131	9.28707283766718	9.50624754743793	10.1773031466548	9.79917134025561	10.6073705551798	10.2278465505277	9.97001499028402	9.48094332211839	10.1436716759179	10.4083582596219
GLUD1	9.23016422886691	8.4520908116865	8.82177769298341	9.03420698390667	8.71171560247675	8.24848855326267	8.59108336875126	8.19911599315191	8.34249007396042	8.18434041882652	8.66090776394931	8.57408966438637	9.32228523427694	8.8683767656466	9.0269436756643	7.9660146305932	9.19350495955594	8.68554657077071	8.4423905534415	9.28542180020433	8.53006528506278	9.3302366099233	8.09739825026144	8.40871041143989	8.86782057298887	8.84276953305993	9.01476889276277	9.14851693142963	8.56246527637399	7.28866861168094	7.93654621683418	8.88023325312484	9.03657040608111	8.95013051626678	8.4961112272278	8.51519562514022	8.28971450014032	8.81751902868614	7.17565692932662	7.39984403144222	8.25332695462175	8.50282480184178	7.62095681995432	7.70050376350054	7.63618229512377	8.29737309052304	8.72246809688047	7.68246956866699	7.58265910917466
ATP6V1B2	8.44555772	8.735635219	8.630939236	8.186788319	9.900946804	9.491863687	10.11105626	8.815861998	9.091575128	8.535486605	8.546560725	10.20143592	9.575399449	9.31612609	9.415863259	9.261805667	9.080826239	8.02443291	8.147661323	8.068140057	9.643352378	9.254881541	9.045503521	9.080228242	9.337088545	9.484763075	9.539952626	9.68759778	9.587872347	9.010883492	9.204580984	8.101718642	8.749670206	9.856946008	9.023202385	8.673163951	9.279633699	9.40175027	8.872822097	9.812858895	9.387965481	8.697351604	8.831005522	7.820282527	8.022769022	8.062134255	8.793430906	8.721011702	9.478086334
NUDC	8.37885438189877	8.40606081732594	9.01283521598687	8.35321551208558	7.96922697120059	8.46023265231231	8.41652774004313	8.1192877686174	7.79826012937008	8.97118386595154	7.76246334082894	8.52020366086283	8.78756656161536	8.8366552917604	8.65108531666201	8.83761320052459	9.35209061195913	8.46631844409815	8.35906008127761	8.21303734169663	8.57732203908995	9.07134819062827	8.54340760514078	8.08813607341596	8.45386784120988	8.71777183010515	8.70960068488814	9.1051006885343	8.05735677583794	7.72882690862483	7.99839899233934	8.72999524294238	8.19461625224544	8.3309200568346	8.49228899264503	8.45926259533019	8.81826640004272	8.79790233275986	8.26518953291694	8.59799076307054	8.49051912348549	7.84043206686203	8.49367532449391	8.70617062800219	8.32427498212966	9.10190679539615	8.49752224182849	8.63415026666731	8.45171040685889
ATP5B	12.15141414	10.98982599	11.8776429	11.92505258	10.46878184	11.53629457	11.39885706	11.63016301	11.78825907	11.19574574	11.72160596	11.39402402	12.2094205	12.43934293	11.91606631	11.99076627	11.92696046	11.40860204	11.65780202	11.7332395	11.47116957	11.79340969	11.21073477	11.17588177	11.61308857	11.42383217	11.75329729	11.9267671	11.30823785	10.72982019	11.34003783	11.53834057	11.3321691	12.00589707	11.24831148	11.51634838	12.49950261	11.82848493	11.52711689	11.08420359	11.0567282	11.51677436	11.37989571	11.27308512	11.57266123	11.55147842	11.63351296	11.03639676	11.5409079
FLOT2	7.21933782630556	7.26468021434795	7.06265584253765	7.9552210551891	7.2035205159384	7.19061547055246	7.85510273714969	6.66931130073134	7.07034573789388	7.14739292868944	7.026500694923	7.16495493862086	7.56692326199503	8.26839172983157	7.0396629171998	8.33754513316701	6.45600361890866	7.03278962371942	6.91320344898723	7.34631838699641	6.82611463254174	7.27386654529804	6.95507710216777	6.47489861578482	7.14473944442146	7.2760643476898	7.24058868953877	6.73383383444313	6.95463048555813	7.11783846268641	6.60283311699529	6.81917286822213	6.89997843736331	6.60478141616996	6.79391846754489	7.13408696798288	6.94019135683594	7.08246043941101	7.07733234345945	6.81809700021274	7.04147323595446	7.05435023867217	7.24875079612415	7.45769821401559	7.26539053304002	7.48998649799597	6.73120632188588	7.08255071856004	7.1104627885439
SF3A1	8.27705346378837	7.84077010632697	8.0332610914017	8.08537071219754	7.91111478828881	8.23207379215335	8.18097481979139	7.49067545189489	7.76553555353556	7.95988572306909	8.01619460682122	8.01028322360199	8.38508473913901	8.6389733105734	8.06456115784329	8.10431816786596	8.78364780639195	8.14999010466914	7.79602132680683	7.83465101978563	8.16065429222372	8.39018226883346	7.83129744691002	7.69517155786959	7.862124227028	7.9198737881179	7.86524774978127	8.0481447353086	7.81955237937911	7.15534765519924	7.9653742109849	7.14420364885179	8.14124662151572	7.43840437990712	7.23332376695525	7.50489619880265	8.41123406697299	8.08249090028339	7.80806137257148	7.89331539453704	7.8719225670176	7.79786722582808	7.62299419448918	7.51356674971722	7.94587225433215	8.30251532970906	7.27154202816729	7.6289966409569	7.14599945620185
CSNK2B	10.37358723	10.47194807	10.30958175	9.601806177	10.44116132	10.18749171	10.42548067	10.4628324	10.05479771	10.03735221	9.878865648	9.942056608	10.71200521	10.84020513	10.3666177	10.84333814	10.41033161	9.712487663	10.03014794	10.29539721	9.835966132	10.32298404	10.01741996	9.414301223	10.19878046	10.01653345	10.3146166	9.88627855	9.826997528	9.920980318	9.67184401	8.960359965	9.740940171	10.01484219	9.802389511	9.948467025	10.24370401	8.993226965	10.4561271	10.18136359	10.23975987	10.1386136	10.4694992	10.4138781	10.26505193	10.85219091	10.00705299	10.76341379	9.921842666
ALDH2	10.8294269	9.8080358	9.399851805	10.96834667	10.31455353	10.38092251	10.11479422	10.75024797	10.67137766	10.17340831	10.50644193	10.10632291	10.50333103	10.72462574	10.53341321	10.92731668	9.721161788	10.10509157	10.30088448	10.43585351	10.07386482	9.99493637	9.800662757	10.12173803	10.0900094	9.942773861	9.741220378	10.37398839	10.48559567	9.832561289	10.37180322	10.27117234	10.34265223	10.64514894	10.28053591	10.77073789	10.74932435	10.74590871	10.47457874	10.04986333	9.753038012	10.61238839	10.26602458	10.88319199	10.12646596	10.05473921	10.79533196	10.14383701	10.19106748
PPIF	9.26909917412599	8.54618446244196	9.51503152780415	9.16477768108018	8.0208005541617	8.81133687457469	8.98613227251548	9.47201257260071	8.29994042627569	9.00795480373771	9.2002180481514	8.32802564110581	9.39982206726581	9.42419329780291	9.33246053180691	9.66047262229455	9.50835495316887	8.64704859357026	9.04722421355248	9.09107699867847	8.95164225830509	9.60218870250885	9.37956380664833	7.89382658779016	9.48604756115159	8.66413373554679	8.97383196243218	9.33104265530977	8.34848334281081	8.35258570263861	7.86815372447099	8.32190266904095	8.01234200728666	8.43346734157612	8.554349539773	9.5195428130824	9.85219273395306	9.08964842977752	8.99486034688567	8.70763000053998	9.02094027325793	8.54898372868726	8.71478570255845	8.7177509476119	8.90251242519702	9.53612047820994	9.47929535604759	8.55909704173726	9.15505647346751
APOD	7.014682949	8.128946521	5.151922771	7.866025675	9.807483002	9.721951299	6.942645588	5.406456341	7.594578156	8.034855078	4.644888379	9.386524718	6.537580009	5.308328392	5.788435172	4.607507712	9.233201459	6.781440252	4.466084485	5.85131458	8.484371877	5.483986382	4.555571648	5.88404756	5.857849858	6.169655032	5.709254749	4.354460777	5.105034614	8.706128566	10.52584708	7.166188018	4.922742035	4.804011582	8.277902149	4.673777526	5.017367466	6.086602025	6.388276565	8.95542178	6.087791546	6.71098190900001	6.31025486	6.454045276	6.577368972	5.022337283	5.655330548	5.925916269	4.664712543
GLB1	8.77389478	9.06966121	9.108419336	9.504555884	9.510497141	9.208860859	9.341090819	9.82182958	8.975579457	9.182273716	9.452728442	9.010491758	9.330182786	8.820785025	9.668674608	9.524582925	9.548668017	8.718704091	9.304502199	9.112588408	9.006669293	8.68126943	9.049560285	8.921727471	8.864546729	9.547864867	8.941552553	9.151731115	9.009992152	9.057598947	9.081604744	7.564320458	8.38271752	9.332039279	9.668776961	9.206939207	9.148560709	10.10023284	9.213041706	9.114475949	8.627232332	9.375210661	9.102101327	9.183621447	9.495696201	9.930291933	9.329823512	9.333147602	9.954504756
OAT	10.34327581	10.71394705	10.70503869	10.95332736	9.879050099	9.999345979	10.67167786	11.08866063	8.986155449	11.58645481	9.297004238	9.875626492	11.47513698	10.31570189	9.807681691	9.986004221	10.69270234	9.101506618	11.15249392	10.81142592	10.06757057	9.422358808	10.51061304	10.52737622	10.66668724	9.944730877	10.32330721	10.60054925	9.803143346	9.839160454	10.3403101	10.91675857	10.11818377	10.17965639	11.38904193	11.64154405	11.32431313	11.38397379	9.98576418100001	9.822997042	9.97253641	10.75905044	9.889523363	9.805331434	8.594183169	9.849952169	10.21994413	8.615521776	8.989222526
PHB2	12.11350241	11.18925916	11.84259689	11.87104979	10.96681399	11.60606691	11.47891164	11.70240775	11.59917605	11.13893043	11.52873933	11.43472672	12.00499687	12.23009128	11.44072272	11.88946707	11.78171471	11.81013951	11.7178159	11.29522442	11.5038825	11.94167473	11.30903217	10.93847172	11.76927096	10.81483941	11.52797993	11.97624148	11.23534563	10.92504813	11.25874099	10.88935568	11.15489758	11.62495103	11.13234047	12.26234794	12.50659753	11.70690699	11.38074585	11.34440585	11.12702843	11.41014325	11.57887387	10.98972463	11.76958585	11.44529591	11.89623328	10.93998799	11.29646699
SCARB2	8.6581220469801	8.51263809130778	8.76195434991955	9.2585585994922	8.79808248142209	9.10342488752898	9.10991362841276	8.57859588331335	9.30480911647955	9.09805881541739	8.75090502485755	8.55229578990886	8.85542385095131	8.61054530390992	9.31621401615512	8.91477342725192	8.95747222764478	9.04117120764706	8.61307992460605	9.07641859258541	8.91557812278962	8.57806217341051	8.34963005674237	9.18088387617776	8.71198663616251	9.39081421612616	8.54253306600398	8.81907857683029	9.06654096855241	8.95367929146232	9.85766993057	9.81351085740496	8.85711417836262	8.51180418630453	9.30969192889201	8.47750850483901	8.45888336697918	8.71339879155911	9.24514767320179	9.21263681800505	8.6412228714305	8.87116566630622	8.96042716156626	8.98252998784688	8.75024304812568	7.93207992602638	8.16297094213234	8.81586059771256	8.29775357408363
AKAP1	9.418425429664	8.21271145711585	9.04178159203411	10.0777824368877	8.63065444573987	8.43972033689352	8.22914742514089	8.85581688464341	9.34937001584832	9.38278270931995	9.4883219666974	8.59917235648613	9.09979785922023	9.24124542011381	8.75735647446443	8.73579571007185	8.6856142074718	8.84051353264035	9.33200968856248	10.1918682082545	8.4956872568315	8.87935827673075	8.42928961698472	8.31792250073853	8.67547150413778	8.59328305817712	8.94606528958355	8.3046638776108	8.71363710343889	8.84359124775663	8.77690593674125	9.11959861634472	9.18902704672727	8.43627264518221	9.09057424693135	9.26633476904703	9.23078407702922	9.62945069315417	8.97596618539455	7.83697139942131	8.14198709147594	9.31698157014027	9.17015060099114	8.81958607127869	9.32783983583274	9.09827011331633	8.91431815249107	9.21921225255862	9.31873182019436
MRPL49	8.757719153	9.764814596	9.489995133	10.03904318	8.78005379	9.395249277	9.337816406	9.76781368	9.105669784	9.124717357	9.222883067	8.785065411	9.965328265	9.647260786	9.792805537	9.992307805	10.02729567	9.040014097	9.422151015	9.941448876	9.292330276	10.19014642	9.19167589	9.395924716	9.410082615	9.178765533	9.129344991	9.091990348	9.277643637	8.703556347	9.095007031	9.466201064	8.995467485	9.056222049	9.284348937	9.573404183	9.813562289	9.22451598	9.472169124	9.300486557	10.21114745	9.221442189	9.431353218	9.674374565	9.467997865	8.943421741	9.354334374	9.381899015	9.384295481
NDUFS3	9.172845087	9.558146919	9.819373547	9.532171224	8.919339764	9.531711407	9.306633799	9.805404955	9.346822305	9.274610457	9.557516869	8.995644483	10.77377086	10.01691328	9.781288934	10.02427189	9.598223039	9.067941592	9.512093142	9.92822548	9.445095382	9.910981386	9.529650726	9.289097252	10.11763037	9.207197824	9.632126815	9.718735851	9.269141292	8.378904032	9.433291863	9.406471587	9.414837089	9.838334276	9.210061626	9.284024276	10.35431488	9.635374419	10.06631093	9.782889175	9.839863701	9.607615851	9.584638946	9.491830258	9.660695734	9.151198587	9.666542225	9.646900496	8.931812754
UQCRC1	10.38223282	10.29346747	11.01669586	11.0632186	10.03713047	10.70625744	10.6107348	10.82823123	10.67631298	10.14818312	10.59602135	9.783978553	11.61560579	11.01073759	11.04250282	11.70538413	11.03865706	10.62526578	10.71905426	11.04701138	10.9406517	10.70101641	10.64028833	10.20952089	10.93426603	10.41436165	10.83647827	10.56941678	10.55579273	9.554032426	10.42239283	9.707489102	9.659172572	10.87908871	10.17551401	10.50432585	11.36638608	10.81122486	11.03226936	10.19899955	10.32570566	10.71403366	10.38789799	10.89646525	10.77524224	10.76767114	10.74675075	10.44691282	10.8503501
ETFA	9.569960497	9.266956697	9.388892687	9.798500063	8.885533842	9.667130872	9.672406562	10.41896276	9.662125527	9.375928155	10.33569084	9.499503518	10.11445921	9.944446288	10.17775987	10.10511302	9.890755281	9.328906002	10.05765493	9.828101549	9.474736834	10.30832215	9.774628648	10.18202707	9.59778911	9.694510268	9.916406169	10.05515037	10.12334968	8.726645375	9.65346931	10.51287876	10.41823098	10.35020174	8.878269053	10.08895757	10.68000113	11.21867442	10.03281732	9.627967459	9.627416422	10.09350849	9.818690211	9.546018806	10.00843034	9.800701962	10.13243378	9.94481128	8.602889852
NDUFS2	10.09708011	9.604902033	9.979491165	9.79091621	9.816955978	9.511670033	9.744427168	10.19897868	10.13960958	9.370784319	9.98396132300001	9.757646411	10.75328794	9.914933011	9.830484443	9.891150688	9.673791566	9.530058269	9.998627336	9.606432484	9.495242756	9.642327261	9.236252839	9.59067314	9.865182834	9.044302662	9.761462553	9.913635359	9.863345976	10.02169599	9.741221184	9.644353355	9.720253313	10.47349402	9.41476432	9.884786189	10.67944704	9.350924736	9.822795495	9.41428992	9.392818782	9.586591544	9.799850217	9.18015655	9.57644157	9.918821258	9.625300225	9.227615106	9.556120422
ATP6V1A	8.74788841978341	8.79278204485503	8.59909426380965	8.57254790510061	9.49685487054738	8.8040438170685	9.41465281832454	8.96453877971765	8.38097310721453	9.03580456270876	8.89037038595545	8.95996253459772	8.72404050555337	8.93982870773681	8.71485826060781	8.75323477005594	9.02537075624769	8.60218333942971	8.69397708466435	8.61021758290682	9.24114174029169	8.3292511932308	8.3475539489564	9.03286350136967	8.72454978522464	8.97417942564157	9.077241367073	9.14670746597016	8.94329816227464	7.99073180255004	8.81426168128926	9.14205705365135	8.64828441383416	9.3347344729925	9.38877824833353	8.66588920751412	8.53417500960106	9.34663649950972	8.19663705890643	8.64090922994973	8.63693274340028	8.61533361520013	8.77264208155127	8.71408192584913	8.97593642949667	8.74623876471172	8.32480232315172	8.30183172394865	8.79523270776948
KIF5B	9.46961314530741	10.1951896892973	9.95078609365171	10.1730306196254	9.6342042187362	9.92173942037227	9.70402654696975	10.5169032440189	10.3137300740588	9.77044082392081	10.4598427376529	10.0699712513484	8.78523227308104	9.52311453600693	10.605066528153	9.83083320895065	8.53601091573809	10.0192339695913	10.0125332719734	11.658906338323	10.7238489577488	10.7254568183957	9.94547432946893	9.77784187215489	9.62221758312543	10.1737995105782	10.537604221006	10.2859297998759	10.3288206271814	10.8023393331052	9.89866830276197	10.3058205808499	10.4467623519153	10.4320403892396	11.4914361818094	11.2690225873151	10.4206115627395	10.0885007799332	10.1915492869434	9.57603975187853	9.69742625237025	10.2347069292318	10.0585939292768	10.3114015875128	10.1203718741218	10.6115416815675	10.984632775943	10.5935081745894	10.8311744305468
DYNLT1	11.20860394	10.95678171	11.01474971	10.76916478	10.76256191	10.32595959	11.39539781	11.26508012	10.94772939	11.20547043	11.69277143	11.12260916	11.03887594	10.82913679	11.03826695	10.99586032	11.02359817	10.50546989	10.5698513	10.89031541	10.99996912	10.84677126	11.16022642	11.57844835	10.70475855	11.35968931	11.25403363	10.83218643	10.05659917	10.07554991	10.79184625	10.60386422	10.95421816	10.75478657	10.59861196	10.76902807	10.90847952	10.34119893	11.50837452	11.22292439	10.79115119	10.96279961	11.15356534	11.08466156	11.03519944	11.43868881	10.74885923	11.32188145	10.58788693
ACAA2	7.84628925609875	8.22013584160428	8.64712531616126	10.095168032594	8.32333881851248	8.5729322424992	7.85247993196475	9.19103201661676	9.14124417788248	7.64604177628831	9.23851901004964	8.30923862500109	9.51101153438147	8.60533305625599	8.31165825115244	9.83072498115712	9.52082794518878	8.35676626992375	8.81168398845636	8.05301492951112	8.40287913775428	9.56254609820792	7.23206335670235	9.9800822756707	7.33464956299764	8.87936877634762	8.9551170105562	9.30882558618652	9.0417294788643	8.61885908466536	9.07693919430518	8.29327766634496	9.12663501647433	9.09733114647383	8.01713858233956	9.41171542901162	9.06824172408468	9.10946244755932	9.5215893449088	9.07690951587752	9.60611095110741	9.77822938940369	9.31524120055173	8.52603911420283	8.80610173392675	7.5046733285058	9.64993196953055	8.97836145451129	8.21003978401213
HTT	6.04993985508166	6.2738472033882	6.74222195061207	6.79794688319802	6.01796303218331	6.69013735121516	6.81725485317192	6.99926067712616	6.29010235654385	6.42796794205918	6.80735504385046	6.21638835171279	6.775987717687	6.55346361003382	6.68403208195982	6.86892231097435	6.85306443782887	6.49164623313472	6.58684902794299	6.59788720754031	6.69462826342984	6.56680411435277	6.58145873745227	6.19252631079629	6.51391295024453	6.39287725818782	6.29881464839297	6.59895282530708	6.50784383160686	6.88071467850171	6.31201035011292	6.14981613796691	6.36158099308467	6.29216549301252	6.69617119027819	6.32788113480313	6.86808983986891	6.24266266678289	6.54231910791929	6.72100641729227	6.64605002962801	6.4749634539581	6.42828267363404	6.55425204674469	6.56242247620505	6.44451100568087	6.7629308483977	6.45406553717114	7.00750378908236
TIAL1	8.02474729582563	7.31689567099175	8.09784397018741	7.34127921863624	7.41683732134631	7.78386684461415	7.69569533326599	7.84072387492902	6.80941161584331	7.94583385683031	7.93173306363243	7.78011974356994	7.63207767031714	8.10370671064182	7.79870864826579	7.52594498375968	8.10787607741072	7.65087581908322	7.34187367057358	7.87781839255335	7.7529350244324	8.18928853910648	7.83772529724906	7.65871222666185	7.71450073203059	7.72862207272528	8.05212087036829	8.01632406201673	7.48470452277946	7.23351395371941	7.32524028204133	7.91656677596166	7.54504744724657	7.50794530725965	7.8211775200597	7.12334202944886	7.89634277443559	7.84885260606174	7.29215352915786	7.36583859358249	7.758327135555	7.54589400690511	7.59696008175847	7.00640832874768	7.67999480743565	8.19414814796291	7.90068234601775	7.24773949217239	7.10186967629113
HDAC5	6.03257757350346	6.21714695665311	6.2890957196297	6.79671682869921	6.27082797536477	6.39643154342986	6.43034180606307	5.82386282100966	6.20750757242326	6.158629363431	5.8564427967733	6.0762637239624	6.06168581236552	6.03849921305164	5.72422209952731	6.32776634679327	5.50024998701644	6.56832494480505	6.37204565374849	7.15653376545982	5.89836305912707	5.85245200062056	5.830906183187	5.89874055345338	5.82445602594378	6.02774233915884	5.97672589939318	6.08148144022046	5.90808302521839	6.63720156248979	6.4322345385	6.57051592756588	6.24888246628093	5.80906188002263	6.3281696841528	5.93268187420716	5.71104432626931	5.88489249412922	6.34850109471121	6.50724238474093	5.85378844170479	6.05351464173066	6.09061452115822	7.0089568441033	6.04802146328744	5.35341151317687	6.31066848866673	6.57116749467712	6.40431575126906
GUSB	7.46668925521579	8.26170484753187	8.06316479573371	9.05967914988912	8.64325271215811	8.30030108852784	8.46696783161186	8.62716968614724	8.97835544643225	7.90003606887898	8.87563516944793	10.3253516667871	8.90201419468782	7.78972832994637	8.55717645472098	8.50301904716061	8.64521413108637	8.81368015385315	8.61863987813356	8.54642693227614	8.9062097643753	8.1629727273518	8.58521378170375	8.51902917836335	8.9437089598977	8.60256509009195	8.75765978751226	8.20104690376768	8.75463424150513	8.34011141560326	8.76396207877325	8.06686136539359	8.27176851539005	8.78542134117538	8.48272217872187	8.47851999569172	8.39364334455369	9.55908690554569	8.76105833700914	8.20921504234106	8.96999714525845	9.08038010481531	8.79307777790361	8.61920620170486	8.93012443648492	8.78025377366484	8.8221454224717	8.10823020568706	9.83417076411714
KIAA0391	8.06899490918795	6.71778166190783	7.05610640253442	7.32566936961434	6.37505690767108	6.76147421726307	6.98290286792594	7.13741925316865	7.35851520601988	6.42390031456719	7.39117505577387	7.35265584641801	7.47013253047831	7.5359433303629	7.3030007166874	7.73576524140163	7.40183537007968	6.79934099640761	7.05883698034866	7.00810750542081	7.23688816606674	7.69507838115379	6.77606978173356	7.03363966281443	7.3999037402983	6.89133027986475	7.0634061966592	7.41828068091166	7.55018655275411	5.68289258101798	7.39940821052848	6.89976232656011	6.96670350145885	7.74002393337774	6.89743865807883	7.08269938135887	8.14621497682171	7.28938839188133	6.91750110937633	7.01732751237543	7.39324214937695	7.05786609509826	7.01651637456362	6.41626409206228	7.68289107821382	7.08369509465093	7.159544970245	7.21151067141201	7.33759715989203
SLC25A4	6.6399723174964	7.07541710102134	8.25386258877639	6.89447457209726	5.78327623555105	7.59671571068113	6.52410820847221	6.9831312623481	6.96210762934626	7.18630226053442	7.36755237145638	6.77787891279999	7.26200858109832	7.83033448352407	7.6469202694953	6.99261336253371	8.16685077010699	6.08636200170568	6.77663909534089	7.07248188039719	6.89128165299927	7.09172221884355	7.27558105282348	6.78261701865939	7.64980893583406	7.14089215849994	6.91876751201923	7.31097429511048	7.00832254643271	6.22223237463891	6.83913068171994	6.83184416565919	6.8851493597724	7.21947532513387	6.86539292345815	6.65036031814611	7.11915887998692	7.00442949594429	6.71570728599728	6.73573983270874	6.07507037804109	6.73678217056043	6.70547414794176	6.04645234980904	7.15380645024827	6.77952267261778	7.04234017784183	6.55822759816386	7.88644606896191
SUCLA2	9.584828997	9.698707423	8.477905765	8.206724463	10.06596048	8.52187679	8.657341235	8.554933582	9.243518194	11.03759088	8.424504046	8.472613981	9.101215025	8.835745355	8.504059168	8.56638605	9.606114801	9.134838687	9.585216875	9.199936085	8.491163512	9.210224622	8.346626255	8.676275848	8.226937412	9.06620242	8.41930295	8.892001206	8.254370368	8.436216257	8.737559265	7.933969514	8.79667263	9.675455536	9.684261598	10.20712054	8.95252974	8.608914947	9.098064129	8.258709025	7.849872304	8.946070442	8.855710858	9.107492177	9.494128217	9.449279951	8.808835053	9.163831565	7.999432345
ZMPSTE24	8.937273805	9.840715118	9.175331653	9.606667852	9.389582741	9.533312225	9.179815319	9.218084792	9.037581889	9.67734551	10.10666793	9.723806082	9.762780043	9.370075641	9.903122327	9.570052792	9.946116866	9.243174651	9.607629685	9.478851694	9.371566642	9.537126921	9.733369577	9.123644222	9.203840739	9.327095719	9.021092449	9.779625896	9.421152542	8.826545775	9.202023857	9.480533177	9.611713937	9.521209592	9.316438955	9.783508756	9.769467953	9.43985509	9.539940334	9.372268417	11.82050453	9.787403497	9.478354117	9.601953433	9.488873015	10.05090547	9.454835409	9.305631496	9.335107479
MUT	8.97480113221998	7.92592944217301	7.92484668096542	8.50977304535052	8.10519782690179	8.23454944646254	7.96101600759649	8.35603919009205	8.35074707206492	7.58575271738381	8.43980840649458	8.69387296369553	8.87587405303021	7.93073127713778	8.7262348288452	8.69433146853247	7.8511055522051	7.61718124406569	6.50209814985655	8.40307484839954	8.23470715538085	8.10124925334456	7.78604170068669	8.53977509009326	8.15629983402258	8.00178952076348	7.85533825087227	7.72704872927374	8.75611732547838	7.55314250248601	8.62204566609818	7.32770310913803	8.72850225218323	8.4504498430673	8.34967865515542	7.68077451404088	8.2541132305282	7.33363772833741	8.37804634677484	7.55365996254211	7.74584165385736	8.87930754045446	8.18606174256663	7.30659430663862	8.12536047807489	8.79553375424847	7.69157173487161	8.01059115961752	8.79099688562619
NDUFS1	7.29193991416351	7.25235789224835	7.31604949046465	7.2058203548367	6.47768103270096	6.27273084826986	6.84678434216727	7.51018371584037	6.47971145276126	6.63384204706793	7.30706892277524	6.62075482729515	7.57875133030046	7.20596653268266	7.3695635368327	7.19964143293678	6.23484975342669	6.92023122336234	6.71441955668617	7.4873009261624	6.79835331379689	7.41196131090369	6.95508967879405	6.86216486531039	7.30310457155748	6.73609045278776	7.30696782407865	6.89960027386103	6.79623389524225	5.78844703814694	6.43578705237005	6.77854638800935	6.9197202525768	6.87799614856473	7.11535262799756	7.04069235673019	7.47523163447756	6.65919471048251	7.15441151787184	6.66482555990634	6.89020977691641	7.08956856976483	6.8480013320349	7.84604300732122	6.62152704655212	6.59461027652141	7.01018268061303	6.77163933961902	7.50501675857338
MDC1	7.00545321210562	7.11367097632557	7.32206191118725	6.4194198566784	6.47993546805864	6.68610606778968	6.6567493348202	7.35352860825511	6.47872458611767	7.21445961604312	6.48669808259187	6.68538203593865	6.41402439477917	7.23313720707575	6.55299608651204	7.04275850975132	7.82859654816943	6.02639913545489	7.20707030781495	7.98522626330759	6.66237474275816	7.06539607914444	6.96326147454863	6.27317478281656	6.71746028329825	6.73913298950113	6.92556625093954	7.22180588121815	5.99907597628661	6.54262160336367	6.23929569750612	5.6187355629012	6.3147079360764	6.64598374132233	6.66863433663558	6.78496104695412	6.88749248284214	5.93655482829822	6.49987537481657	6.68924054428623	6.86736206694211	6.45350075555797	7.18717878696624	6.88008377609951	6.86420571244738	8.07480853182149	6.50315599047685	7.09741687205877	6.86612469882251
CAV1	8.37346502488259	10.1907161722066	8.1310336583261	7.4691399393448	7.5930938345235	10.1000483490826	8.27379381160579	8.53413067858106	8.08412754271072	7.6825226723019	8.23838522636203	9.09392739199423	7.49618316112487	7.63116536684156	7.72750931007122	8.34325678548904	6.74554537966268	8.48008933571231	8.07306185440145	7.80245569898602	7.88790280594385	7.59462510422499	9.37728554931744	9.48348589732265	7.55887647080025	8.74194927036407	8.15337775219075	7.53053792464716	7.39350815689911	8.29591569433081	8.75191555282557	7.5821680259578	6.48259407251559	7.9687551898186	7.13414304385852	8.01864706510885	7.99251693119646	7.71449584597986	8.61990740353381	9.78486203540482	7.54766943602414	8.33398555934446	8.62347712949293	7.33571264112536	7.43296521901074	8.01524751599882	7.44300015639148	8.0539124525365	5.25581502618275
MRPL40	8.025279972	8.630602212	8.710295775	8.708638797	8.255458313	8.393740307	8.470488834	7.795401368	8.043365634	8.715958231	8.446054774	8.268416189	8.780340407	8.644036266	8.552232956	8.340305435	8.802732989	7.937128472	7.977982493	9.121838165	8.737233005	9.162117955	8.353842602	8.300680798	8.685623333	8.211109718	8.122654027	8.534468392	8.282475495	7.030598724	8.179226341	7.521070016	8.180444286	7.512182433	7.875699684	8.294656333	8.471408051	8.856393648	8.418096856	9.009612731	8.223770322	8.255246953	8.260466545	8.903774107	8.524103099	8.664690682	8.460790276	8.600420192	7.621554145
TFAM	6.10311912967988	8.12639036753863	7.68321945911961	7.44074886845702	6.05680497565275	6.8362312136308	6.83732256546628	8.01192892497448	6.35539176004735	7.26580822218288	7.32203673052394	6.98440753544962	7.04178286679806	7.39655052716445	6.99734491605984	7.1066321781174	7.95383233351191	6.71023929071309	6.93894282974259	7.63158657306129	6.22605712469649	7.32951282095835	6.95441735459144	6.39257763130921	6.98302725562276	7.38940573704676	6.43878618785238	7.00205118975553	7.70622592940609	5.95011540387945	6.87541501845683	6.82527597065387	6.84184387191959	7.85990318445828	6.99548953454181	8.09638806119671	8.41984278573376	7.58455161412814	6.71435664894971	6.42461754761643	7.26694458306477	6.42669491950768	6.91668910744719	6.63703892750487	6.8776712517733	7.55268463673022	7.59200518246337	7.08789418637352	6.57986334494405
SLC25A12	6.21290400729842	7.18437730413231	5.5990355376471	6.28461009489365	6.51817161262022	7.27511122487654	6.93139580611481	6.28284237490873	6.3898013719908	7.02516125629647	6.15895662697172	6.46044324838063	6.45289025579253	6.48268843619211	6.45235742143435	6.60468170995088	6.5344404730848	6.35431408597639	6.17223830791765	6.74847609039201	6.22000667106736	6.78331467936477	6.38619464149187	6.91749127694997	6.63878514072359	6.98540418201744	6.01974546450315	5.49361970939842	6.60571548261739	5.70482385213679	7.23720004663787	6.14568486475863	6.96017944571522	6.26790133336893	7.04068083887606	6.19175487653521	6.97531306624205	6.65082586204932	6.63456600691007	6.82000525587427	5.76125152491243	6.57688770457417	6.81242232842847	6.24463078659624	6.45128037361551	6.35038928026752	6.1482571875139	6.74763085812746	7.21003463223571
MRPL19	7.38226752299669	7.23219898845974	6.94267438064244	6.41330610948736	6.05309230567082	6.30182815909492	6.38349724320436	6.50192619174549	6.18670395434155	6.32366699831942	6.46043570810139	6.83123224967039	6.94051103862079	6.83092186673188	7.42074584830772	6.24774806770884	7.2664122400969	5.52604975092555	6.65044558949395	6.80562903009024	6.67919654792215	7.38498310354507	6.8831973413434	6.61308311189032	6.72486898976248	7.0948995835659	6.9682926567233	7.11575300545061	6.57247669006031	4.4488825360364	5.85147539578773	5.79240052681187	6.68616806761563	6.80732151564299	6.1708508088376	6.84256672595895	7.46680196444073	6.3532690292826	5.60668150949051	6.04868784755186	6.70532964747919	6.3943389340111	6.56950073927167	6.37537549595789	6.36946417055824	6.55351766860494	5.84718440475082	6.63841830858982	6.30074168322353
CD4	5.65012201384722	5.96225514587822	5.72182890918731	5.85381262710021	7.10963330395861	6.7187743541148	7.60886349435665	5.59117910408546	5.97118331933467	5.40520435904962	5.38457234898106	6.86265565307092	6.7413909432438	5.3372556037988	6.36196935540516	6.08316491083517	5.40306919454833	5.63334657411207	5.71130218826431	5.29967455159585	6.63079960721384	6.15247574545718	5.87572582412069	5.99958230826502	6.76868019627145	6.43165846889992	6.61178629508315	6.16972082937319	5.62007344295807	6.58252793993911	6.07422175694922	5.16525629223585	5.29159487497831	5.72162392582814	5.49598437477068	5.62837225061716	6.08826400020482	5.21141920709154	6.47212301780991	7.15321390154851	6.7794328739878	6.18955632855837	6.41681253296246	5.89898322075362	5.74833365847524	5.25671328027782	5.39288805089719	5.78494915907503	4.81271492966946
ALDH5A1	7.52241728639208	6.06891718465722	6.25833954655623	7.41429397199083	7.13085795068778	5.99231662860445	7.71958593675532	6.95995151387586	6.39968703240811	5.38102700176971	7.0821021443968	7.06098262679822	7.18781291251169	7.34516135107823	6.88574621192778	7.00395774443235	7.1715510237223	6.01574043067419	6.49228493446337	8.24116329814532	7.8496481182294	6.42467655316381	5.89936812820061	5.62810558797774	7.32394885604642	6.25055744457945	6.99180283120044	5.5501884596635	7.03735369017596	5.87538041937815	6.87528309960897	5.35402768898049	7.28319350815729	6.33695666983085	4.7628804173238	6.42558923734621	7.41929618762524	6.02662278400892	6.24614203549953	5.64517019240837	6.72196788726319	6.81611987039334	5.99764735904355	7.19519434851567	6.77067972266708	5.79211789292305	5.90362709966404	6.16345679059854	7.10305938093594
BCL2	4.85865575861492	4.83392453993617	4.70337800905895	5.2590344161489	4.87009400805245	5.05954852934047	5.27612226276195	4.99128918299059	5.04887767054719	4.82983253961826	4.83831907461312	5.30344972170475	5.63200888320875	4.86338150691686	5.4142115273621	5.49226338374491	4.87074488009536	5.15554402432684	4.99905772714171	5.02255756510694	5.07935082874489	5.05092880374142	5.04518058035134	5.04214323158495	5.71446134959151	4.88606208600349	5.12272037961358	4.95872649134352	5.37014421942318	5.17355616433379	6.27536111624904	4.83985490385287	5.11916074602358	5.11013847979017	5.11926656005957	4.77217441245175	5.69410625748915	4.98192254031803	5.40757336651967	5.22568188642199	5.49257830533809	5.20643021879179	5.02401383793294	5.4695304921483	4.96899645400138	4.62879249972192	5.45737643625615	5.38820807186806	5.04537481983795
BAK1	6.904327055	6.769574725	7.295109551	6.282396482	6.338437425	6.526280332	7.24286517	6.88074262599999	6.280762683	6.269258029	7.038543038	5.690534112	7.896281083	7.268400689	7.273631429	6.933336404	6.694131027	6.374450343	7.310707428	5.894098272	7.109717632	7.171989758	6.684884316	6.911221177	6.695813487	7.385246029	6.638250996	7.091020778	6.340110093	6.411065145	5.94182638	6.199231909	6.919961643	6.525019798	5.968049112	6.876946722	7.197940243	5.849344912	6.644362084	6.602394771	6.169470841	7.333190089	6.54337489	5.812943734	6.594588922	6.92202885400001	7.02341215299999	6.234538507	6.536622265
SLC25A13	7.05507994707966	7.21765861384979	6.38693970309092	7.30952277988161	6.47251567130707	5.87209710505714	5.49648891068988	6.86045279146251	6.7237137901749	6.51279750453927	6.70789084754173	6.78765737418643	6.45634901286715	6.62230392992954	6.23645703639047	7.02524161873784	6.85644894237862	6.11670634519984	7.3053591799203	6.67652217717545	5.99862466687199	6.31231241760905	5.89361227693176	6.51896448612881	5.82377164289073	5.94031366095023	6.13108313670473	6.41555281042339	6.4658284897242	5.78325208346603	6.19624931945533	6.41131414583092	6.79720124805283	6.56218836623996	7.0834321558097	7.80089927464201	7.43459609463545	7.66611105532013	6.66165055088252	5.91846547823001	6.70897804608888	7.34526082854111	6.87915490793299	7.55266892509552	7.43343488390518	7.49452798096752	6.99791443322399	6.40241634727714	7.34389334260817
POLRMT	6.45223517141319	6.46613287654278	6.96125383997489	7.25165603841681	6.58532517349563	6.65883790807539	6.70745076915351	6.08764835227129	6.70603889377777	6.27824259133279	6.28273933849831	6.4931081252366	7.19490276737348	7.34262025907082	6.83601641229973	7.17112087298664	7.56031362069125	6.89034953494102	7.5290350054892	7.11453032887278	6.92357877388518	7.02184028654234	6.63760807009536	6.0392961327394	6.59826961962177	6.3557057468275	5.99496724953226	6.61942855350211	5.94585108533969	6.27262221319425	5.91888502652118	6.53635175041613	6.8416247800452	7.31669710624505	6.26366220400719	6.58339995632029	6.97307320155736	6.37508862554951	6.38209152121574	6.41217357374243	6.52991162356129	6.32151951444358	6.54156863361945	6.50748373699066	6.91513360450627	6.47297997641131	6.78232811436092	6.74038303360928	6.34024759458801
DDX28	6.29994180878549	6.18913587744542	6.21517810407191	6.52095772617544	5.5654271548009	5.80453034665829	6.35085938499763	6.57945461482422	5.91828117759013	5.71777735021764	5.67758790587365	6.48136669297852	6.53752293758242	6.5808590548677	6.23570816932883	6.46313688278367	6.42617610971171	5.25225375800281	6.56847447489734	5.99178514987434	5.79818716190118	6.42857619466549	5.90571064760096	4.97581724817829	6.10905468046993	5.63979261733893	5.86293827818284	6.1518794572599	5.80841440051989	5.89943400829449	5.642201239571	5.49255199537366	5.66656892407467	6.23379913115047	5.46239222250637	6.22673625772681	6.5791230365886	5.84541969724885	5.84478809263176	6.11045801808297	5.99295372578635	5.66485750094438	5.89986784104531	6.19747067064424	6.35951310091682	5.62401595505128	5.97737725924264	6.36310092315596	5.80647984983073
MRPS14	8.01266704734987	7.99848742247633	8.41381117346694	7.98236916753345	8.40180620320366	8.13662354015172	7.67430935662395	8.55757504743637	8.30845240636158	8.34662907890026	8.47872641484205	9.04062075393272	8.41986065150592	7.9922477367762	8.00650513478494	6.8903993876176	8.41583148040827	8.04108660906816	8.07903590401752	8.50241499627224	7.94434225318326	7.85490886084949	8.03497463130197	8.01590430434093	8.0110401862385	7.64193650190831	8.21835557234098	8.01140597729948	7.83542722123404	7.76813185353812	8.05516608405146	7.88216368841948	7.96973886649543	8.3135560657565	7.76066535225964	8.1565539993243	8.36709639186989	8.11185447655646	8.29561677538265	7.93063028098433	7.80801829711671	7.96315944349436	8.15039493574748	8.11849829936093	7.89930149707038	8.51762367558691	7.68133590403001	8.87969034308399	8.57297305659883
VCAM1	6.643129851	7.430725108	6.042899828	6.965469122	7.164249177	8.631076113	8.823905013	7.288432296	5.416047878	5.654189224	6.319892873	8.086950546	7.506974577	5.460205843	7.42304142	6.856055499	6.089783338	7.424084123	5.923330515	6.789445928	7.705354598	7.459378365	6.857780925	6.984110754	7.555039328	8.201170848	8.179269989	7.757304387	6.84622122700001	6.961194883	6.994217431	7.189855286	6.642024886	7.556395467	8.016183563	6.856249432	7.976226018	6.32972841	7.830298668	9.111071436	8.73734604	6.102203433	8.316555236	7.015647417	6.460467382	5.743049838	7.122422533	7.117952055	3.886208899
ATP5D	8.93494538538226	8.59658783417366	9.16772791277608	8.73590427745326	8.72776393469542	8.99906865576575	9.08041409294979	8.58424549163681	9.15715965264954	8.17320362297206	8.61677155360986	7.72471440429431	9.95218287336414	9.64301654925412	8.91927871326183	9.20281947491563	9.28547982997475	9.02510044311149	9.52445905374359	9.13861640878428	9.04687423418729	9.43062614045025	9.09470650384708	8.19082278007527	9.22068942513125	8.4783280275336	8.45713050142457	8.88422477534081	8.30635753022106	8.26046023575287	8.28991304839432	8.63757096168892	9.36436947325397	9.29010721304387	8.1672441976915	8.16733607663468	9.50735071117711	8.19372954829994	9.04934615033187	8.6617117921109	8.56601364804625	8.80911950965042	8.92141134458482	8.47457981196611	9.29637468895693	8.94306657842611	8.8308500823417	9.0438697621964	7.81734315923117
MRPL12	8.50126564925457	7.80133752812541	8.52624081317119	8.98450891563916	7.27446189974095	7.77105522382559	7.66674567591358	7.68373224019362	7.8635761026256	8.21334092640542	7.81769643727939	6.77386622124048	8.70038837313464	8.46722504573956	8.14812152441697	8.25949815431013	8.13548309924119	7.54114227175764	8.61562742240178	8.31418713587886	7.7301625158811	8.42519837934615	8.13422916395482	7.09009764843228	8.37032343738081	7.86515912233549	7.66302850627795	8.28494933144331	7.63831795815378	7.09008491262577	7.22253506804781	7.56660524360481	7.80028377893566	8.22032018514897	7.40398735918919	8.04204074302126	8.61454600450022	7.96432440077767	7.78195497068416	7.78664720261385	7.9265080148188	7.78806597001134	8.10021920545105	8.07729153046887	8.10933467090981	8.15502503453082	8.2443157105279	8.24724046918366	7.31318495243512
MMP9	8.610884343	10.51294183	6.355548885	7.307100502	11.61504978	10.19374464	10.25901627	7.26553977	8.431954425	7.065875276	7.523056957	7.308404645	9.363215805	7.205230822	8.964289184	7.058096585	8.287627584	7.336678569	8.845806842	6.132818239	8.421403003	7.288101236	10.83486696	7.54209572	7.300055784	9.297927125	9.847119874	8.791359644	7.018437137	8.745522675	7.393332749	7.209860936	5.918108029	8.636666739	9.82715143	7.801352436	7.798085436	6.77541287	7.691468004	10.95439741	9.37538896	7.785347505	8.705991044	8.081910483	7.603331627	8.294385209	6.382141786	7.524342343	6.139478098
MPO	3.96179076045009	3.61412085279078	4.19002997443546	3.94191777233582	3.97506872741266	3.95384490889647	3.97181799660493	3.97940269199667	3.73706114715047	3.82265313270912	3.86314047044222	3.96870017021768	3.90499148663565	4.33809698180524	3.94773490466391	4.04807677714855	4.007907099735	4.02518038766438	4.20932866202065	4.19793823877107	4.10535583241055	3.82218550242274	4.26116067162939	4.04326521569905	3.99371090147441	4.03504098841305	3.98878152086997	3.88400831552747	3.87338734967065	4.12795055282176	4.03484180025415	3.94196918538155	3.86192258796548	3.93336272809488	3.93700606453694	4.03873840600354	4.30378015662919	4.08429957429323	3.99427645072019	4.25639570582456	3.80030860296356	3.93826115021923	3.5069065963385	4.15905387509797	4.01791435865603	4.18043479514546	4.05794632047622	4.28361092818779	4.13279695089276
PPID	7.18918936713522	8.00353555630426	7.8365835682052	8.18114351432488	7.69858469597513	8.15435709588777	7.99921726253871	8.37632760992874	8.09759618253867	8.26803084865963	8.35771727684705	6.22349685173178	8.53900406068742	8.30168834359782	8.14478435928431	7.96196957304326	8.77604875441059	7.61637450151769	7.91595766220369	7.1428845255363	8.51611918448894	8.55028372689561	8.14945050257553	7.55033559783451	8.1456171206112	7.9938484897358	8.05052315167748	8.3789310330183	7.88271664618037	7.19318008443049	7.99675436386676	8.00505957380493	7.90561456086987	8.07182643964608	7.78110658816003	8.01270939286942	7.69129201292807	7.79300462211325	6.42238896036368	7.3215983118293	7.6788521008114	7.13452089043	8.07304808051918	7.05450480333375	7.95915364547546	7.61855351372878	7.64426875529833	8.06001024171521	6.61221926039815
RNGTT	6.32450573225588	6.31652279488286	6.32585011567551	6.08606453739787	6.00170973272534	6.07953705544278	6.27373968499021	5.83425995365076	5.76527964797391	6.1422895097148	6.13328316705526	6.02259081268948	6.19326589443077	6.27099244613486	6.80249427428833	5.93392180199047	7.05752280373794	5.54429372474552	5.51495247469527	5.71571138241078	6.14070987056641	6.16618891746836	6.21305448128229	5.85719012304816	5.88783327288836	6.19146396396248	6.35321071627452	6.27010321299442	5.78388465116665	5.48783700016387	5.80603709821349	5.12473937459352	5.85227559952789	6.45019576576995	5.89192994839297	5.93402916319316	6.77815148983551	5.66635704686623	5.51811390876052	5.45022330016934	5.94044375715139	5.73376063589073	6.94793274972769	5.44278727524186	6.22878467924901	6.96929210263968	5.49658870109694	5.61358724771395	5.46095983884291
CDK2	7.05043788889767	6.49657062625137	7.57613503253887	7.14292036257024	6.00002206218091	6.53617907005838	6.57474694887962	7.04080556309397	6.32187438001487	6.84215736873244	6.61052381864701	6.67339844772419	7.44283032605805	8.11757617095829	7.55482695036165	7.4239694430721	7.02033817756678	6.19096968173815	7.07894170699627	7.05968843103014	6.77954832880993	7.73439945235861	7.05402826483936	6.4195818722757	6.82293688986098	7.02170786266148	7.38570704395167	7.88579322987466	6.23443614635906	5.32763920365983	5.66547456856696	6.21669355094892	6.3083997676997	6.8134840750115	6.09725372278407	7.05718965915945	7.33377921021655	7.93395165264783	5.59777531359475	5.90911202848194	6.06583088052427	6.05972110964472	6.40053613999613	5.56990764974941	6.29671357544309	7.76279959002852	6.13623721356861	5.9587100169804	6.91790007292992
CPT2	7.03651863953884	6.96643172887737	6.66722804186905	7.64721559447917	6.57037048077543	7.16991605310641	7.59452771115425	7.09479672869236	6.95849374654704	6.39725465210679	7.91424463143046	6.24592453447457	8.00657542507708	7.71124390867615	7.50487081250733	7.56411809123938	7.28325074953103	7.04090244075326	7.15421092000929	6.03870618089035	7.13221324873874	7.07620628925154	7.2713186052671	7.60473390651874	7.27401375917804	6.95938982244146	6.9518357842919	7.56632262018906	7.64264869093168	6.25014765468387	7.67131772031255	7.2013961905244	6.93402862407929	7.63231161497848	7.32564464056765	7.24678329294625	7.85487035783368	7.21975825783432	7.79556756352523	6.60679407709815	7.09610141330321	7.65622062264931	7.2904118044719	6.79321879655817	7.63078701558059	6.83434145216735	7.28378442112241	6.68510072347752	7.51786923882503
FARS2	6.13441727305106	6.90682417164605	7.18752847592584	6.63333514795898	6.37306895000654	6.4420138191004	6.63844683994572	7.32469966821512	6.52707494516913	5.7831337402742	6.931178934138	6.50319431427786	7.6346513850894	6.7658382008945	6.6205359943319	7.03230973909928	6.72585125900231	6.18921347218757	6.42948198897462	6.84482825478598	6.60921645058372	6.73025743729872	6.54018626900289	6.18327516176772	6.81605995068035	6.25962353877063	6.22392977007227	6.62641855928442	6.78814293131569	6.29048765647439	6.58625798765616	6.01622723676874	6.50061592432107	7.38640566721836	6.35355454341509	6.70583097663273	6.90091557584998	6.18870919768532	6.82863213905502	6.82150429432471	6.80135512804784	6.63488907270429	6.78116558633591	6.34191533338193	6.63983432518469	7.1585765238576	6.65272649512423	6.6452112371461	6.64161187685145
CYP11A1	3.629460994	3.772568431	3.916464937	3.415542798	4.153004572	3.45985429000001	3.967825085	3.268647343	3.539141593	3.698641339	3.985899685	4.169276594	3.708874965	3.685858795	3.736463374	4.190874522	3.542001856	3.687152807	4.168031658	3.8791682	3.699634452	4.1151217	4.010667656	4.130316025	3.997197013	3.556458293	3.393997812	3.572990287	3.61203653199999	4.223471987	3.523192825	3.829389925	3.693014943	3.750503725	3.960494033	3.683053039	3.877686582	3.693227986	3.46592012400001	4.11899819	3.685898625	3.823667848	3.878501974	4.169526755	3.813955395	3.750217458	3.996912228	3.70888338	3.74499407199999
TRAF2	5.762912274	5.456023528	5.951848656	6.302295699	5.896387969	5.955962563	6.168559848	6.441401209	6.07022461	5.557925055	6.40161849	5.799174798	5.974065619	6.420782353	5.915950136	5.994109396	6.373404542	6.165036317	6.55455784	6.25840512	6.109725841	6.236774548	6.059260887	5.50159729	6.382269932	6.084743781	6.003021196	6.05289871	5.717724196	5.462891549	5.557699745	5.550051138	5.808360473	5.741920526	5.788366464	5.965406583	6.014905025	5.854193418	6.07787974	5.718898868	5.864684783	5.930226263	5.806987911	5.627154384	5.848948492	6.660380403	6.131532007	6.1327495	6.316953518
SNCA	5.35920513693329	5.54782528034572	5.44945140407533	5.30128702158483	5.43115882512322	6.0137447310969	5.26252416365013	5.24768955090661	5.31519088290006	5.72239572524129	5.65658741045102	6.37344422868568	5.60598199111357	5.10859878126366	5.29242372550331	5.29176514205711	5.98223446347076	5.7801436652043	5.48148680045324	5.21844118085092	5.63763269622775	5.52318109005519	5.32911093564026	5.15951029691693	5.84343544886435	5.55376014539592	5.36309813178269	5.61378163296685	5.18438690241454	5.70174552248636	5.52184901004147	5.38666224233654	5.16696679632049	5.10695777217342	5.2763691516199	5.13209729309716	5.38109755017264	5.22264896050858	5.30403821893727	5.79098677758865	5.2768270219381	5.22806147320063	5.45642682867197	5.95729182543662	5.23265336754317	4.83764843590015	5.27097162695449	5.60658947073423	6.14574194082139
IKBKE	5.88175730237977	5.92576732358533	6.19198230943542	6.55211864334394	6.43032941420336	6.36681421796201	6.98533736042285	6.93917316871979	6.57580494310555	6.58311086941718	6.55916834732089	6.39638125018094	7.11542579013964	6.69192875411258	6.30534977812432	6.46776417264024	5.96668266722138	6.06123563198232	6.64350300373776	6.19043438402182	6.07448833789657	6.25634333076692	5.97247134074124	5.90146320396557	6.23186012074567	6.37076870248144	6.52703376045047	6.20944966810935	5.97809492884947	6.54034497580912	5.85070868366148	6.25706703712149	5.61182511887061	6.63997216613998	6.02352981896696	6.54004724100226	6.68296770388572	6.30460346909821	6.30842575365084	6.50664649288395	6.44053243854288	5.99086318248089	6.4919258250259	6.2256450416512	6.13180461626764	6.64606699268188	6.58106539559885	6.05067720436768	6.0907283394764
DLG4	4.63586908794429	4.52196296160815	4.5025063971295	5.17078470631164	4.95857486029209	4.64784467867923	4.82298640182211	5.06335418601429	4.85040811072628	4.89802348399657	5.38048550002319	4.95347050781568	5.0399937340219	4.61197938064685	5.18981331267945	5.05175020023375	4.90800721095022	5.33693418799534	5.11812222781781	5.36702964179255	5.13529655372036	5.04333779179703	4.99164394067763	4.67461137353439	5.22173477585396	4.60035954556235	4.98734233044968	4.60031997009158	4.61268481068466	5.07941868211119	5.16388672761863	5.24969426814625	4.53034524681005	4.93080184622999	5.60567625102904	4.69798121316625	5.028225070264	4.84568590369348	4.59797633550025	4.79611542277311	4.61330518720598	4.84241458422297	4.54364779850453	5.20761566918351	4.90113624732281	4.7584856881147	5.44174988776747	5.41540370939835	5.11079649844106
MRPL28	7.366544601	8.269866018	8.374157561	7.935909906	7.785544519	8.157831702	8.162030857	8.0283128	7.475569464	7.851402783	8.342323862	7.773356397	8.513064201	8.494293096	8.138373756	8.412064201	8.449634162	7.992149527	8.205286334	7.736399007	7.820949968	8.321535554	7.732889583	7.855849069	8.08107071	8.179740071	8.288317698	8.294633561	7.795541533	8.148783299	7.637991267	7.891190529	7.778348774	8.232158215	7.503589982	8.456697831	8.367590445	7.946025777	7.919315342	8.15800164	8.549186913	7.989983262	8.325282739	8.147326947	8.215458341	8.128446905	8.295449863	8.588858363	7.836397185
ALPP	3.41356061499999	4.117587108	4.055917889	4.030150243	3.805178059	3.40916460800001	3.70599624000001	3.676787349	4.055735014	3.737889046	3.491354977	3.472786241	3.955802397	3.834244672	4.057770676	4.155990099	5.376063387	4.255059947	3.950857118	3.964278192	3.477629832	4.015995549	3.639142271	3.686046529	3.76537651	3.84269673000001	3.648713809	3.612640324	3.620826687	4.91147707	3.582331917	4.683757132	3.529521997	3.519579432	3.900899974	3.428931448	4.099135155	3.305134618	3.519612891	3.858833208	3.840490292	3.322095205	3.774809758	3.954024929	3.54901468500001	3.603972164	3.625675334	4.19384347	3.827398234
CLPX	7.13673266630527	7.02787544954409	7.3683200633976	7.47389937030105	6.75235936282892	7.1695248573502	7.43359651551267	7.55028527602367	6.70084389236871	6.21669897165777	7.57428186086973	7.4697628246092	7.62556346741342	7.633832711139	7.38117893141201	7.053529228584	7.65656349566776	6.2890117461308	7.39063626095358	6.52297083615422	7.02157865454507	7.84746278995181	6.73935133621036	7.24872567432157	7.42982930211135	7.530144372749	6.97732954069663	7.84043182914754	7.3476478958785	6.15753666276928	7.46267622789245	7.05477757825875	7.37072904292289	7.30991158790079	6.88519085652563	7.51797700806248	7.93122403163373	7.59351708005255	7.28736602467267	7.30066232368885	6.63043359684608	7.19978228936729	6.79371380496972	7.10277548315845	7.35819950263829	6.93576339314925	7.2164473342669	7.09898125807812	6.32808866650083
ENDOG	6.76730995099999	6.713991515	7.807021953	7.271208678	6.117380325	7.004977068	7.042300477	8.046823427	7.329890108	7.05911086699999	8.101223624	6.710888745	7.922516532	7.245903323	7.958258508	8.017936692	7.847003042	6.77448190499999	7.229202602	7.29987159	6.675954268	8.481563028	7.976034904	6.283954644	8.067282004	7.295657974	7.410692438	7.05708360199999	7.356081835	6.293039938	7.234662234	6.537876378	7.681210474	7.49787876	7.302495649	7.582158929	7.760795281	7.86772227	7.404527129	6.606994218	7.459198637	6.613465625	6.585933244	6.552861452	7.682756064	7.580750518	7.507179943	7.514800436	7.514190514
GLDC	4.074263546	8.153954434	4.398634672	5.211506409	4.423945463	4.264777817	5.105738004	4.790830353	4.464387343	4.174002894	4.534530697	4.523221681	4.661230204	4.478702705	5.255855984	4.742030563	7.200808746	4.59049726	5.165310179	5.638205155	4.910737442	4.471240336	4.500100582	4.197813536	4.779281451	4.378760243	4.311459069	4.500021504	4.519667606	5.720016624	4.795768074	4.217464341	4.447840638	4.952448496	4.219456511	5.53928704	5.123254322	4.214058357	5.042069783	4.642947595	4.293714846	4.145140408	6.229112851	5.07909788	4.561335343	4.132767859	5.287139781	4.673091163	4.309299318
ICT1	8.259970718	8.077791082	8.742821075	9.037761689	7.451874123	7.915475913	8.04546692	7.672201266	7.869317744	9.108233918	7.999112975	7.451659966	8.433830575	8.400606406	8.409721868	7.953074909	8.718599007	7.730511556	8.624454004	8.314373746	7.410322173	8.872154316	8.554553408	7.724303507	8.041931181	7.649695174	8.537277601	8.643111602	7.799822273	7.28464812	7.52312495	7.863734938	7.539604726	8.212331814	7.15821047	8.563478167	8.531630262	7.217078812	8.051005879	8.365849869	7.525772387	7.796939178	8.331942224	8.000734991	8.195296284	8.476460754	8.458399012	8.761799665	7.095388846
MTERF	3.33642491999999	5.155499269	4.529971629	4.345466871	4.669466264	5.089745433	5.076185417	5.380678096	5.401156979	4.392040414	4.743183055	5.294385472	5.48876386	4.609056172	5.466444792	4.980350772	4.708126731	4.612613371	3.983646857	5.376525889	4.797234707	5.785678864	3.388231034	4.507790065	3.923565167	3.321062404	3.846052765	4.791380031	3.63179800500001	3.80841590099999	4.678025386	4.379070323	4.456497495	4.400058838	4.751773127	4.623763621	5.411938792	4.466528564	5.320198053	4.481705603	4.803831783	5.165670571	5.02449475	5.090774659	5.667759705	4.733737987	4.597163377	4.83574562	5.627565985
DBT	6.78125923886761	7.07344401535761	7.10056417229597	6.35466937042972	6.90620902882387	7.10143405994955	6.87987090093688	7.4044265236241	6.67925866776093	7.3511241164651	7.26105159789485	6.04505375910403	6.15150502030055	6.87635705021569	6.76808066763756	6.72974320491037	7.17957812076664	7.02926251879898	7.06193209125267	6.00859559697572	7.2038150749808	6.43150745436252	6.85319390567937	7.01863765293593	6.69905052046193	7.04438187273127	6.60807329234299	6.58700000031924	7.39439190886872	6.95265438924883	7.59367794895106	7.47559031801853	7.66011519113679	6.62049442310127	7.16839905021398	7.06478121920348	7.0445144875379	6.83496213476387	6.71499122912752	7.17226323180776	7.3131366580562	6.56296232658438	6.87821267305326	7.24898410504894	7.05310012395854	6.90150874243133	7.5443256677674	6.93150089952069	7.07810994783827
TRAF6	6.54971442868862	6.52783016001091	6.30951006507565	6.54297912841493	6.74000773006535	6.49379933082795	7.58258547782807	6.47154250225852	6.82109689891181	6.56349402465546	6.78856148366661	6.42452979658661	6.80645960990999	6.74958181410476	6.66221503889243	6.62534262190559	6.02325633806838	6.61950958329816	6.39234661668753	6.52191607805757	6.84194529756936	6.73133748966662	6.3326264488552	6.5285649489226	6.91939821790047	6.80491866259292	6.63612012291277	6.40176166925216	6.50377652526987	5.97841149592679	6.54845872273695	6.40313222049041	6.75597655042344	6.49146001554876	6.65681847522179	6.32874857519968	6.65436502143954	6.52960691191098	6.52650770544085	6.70039230293506	6.57993933401405	6.70088530148505	6.5776461767625	6.35442502029766	6.48147661373611	5.81582910711049	6.76581953419204	6.65422229435818	6.27039606624122
CTSG	5.278576049	5.461106929	5.116344662	5.338914056	5.215864187	5.038003691	5.650599177	5.212013643	5.384729972	5.128883899	4.761126534	5.697714363	5.548806081	5.176689291	5.105405871	5.171332952	4.983780818	5.207195288	5.04572855	5.088951458	5.589439114	5.739091799	5.153445884	5.542362972	4.775868245	5.418931532	5.201476847	5.1756869	5.259562906	6.760518326	7.170877795	5.506416484	5.107248046	6.366916027	5.109523954	5.120803459	5.561254663	5.274842625	5.780665108	6.880680557	5.666654447	6.260480776	5.898650191	5.380244919	5.328776774	4.873777829	5.286920943	5.530602077	4.979980142
FLAD1	7.43700543396951	7.78069595743705	6.82374248355016	7.51404661900606	7.3709550619847	7.43449652089109	7.18796801459723	8.01195145262946	7.83994612351627	7.96811148096736	7.45066604237351	7.27723691027593	8.28740651795223	7.84443126045088	7.83398655386015	8.12860901439131	8.09995837584435	7.13472354997589	8.85795655626035	7.73772771375316	7.32945915138742	7.72697317118462	7.42165331873628	7.13464387284374	7.62939131255976	7.21458500987251	7.54453044602023	7.55706939261544	7.34117548352774	7.46353925515044	7.06621696605808	7.05722507529626	7.3270442388907	7.9989303021822	7.04671433334081	7.97513989455202	8.02253318306669	7.64939839616796	7.60057587380901	7.36086765912968	7.27392250705856	7.26835502219828	7.74413251732622	7.8111704009018	7.70172003010751	8.31682210762626	7.7102304600136	8.02767322767322	7.30995514990103
ATP5C1	10.7083288941026	11.3470543653758	11.3877734905164	11.1235408535997	10.2452666361315	10.859642991917	10.4143526898099	11.4736251969493	11.1140461225199	11.259324182139	11.4216048516559	10.987926092607	11.6975214973427	11.2722158136797	11.4246145730977	11.4035562211907	11.1213785436033	10.6658689758497	10.6164202472358	11.4524537113377	11.0600900504064	11.3706050909602	11.3034391203375	10.9466475241471	11.3815011307619	10.8873540370775	11.186026252298	11.1718084574355	10.9781194571455	10.6137910277867	10.9298847206323	11.1264733645687	11.2477069109462	11.2674619644777	11.0554158837412	11.4003891544561	11.4822441142726	11.2233301012794	11.6657369523077	11.0042476623739	11.0637179932368	11.286700460973	10.7710220130326	11.2767677530885	11.278241492115	11.3006966280166	11.8509331602381	11.2605276602332	10.962161000177
FASTKD2	6.74901401504511	6.94333482347006	6.85605462713428	7.15669893759597	6.24216291934766	6.18125519966398	6.61498535267155	7.3020368794312	6.71845106570081	6.64491362620237	7.15971742217437	6.22040980635086	7.25059418323849	6.94934745341751	7.13123627059458	6.60687218522096	4.65996980299889	6.54154422647069	6.61419013876008	6.7713882000823	6.61093423501191	7.27055904346983	6.38208885957363	6.07205819672245	7.10454645970077	6.52205999508756	6.59656963120265	7.00331724416825	6.99987646366517	5.94507188023823	6.72078907810197	6.69618308520466	6.64761990577296	6.98846834024177	6.75070587305997	6.59433336178647	7.49460498011822	6.64413128957981	6.3658535898117	6.40507033544523	6.8190289587592	6.28279826850274	6.72382505301351	6.55122156261685	6.6198168190412	6.32559957496827	6.36075930903244	6.81121415536857	6.84977705512202
MCC	5.12818612019301	5.94128088121553	4.35911342310084	4.6735875897649	6.32325082175572	6.37518816643486	5.11885404624353	4.76745509587008	4.81940817820306	4.6702385539038	4.36637552137154	5.85467724317496	4.3036402162899	3.95487861351771	4.66279323431064	5.11964774465746	3.99116613410428	4.40072755451603	4.54005852040475	4.27832425010021	4.99451419060085	4.52547931140631	4.90161983976352	5.55316228797005	4.51337192406597	5.30070584913809	5.21601326292032	4.37803106240946	4.30934471767319	4.44686548788866	5.91009823466774	5.10467852646608	4.45087113912621	4.99407099169964	5.78316031427909	4.05205931245163	5.15703302582109	4.79666908934998	4.78578532111995	6.67146664758935	4.82069224122919	5.41468598660366	5.42701515533917	4.63045908268526	4.03797547609338	4.86164258482403	4.48503614165662	4.40530822709341	3.7871974988418
ADRB2	3.315717824	3.867677321	2.980115828	4.107571938	4.166310829	4.097499881	4.293618542	3.44214194900001	3.416652078	3.714694393	4.264231823	4.143002435	4.206868864	2.952332963	3.873075012	3.413833778	3.505805847	2.979550741	4.366427854	3.055998949	4.125432929	3.574654619	3.905105634	4.167694026	4.287181702	3.478433091	3.627842051	3.530599052	3.906212057	3.746772068	5.411976916	3.21467655	4.47247123	3.92111715	3.675466847	4.666677734	4.334140006	3.103113935	4.719215357	4.518440663	4.609708879	4.526037987	4.265078379	3.969539887	4.073657051	3.840050109	3.861062474	3.906380804	3.737962972
PRKCE	4.39930579537524	4.77880277251096	4.48102982194411	4.22732254592941	4.10460504543341	4.33336678282854	4.30068478685183	4.5557837000964	4.25880747190794	4.69735098201936	4.171512559396	4.64396026151981	4.44450455460239	4.47677283141409	4.30462586314458	4.44467139230263	3.9846019985259	4.60538771928747	4.78307889755252	4.46906369981582	4.18115097727577	4.32179849040507	4.4134246533604	4.53636393763196	4.44156418045839	4.43752716552981	4.31291359218032	4.08803151867959	4.51160257273614	4.78124663287081	4.1420440529983	4.78318477507197	4.59419061199845	4.5167471036659	4.3420575846355	4.12149899284267	4.63248997073449	4.51021807268969	4.35067789411112	4.18839678909987	4.04730348344532	4.2329411327525	4.1865451943433	4.75960354263731	4.20260209787091	3.89875162280379	4.27339872794936	4.36744441332282	5.20883594245157
DHRS2	4.93834039378492	4.50992382942755	4.91601723812186	4.83605373656461	4.57518398425629	4.80559611664204	4.75775168053231	4.66908108340228	4.50918268589338	4.6283715673085	4.77071369846159	4.73525985276659	4.90704513885334	5.61807710030745	8.15774812533552	5.17512835085857	4.82132557490263	4.90429811646851	4.91311837628898	4.97003393738391	5.00554583825274	5.18307018609043	4.86520051875337	5.10389960537692	5.27424665967573	4.72024263845598	4.96575874676943	6.50007508199887	4.71036941924051	4.60918897037586	4.73672143991233	4.69705149709265	4.71962638281702	5.4077453724241	5.0153758703217	5.3569433232033	4.97607912835502	6.22175968025959	4.77325690063839	4.88291786429693	4.71922060232771	4.73456016449632	4.71388522696077	5.99692676024989	5.13394955917803	4.4743912927437	4.85579731374033	4.79992606474126	4.93314043439847
SLC2A4	3.504138469	3.490623185	3.332053601	3.663565374	3.320435181	3.23983705	3.23252024	3.106795725	3.060242786	3.15706169	3.361123356	2.983817723	3.892779492	3.311715998	3.40235735	3.688729013	3.48021092000001	3.210028676	3.715283409	3.148361754	3.059994677	3.836426367	3.14661527	3.090436938	3.229512391	2.957441393	3.428647701	3.457783164	3.325730232	3.268375898	3.648340728	3.265391119	3.109721811	3.150768464	3.713133049	3.060832377	3.195985071	3.30069968	3.138069678	3.689650443	2.991845715	3.261856273	3.281241377	3.917782212	3.441614528	3.117475314	3.454821092	3.238419934	3.303634019
BCL2L1	6.79923774016877	7.5207282647091	6.86655917005016	7.83803271286174	7.3068345686681	7.08671931855227	8.18409516703646	7.22500280526781	7.2712944945413	7.72232090247529	6.76593062580091	7.95762396728036	7.71814552135462	7.59090920998546	6.88348261827638	7.36352135060086	8.0784144545282	7.15611845569872	7.95841794158626	7.5264342399978	7.0916353526058	7.65303431575065	6.54834790732371	7.22354353424706	6.67143936624582	7.57689141495854	7.02003586751366	7.32820045397796	6.87145784530695	7.97219111457501	6.47314253898424	7.49031953386214	7.4009520368922	6.93777646091359	7.28700049556385	7.4854751675411	6.90608175902815	7.34956783880347	7.40962992208545	7.30691574418357	6.92018536510036	7.31398993856625	7.55122412283075	7.53196873766207	7.61766928799354	7.03921023173046	7.17121078002104	7.3534443852564	7.19382856357554
SLC25A11	7.80610304770845	7.23211583986466	7.94043365724334	8.71613042253859	7.18851220415161	7.71456962642958	7.5356068974144	7.07904895330272	7.40769607044141	6.203678866742	7.3967056956045	7.26226855809653	8.34956748424021	8.16726634578086	7.63219075402897	8.14581668566149	8.36117119118281	7.01684080017271	7.1846762117589	7.20138770986771	7.01695277164103	8.02266514448446	7.37824376424346	6.78972912727667	7.64820767739255	6.96860720942451	7.26383939404228	7.52067639511084	7.30398778362742	6.2813335977785	7.31116396057141	6.99986165877012	6.61279683177514	7.65774788404993	6.81390402203589	7.73513277845938	8.1518711391544	6.91266752470377	7.52613000227349	7.37721735100056	7.31913828649638	7.43579600030853	7.66218121084944	6.99993926491546	7.12039328596886	7.4057649828924	7.12798379260733	7.13238037451637	7.82464181102865
PRTN3	2.67954767	2.96224993	3.195239583	3.370463145	3.054286508	3.348687291	3.230321735	3.030361567	3.65311662999999	2.919464621	3.596890213	2.969663888	3.039873344	3.273982975	3.743098386	3.634578153	3.257760611	3.343481524	3.459694916	3.449582336	2.616279257	3.322874859	2.695174462	3.356636559	3.38369171800001	3.0755494	3.153194842	3.138358362	3.457933265	4.237063113	2.953091185	3.674389986	3.035462328	3.085084088	3.404445979	3.1815218	3.200147854	3.42073195400001	2.946767668	3.189620436	3.192330561	2.817406658	2.97814575	3.472367191	3.157841869	2.995693243	3.245206665	3.475187187	3.212012145
ATP5L	10.8890219068586	11.2029351671339	11.2900974132057	10.8516931335569	10.847670736086	11.0191015396463	10.6969029907946	11.4446989641997	11.0197746847958	11.2101684272949	11.2969840607332	10.7906717841925	11.520915609125	11.2480118294417	11.1361128790621	11.1637778613945	11.3321355451275	10.5942506656939	10.7681974640975	10.4852446759212	11.1168161441337	11.1814442822875	10.2591879411916	10.8713135268642	11.1334199023478	10.8802021441693	11.0936900243939	10.9910431518449	10.7480146846739	9.93261474779423	11.1549881836278	10.9420453072029	10.9028290277555	11.1955597070955	10.5387771665797	10.6403238115572	11.1712436610734	11.2429657384015	11.2088441099988	11.0071254531278	11.1317045284512	11.0151738769323	11.1885541610741	11.5126234486635	11.2943058950213	10.9494907550527	10.7220920681095	11.1173288226738	10.6047572626311
TMX1	10.3164519550931	9.12008363218054	9.51330702670043	9.37811693412039	9.06545460903133	9.1479175409679	9.68027783817242	8.50059349860078	9.09295035989369	8.63969187804825	9.38025426022165	9.49318907441446	9.37548094441865	9.66366651923732	9.63395519534464	8.75012934152895	9.75507425295833	9.34272210107471	9.29273428158663	8.22692956487895	9.2088783310383	9.2961810846561	9.42768748390998	9.35051202368093	9.65267459733751	9.9273110602536	9.43358476451019	9.45765947667125	9.66407800072048	8.20105137945695	9.15523007395714	9.16224236642525	9.27262475168248	9.7719851174337	8.51089330945545	9.22937753592394	9.19094954295318	9.04159928274981	8.55474734946472	8.6536607957761	9.52921858784611	9.3486937352258	9.00361588820721	7.72154945469016	9.3800987563975	9.39156837516433	8.24420637436363	8.78829650489756	9.64995353445318
BAX	6.94413457785313	7.63924858697156	6.97316511385523	7.3840780006615	6.93517065326547	6.73197351425599	7.07437287450051	7.53027686484146	7.91300120145828	6.97990995055684	7.59597852431921	5.74734071579	7.27628351997667	7.35920315668505	6.9762665462161	7.70171896256544	7.27239012486518	6.71115666946896	7.673205974875	6.53993431689912	6.30474284207985	7.19312945887088	5.66791053699742	6.74023873610015	5.52817506600795	6.19521402835196	6.44360934696305	6.59722978940374	7.28330902285188	5.72955560038836	6.58760356520131	6.35644369524172	5.96417714816987	6.66850442675312	6.13683617107504	6.42224159382554	6.78028169271599	7.04268630532959	6.96377398853418	7.26468409475518	6.26055727479417	7.0044998622145	7.50493167438048	6.60410580573927	6.820844359062	7.52966660078215	7.82927614737463	7.30066026290928	6.68826027872565
HADHA	8.96015439037879	9.39926377782045	9.21202513807408	9.32541488685886	8.97600606545157	9.26539323995709	9.1412119332213	9.43877687861323	9.08998739260126	9.30520981005447	9.30992480158316	8.98142824045936	9.93955372144561	9.35390622106788	9.06499100396031	9.44818665105367	9.09445774347855	9.33319548424183	8.95192983212307	9.01753237928284	8.99541327892979	8.87713585872288	8.18275030676642	9.04297344106173	8.8545265524769	8.98173703896922	9.37800137700368	9.01415815626564	9.56728445974171	8.94814236079638	9.58070612782709	9.62292943358713	8.95596068060914	9.61813008286138	9.07425931771447	9.2811216463631	9.98935528836804	9.71596333928974	9.40818523049716	8.80450401499263	9.25281496367403	9.62904523293008	8.89855752278558	9.4827149241585	9.04616834537968	9.0529203425783	9.13499801673622	8.69375946141406	9.38384601003471
DDOST	10.4362366135269	10.4606822701754	10.587007559217	10.6595486714544	10.4141301105114	10.5774172559742	10.4185342427513	10.2268844972392	10.2632136504789	10.8353316644846	9.94607625021772	10.0626000863306	10.8417878807005	11.1883805078609	10.9855359978485	10.8215278972254	10.9774770961955	10.8580931591866	10.3418151142094	9.66972695804617	10.6216154537555	10.6636862008822	10.4284257299786	9.90353112974491	10.955777671252	10.9344486604419	10.3905629265818	10.8986359217179	10.7410720833217	10.1511699416907	10.365627455599	10.1644933223585	10.2733862014917	10.3007563493018	10.5687874637003	10.7940595740512	10.6559154612068	10.7299431589734	10.1539332072875	10.2157876478381	10.1340485874848	10.0083439515162	10.4438517744259	10.5005444818687	10.2528981474526	11.3153518886411	10.4545668100624	10.6176745454478	10.8883644319322
NDUFV1	9.30226954040076	8.98867032439192	9.46308733426176	9.25257624523895	8.39488328293141	9.04446954021982	8.95502839679669	9.69749833165108	8.98054319749315	8.97064294678546	8.99166727198606	8.0124323312223	9.99943242442376	9.55848518971054	9.34616679787101	9.2754613476159	9.32024323214099	8.70686917276926	9.06557527112718	9.13096498323901	8.89753226242371	9.39824190403554	8.69891509559806	8.34598647953965	9.14292973407471	8.35091515684483	8.53682362578169	9.41784637554178	9.07750476877654	8.42125485285708	9.02005364614762	9.06818825242939	9.05731532866419	9.31590737704605	8.91978500664943	9.13225934907589	9.8974476376552	8.99409159466769	8.91337847250023	8.6082732319992	9.08760082168836	8.99989245296571	8.97572506877395	8.6396782399572	9.27610188769621	8.94828683881502	8.94306006089487	8.36059127979003	8.69768556058205
YWHAB	10.680978588958	11.4565931182986	10.5186488498679	11.1833771043141	11.172107873106	10.6106578225465	11.0078973827831	11.603472113106	11.3022276012052	11.1269216405642	10.6384824707854	11.2105462231599	10.6471701468261	10.5510199664127	10.760653159336	10.975870801789	10.6871039551702	10.7037446366457	11.8783913659441	11.6939846740756	10.6657711323501	10.8947483605537	10.5739493358709	10.8883740929312	10.6225438551963	10.7002722074205	10.8330882115787	11.2033284487815	10.5095244773952	11.2420826459457	10.2685361027926	10.5307330158073	10.8812433244578	11.1828724723459	11.0576204894695	11.5998434476118	10.8312800365273	10.5996431827199	11.3880706302626	10.8053730334194	10.8856155758652	11.2153724255105	11.0893681889414	11.3135294723359	11.1775815814473	10.6952601987977	11.1280635800114	11.4542288452962	10.932763798724
VAPA	8.26238387203916	8.55464876619387	8.21958402377524	8.38733533624652	7.9963839381184	8.29533729193804	8.33039001155085	8.3120649551873	7.8961173464411	7.86127949024106	8.67033630611318	8.86002780576347	8.343512026952	8.52846757735584	8.43708165527928	8.48799204269258	8.89331749532115	8.35998360417957	7.95728658007653	8.00067103668114	8.7012080787141	8.37579619109902	8.58770244345226	8.95595628138159	8.48497529935926	8.95255442022049	8.55165361354428	8.96979942833493	8.59078665747676	7.64529308499968	8.62450265642533	9.46598477252648	9.20008965171023	8.68854903699985	7.79651869627812	8.37417903728229	8.61040285596727	8.20627465977663	8.50207360617383	8.46133121541209	8.35653644112231	8.71043768680695	8.47750908261914	7.70295290104549	8.05768642589898	8.68482348234072	8.17465717538572	7.87278406921444	8.07844295333292
MRPL3	11.83559854	11.26886886	11.25341443	10.98676903	10.87383658	10.82272886	10.62121077	11.30235907	10.99951651	11.1105034	10.93263372	10.40996021	11.09768632	11.35575993	11.17734187	11.17168421	11.42216278	10.87436514	10.87036897	11.22151343	10.92592818	11.27610947	10.92911786	10.36569146	10.97949928	10.75280772	10.93298229	11.17259105	11.03267538	9.890154292	10.54179961	10.55148787	11.01003533	11.41724352	10.94203122	10.85614675	11.46823526	10.87931583	10.53939477	10.65959626	10.370838	10.51653665	11.03632707	10.64711838	11.23284781	11.42518251	10.90480484	10.91042286	11.16932661
DAP3	8.74102343883294	8.43365219836164	8.47830929393221	8.2135460180033	8.62728656345966	8.30358196634566	8.15290020690819	8.55595265273608	8.21249928011423	8.75736770708636	8.44864873427749	8.4926385875546	8.71461045753841	8.27504437525398	8.43808373692304	8.58794858393526	9.06553296089313	8.30110415039473	8.57605819311745	8.51371771010786	8.37055670975374	8.52533945844718	8.4210688765077	8.01484268500022	8.181604110067	8.18007685090997	8.50076628573767	8.3916777419311	8.29171913370398	8.28905418976063	8.11693860677579	8.37946456839013	8.23493816006821	8.72637657256215	8.44279569435745	8.34804380246866	8.74084447649916	8.3437210528786	8.24642887609336	8.39099131593647	8.48562918315662	8.01112962307556	8.35419483174619	8.37964447999684	8.26951975270741	8.73768781005547	8.33456443202391	8.59346888510536	8.24236510948792
VDAC3	9.69323690092864	10.2873941360813	9.94557145529269	9.83684124843376	9.10097468806997	9.60605971292048	9.5520568691192	9.87143907677839	9.40843041345495	9.62921377993867	9.78445348562242	9.29480545991359	10.1223715333649	9.97409393918459	9.97004958061468	10.1260313185722	9.87577606653949	9.4708067570599	9.73203083625736	10.3236432947271	9.59662703003423	9.88580167798388	9.70324271767847	9.80104263872387	10.4689735679453	9.78023221390257	9.97255166044652	9.88697971904789	10.1883308963299	9.21293604072353	9.5461560875319	8.81792625513486	9.78434877115341	10.3421599464643	9.54589025937861	9.8879907507683	10.10785772035	9.61634780454697	9.2945236000257	9.41231810773102	9.12591873491581	9.8232020345768	9.5264447932539	9.95256145483505	9.79880811886623	9.03635170099461	10.1286794160203	9.52819380950429	9.27254604214068
TOP1	8.84619706345526	9.76034676052037	7.96076560375293	8.9725348436704	9.01872268430498	8.64375670483821	9.0228735243392	9.5834472285517	8.83087056387909	9.11243762049295	8.9107860133582	9.3418114402572	8.76533620605844	8.62670378849242	9.2316937540587	8.97132159462578	8.56335790536989	9.02371613118306	9.51235588195039	9.97340003484612	9.124870458776	9.22277369747186	9.41727470737529	9.25888925236892	8.94879278973096	9.3051981082183	9.48629306250807	9.76347389534996	8.80769515569591	8.86214841308012	8.5555122744063	8.98184421001227	8.58584735526397	9.43578559377611	9.88491025230468	9.84696307583836	9.03676809332899	9.34911298479709	8.90780727239773	8.72938599335061	9.04004721023023	9.8464142746469	9.60979276662087	9.13399199085814	9.25482180177092	9.07697090601703	9.18433858036595	9.55112499193901	9.23821747995328
MRPS18B	9.44656041756038	8.79381430368242	8.45121299871735	9.45495584376584	8.3825203919284	8.74893954647835	8.8739022010163	8.97737351594435	8.25282815761723	9.18436925948194	9.13120671377005	8.46105300144387	9.40515003595074	8.83243186722049	8.85170220323716	8.48003417393105	9.60213446503478	8.19481470254855	8.65986588998205	8.72830212554576	9.02537475478768	8.98155536178205	8.31831188558929	8.34373946827412	8.86591261662022	8.64451313984521	8.95325290851318	9.19572342559598	9.08105297521469	8.23275917768441	9.02682044977289	8.36545629093893	8.99825749568862	9.07041183361502	8.34433619137583	9.16198012620572	9.56568804890196	8.14803838531066	8.61638068599514	8.29247838005798	9.1003672550041	8.71833670248317	9.08875852954182	9.0551137496119	9.21165531867717	10.0386933072348	8.36412998461714	8.87735068259511	9.23459522800013
UQCRFS1	11.5856054	11.27579527	11.50414879	11.2547975	10.80179342	11.2963368	10.9911056	11.53042331	11.73686246	10.75911946	11.52257246	10.42067992	11.98597216	11.47699694	11.55811111	11.62753231	11.16116495	11.04140742	11.32284501	11.41762756	11.14870582	11.46978995	11.2853715	10.80244333	11.43391591	10.76303966	11.06189157	11.17331318	11.04577488	10.55130264	11.15757623	10.92523215	11.40875895	11.85863234	10.59735042	10.68985973	11.84206738	11.1564718	11.65475698	10.93449286	10.94258692	11.21734246	11.12618777	10.66799711	11.42341051	11.04783829	11.59090813	11.30830865	10.41907581
C1QBP	10.6595062944824	10.2363757756171	11.1282049661312	11.2067801010233	9.57956071926894	10.450558578448	10.0540874679217	10.0546891733177	10.1635320833044	9.30220388719605	10.2599844758646	9.24911285612185	10.8293754296794	11.1807577903816	10.8062356538881	10.5777752082351	10.779315380046	9.5535331593616	10.2992913638489	9.91166236515579	10.3357610575312	11.1198488019459	10.3241916984556	9.52425656211102	10.8326194799428	9.8719990520372	10.4060476910034	10.7993005648977	9.97670574037832	9.24952499570984	9.18009479578992	9.64206164131194	9.6853089564264	10.5692853371274	9.68491182410025	10.5103331864177	11.1553787943958	9.20737115189905	9.42630714077416	9.73573051634156	9.33812806210737	9.24569855185078	10.4076794099265	8.96960996282581	9.66000550085463	10.1771761815659	10.1475439451219	9.01091248298289	8.99073639404325
NDUFA9	10.73822131	9.565689489	10.10555171	10.48275502	9.068692172	9.987450042	9.869995489	10.32389617	10.35210861	9.70551088	10.32171055	9.952414318	11.0700235	11.08665698	10.73906706	10.49642702	9.885507788	9.814455088	10.48820889	10.2522434	10.32635281	10.39767944	10.32092014	9.554660508	10.47188627	9.675968837	10.23124222	10.54485504	9.768109217	8.987799897	9.539639467	9.588419801	9.593036094	10.69536245	9.301677681	10.6154847	11.19947293	10.44848726	10.18615204	9.947183193	9.687712933	9.925085411	10.00431906	9.454060428	10.36452928	10.57693443	10.5144143	9.658739442	10.403789
UBC	12.8797628394855	13.1610897118506	13.4322292270709	13.4230626154464	13.1259276756738	13.1539719405145	13.3181672064972	13.1874090736324	13.1909984418451	13.2307370571383	13.254010491968	13.1611102026683	13.2897350263532	13.3045481799188	13.2658118923136	13.1645417338652	13.3993763195507	13.3098996874871	13.1508754447347	12.8406983518073	12.9549584570323	13.0027817205757	13.0363252608898	13.3101466709447	12.982576752388	13.3784980597529	13.269093070295	13.1443134611402	13.111430822349	13.2476561710973	13.273880289136	13.362824400798	13.147075461288	13.1197310969042	13.1868705430617	13.1689557837728	13.1392802067149	13.4119281345695	13.2196230421023	13.1544720514779	13.2021649174589	13.3203658147201	13.437892618452	13.1898331534865	13.2669254392065	13.176284439022	12.7008850366133	13.2506146156872	13.2765384471015
LONP1	7.945726515	7.865642291	9.075514678	8.17206466	8.431441287	8.202190849	8.624509662	8.578078453	8.421324218	8.660131563	8.534307515	7.889515617	8.621392162	9.082003171	8.393639972	9.174616723	8.149658514	8.254487422	9.826914869	8.801015072	8.432595892	9.011800603	8.262504933	7.906837731	7.716658774	8.049638855	8.127009291	9.2728768	7.973013861	7.636745104	7.78721922	8.040660606	8.148475071	9.385093202	8.09587577	8.6321242	8.868123382	8.881688439	7.808293789	8.454794351	8.084977891	8.116147929	8.438948054	7.911298067	8.757513461	8.486306386	8.50478626	8.174135491	8.093201998
GABARAPL2	10.05445219	10.62175406	9.472913414	9.502978028	9.838012509	10.27656518	9.931543701	9.97424625300001	9.8376534	10.1982238	9.434619666	10.65943542	10.01675103	10.41822869	9.746445489	9.249109732	10.02102684	9.165138032	9.187133973	10.05320664	10.04548648	9.819361146	9.758299829	10.29486443	10.16731302	9.909851471	10.07078776	9.899795554	10.09260754	9.610028635	10.44790039	10.48798314	10.10965248	9.748929168	10.05278922	9.52761091	9.602363978	9.905129343	10.21711222	10.17233406	9.966541057	9.927554509	9.97044699800001	10.72833033	9.87750104	9.415524985	9.260736368	10.3896078	10.37036183
DLD	9.24888935799626	8.92913958699549	9.45977413213316	9.85571761927192	8.65160248034697	9.27249778590677	8.72241777763823	9.41072277564385	9.53658234355451	8.75147666109192	9.30246471873109	9.13957651045791	9.32718305533306	9.16972322532268	9.52472983304152	9.5065604258467	8.90094520934388	8.77351743886315	9.28435856903966	9.14220467278489	8.536468879676	9.05861070642235	8.52922266187455	8.48865234273971	9.0435044145952	8.24781289606778	9.4236116643185	9.05577353511241	9.03020610466201	9.03889126707984	9.06816108832428	8.88724617476753	8.77117347541198	9.50535757275812	9.61652695055923	9.80717468840864	9.69619478208855	9.12321551059212	8.92570385041913	7.98911869631007	8.46174710732026	9.24047712670132	9.22289711971834	9.79821177657718	9.76651332609541	9.00547235222493	9.54474165963846	8.82522135786838	9.22775281385233
NDUFAF3	8.210430597	8.154384677	8.730912625	8.708788805	8.375441669	8.669958773	8.33567282	9.039562547	8.126007109	8.170448696	8.463370427	8.5159576	8.94427835	9.240391834	8.439510035	8.264814588	8.650759156	7.775704123	8.873683391	8.956372079	7.665150617	8.718615261	8.487721806	8.373572346	8.778588067	8.678411002	8.399250765	8.485743972	8.254988125	7.591671724	8.081254602	7.966060031	6.81022657700001	8.6413698	8.628411811	8.570836366	8.833628877	8.973275679	8.727025154	8.886585675	8.709694431	8.529331339	8.645243921	9.881965399	8.510962574	8.402828809	8.418390209	8.716460992	8.863434537
CBR1	8.481962314	7.569659179	8.766839323	8.768980587	7.142878386	7.485326301	8.63184462	8.322992953	6.602673719	8.747275587	7.264909978	7.772575935	9.025239072	7.807038699	8.22749812	8.461032204	8.201120363	7.851152994	8.091688221	8.044266032	7.792546462	7.706936638	7.035820415	8.359180445	8.164757613	7.986645555	8.332823181	8.894840859	8.316467448	7.273185822	8.188568444	8.870022324	8.661363139	8.07913306	7.566870904	8.253151318	8.735776283	7.655316355	8.214864724	8.331982895	7.881200767	8.254153939	7.887229105	8.318398821	8.323500959	8.385535646	8.17423367	7.845102758	8.667310492
HARS2	8.233716905	8.18000708	8.418635634	8.663492787	7.967448183	8.269166352	8.53581712	8.740874024	8.428628334	8.372445272	8.623721673	8.094985546	8.244112989	8.970111732	8.256294743	8.202593024	8.001530763	8.199072612	7.745867867	8.097261327	8.412199571	8.53115224	8.204453445	8.341894782	8.674956388	8.197143803	7.808475435	8.343996182	8.336633114	8.03398202	8.420192775	8.029161066	8.563452948	8.525813439	8.483004813	8.095105005	8.910182882	7.546398679	8.7599176	8.673719596	8.01553126	8.668230888	7.991679097	8.053912668	8.583204721	8.234694096	8.798467725	8.437957167	8.36183055
ISCA1	7.78457206145315	7.85609021627686	8.05868145262745	8.04465652385369	7.87100834201907	7.91738577534283	7.75437350053742	8.07682075148417	8.32724090772006	7.84823969739763	8.91599890738794	7.73544630784832	8.56048897977697	8.29505750399121	8.29791578284241	7.80402969070679	8.68393732820497	7.73997937051329	8.00529251477374	8.64961038770316	7.90953625050339	8.34232862446534	7.70623709162563	7.55005425956498	8.47865425475115	7.96443072209428	7.76922900273376	7.98107117012979	8.24356709466556	7.27346652765772	8.77645133504937	7.52514769297036	7.99309188018828	8.7260203884057	8.35695129866784	7.70751540775581	8.35534574560069	7.86650765907118	7.64826133800313	7.37578336542982	7.74128330127437	7.95178358936421	7.48115473107165	8.01322672075999	8.12503928844012	8.55449700457172	7.01630569723365	7.98652791485723	7.80043248660722
CLN3	8.84082075455407	7.87694432901919	8.76019719840633	9.45883284940853	8.02927246346703	8.51638367422408	8.41070189961355	8.7390404569554	8.67056040384535	7.49308379618821	8.54207339602762	7.7802566174298	9.06920929931302	8.71798524591421	9.11659201952841	9.76252831101192	8.15814149537782	8.44230774091708	8.30541034549848	8.61978832182916	8.37327365909059	8.38152509193148	8.37778563780061	7.80461826767264	8.06084315793439	7.79049295764293	7.87565559895716	8.18661920152891	8.21523458034658	8.26013088800566	8.17520209228407	7.56370450724232	8.23894935542792	8.32853558808747	7.84701036086652	9.02447450099809	9.01207696758886	8.54560414585252	8.83790478626268	8.1328886043144	8.16980354404106	8.66341841003949	8.48200972644762	8.88793346054268	9.10351004258045	9.89728210812001	8.52448292480269	8.78340687259344	9.07232963929263
CASP4	5.44713787161029	6.3923146849717	5.76462373418697	6.28479573027445	6.62066139017704	6.72723263670439	7.42692217297549	6.14477364933132	6.04144135244883	7.20385753117148	6.37999817997832	6.9839722196012	6.2048189124345	5.01973212341138	6.48796893755014	5.58594399387283	6.8603205772974	5.86288623913805	4.71621653152664	6.64027038800116	6.74364017391741	6.67475945598024	6.89359583125727	7.24489048483863	6.6154574040126	7.01172382284726	7.09711071124338	7.13957146108175	6.39540024685432	6.27530453888415	6.50492839368711	7.66776395378772	6.20294953845945	6.11809066714758	5.92082148649197	5.34404492153103	6.85554718974173	6.4987148519647	6.14906180857609	6.91680941611347	7.0121446122733	6.10010005925411	6.30018961255667	6.22211148944698	5.91236215775808	6.19531042549064	5.38306717400884	6.44952026415445	6.18246733769467
IKBKB	6.2299365542533	7.00957791706953	5.82658982068606	6.76441717293879	6.78078393744896	7.05907933240089	7.22304622484531	6.43616119724011	6.69391397569216	6.39254659524639	6.82866516756086	6.17052807022389	6.28631447270378	6.22198429286917	5.97042068700425	6.23271901413463	6.51742117492753	7.14613792104125	6.16664939557176	6.36058029010104	6.5051292381961	6.10280700574775	6.05517535281108	6.5125256266898	7.09231837941472	6.57523451934291	6.52761661978525	6.39513966845956	6.63789111437483	7.0400342108399	6.83678598214215	5.35056804040727	6.57107889162649	6.39111393673119	6.19203794507267	6.76478479494192	6.72514745686977	5.76790664839611	6.45410234689252	6.6373319179738	6.60095520747704	6.93545002002019	6.06559145418954	6.52386780424435	6.56459393920097	6.12343673088436	5.9128936154414	5.74463093611603	6.49699943234265
ME2	8.03687887902481	7.40693157098027	8.36704090083083	8.84513665395096	7.74696571375349	8.42524588813822	8.52837183970013	7.94938673312828	8.15212652621707	7.79506294806279	8.59787171194216	8.44564095354513	9.25437500295171	8.52537341351314	9.41260200802197	9.08179989415718	8.6821631719109	7.51646567700896	8.80367282944239	8.36753906434452	8.20718817756807	9.33727406075807	8.15814178662434	8.09236781531831	8.77992386021406	8.50662807648698	8.86859472695306	9.6093352139909	8.37343504463957	7.19003853224245	8.55842649551041	7.24107582357619	8.01317604009281	9.52807669815434	7.65717492817526	8.97925487203075	9.76143002822053	7.52835517025619	8.34609349307232	8.11882988189333	8.81108135492441	8.62753552208719	8.18440383562865	7.60465973114732	8.14975384038524	6.70823204548424	8.60658309492835	7.5061367682284	6.56844173629216
RIPK2	7.56823446229625	7.49637737091509	7.25611972123188	7.33971114577406	7.46116677401389	7.09977560000072	8.01570651190986	7.19847173151736	6.39867645580033	7.83361155566941	8.01724849417917	7.0184786032747	6.87919555342694	6.50496836551548	7.38032156543462	7.01388602979234	5.9674549346982	7.13281010693939	7.65025161086649	7.81488042495606	6.95653995260279	8.2487581359597	7.73586270028236	8.07285745515868	7.98699838994178	7.86730414529889	7.7876552147242	8.50856701071294	6.76532195288092	6.93142436476678	6.23985350823004	7.05437801045992	6.83578475626479	7.07887498824138	7.41937320123082	7.31429711875972	7.43714652779267	6.78043635804588	6.1134417393734	7.342955909871	8.37419704115887	6.7868622332853	7.55625549357474	7.42293321570913	7.14528344988643	7.34008449935199	7.13016984144306	6.43616539162674	5.89438588550509
SUGP1	6.48461722486382	6.32837815374744	6.57697701282648	6.46902436544242	6.45161838182207	6.20644466223186	6.54521112923435	6.54921156952631	6.23388109922227	6.53502550588068	6.6277154040335	6.43438735718668	6.94537707712535	6.89157221786338	6.50544673511093	6.37869711672656	6.56737159398992	6.53151096758492	6.88413219623715	6.71675939044211	6.43837608715555	6.34508556712214	6.41597437175464	6.40097162753071	6.57118576039996	6.45686440283171	6.24367083602916	6.46193281448224	6.33329323097663	6.40102980518803	6.40414843333646	6.44504491048861	6.63259770550374	6.73692320071883	6.18521456171385	6.54149549161318	6.76863905311987	6.35592303185685	6.47652811755375	6.4029819502201	6.44430305384059	6.33781232156205	6.21311587299043	6.34417775699403	6.63495790575626	6.88092993941753	6.16933839214807	6.43964305544958	6.51289113219469
ACAT2	8.858511898	8.172169575	8.376717906	8.020565513	8.815436111	8.036241198	7.122220309	8.70931725	8.012696785	8.418115765	8.333643631	7.638892181	8.715798204	8.950500258	9.823120656	8.565007252	8.852854214	7.536243665	8.242320639	8.984651574	8.668618893	8.498824207	8.319686975	7.657036275	6.949425732	8.023755121	8.891662775	8.680661829	7.218803514	6.79814317899999	7.482699725	7.389228297	7.796985287	7.695266992	6.984436463	8.395083114	8.890637892	8.205859223	8.905259054	8.475403552	7.365864817	8.577846743	8.578330921	8.567530055	8.166660121	9.178510994	8.594398763	9.729931005	7.896192024
MRPL9	9.22328393054228	9.27927834378453	9.46544620928323	9.00093251484669	8.93429743612824	8.61033904063331	8.74836075222029	9.4544168266216	9.00478553927455	9.19175351165267	8.96801443742728	9.61700744412653	9.25806467325784	9.21237298814471	9.12072787327265	8.62813747273394	9.3046258379692	8.64748849881909	9.7739663802764	9.78858998784701	8.85059655372579	9.36724720292112	8.99777355964501	8.61173618090583	9.30749435559138	8.62634534004573	9.03247892683404	9.17128996966485	8.47951826081679	8.68281028781188	8.60522040107245	8.43847829113936	8.89151541329901	9.26033335082876	8.86025970943146	9.04626732005591	9.42144284182295	8.97500428089408	8.87555043430317	8.86534502874632	8.74723830944296	8.61334321321951	8.99346403276555	8.81511592496105	9.11885831434798	9.46378808486168	8.93258966316446	9.58481076786343	8.69015432980345
ALDH1B1	7.4612142672425	6.65864838435372	7.9692480197064	8.9696334208779	7.20548828604622	7.40578644022463	6.26031446779967	7.40052406311199	8.32372059857956	6.7951194624578	6.42148572590337	5.59598042900693	6.8116634044338	7.6523951208779	6.96172180775124	8.19856456729919	6.13495445913556	6.96044996782622	7.06110179613536	6.13978689076614	6.83319367880462	7.48163445036943	6.53903291071902	5.40237381173019	6.71784149260151	6.51882622909077	6.76455929793319	8.03120100275545	6.82556386340363	7.38721238748682	7.94647015428897	6.02830986640122	7.21925218107793	7.26518617607965	6.95270406475652	7.03804571751799	7.24491433708899	7.00121813170468	6.76003836615353	6.25180821507295	5.81585689799981	6.39859227456899	6.44228655567532	7.49735709852225	7.36167972044997	6.60543313429831	6.39832445405311	7.584649982189	6.27901404080672
ECI1	7.736746913	7.911214997	8.457016317	8.543373659	6.993545162	7.836132257	8.023482526	8.55251417	7.410353807	6.934211281	8.300811081	7.842763285	9.341719998	8.704722388	8.44274103	8.130598919	8.35982947	8.133151666	7.533411266	8.123053686	8.5999084	8.561008859	8.14434775	7.795428772	8.881118033	7.692839356	8.206327087	7.479719647	8.057397058	7.328925399	8.184958111	8.435644459	8.366121466	8.363202965	7.333445127	8.016781339	8.939686875	8.783758668	8.617889208	7.546198756	8.502511209	8.048596358	7.913248864	8.808008096	8.649994525	7.913515464	7.68280478	8.340616808	8.243471177
SLC25A1	7.486531652	7.613193637	8.158011924	8.049781673	7.960604663	7.905253576	8.316135568	7.748727728	8.06841384	7.494751881	7.664384675	7.191243295	8.673268892	9.110435227	8.090040887	8.855285271	8.653823952	8.128484868	8.160466081	8.022646632	8.085367206	7.950228693	7.870641437	7.326529221	7.589858346	7.874370504	8.099922927	7.969632082	7.124354196	6.392441625	7.205672633	6.575162427	7.662981815	7.409227732	6.896592816	8.343170502	8.4813378	8.688398006	8.44775007	8.403832699	6.906712088	8.238539897	7.859361409	7.833555029	7.828971927	8.307394146	8.197443083	7.920363984	7.492360441
HAUS3	5.395339741	6.807512908	6.895388565	6.67743590499999	6.344546918	6.791407687	7.015137715	7.319488405	6.715507988	7.469685803	7.024608495	6.516613435	6.738897738	7.196680576	7.007947484	5.717038715	6.849351947	6.263120084	6.427741388	7.775061083	6.933713998	7.102686404	7.561454026	7.172601537	7.366232373	7.020442835	7.253740353	6.996854204	7.387513122	4.834021073	7.311016991	5.678368936	6.669095795	7.437743287	7.299589966	6.791579651	7.283899978	7.13513717	6.19485915	6.327558611	6.981447858	6.515296582	6.806736452	5.577620317	6.879425539	6.983606873	6.108675553	6.532906433	7.275266759
EIF6	10.46139905	10.73657365	10.00284417	10.90278211	10.21975269	9.722640732	9.835593791	11.16237797	10.02250964	10.66558181	9.910407513	10.02761983	10.44369674	10.66992916	10.10093279	10.3523877	10.70727494	10.23588503	12.16084707	11.31346179	10.10590886	10.42396231	9.759519486	9.840852127	10.20265246	9.841908199	10.30308254	10.88320588	9.97357466	11.00303645	9.36378232	10.08344881	10.26541989	10.68871173	11.44283442	11.39577188	10.85502558	10.67259773	11.04889766	10.22438628	9.669115092	10.74776455	10.94801995	11.01351806	10.81323532	10.63224615	10.69021355	10.98763418	10.54203849
GRIN2B	3.74835791059104	3.71677595650871	4.08919017305984	3.7633244260928	3.58661216615909	3.71255784354356	3.65093465851923	3.62250274314756	3.86504021258544	3.83095739251677	3.57923964091428	3.45071203207149	3.87185009674138	3.79006861484006	3.85890305656584	4.03340775875678	3.73768972782103	3.74226175473445	3.78383103121161	3.65570256309664	3.67502869939894	3.90091705677388	3.9171771708119	3.72891350669538	3.84275737895164	3.62038636226325	3.70815560439333	3.76833265990523	3.84738027298121	4.06865097493146	3.68001605990027	3.7751699604669	3.79382153560081	3.96207476042775	4.17660257357777	3.80876103857234	3.89834746791596	3.6866538531659	3.61288838464472	3.78761868045679	3.43594612122145	3.56897731306729	3.75907909460145	3.60865621296681	3.74613050080386	3.55476621883851	4.27789826171963	3.85348758341466	3.9397655651377
AASS	3.41576905176291	4.07705345635227	4.18687382932375	3.83124241312792	4.60781898008749	4.18135777329178	4.48903278331304	3.64894166394542	3.42132545949451	4.4182022088314	3.69737501615373	4.04208655606626	3.31247858690596	3.43930128722545	4.38627527192777	3.45853656097374	3.0271095586359	3.74764415534164	3.15558618287586	3.42557189035969	3.75429577220703	3.15074160554458	3.7814969222516	4.02346386001299	3.68805782610557	3.95932091778087	3.57452476972055	3.38478308544608	4.18507987176468	3.49474875314487	4.06036808295064	3.18398907859498	3.55327664645537	3.57913354837628	4.06937717719803	3.12348684669287	3.54434106514853	3.25499648726263	3.55212952887693	4.11995844426405	3.51785128095664	3.80789560057055	3.41113551958404	4.07701008063706	3.2884876489304	3.13082909904642	2.78080956887043	3.78216577941574	4.15904618307379
MRPS11	7.50275414609422	6.88718565291694	7.74239300163157	7.43333313940109	6.63889351541698	7.33247808490652	7.22119671201673	7.72080325307551	6.9069481517534	7.30595475018592	7.56988068086812	7.21908744534055	8.01617071523239	7.97820278719063	7.83722670433422	7.51554220920774	8.44713622904042	6.76925545677496	7.73447979887272	7.46279273086037	7.40059456202729	7.91589769141081	7.30845931827804	7.04601518389693	7.41324552349081	6.96348717192282	7.19476596672711	7.48781774631847	7.28476785530831	6.14302537998086	7.40898716187584	7.13406142741626	7.44421801624893	7.41853621973839	6.20245829782618	7.6142726424746	7.9754137250607	8.21386895427218	7.57962048299062	7.49297978334961	7.14703417315761	7.23742672084689	6.93743961875376	7.38510671629408	7.40824271318752	7.31917053652158	7.6588457927527	7.46548985439012	6.40069471952351
VDAC2	11.38360241	10.26971921	11.35632644	10.21739406	10.35911246	10.7616978	10.41944334	11.19044106	10.30353719	10.92886118	11.12528677	10.83462278	10.85053606	11.2601662	11.12038578	10.96137791	11.35989873	10.68104723	10.9848172	11.3701439	11.0703757	11.56837094	11.26976364	11.02105447	11.24976421	10.73585838	10.88335724	11.21027474	10.36790709	9.758087479	10.38115494	10.86867124	10.92002251	11.33496874	10.86186313	10.81301041	11.22481249	10.98637406	11.08907698	10.66669816	10.49648721	10.88108186	10.78360114	10.70859963	10.72072235	10.89125688	11.42023812	10.74811156	10.48147545
ATP5F1	11.3452510071622	11.0762523043525	10.9654711118002	10.896957064169	10.3429006546092	10.6930934957326	10.4424873198344	11.397818927003	10.4196333936559	10.7502914580538	11.0234905872809	10.0846869165189	11.5402932228812	11.0984655223824	11.1641996116412	10.9802069673477	11.0580074888205	10.8240267442424	10.4781413571102	11.5197602720134	10.7620300718006	10.7440169803893	10.5099844178133	10.5314637263027	11.1582758113604	10.3056084167572	10.6538240036544	10.7376466218257	10.6771521353352	9.68159112288816	10.9866672951782	10.7209098977096	10.9345858251595	10.8150083711547	10.4450314560672	10.3749121008862	10.8997544276359	10.7023548496611	11.2874326934183	10.4298487765464	10.7431542905832	10.9538141456564	10.5613706424176	11.0615741325899	10.8997904548514	11.5357187594502	10.7297232762988	10.91381450604	10.722101051093
YME1L1	4.3182394125829	4.69337140954522	3.94579920449607	4.26521387885311	4.1862069571463	4.42793421737918	6.4461255572723	4.12074692441649	4.05382142603916	4.0229866043649	3.79420560193169	4.59740777889646	5.54467597419971	3.89826335056084	5.14507168213703	4.37386558360016	4.07955960975226	4.390826062774	4.03195077175066	3.93036298328943	4.63240084534191	4.67018548470058	3.90281114954496	4.41509039293004	5.05705057603686	4.74332739684318	4.97579286101648	4.67115140248558	4.62678812411199	4.76750891228605	4.66193215085136	4.14251543889909	4.11272418835973	4.75630107873117	4.25361395310839	4.18018591104479	4.94021680853434	4.28720834408386	4.7550371401079	4.98987816161792	6.07986782046805	4.17406264316283	4.58766395362849	4.17736574877964	4.42011645890139	3.82841040115837	4.10558188446478	4.5063210001506	3.80180713076659
GANAB	9.65912966831086	9.93648414916237	9.96119391146118	9.91151159310742	9.71844626379278	9.81414206321064	9.68852757401122	9.90097960106614	9.65956346967981	9.487069853636	9.67165440907891	8.07083508009436	9.77398488971173	9.87895771709032	9.70416597656021	10.2095378650439	9.86407491221372	9.72993147948391	9.58965204694509	9.07377416167599	9.7711825492975	9.63570602795281	9.26020494966847	8.75586952460531	9.65667977010995	9.68289809556238	9.50995378858369	9.48096357019891	9.51886374350733	9.40324678750833	9.28468684287345	8.96476493102537	9.12287243621189	9.22849613654914	9.58163307160409	9.28348390989934	9.69612172034	9.7258741771213	9.69688147819423	9.66887535114548	9.87676687094596	9.66674606037816	9.955992750585	9.78722209745954	9.84175170558293	9.99138784568481	9.32870261779394	9.52867532247008	10.073516278125
HSPA5	11.2268293344083	10.6630618832478	10.5446827268975	10.1340262290564	10.4966152646329	10.8300815578794	11.0227690821954	10.5031386153899	10.3840355297523	10.6888519177332	11.3369976606497	10.817522847131	10.6322264426782	10.5297067374688	10.6222494309876	10.4296699221341	10.4527003894016	10.7363684394786	10.6641216030625	10.1332982856743	10.9592497743308	10.4907759206851	11.237386099612	10.4986599953135	10.6821696681045	11.4388241399592	11.0095832373946	10.662006299665	10.5657088257781	10.1521888435694	10.1747008751682	10.1743278884549	10.6916408221582	10.4078838344419	10.6708117192878	10.5889877927148	10.5672412938784	10.6871925853168	9.9366627035059	10.416563701526	10.5902507210045	10.4176965611094	10.6294763356865	9.88280680415404	10.1579960267641	10.9197557592487	10.0831805537517	10.6579252358468	10.5353755795122
VDAC1	10.5424857947374	10.1972014463142	10.6623369299293	9.99105636110026	9.67122980372633	9.84165247721959	9.78690793013361	10.1324508964726	10.0492803632791	10.5519879176512	10.5630853543523	9.55246035654102	10.1298691105833	10.3356596982964	10.3547425348625	10.339409686508	10.3142652685479	10.0662536741923	10.3859762377528	10.3332355161561	10.1672368479068	8.97171639971562	10.0969142904797	9.67321942464457	9.1170107164636	9.7120645209681	10.355355262448	10.3316493587416	9.91292896051501	9.5786473449895	9.31652764650879	10.1687572239724	10.1859259313483	10.1148102094313	10.173439067539	10.2115045574177	10.2290712405952	10.2228272987586	9.79824321822095	9.52087958465287	9.3416329451354	10.1157470150876	9.67310925117974	9.32301321591686	9.83853472160214	10.0615063339975	9.97360579185584	9.74807703905362	10.1611185719538
ATP6V0D1	9.380346189	9.680900627	9.466128504	9.706488755	9.898355695	9.734429275	9.771986131	9.494918099	9.51419081	8.911340509	8.905564932	10.54096158	10.56869491	9.919202186	9.755897338	9.910212261	9.829860339	8.352181296	9.612516644	9.062922121	9.376450823	9.397274103	8.998311072	9.448321344	9.137383943	9.392091145	9.626289104	9.437258483	9.212509673	9.411611299	9.521894964	9.362151317	8.990685878	9.834608935	9.228509184	9.863101903	9.904612963	10.26755727	9.673278809	8.937546247	9.635324176	10.39237677	9.661927096	8.873954653	10.05399197	9.115042596	9.036892063	9.737500783	9.911223207
MAPK3	8.594149049	8.260035006	8.711971578	8.430599212	8.498654213	8.657913466	8.700101459	8.90928525	8.655159811	8.256083899	8.716980534	8.729584999	9.647620859	9.60815639	8.619081791	8.327178939	8.63387302	9.604196644	8.346814344	8.44201813	8.881184986	8.546334004	8.541192861	8.898588917	7.7457612	8.662479183	8.904307601	8.673887956	8.491280051	9.010026543	8.619115428	8.953997561	8.675875693	9.053733806	8.696988289	9.728526944	8.142597444	8.940371485	9.282859565	8.456350053	8.423461625	9.04939844	8.835054096	8.399113962	8.738213868	9.402311601	8.641354038	8.784063529	9.391880569
ERAL1	7.561959119	7.402228551	7.690594052	8.538484728	7.164264253	7.212196435	7.39593446	6.914828616	7.255095077	7.590140517	7.26629955	7.032076685	7.586091506	8.22388384	7.681038793	8.13424959	7.810319492	6.912342168	7.954136341	8.863223733	7.20794586	7.718444673	7.272544611	6.939407887	7.434949912	7.173954912	7.379762339	7.369726102	6.68781197800001	6.654388671	6.640405284	6.483664063	7.093474145	7.255692879	6.588352194	7.634059429	7.853623453	7.315858909	7.150063259	7.329522873	6.604302925	7.19692257	7.783192417	7.363100113	7.442206879	7.768444133	7.739797615	7.665838325	7.080807903
PMPCA	9.654960459	9.162080046	9.23648682	9.234263789	8.781463792	9.27653109	9.342590527	9.862458094	9.130047558	9.426234453	9.908864487	8.825483247	8.957539254	9.918981758	9.376892744	9.606257044	9.971445296	8.092783849	9.955947167	9.486569237	8.89641326	9.567593932	8.85141963	8.510916652	9.566381869	9.060167046	9.112117252	9.710833522	9.046636108	9.513190732	8.950455907	8.922593665	8.807846537	9.177443906	9.200467891	9.169429588	9.779962706	9.342702143	8.919011471	9.12286648	9.063036719	8.881822879	9.005984649	9.145265479	9.635501399	9.663935248	9.111861814	9.249853572	9.106989373
TUBA4A	9.355760437	9.749976876	10.14669975	9.055408461	7.860392839	8.600673616	9.324149629	10.00976429	8.881708897	9.830246673	9.681810737	9.374108886	9.249360272	9.649038504	9.702519665	8.963599862	9.345162847	9.069192119	9.28528975	9.703793119	9.576387759	9.903890041	10.04312737	9.390665164	7.629210614	9.241990453	9.217511987	9.860528143	8.637890265	8.002542865	8.454629894	9.276339253	8.980862559	9.448250893	8.900729541	9.582790993	9.065107265	10.02563692	9.225401043	9.478074551	9.50513873	8.774622355	9.725475099	9.164028693	9.117917378	9.476493651	9.582141232	9.52915717	9.399023305
GRPEL1	8.36919891121411	8.1932852451507	8.92493370825145	8.68784368222158	7.51208942309001	8.00286042718559	7.86539998512662	9.06088644025916	8.12743569324416	8.56807202213312	8.73559644358753	7.29837766169371	8.78394568544504	9.08611330196835	8.76016775688629	8.6965411837123	9.21843753404208	8.02898833830302	9.07388402751958	9.2047234554746	8.39912110742923	9.07850865537851	8.66986942569255	7.94909077136259	8.62833752479432	8.31895788127067	8.49659433895446	9.15117479202409	8.24225713258121	7.04547875078759	7.73218454112527	7.35076902363956	7.94931410110805	8.76159168521344	8.19792333832271	8.50496732198326	9.15424073850169	8.16506843527652	7.72901093053106	8.15623843144996	8.33462950334899	7.78747650654051	8.32257687332956	8.46995661698631	8.43937417248168	8.33002832090821	8.5192674893107	8.48710843322809	8.29749786417359
GAPDH	13.4734133251883	12.8690772124711	13.5098585408395	13.2420347750675	13.1115499529365	13.2166772106315	13.2808423269915	13.3463182610829	13.3640956071717	13.1176300332106	13.3974364837266	13.2668579784092	13.3269700165377	13.6119612287528	13.4994246676549	13.6206928939265	13.8086351053817	13.3493786686375	13.5719663318119	13.3648619129246	13.3370386125568	13.5685600331755	13.6312989509918	13.369325640463	13.3363486504855	13.4927282814936	13.3738006169593	13.747635508372	13.2759576200642	12.8359947148682	12.775656140946	13.3129943777783	13.1462418229158	13.5691053057947	13.059029750281	13.5518441251011	13.5746312595092	13.7385791771338	13.1621745012656	13.2091058979135	12.9364789388504	13.1252989583109	13.2431998882654	13.1533829935847	13.3306030565109	13.5266577564161	13.4302037620324	13.2710099791789	13.5368573821503
NME4	7.455904788	8.802510796	7.823671593	7.880307132	8.212291481	7.885939254	7.320577257	8.432985321	8.54668012	7.694283736	7.9116826	7.913579521	7.91728927	8.568697773	8.270463366	9.295403509	8.177685027	8.807230767	8.499879323	8.88077841	8.343972605	8.476532538	8.638833433	7.431936048	7.487372037	8.168045843	7.952162482	8.001543819	7.56929922	8.151646096	7.346112524	7.05935601199999	8.058099457	6.992009529	7.963712469	8.368190442	7.563664287	8.70572687	7.829963649	8.176876096	8.142218665	7.488204034	7.926862459	9.332605475	8.038350658	7.549729418	8.677113034	9.230458118	8.215614397
MTG1	6.81328942445954	6.25078896592164	6.46855515411664	6.93887014546761	5.97269704248141	5.96475997385534	6.84693191995421	6.74878457165894	6.02932765819597	6.25640137479065	6.26827359538635	6.67787980631867	7.20499183445502	6.79367058596343	6.53295290870058	6.68969409448059	6.45687095970079	5.97493016074831	6.29171986081772	6.72600339204303	6.25733232065248	6.46344696268878	6.01176893775944	6.04122016343234	5.91312677088432	6.19609152816845	6.37299196896612	6.29687766388022	6.39270599046241	6.16152042479438	6.17118540199248	6.31108345111423	6.19248510348589	6.11241498577038	5.99193331636005	6.20605655161414	7.2858012207759	6.91267211875714	6.55875916519253	6.63986013517109	6.42814381177896	6.17345139603029	6.18979471881149	6.01067128842155	6.68371922634042	6.94387695670225	6.78718572541899	6.29044942049907	5.78158019094634
GADD45GIP1	6.21505479152574	6.02830716420771	6.71147647800875	6.29303951808185	5.86632337838567	6.03549399574207	6.19297416979548	6.3638190398882	6.33895601338712	6.00657114462913	6.13619826521182	5.87686297359318	6.99490903938927	7.02618429316117	6.58466139450119	6.75975582663721	6.87831816689575	5.7846402889139	6.97161490497709	6.65480372893318	6.46111967495913	6.72396107252772	6.72674549533985	5.72005723298274	6.49549647412354	6.29493929445619	6.03848505052612	6.79623487067486	5.87881370797069	5.46015606241486	5.87440062960291	6.12333156782986	6.27932405576905	6.95031983389349	5.74450687055137	6.18490938468944	6.6063557765269	6.58301781305971	6.40781289946376	6.78215344583607	6.29918476735236	5.76568065552171	6.26407053049801	6.2631498593508	6.07091333719107	6.66843265740639	6.19007510130037	6.93537903910295	5.57002907483408
SUPV3L1	7.132132881	7.457026848	7.883935098	7.316996781	6.46927315	6.795522064	6.915640713	7.845562933	7.07034909100001	7.181981797	7.571651955	6.832352715	7.568348738	7.678205063	7.706996091	7.604102047	7.914126174	6.374016912	7.496382672	8.206298286	7.04911306	8.422515659	7.472065897	6.447921911	7.843578177	7.069379199	7.286894558	7.628619801	7.118009403	6.74344771899999	6.671875172	7.306119428	7.401480569	7.353289075	7.026330702	7.447692573	7.68040302	7.156499306	7.020021096	6.904376839	7.009504915	6.86983380799999	6.7842444	6.838802591	7.343014292	7.490016132	7.931500938	7.015617482	6.487146064
MCAT	6.85397035800001	7.456326655	7.946689573	7.95300659	6.960536606	7.473621519	7.24087797	7.31666058	6.917036236	7.600962155	7.467329946	6.494418301	8.060075074	7.957329792	7.770409487	7.735252847	8.378572347	7.119132565	7.626869034	7.523860349	7.145135289	8.489061379	7.80937151	6.813484467	7.803585529	7.436362617	7.259346849	7.790364364	7.601969387	6.63094134	6.77576953900001	7.392802996	7.560867948	7.330668243	6.66323928300001	7.811877204	8.082977638	7.453472408	7.167626811	7.453761474	7.016647318	6.86644012599999	7.374547848	6.829987233	7.470863636	7.909395722	7.389554765	7.208853794	6.555781569
SHMT2	10.3122358265212	8.46494161357837	9.36551945278414	8.89883693290793	8.05605647454479	8.4800622804372	8.66096105214043	9.58470230449728	8.35430668587716	9.10875190044092	8.75663335607987	8.93396087894793	8.72427970376581	10.3827526737733	8.63115025664911	8.98037563342487	9.51135567906576	8.5229778563175	9.84238645303412	9.21446497561041	9.22145984226486	9.5687264831545	9.57931394958612	8.78380974443257	9.45157397868051	8.73341872401986	9.00707735443916	10.5953528106085	8.40104300770956	7.81471617002334	7.71130006761778	8.23544109981822	8.86697305602234	9.59077562096702	8.74543408523826	9.68108087869786	10.2660573829613	9.71208172143056	8.24244311491083	8.64576951389475	8.50410706947775	8.50175116733707	8.62969366985471	8.45049954746642	8.64913393320242	9.53695150075484	9.42398176890981	8.34338452341347	8.05322906216153
AZU1	3.814754119	3.50616796099999	3.935667734	3.814212424	4.061938248	3.576760386	3.217617221	3.54194549599999	3.569847781	3.824589126	3.78309940500001	5.098057957	3.920169475	3.669049196	3.797627825	3.947043725	3.586279355	4.069825289	3.66200441	3.819893821	3.927457549	3.643538417	3.472979594	3.486294511	3.872327991	3.673737584	3.793725037	4.089816824	3.784039596	4.324249717	3.760694718	4.262275089	3.720987978	3.729433442	3.848265581	3.577974343	3.60323797999999	3.997535597	3.843190946	3.474076431	3.957699793	3.743769203	3.740951672	3.61369668900001	3.6739697	3.929169753	4.207212667	3.55924639599999	3.72978705
KCNMA1	6.67267388407277	8.05848368561496	4.15900337515115	4.73633042509483	6.06424262043575	8.03957658058806	6.57985770144326	4.23632728935756	5.50236078967764	4.39169737974614	6.89806789177932	6.67988000449393	4.61487154888895	5.81273900523638	4.95990132009923	4.93927707523138	4.23554849353493	5.65077907420121	4.73672289646999	3.59238319782054	6.51203978948421	4.2635915695773	4.65271203801341	4.54989583012793	5.82504323745385	5.60517818915387	5.82660484240051	4.88567265656951	6.04488112996646	5.50993257178329	7.8672641927323	5.2007019244776	4.10056734103349	4.61666752027624	4.52015473990663	4.0893855078246	5.40790428245462	4.58001282557497	5.74191844070792	6.49007057323508	4.66909090875909	5.50968332458258	5.72787534625759	5.01743458793458	5.11773297219342	4.3382086380185	5.00499988189629	3.97411909196728	6.26672200960161
DLST	9.000194899	8.565794692	9.108389864	8.576507809	7.838107684	8.714612546	8.20581291	8.492159548	8.490690709	7.852064073	9.312139852	8.018531112	9.299513564	9.305406852	8.959527507	9.25118992	9.140641345	8.793992107	8.602847713	6.96283826399999	8.474049213	8.407685715	7.756918367	8.035760002	8.19672917	8.192683702	8.196063515	8.450652789	8.614982959	7.895669888	8.339408612	8.453481514	7.825841552	8.148225208	7.828828662	7.583235623	8.668209582	8.060441558	8.080185304	8.803855276	8.341590092	8.316593194	8.381498056	7.52547719	8.32082328	8.222917845	8.339123569	8.084892501	8.67385353
STOML2	10.01067457	9.477205671	9.727528235	9.441497853	8.453992215	9.152596953	9.022444733	9.753074935	9.447376735	9.433027774	9.350034149	8.884482831	10.1320447	9.779682762	9.468872354	9.601102351	10.02841561	8.870079404	9.597650978	9.449089179	9.034229008	10.06497857	9.357416792	8.582645768	9.685623982	8.934094235	9.307963534	9.61754694	9.302960073	8.667801228	9.031778595	9.045295234	8.923757422	9.775477283	9.174882599	9.463527757	10.0379392	8.867953851	9.161247622	8.992971299	10.11073642	8.899805578	8.986499321	8.843556469	9.504953946	10.50898451	9.191394547	9.66501197	9.127870259
SUMO4	8.873778191	8.624609267	8.388136955	8.559538514	8.69144716	8.51945981	8.972395062	8.230214488	8.44199174	8.916779519	8.884146019	9.120225658	8.429661687	8.696639848	8.821826116	8.598482087	8.374866989	8.654388773	8.547561222	9.330975074	8.833440825	8.724090603	9.072634119	9.092985865	8.989248573	9.497670708	8.982604093	8.767156628	8.667638052	7.934466018	8.779966623	8.507498623	8.413134855	8.940588918	8.809537196	9.194901938	8.724990268	8.087632499	8.341050619	8.402846566	8.316388713	8.509009917	8.443052086	8.426760783	8.391680554	8.742582852	8.330736145	8.761277125	8.272321481
GTPBP10	5.32443112078949	5.11964523884311	5.76393079697035	6.03386723372457	4.88342897164871	4.76714756829139	4.58327074934705	5.85904071167294	5.38499096460553	5.337157304564	5.23917027005654	6.30726406194155	5.20624186356371	4.86057964567731	5.19317564449879	4.63555597254078	4.79432849579071	5.61092654514515	5.06915191020568	5.02785584105442	4.64137733228379	6.10203962033827	5.33098817613936	4.78908786298978	5.39383043131568	4.68884964408263	5.51821796298568	5.14448456255545	4.87809914798139	4.84656092026003	4.5760335840078	5.10765926090069	4.62338707418343	5.37746067166342	5.79833398123147	5.43560995495581	5.73831204379006	5.30466282356258	5.42915074196753	4.54575497610238	5.169708080401	4.97316212123107	5.86404046567256	5.54283192094434	5.70342294650838	5.56557815943672	5.8046186241873	5.22015383768187	6.24582426617827
NGRN	10.0732611715732	9.2754234983234	9.59423705409207	9.22424176045093	8.99196429188117	9.31129034368043	8.70780857453125	9.46783540504884	9.13955979308066	9.21651506032392	10.0728072809092	9.67310609759575	9.01786628670181	9.29656383922793	9.63290354326593	9.35805769885143	10.0069402358992	9.38841025235075	9.11358175227213	9.54249404788222	9.53742956650096	9.72591797935915	9.43413498418158	9.12529670887468	9.14085481369463	9.58571091400301	9.48954104343004	9.20284600564898	9.19193925228338	8.73620503448265	9.55774161745278	9.1567923530323	9.71011802121595	8.77690881442887	8.30857034744335	9.04707888112801	9.27211695896517	10.349444478362	9.21302084199011	9.28376249605648	8.8798903154298	9.04675271056725	9.39051986837176	9.46173207232363	9.360937622098	9.23314646461811	8.56792559956614	10.1095563162372	8.95499758800752
GSTK1	10.26415364	9.226927234	10.51563079	10.51232704	10.15395219	9.340488982	10.39913345	9.987301741	9.863068479	10.06930297	9.734902557	10.3312296	10.38432727	10.31681022	10.28057136	9.68172297	9.80582856	9.921656099	8.962863786	9.230788329	9.571067311	10.51496891	9.527541445	10.30142173	9.551588211	9.202851958	9.669044566	9.766115512	10.05588917	10.18661259	9.530343356	10.27351702	9.783973032	9.831196961	10.21269744	10.19640857	10.29720638	9.378203605	10.55479716	9.423864953	10.02203917	10.27794267	9.791914784	10.38236505	10.16226818	9.516718126	9.718930437	10.73737866	10.3641764
ALDH18A1	9.51664452742865	8.96640785585673	9.54903458639748	9.28035662475426	8.63281444761326	9.07756057438233	9.00123323949049	9.74282046594825	8.69994239298045	9.62017439013755	9.49082835878194	8.38468090108145	9.24536650833794	9.70576818073222	9.56434416888547	9.49857976640421	9.93684761262785	9.14676297676698	9.94408262900122	9.36843074254645	9.81936108948268	9.83820360820118	8.95278750468338	9.33503158535611	8.9482439893793	8.89061434349311	9.52565542065565	9.82416439350242	9.25975323622067	8.62482420602188	8.54979607925615	9.96046651266648	9.54739742043702	9.28615742433345	9.53381257990698	9.98764865096244	9.56154582282114	9.92752347623395	9.1541299940728	8.74033767841942	9.33756228751757	9.42073711356963	8.87078355632571	9.2018395021498	9.12006162711324	9.41607915808802	9.65032386869912	8.01101838769002	8.8220618381967
POLDIP2	8.33669169545268	7.91627952399647	8.44292626911115	8.96358759599347	7.73435212385929	8.00834759972244	7.68508033889927	8.05275260623598	8.2358591151719	8.70641870356697	8.40198806713827	7.59322203739082	8.61671370833312	8.66033286905835	8.37302198558033	8.56162525137985	8.75269874316498	7.92959463399775	8.79475944945791	9.05285058745588	8.20537544155037	8.28319973269118	8.04647767891115	7.7812425466831	8.15846175807669	7.90964351804451	8.07984460191788	8.43941084819607	8.16439038437122	7.64388273625777	7.808944874321	8.31904479161365	8.13677066172283	8.59343016395078	8.09420079935359	8.9888619321258	9.01047371432765	8.66229798424349	7.92661843459032	8.13179937875313	7.60172168098135	8.08247928222325	8.47317329365142	8.06621629961077	8.53187816372157	8.63102747849486	8.49120155440109	8.29808208741344	7.91946731713159
ARL8B	8.07639112335669	9.51778635991949	8.75451841687687	8.91586233326099	9.62951943541233	9.13921596749381	9.18344673898832	9.15101727407245	8.91783946486713	9.23820267152251	9.2548890330584	9.52110781902164	9.25395603901481	8.7214824942574	8.97857574022542	8.99596264531117	9.18979972261717	8.92956304916442	8.38569632245361	9.27355228715646	9.22322454553254	8.94992720944641	8.95641056716884	9.27076079831395	9.68662180464267	9.62224813012388	9.29027154742197	9.56479008620486	8.82726618050347	8.46719216956607	9.24165620016583	8.52822858580869	9.09011686686005	9.45871557740272	9.05495498749522	8.82416913677808	9.21448166447674	9.33743234320972	8.99066903934254	9.52700361744665	8.99487989575656	9.32498956224489	9.06637194825352	9.54123489789777	9.22078950127324	8.83175899176646	8.5007173535405	8.71439059259054	9.67916580998219
PTCD3	8.5706843152739	7.96782007238342	6.99665795076944	7.6052260686229	7.0137958755195	6.92436753907456	7.42029682707916	7.97561921590208	7.320704249033	7.76092409258657	7.56677239418674	6.84039040115784	7.30162289489715	7.55897090174017	7.53045002129225	7.54045185685349	7.46045431689739	7.48686074992463	8.01360048256081	7.96024603411585	7.07935199929917	7.742150757575	7.16095547451389	6.51735569008604	7.47720205431472	7.23093544555364	7.36276878904088	7.7174184240028	7.34152914149414	7.16189550473774	7.1484535594068	7.22744939980185	7.36554708345764	6.90416631510372	7.64742823783124	7.59394909923239	7.9749617157114	7.56455727658027	7.26699915759497	7.39154733613259	7.25668111321112	6.95625952752164	7.15290836062679	7.98810386272399	7.44638909490439	7.15454724362139	7.88021737046309	7.79401533912537	7.45780479768493
MRPL18	10.08991883	9.872078195	9.665997975	9.623173063	9.578329283	9.80711075	9.471796379	10.1875971	9.617415774	10.15761198	9.896398679	9.687565745	10.06017855	10.02901535	9.770190682	9.898631205	10.34661433	9.531868435	9.792111506	10.03027026	9.810572765	10.05615129	9.875627828	9.559599668	9.768711754	9.768020655	10.13456591	9.846549668	8.629251416	8.976550323	9.420641348	8.648083098	9.212235672	9.76978333	9.315405397	9.54340262	9.867768762	9.018325852	9.99902381200001	9.611851719	9.194270381	9.755427627	9.804793932	10.15538377	9.598751786	10.17715023	9.483284187	10.31621652	8.972176157
BAG3	9.124778608	8.520251887	8.840226094	7.889417197	8.118327413	9.105539665	8.001642737	9.046772442	7.967470983	8.986462774	9.220929832	8.794025822	8.53454872	8.991222477	8.397635396	8.617423815	8.953182004	10.73918831	8.719375117	9.057784119	8.824378065	9.152212884	9.519250138	9.547924425	8.49203566	9.706907418	8.972842456	9.482893845	8.812582652	7.339625025	8.094870137	8.884336578	8.890786166	8.802570808	8.156793741	8.833287949	8.703559307	9.143603856	7.954101719	8.980729259	7.847442223	8.438327435	8.593360259	8.193066898	8.477715877	9.314946408	9.174009422	8.242668079	6.7853333
MRPS7	8.259309763	8.150725371	8.929662244	9.740298596	7.881758835	8.549880207	8.221952538	8.194393627	8.23083907	9.171376173	8.555377722	7.899692596	9.031841156	9.167439689	8.991443308	8.805654285	8.960600437	7.861689989	9.11173158	8.829385384	8.292408288	8.926225893	8.591480517	7.931536967	8.742062197	8.329730223	8.710541588	8.848044498	8.532940457	7.571309121	8.252127977	8.563437317	8.180382784	8.71547246	7.89621947	8.49441124	9.485192952	7.827377764	8.560119504	8.625930552	8.706425686	8.173537169	8.961177689	8.83244764	8.652555687	8.723329408	8.422618931	8.958937102	8.402610894
MRPS35	10.17546856	9.30025181	9.825990273	10.2275676	9.290284584	9.299243867	9.139555791	10.32983386	10.21080569	9.763158619	10.21248451	10.31936568	10.03283351	10.43703154	9.962875503	10.02018704	9.754228096	9.966883459	10.13238219	10.20830539	10.38090736	10.29811443	10.46439997	9.215406672	9.97285637	9.543133665	10.46958103	10.37008237	9.843202374	9.016127169	9.418755012	9.499313354	9.908095521	10.52295484	9.900487198	10.89793777	11.06898967	10.20284501	9.653720851	9.425615725	9.808840142	9.801455837	9.702008512	9.624313376	10.13545923	10.87429184	10.22113101	9.607683966	10.13753755
MRPL16	9.290946514	9.7004439	9.903516794	9.516919001	8.43354687	9.918133787	9.833231631	9.987048404	9.390395884	8.890875204	9.555683991	8.380689523	10.17668727	10.06876466	10.52753425	9.553175681	9.711012257	9.069915634	8.98204018	9.125806555	9.306442663	10.70721871	9.69768345	9.132734847	10.17140774	9.05914147	9.26788012	9.6860866	9.478013129	8.535831551	9.312088114	8.935453789	9.112309568	9.644519195	9.21395587	9.4367616	10.34258701	9.453939432	9.526077566	9.927429561	9.331000623	8.980589004	9.394078886	9.189815625	9.541263429	9.020398075	9.897325008	9.421379704	9.08952908
MRPS2	8.888027736	8.0323767	8.826618782	8.496534241	7.319650043	7.699121495	8.124977031	8.573673239	8.24935089	7.824317349	8.568062892	7.616235575	8.145936631	8.759835918	8.184265783	8.476267192	8.171752936	8.023809683	9.221440295	7.882367156	7.822446315	9.154187402	8.143265731	6.997369421	8.46166648	7.687612788	8.217119192	8.464257121	7.845980831	7.253105266	7.649209319	7.660000831	7.993741916	7.815639388	7.602212895	8.307834312	9.025703143	8.048039238	7.841123369	7.927943774	8.041746193	7.304134354	7.506839827	7.352255107	8.221028886	8.288403391	8.247114013	8.063645146	7.480094604
MRPL15	9.853849092	10.55575524	9.594842943	10.353832	9.011509751	9.239503649	9.577163281	9.976675106	9.681019263	9.395929368	9.911251032	9.785042192	10.27451338	8.895020275	9.890434513	10.06881625	10.3894949	9.79921769	10.11341022	8.712894957	9.418130686	10.01033395	9.314564371	8.927031566	10.23359625	9.119850093	9.760926337	10.10598497	9.915242697	9.043175562	9.036818842	9.751579023	9.469317692	10.21513126	8.981790515	9.663841802	10.10341428	9.55810335	9.298507643	9.43038232	10.88224415	9.552989815	9.06419514	10.39806173	10.08289165	9.688137261	9.881450335	9.843789651	9.137149581
MRPL4	8.30505946533987	7.40845288280295	8.50276648944626	8.21410430212241	7.48503470611344	7.78909496762356	7.92490656967778	8.20910998243269	8.2625901742354	7.990416333111	7.52349481508949	7.2162505316885	8.54076021013306	8.82913398273081	8.0827612177993	8.41628652189201	8.57953702230602	7.52369364101369	8.8794644507693	7.97343555093483	7.53074843000019	8.71982031252026	7.90879948330726	6.74389150500874	8.09344588607428	7.28159168095036	7.59683055395153	8.38677574235319	7.3511163200965	7.65014088745383	6.97064811188949	7.4270392232771	8.12071379504014	8.81364451944242	7.61906906418409	8.19458979629898	8.81232804701168	7.65484881124758	7.64857878846351	7.5828001117528	7.54243742632685	7.23503187710074	7.87930510997451	7.42564298911694	8.38228748733519	8.09889807446911	8.28861306301894	8.16947036846334	7.1073722170458
MRPS10	8.31463019787762	8.35459055319026	7.81426577231719	7.9083953645243	7.9330891770168	7.83538382227466	7.60018262721249	8.27535838850756	7.79598974007309	8.36791124508425	8.11052100240146	7.5408100764231	8.00491089636066	7.90486825320757	8.02969116094119	8.02849879332128	8.46351536574151	7.47446712300623	7.67362965702718	8.04043712482992	7.84282977447085	8.53544850049504	8.14689401699872	8.28113554623607	8.05022735629749	8.03923191142058	8.25247300055058	8.10977297774369	7.97189343343965	6.70491142891965	7.67619735688448	7.13537059818211	7.90143001322644	8.52264806343783	7.68403352283145	7.56361627485981	8.17675752292928	7.08756345736924	7.83882514986867	7.66401729659737	7.91748593847508	7.64668295332391	8.20741744798935	7.69121149430166	7.90447022026448	8.90331564479701	7.27075017897993	8.22629512727247	7.8129832372169
MRPS34	7.90003415	8.183778849	8.861734272	8.509502002	7.716496666	8.488047841	8.286655067	8.735914625	8.230260231	8.163691836	8.182442989	8.183752667	8.885609999	9.222139262	8.520984881	8.755776613	8.814556322	8.580077214	8.679062768	8.468859466	8.561538685	8.99678332	8.532013989	7.573299735	8.356055756	7.990015138	8.580585169	8.624115138	7.843034768	8.117720132	7.690675988	8.01401785	8.11077133	8.673608423	8.127816346	8.726972814	8.978805919	8.551415829	8.578044367	8.325792264	8.518781314	7.977430461	8.372495931	9.371329723	8.66887053	8.441498832	8.646044846	9.26473712	8.23667647
ADCK3	7.96144701682113	7.41055712477135	7.18645163190763	8.00166316456376	7.41296020229926	7.48110439018129	7.37691877612014	8.22346669765305	7.48322144861846	6.83713467594035	6.44832550171082	7.6766544459718	8.30153480689636	8.66963880808952	6.90897519945104	7.87279684187529	8.09148473605224	8.10496085280568	8.17913897179524	8.6762405662464	7.23404665702007	7.49554319562346	6.62086728221102	6.59346075014411	7.68216881486715	7.21809642877351	7.78228396585768	7.40293692891867	7.89365384639052	7.46882252573656	7.97966286770884	7.29139114446499	7.56762388503518	7.44279859102831	7.80184190557685	7.58218423794858	7.90672502540331	6.63930044444908	7.64292513304092	7.14619538949621	7.37526589986703	6.94282200890298	7.79400155751131	8.09431414624724	7.94521848238998	7.62590065867937	7.77305676242893	7.17657004068229	7.75250030184781
UQCR10	10.1993937475221	10.0801236749435	10.4335036103156	10.3346278363123	9.93406985647785	10.2774273083335	9.9187499303721	9.98874110242202	10.2660068248326	10.2311333483855	10.3511283323227	9.68281665468164	10.9389937584906	10.3653726621848	10.5332797348399	10.3498611000739	10.536697809263	10.1189862722585	9.75403703638898	10.5401850585558	10.4280540810595	10.4838055332983	10.3239407805629	10.2280717928919	10.6310322032469	10.2185093679676	10.2237787875553	10.1852576909854	10.3235830884063	8.84482542373596	10.2950880956446	9.89548941774714	10.1865873257037	10.2782869024729	9.71465026522256	10.1906783725186	10.7754197523256	10.581474394088	10.7549880764326	10.3386750527192	10.0726500184193	10.485077451427	10.2130206208594	10.7329988285641	10.5569789775793	10.6445252526076	10.5455079842393	10.5264629893877	9.89871458513941
MRPL44	7.77289031906736	7.40952113474708	7.34668462110806	7.38287841242662	6.63030974413787	6.63368000694189	7.40219701920917	7.42571112563299	7.1130620080257	6.78723983377182	7.6208973902856	6.13844802880473	8.25825670813794	7.44581566276513	7.58597751739954	7.61387401001516	7.50815680979757	6.67704589630531	7.33276645726569	6.1340345180795	6.94030105472138	7.73745596698384	7.19493711369318	6.83646775456676	7.22896746038614	7.06077829072152	7.49633295765291	7.41351235720841	7.25705196678698	5.50021518125685	7.00264059870619	6.81471049524606	7.02687979306612	7.70529718624941	6.92653460164264	7.04489071704089	7.85077102596528	7.12766045787863	6.07005920687265	6.44986708652182	6.88176602399228	6.26533269301835	7.11238389254441	6.31817696771661	6.76707302840639	6.81094757661501	6.46507030826144	6.95808123637763	6.57110763386104
MRPL24	8.276526079	8.22879744	8.911844966	9.006095649	8.508033178	8.456589706	8.030606903	8.739595337	8.932923068	9.04009237	8.658200883	8.505475664	9.083950429	8.357819082	8.626251771	8.148978813	9.51363596	8.171558206	8.613054775	8.706389057	8.548260594	8.172634263	8.581678091	7.427927084	8.691219755	7.841244811	8.320544941	7.981392692	8.826954092	8.485141977	8.588739328	8.716818389	8.527359553	8.664554764	8.626793664	8.568238932	9.093102876	8.832743195	8.595897015	8.81990118	7.973618729	8.433120878	8.252172067	8.654413782	8.421546406	9.180323221	8.639699393	9.097583046	9.01178636
SLC25A10	6.248646921	6.175723409	7.408772669	7.460337026	5.850175875	6.334933286	5.998660048	6.529178542	6.450296718	6.982368105	6.70864104100001	5.997394791	7.174300109	7.296409464	6.60929168	7.656252038	6.998588412	6.498852492	7.60827008	7.022246995	5.802863741	7.659098889	6.698735709	5.92974713	6.814017849	6.60282972	6.856873211	7.065332952	6.71482688300001	5.402530533	6.036810085	5.819126896	6.53399379	6.50589298	6.160796307	7.577117562	7.456545141	6.653468846	6.192868133	5.744766457	6.269453526	6.512421853	6.85768375	7.079212442	6.77673897	6.910350402	6.781342673	6.610326937	6.752513784
MRPL48	8.546159932	8.71290495	8.4486472	8.506123477	8.53737899	8.128320203	8.090838568	9.638941192	8.798675096	9.101788352	8.640440202	8.373364564	9.18841807	9.067143022	8.801609094	9.104132723	8.629047516	8.480158176	8.897860109	9.753627931	8.524972423	9.21597947	8.591928954	7.925096375	8.98060939	8.529259004	8.692741076	9.27240124	8.274408971	7.784695274	8.383290878	8.524898614	8.610033145	9.371530636	9.360048567	8.855376565	9.139079477	9.171533834	9.335779868	8.123374621	8.809506607	8.921663153	9.094279909	9.049507396	9.276378989	9.336958562	9.007249059	9.45555114	8.572417936
MRPL22	8.707990995	8.803339788	8.782980034	8.342685178	7.61101479	8.154923875	8.101895612	9.171875341	8.358785051	8.622033987	9.157721746	8.145219324	9.314659004	8.375492121	9.065940759	8.703694998	9.108208879	7.795284955	8.365443605	8.706264664	8.703062696	8.615388054	8.648021438	8.437412193	8.68725172	8.38183211	8.287342799	8.566329017	8.498965966	7.395847188	8.123498881	8.838099674	8.502704441	9.116916806	8.595000687	8.635692456	9.130128135	8.816496783	8.770333973	8.709375481	8.455078982	8.161368355	8.370000091	8.330235999	8.62914415	8.431062189	9.044006884	8.498005121	8.165435702
MRPS18A	8.69577022851556	8.05755403768632	8.58623714328915	8.19453624089032	7.64115709996487	7.64221060237891	7.5662291938285	8.30532279834588	7.80953902237663	7.67140257275515	8.44116447783214	7.68847326333217	8.65362084906927	8.81955069217592	8.20190982199522	8.04458665525522	8.36284576233901	7.55513617040294	8.26989604302936	8.26154266343104	8.33802846536124	8.35800969909798	7.84953783400576	7.53351142696904	8.39553864542228	7.7288299144556	8.08817553755184	8.21282353499275	7.70841727193468	6.91662328010292	7.52173717968055	7.30369186159816	8.10311544928955	8.42320755339983	7.19508102671871	8.04869804576368	8.59768388080626	7.64937175488132	8.1449888004486	7.45680560926734	7.67710596704133	7.72766735810356	8.19760912849433	7.57224295652857	7.93976735597208	8.68749738559738	7.88880165399081	8.01534435834665	8.1084630231547
MRPS30	8.79872838357167	7.6898447693755	8.07252391247614	7.85680737280469	6.75210253313406	7.1952869001468	7.22936490016366	8.01617523522431	7.60132539819475	7.99299332811955	7.77588400086201	8.2493863800173	8.17606233781771	7.94481170770425	7.74649268922787	7.60102915113587	7.50561564980954	6.99670210465903	8.23299346723208	8.08579619838581	7.33365270721323	8.35674555644971	7.48659487144813	7.2160261057735	8.15137144025759	7.88979036531989	7.18420623168468	7.89993337259868	7.47300126592738	6.4423095888742	7.3731630251201	7.36105609879016	7.81124847490925	8.4872944466437	7.6206732886472	7.99648827333137	8.27255502730509	7.67065073739691	7.27084091498162	7.17779229754771	7.53457969141248	7.23541788642517	7.16910960082769	7.22337939116477	7.68729791650735	8.63672947823652	7.87548724376615	7.55370458996837	7.59694227448119
YARS2	7.559152771	7.521545045	7.562498763	8.024427695	7.176699321	7.177733789	7.36771758	8.006261968	7.788461996	7.479680461	7.756145749	7.658894531	7.777109631	7.858991267	7.49156669	7.701647572	7.58289224	7.1133244	7.942759019	7.863791498	7.295230154	7.605183385	7.365393307	7.116269196	7.744205901	7.645763277	7.298448029	7.778754103	7.581589947	6.660994911	6.982780721	7.324439011	7.677820643	7.721967174	7.733140724	7.585561256	8.69637901	7.904788055	6.864713751	7.680007436	7.343703332	7.362315393	7.425977578	7.419943438	7.835397912	7.401905976	8.122016453	7.259047188	7.655461753
MRPL39	8.13121528382298	7.30077317635802	7.49584138228966	6.959423806748	7.08540658868722	7.52199310098613	7.69353127677789	7.34032881238745	7.45855554041844	7.60492503384105	6.95862698963058	7.33821453302865	8.24178571108026	8.10037312408642	8.16984357398856	7.94902071574723	7.64418888885643	6.10559038930956	7.27020326863047	7.90192402605539	7.62696949004351	6.79334716876148	7.40189388608964	7.51011520840613	7.70778192285068	7.3507452434333	6.94046955526966	7.9146596115435	7.77567187447398	5.45861654276855	7.19322936798504	6.71384674060372	7.07663242570315	8.22885967237333	6.46959539319991	8.07596092159208	8.58043231438501	7.18338291400064	7.04391125992514	7.8070871338351	6.33380199645796	7.3459370182025	7.17027175501499	7.65566069677844	7.90734504725565	8.07916201828239	7.63165859759193	7.45090217504584	6.69120032985077
C10orf2	6.832262505	6.64304541	6.728669678	7.115316289	5.990632102	6.163505619	6.413910558	7.40440476	6.09264374	7.27068397100001	6.83874625599999	6.031541778	6.72470574999999	7.416142505	6.75793769500001	6.64394575400001	7.54435777	6.586800301	7.356062939	7.568305684	6.644522379	7.481938833	6.93957025200001	5.617352707	6.894556113	6.601818104	6.314992584	7.135694865	6.768730313	6.168957068	5.894850728	6.477563725	6.885773439	7.008545152	6.76635399	6.866042534	7.521274316	6.5866975	5.961392384	6.502493503	6.843171286	6.355654876	6.551293408	6.87133195	6.921766545	7.305136379	7.082232887	6.15172461	6.056755163
PUS1	8.057047294	6.95464804	7.471014402	7.895988111	6.720108506	7.199872853	7.293027865	7.634158902	7.415438543	7.787182799	7.463866353	6.387270435	7.356035882	7.938534225	7.029627114	7.505281317	6.87528936099999	7.335086665	8.38385506	7.152755905	7.046934125	7.964059366	7.375454375	6.373044213	7.192279056	6.851308363	7.441054019	8.294804405	7.035927697	6.456163391	6.584886147	6.863609757	6.954399145	7.674509736	6.951425515	7.234922921	8.65646635	7.524456244	7.145764671	7.480310124	8.164927685	7.275216746	7.685488655	7.102514567	7.464723154	7.953498512	7.657045557	7.068130891	7.354886584
SIRT7	8.081323454	7.045409341	7.548265942	8.141083912	7.55600092	8.066015362	7.876600725	7.557218407	7.661584176	8.183495317	8.077228012	7.608057629	8.683413305	8.281582131	8.096726326	7.679362578	9.010032611	7.943883951	8.315987358	7.625956737	8.30176436	8.118810501	8.395418091	8.496734337	7.741034245	8.670314795	8.295968578	8.17656985	7.753910502	7.151576411	7.75589069	8.236597989	8.359070714	8.091124646	7.361290477	8.150818129	8.157553575	8.143860824	8.226081645	7.55005436	8.031430263	8.432920241	8.189226311	7.968629389	7.844109001	8.221046819	7.754319506	8.198934343	8.099793653
PANK2	5.4968102172075	6.69980242128092	6.45338157180245	5.68973631933331	6.08768151820291	5.62124527994112	6.17840523440849	5.47903317224898	5.4986623656492	6.35503069985428	6.21816353220618	6.54730639110057	6.05426121100591	5.57579412967397	6.03041695129733	5.70502283575155	5.96118941343219	5.79610416693499	5.3289697024342	5.47594004743842	5.67182357759153	6.0898191020827	6.3151642221469	6.28289721890577	6.16735051932301	6.15684856576154	6.23128820265391	6.59502054439325	5.60489529438639	5.60300009633093	5.86928491928733	5.57871152059398	6.16932107545979	5.91253303179653	5.41353602374091	6.2921221717716	6.39555261692223	7.05323334702904	6.24249550095722	6.4657280766723	6.57645441004884	5.90352504740223	6.36060399746157	5.12197054984874	6.49951005794526	6.17059375138827	6.22147939495116	5.48794898607236	6.00584679459866
IGF2BP2	8.59243227191006	8.43406178453747	6.64062851977601	7.51055125126532	7.33152774068083	6.64352097254883	8.08276898556084	7.67315246307295	7.72287116108725	7.61505424188352	7.55555503572473	8.01054764011631	7.27420759615076	7.4599664768751	5.38354263109133	7.70017760257629	7.07800998167308	7.87506637928011	6.84995292234688	8.30144071177444	6.94193309208327	6.90997503487909	7.57429971829234	8.92463913628322	8.04738396251308	8.29765306263305	7.83727087976638	6.56731940982728	5.81301470845322	7.11115035449962	5.85394522883345	7.43974564013832	7.91090241698893	7.16669717941085	7.98566839231133	6.7286654942479	7.22277962210966	8.5015172183411	7.50289548776162	7.13745478803921	6.61630910126013	7.55870714811081	8.03916395354311	6.83255275988192	7.10225601851643	6.96670785325803	7.59380599105417	7.44822291707384	8.48189634682392
MRPL2	7.21448662752409	7.22002686302844	7.68378327968878	7.27413213224627	6.63698956627448	7.51000278235093	7.20655809028912	7.05505513430474	7.23325472373759	6.5054459166659	6.52036318973723	6.29316473049726	8.57582331664245	8.28314729057647	7.47487562438744	7.90759253826359	7.52462775721264	6.96107864785893	7.33676041354936	7.19464191141769	6.91130377728025	7.97025462588351	7.60805517456028	6.41171408077832	7.3834031452678	7.27701767475069	7.33249839048644	7.66453038966573	6.35115426543304	6.85137500803366	6.05821280507984	5.76572447218877	6.46911486358485	6.77375761356898	6.16248547278815	6.26268180561734	7.209386117037	6.28132163946124	7.70614990656443	7.21987685082983	6.66128941491504	6.91607754415258	7.05666083069241	6.83359296724936	6.94714891280784	7.81112782740582	7.03049208922204	7.27368201548469	6.61783997886726
LETM1	5.68485474709695	5.9784203787733	6.54260606343555	6.23717677716899	5.67982526673453	6.58355684746865	6.26220988760507	6.37482629179642	6.18596905461449	6.20899300590745	6.51994882038267	5.41863810725574	6.60813674623177	6.61634169377576	6.89217139881533	6.97436297475513	6.6982335507998	6.21211766674956	6.91998269438809	6.39616151357787	6.22564487896771	6.49095950423546	6.61158549892473	6.27187216697659	6.44634817323847	6.31219136396354	6.39839429067101	6.6950159512212	6.11209487104021	5.81733972495595	5.88826131298221	5.77604413554197	6.35805736722537	6.70595284200144	5.83612451023443	6.39420093312363	6.84588207918282	5.7923927142775	6.57889698827423	6.37755593012212	6.20856875733018	6.49792483910323	6.11862057981661	6.32950293231501	6.23129034535203	6.28195955077236	6.53697086428102	6.28697598444861	6.24791614709772
MTPAP	7.62841286155653	8.02123201921857	7.96038976564991	7.74250334964556	6.78417849886016	7.37623049481081	7.38151263593021	8.01979127491216	7.49419799280622	7.56824663082156	7.89805410607644	7.52919194152591	7.78818648502157	8.0179065399004	7.92898077952193	7.46191649977933	8.18704417022205	7.25051908638803	7.62080560461197	8.06411095276378	7.37370304620894	8.24045012294248	7.38397074711646	6.67171925663042	7.80433919516977	7.48685313010613	7.75393545216952	7.55792446999812	8.02938742885974	6.851135139181	7.38307020300545	7.41919127195601	7.7963799152544	7.75057749030781	7.67829380882422	8.51822438141306	8.44246607384749	7.84320173794433	7.09806835977913	7.24785407331876	7.83844556758142	7.06985510346648	7.15796399885368	7.93981924865492	7.4322151078321	7.87647718453492	8.04406305243102	7.6650807040854	7.41394395360994
MRPS17	8.252353135	8.839254701	8.999697129	8.871054439	8.027967037	7.943928659	7.666416969	8.855223769	8.455009529	8.604638952	8.376139866	9.182434656	8.746862844	8.746453833	8.349130559	8.52711237	8.952544224	7.858148833	8.752455524	8.650487271	8.149931578	8.997276193	8.475479923	7.757913112	8.961599034	7.888791268	8.051921525	8.603748634	7.862227555	7.319298108	7.35234128	7.901861923	8.366991938	8.465066554	8.345724132	8.621547773	8.527962622	8.428268822	8.068644995	8.254738161	8.165803208	7.789015091	8.072647585	8.911855852	8.822671851	8.886329625	9.028574927	8.461195199	7.67894653
RNMTL1	7.243763581	7.246112716	7.670467644	9.621859341	6.849995514	7.260335947	7.241864854	7.229508776	7.252250027	6.78763236	7.575004112	6.76303296300001	7.920365467	7.700809258	7.450654069	7.996088258	7.851008956	7.224974473	7.194547814	6.948549239	7.326637054	8.086328338	7.889384675	6.877596306	7.593749899	7.337981684	7.376842467	7.836335141	7.343680267	7.229492675	7.217869285	7.467307594	7.179706634	7.545622544	6.679033031	7.664476481	7.991228294	6.659362575	7.065536569	7.32470112	7.068139333	6.796163693	7.48327255	6.437170091	7.127600324	7.303729664	7.733274528	6.73775433300001	6.786082574
FASTKD1	8.503612488	8.528907934	8.368038205	8.361929654	8.124355243	8.301907259	7.843741548	8.028095232	8.281142189	8.964390907	8.981885462	7.700313574	8.938877921	7.564567764	8.904803827	8.905058591	8.926795655	8.360787529	8.586187699	8.77469088	8.362372839	8.968095124	7.875475273	8.135489381	8.47351946	8.00585727	8.543843306	8.431149979	8.495846521	7.056413428	8.430418535	8.377295474	9.425573705	8.278712114	8.309663334	8.040733506	9.738406867	8.129512768	8.64642764	7.707766994	7.904921375	8.563854046	8.114382982	8.809692259	8.29877239	7.651712059	8.594350298	8.401231687	8.518519164
ATAD3A	7.07162102343698	7.01864552789736	8.00047058266035	7.271581463015	6.80122341708876	7.05774943006534	7.02862090589386	7.74898880481273	6.59373748989456	7.41537466358194	6.75215557153669	6.77426851323583	7.54669991535394	7.86155266054107	7.36205912488223	7.78065330082578	7.53050919832304	7.52398080737495	7.61482842610032	7.51938059447413	7.26683622293432	7.71819457910119	7.48814901988108	6.57960378633665	7.3231671523147	7.36791573616607	7.08080089852229	7.54101864034082	7.2300346915115	6.40957591935328	6.55693251094993	6.92981522981505	6.916712488806	7.13801845232671	7.25565048529045	7.25658729422587	7.98396206665082	7.43568782220375	7.21879318017232	7.20091433136108	7.14979633479677	7.08812545628081	7.19275976277739	7.46221124724761	7.3179043499498	7.81062482389995	7.35678829292799	7.20294360802271	7.13351770168837
MRPL11	8.448239673	8.758621283	8.733981603	8.783808415	8.118325862	8.145003552	8.197538388	8.869737987	8.225426346	8.422261165	8.35394709	7.713913856	9.289998372	9.045581372	8.777357322	8.842068273	8.822081738	7.813957842	8.70354229	9.209682336	8.466850697	9.196410095	8.367015181	7.979395131	8.912212729	7.698488676	8.110627847	8.872666941	8.248049668	7.815166865	7.996022821	8.561792883	8.403080729	8.880436825	7.820055736	8.638967743	9.408675689	8.71150079	8.289029299	8.233717563	8.503477921	8.046183594	8.572400965	8.505036468	8.736123105	8.468395072	8.51493098	8.534166539	7.978778595
TFB1M	7.56055966699421	6.88302322638276	6.68928786814894	6.86454923490418	7.10013011853046	6.72875000535806	6.51822013714404	7.0681062942927	6.84362425277859	7.92224270564858	7.16388586174984	7.1385773606486	6.99484085807145	7.18971876949598	7.11795061237902	6.74686903139951	7.88965281117519	6.52424674246521	7.131675313856	7.44059514806829	7.10416639485152	7.15144833198628	7.21958264083336	7.22530121210231	6.93914687988458	7.31255270852135	6.92331645543533	6.60150425746522	6.29248582916968	6.24710054563811	6.49213690423292	6.53102785015201	7.57518496792423	6.64206966499422	7.1533809418368	6.92131775067605	7.66348803498156	6.76345121379192	7.28245507268651	7.0142768221682	6.83049210259894	6.69765821030387	6.66059281946819	7.24821930688578	7.52135896356632	7.93437086988401	7.25063965222776	7.12770490593512	6.394000885652
UBAP2	9.27048950612797	8.88483687779855	8.65016860163689	8.90303631922141	7.95839974502114	7.43383700248568	7.78557060520463	9.14022508299012	8.79535803037196	8.84277681027864	8.86148438042679	8.14557617132437	8.13867481420082	8.83432162947841	8.6654376955866	8.80184533710993	8.62750107501411	8.4693557729151	9.05157803947347	9.39654413026245	8.33643521951424	9.032121802512	9.17565060852027	8.35045069513868	8.76706893947074	8.48399145631144	8.42207209350412	8.40531222776095	9.0410327859312	7.82817400505537	8.62256117170935	8.45918853123602	8.94793146528578	8.7680869904071	8.79691585938877	8.78630084556463	9.18161656853153	7.98254567804921	8.22256861429392	8.25350545896718	8.77985031036771	8.30985429303209	8.16007020680808	8.46587430871826	9.23103590897376	9.30698869427309	9.14878294619027	8.82040851416088	8.40626527144437
MRPS22	9.60130300039117	8.85347781393134	8.56489516939118	8.76828709612977	8.27194877974306	8.21782771384065	8.3183933663095	9.02276392982402	8.35362570225605	8.83068268139821	8.85498236120218	8.05602598552468	9.3312905921068	8.11612275197492	8.95145919729208	8.75664001941121	9.01706797635534	8.14846913040993	8.5069296220135	8.96726492899182	8.59384406015703	8.9972815069461	8.57795073388876	8.26927821180428	9.01577737528021	8.54190280023226	8.52083155804385	8.12451352851224	8.65312897956515	7.64688033834843	8.48049552408721	8.79541747199441	8.65843329843137	9.2140817427694	8.6044957171909	8.63814245631769	9.45441975978444	8.64670790148953	8.82685804207832	8.54006905398325	8.04731185480075	8.45636533773864	8.45936266039346	8.68000486342478	8.88267422147422	8.67947617236551	8.87982561176438	8.55121295223973	8.30224923006605
MRPL46	8.315750991	7.364848627	8.212070273	8.116903475	6.91369993800001	7.735858211	7.684434137	8.461154362	7.231646242	7.322821901	8.116014874	7.449325333	8.540188488	8.120019892	8.087360212	7.746785809	8.460700292	7.297760435	8.040790083	8.310093007	7.636989553	8.436785813	7.669688844	7.022487523	7.661657897	7.620557492	7.548429372	7.749753863	7.307689252	7.135218436	7.37300687	7.440190451	7.430913256	7.63288811	6.14958215	8.000063451	8.36528532	8.346456821	7.864226027	7.940523515	7.374977418	7.46302078	7.422363783	7.836837735	7.832021007	7.669392975	7.752475391	7.703977242	6.854299487
MTERFD1	8.533258592	8.805625775	6.984806991	8.215882759	8.013515827	7.421480502	7.675382248	7.440224158	7.345081202	9.126688468	8.42815702	7.953834272	7.478080031	7.191250118	7.938682464	7.685926012	8.089624949	7.660459215	8.588432597	9.563537088	7.690364413	8.622473347	7.905031752	7.655819978	8.431521194	7.275725859	7.891854839	8.598775931	8.127991089	6.858564603	7.664422338	8.192610982	7.968317537	8.450637996	7.810043098	7.95160983	8.412008193	7.401037287	6.824029426	7.68420653	8.710784247	7.610291844	8.140962688	7.989575103	8.600293326	8.508739715	7.922001152	8.345664327	7.054258981
RBFA	5.21865586308989	5.76298799383669	6.48305495099167	6.4717672467524	5.18365820475345	6.13961335787584	6.09905363849596	5.96026517479196	5.52893690842959	5.71538295483576	6.34558791006804	5.87339043189116	6.8369922324415	6.62575755652248	6.25558389554454	6.91514749274612	6.40884749478225	6.22663363481714	5.67998190714781	5.68803680158332	6.14778032785884	6.49754164325167	6.16594977921287	5.7821291854781	6.26700477588605	6.07387121710835	6.25182114232128	6.28855981430605	6.30540063208772	5.62104133297782	5.92203587384523	6.18227275499195	5.74199834378425	5.75137341631718	5.423186405025	6.35574557185619	6.27350315812279	5.75274978142316	5.89576808175167	6.56264207671173	6.42216618330948	5.58018662823642	5.82412393691203	5.87844212530294	5.99033127078106	5.57198157157601	6.25078431572383	6.12416202413149	5.67590021433413
MRPS28	9.567130768	9.242931614	8.265409523	8.913495449	7.404381823	8.120379307	8.073178943	8.176829257	7.705487101	8.980709733	9.25694647	8.885568471	9.064063079	8.437471904	8.744185267	8.096110491	8.783951759	8.047964159	9.032150905	8.433978693	8.493599151	8.736275062	8.237882857	8.155198378	8.739333228	8.301830214	9.126687866	9.355312845	8.819044739	7.341019332	8.130505276	7.861203392	8.238217028	9.690535007	7.652034299	8.742652055	9.541915832	8.667175832	8.190523879	8.312625529	9.645950417	8.509336217	8.570725121	8.720094793	9.41421275	8.803471785	8.460687053	8.318438249	7.982722498
MRM1	5.558514365	5.638021151	6.140403519	6.47639192	5.835146645	5.786594945	5.693955072	5.619841868	6.142926342	6.423371312	5.883963814	5.636605528	6.127833954	6.029547455	5.584399623	6.007961009	6.203545445	5.824460463	6.286495291	6.076314133	5.843215523	5.959212392	5.579594858	5.482543078	5.839964564	5.886475307	6.107967622	6.286419241	6.24092251	5.812350342	5.553877699	5.648104983	6.087095602	5.640136934	5.78169023	6.180533839	6.291465607	5.898771018	5.804558578	5.918699026	5.873023913	5.885826409	6.084624879	5.983927928	6.156604495	6.353456664	6.233480684	6.089504349	6.165676756
MGAT4B	9.81882610806631	9.25498940689138	9.36910534266483	9.81709525015898	8.91928097041994	9.20286891133738	9.27322611716538	10.3940783309847	9.30812501627025	9.35221055553433	9.55545260181788	8.95151751468783	9.89911238102915	9.76577713932279	9.32586800099515	10.1029909618989	9.46045277662158	9.69910293610162	10.1554182811021	10.1285860129733	9.56161791516714	9.41102535388961	9.15736759768377	9.3991286995804	9.77390897385329	9.38876390972718	9.48992871814483	9.27672298434617	8.9853320004875	9.658057217229	8.84230597516873	9.82770715209267	9.8213251776585	9.62746804841033	9.83224056787347	9.80486226020103	9.59638382880063	10.1135858444717	10.1347344176543	8.82309291349154	8.30058488918387	10.4417867899261	9.22939007139042	10.2246669607987	9.94536798471159	9.24019571026023	9.571607448981	9.34730959151494	9.44304284113527
MRPL20	7.65208226828526	8.52147293600408	8.78561742754093	8.62979001503432	7.83295456594898	8.40515269388089	8.33206224122871	9.18353314118808	7.7973830522912	8.54128979466906	7.61499919169582	8.65701786761942	8.86733075176189	9.11229967619652	8.52883577148462	8.64925739011008	8.86386769223195	8.10622633639701	8.62055799791456	8.93524673352587	8.46495198969171	8.81547283655027	8.81026507562004	8.37032978646776	8.68483422647	8.53595737462177	8.35591143683557	8.76619704240269	8.21300097738338	7.6511470834784	8.10335000672124	8.65798359790769	8.71248577005934	8.51733070191291	8.08252736108528	7.85245698530167	8.95307409570283	8.94327371376403	8.5509661317359	8.70805286958296	8.54372047833779	8.29252778716004	8.30868069237255	8.39044297233913	8.59788204511741	8.81664849939508	8.57300070042148	8.71384887799667	8.61340949240567
SLC25A31	2.368426251	2.354377196	2.467956072	2.338971408	2.705799203	2.499128703	2.566171007	2.39616966	2.605408654	2.418069181	2.622308778	2.441316099	2.538613199	2.406217275	2.31036934	2.431336862	2.427729512	2.326318311	2.427313675	2.689685711	2.551555199	2.590213171	2.567505067	2.597986476	2.472901285	2.350901907	2.503308228	2.571341921	2.488357123	2.283573942	2.53980341	2.271838267	2.724720769	2.460339186	2.489675867	2.526955257	2.655376401	2.488913649	2.636708489	2.565821285	2.373509398	2.652488509	2.6680641	2.369612825	2.439266651	2.50202747	2.137575767	2.49547534	2.596162195
TARS2	6.679749658	6.58175355	6.752611348	7.010517746	6.601846935	6.617995532	6.72813823	7.009092879	6.995500867	6.861065003	6.617986969	5.899248234	6.745171137	6.630594774	6.637419418	6.67575120000001	7.304312558	6.65723792	6.826463614	5.628265299	6.587815277	6.733607732	6.275152979	5.662774966	6.482705217	6.475485399	6.305389985	6.715341679	6.516640931	6.46305216	6.280742722	6.368848456	6.22520204	6.68562259099999	6.652271464	6.946716216	6.574944754	6.376405852	5.937392127	6.008964382	6.192251425	6.043326198	6.44507327	6.205383807	6.384864987	6.720489625	6.321883726	6.692849286	6.728900817
SLIRP	10.83442025	10.28508669	10.46230217	10.10984332	9.04050959	9.969545364	9.666024944	10.01557073	10.14318569	9.042111771	10.12331848	10.21474476	10.42097097	10.83773008	10.29211651	10.28557089	10.74783565	9.247117662	10.2636477	10.06378103	9.822151152	10.79542066	10.6125497	9.787963911	10.41029413	9.650809153	9.842665756	10.6821405	9.215828272	8.257298198	9.311156378	10.02969064	9.257595557	10.32408422	8.898605683	9.790960537	10.51117885	10.28654814	10.39351889	10.4703832	9.600896996	9.882159125	9.931424146	9.956071502	9.957584768	10.21752712	10.31266104	10.25611422	9.985680371
MRPS15	8.43739397960675	8.83111704193151	9.46588111181437	8.75090643646048	8.45483335452928	8.69308262955268	8.49783239387529	8.4560750431985	8.12384851132787	8.87526596364974	9.01041792577431	8.97095641742462	9.47091234542746	9.10902616988092	9.26170329005935	9.49449040361804	9.3254365602828	8.54271395409932	8.73112979260834	8.46963925906995	8.78131291889619	9.34573223556837	9.1169838763319	8.62823595648902	9.02354205436191	8.69278583775624	8.60907245916921	9.35098813234763	8.30126918735069	8.05204473831384	8.3053091894683	8.47938207116522	8.75456561621041	8.43962492385061	8.74940038730502	9.25351399862396	9.50440195732659	8.81680002500464	8.99386613876688	9.14223300013365	8.25682060969507	8.63914812377063	8.78257584746231	9.19480423689118	9.04603977162378	9.28476644016913	9.1925099767922	8.94423588404591	8.61758300469294
DENR	9.09579117305713	8.64185552246508	8.41315291485685	9.05773711960587	7.77103066269667	8.1125174003603	8.50121366625989	8.61380048951004	8.42139676586135	8.70414913762012	8.25033050320329	8.64991190531282	8.24725554818962	9.01625822308464	8.48767437094058	8.70396625938517	8.55773634014991	8.28144109268484	8.90937869048665	8.99989355101669	8.34450889207248	9.02355179813396	8.2484165784844	8.07388064623337	8.36504315825403	8.55203050086865	8.37305419821004	8.85681374262606	8.28780021019232	7.67681965740316	8.1070460722426	8.3343528646377	8.36469581353144	9.01664274965694	8.40677674719755	9.63264332876627	9.30461496549301	8.79066621027082	8.22721391148026	8.41301764172131	8.50036303480256	8.22793921956107	8.55603789198141	8.35575409498906	8.74714034159545	9.00677599580945	8.71235161255073	8.07048682164194	7.65583559566308
C11orf68	7.496565512	7.73794938	7.396462004	7.632997976	8.103516293	7.807303688	8.085056379	7.311321643	7.922004038	7.173160612	7.464265315	7.605812923	7.838022818	7.92311306	7.518849802	7.609142098	7.72611937	7.347142837	6.942427902	7.512257271	7.74900794	8.075734107	7.08711916	7.180283125	7.586560714	7.459500261	7.336280789	7.084255688	7.406143494	7.747321206	7.47179455	7.365522631	7.485209401	6.834985027	7.115671223	6.461887104	7.253565786	6.900309395	7.611568819	7.69505658	7.451185892	7.378305033	7.054204809	7.508186213	7.470002097	6.891556481	7.025029184	7.800493582	7.392974405
ERLIN2	7.20201642900899	8.14703468597382	7.12752204047789	7.84050880615197	7.42364216541426	7.4813477647613	7.22169656407717	7.16557762843405	6.90180235741204	7.2137318216882	5.57914018004005	7.22907927179247	7.26218301774548	7.44769898376694	7.20518647936583	6.62314488567975	7.44729859529322	6.06733587372324	7.32406671038057	6.96276453697169	6.93542743370811	7.09806915097091	7.51554764858614	7.60744462910018	7.47794834881088	7.18601467947608	7.39477269075444	7.50453681175783	7.99393069058362	6.89019805561819	6.92959224114506	6.26752354585606	7.20955562535311	7.57562746704658	7.26616396391152	7.51213212066188	7.25106867785595	7.04315981463003	7.31051113868955	6.49860558786747	6.19141867153695	7.34899149801796	6.70048830581964	6.85337010664844	7.4422357512973	7.48157245682658	7.05113939194487	6.64672518260274	7.68024457539671
UBA52	12.47822234	11.95657988	12.31923314	12.2615516	12.6165195	12.07580049	12.2683675	12.21130864	12.40514224	12.41856217	12.18201605	12.35467618	12.50057013	12.44281325	12.27872487	12.17908471	12.60745758	12.38159475	12.42812891	12.34722381	12.28278895	12.49383845	12.2895085	11.95576837	12.37448894	12.05216636	12.05172733	12.42775914	12.12120986	11.98392179	12.31240813	12.16517026	12.4578019	12.86430342	12.35897262	12.08741143	12.36407538	12.40289484	12.4105028	12.27519471	12.49585553	12.05169434	12.2503239	12.48883001	12.38336856	12.64363317	12.34503966	12.510524	11.89198782
MRPL41	8.26346861332056	7.73235118016762	8.57510286527623	7.91773735109494	7.50652295347798	7.71116259814736	7.71537304014885	8.05041464990906	8.42864971645666	7.82367662232623	8.78254514884547	7.92632384715335	7.40246207757999	8.47694515868783	8.59664349937357	8.45661479672189	7.96753471439635	7.52492435516864	8.82843051754336	8.22074763937736	7.95638967815305	8.29411788456557	8.15897354987677	7.59686965825106	7.944453219324	7.55471592458471	8.15604008903857	7.83499163269532	7.4926741874075	7.26091947362829	8.03001381543186	7.66426153089923	7.82660649257713	7.89461913898301	7.56032477449467	7.39661606877071	8.41283627877778	8.49784751747952	8.35083993896806	7.76518167254213	8.54207480649222	7.99576496155373	7.59957493528353	8.02821025786099	8.23209937778821	8.35156778352871	8.04422858888467	8.58893179561386	8.08108794342972
MRPL17	8.605094708	8.961172713	9.795217613	9.127630576	8.480799343	8.856900042	8.513017721	9.244455842	8.650541656	9.311488934	9.138759307	8.930722671	9.437290976	9.357274246	9.265296168	8.924699577	9.791183983	8.108217424	9.198846722	9.516714636	8.803796584	9.508977006	9.327993485	8.575140274	9.196610016	8.822785116	9.001507934	9.012477711	8.724500514	7.552299698	7.889140451	9.321899653	8.526073783	9.012159107	9.005494489	8.741823992	9.341224339	9.274734272	8.596765324	8.872175595	8.65600882	8.139067369	9.019421262	9.045362207	8.903938645	8.926873625	9.091971665	9.438387707	9.036848165
MRPL37	9.483212147	9.375108668	9.689515376	9.432863347	8.407362728	8.825843499	8.857784193	8.84929507	8.216357899	9.103499972	9.29257557	8.24725014	9.452309037	9.564938121	9.185547931	9.989892125	9.597609062	8.907870506	9.65936982	8.716796657	8.640280434	9.818503012	9.057569423	8.174802734	9.282398253	8.354995792	9.003063516	9.097409886	8.984588542	8.109216069	8.461763785	8.788146928	9.016748269	8.989792156	8.98412395	9.321607308	9.475070223	9.290038701	8.917618324	8.636224034	8.911469355	8.496549753	8.971111248	9.122042169	9.39549767	9.774955703	9.073340846	8.854852179	8.796511946
MRPS21	7.948067445	9.796679173	9.576115437	9.226406804	8.48337337	9.173023198	8.397893214	8.731293833	6.854232754	6.153476176	9.580408053	8.630334851	8.630945967	8.416141623	8.191718924	9.264171134	7.730950953	8.748141856	7.361725996	9.0753011	8.913610002	7.905600928	8.654140225	8.284651946	8.677997984	8.387353602	8.114148107	9.334508777	7.943661622	6.228329372	8.714839392	9.549817759	9.189597922	9.790029334	8.135666011	9.644794432	9.895810377	5.841774367	8.230813381	9.575065866	8.865471561	8.536358112	8.727534305	9.589593255	9.391595	8.539584642	9.587108771	9.056628866	9.294460364
MRPL51	10.37104232	10.23790053	10.18649324	10.63998695	9.804436018	10.06469843	10.09418745	10.50870414	10.48530561	10.34166507	10.26949905	10.49228102	10.49616714	10.59597667	10.25897608	10.29838622	10.66883586	9.835585858	10.38530236	10.767214	10.14230447	10.71992464	10.04649199	9.680376527	10.52279995	9.98611706	10.05606966	10.42637292	10.21962292	9.580314986	9.973646813	10.2093375	9.964058286	10.76962837	9.983835261	11.19096215	10.92011754	10.78919447	10.281818	10.43252305	10.34200115	10.21759819	10.39160412	10.3967356	10.46080802	10.629909	10.7177297	10.36733027	10.40507228
TRUB2	7.59802072	7.758852022	7.926023551	8.087119599	6.886463835	7.296619239	7.507248139	8.117545186	7.93560017	7.532839012	8.280169467	6.871159426	8.334818559	8.615917703	7.79776389	8.176065754	7.914435639	7.705375358	7.659540472	7.635580328	7.309528979	8.058940105	7.004260023	6.623720611	7.71345874	6.831989649	7.417719451	7.648121813	7.53633288	7.836495291	7.387227501	7.406801479	7.681225385	7.647344736	7.552350316	7.685125366	8.227063706	7.308354068	7.082844797	7.220204626	7.489566469	6.988719552	7.304890833	7.380825522	7.791658933	7.796639539	7.82302898	7.919793628	7.73883409
MRPL1	8.448222658	8.851340626	9.06912758	8.31256369	7.394676808	7.813857995	8.110117885	9.579268082	8.400319977	8.470001265	8.626947053	7.970684032	8.778642311	8.468909159	9.077427425	8.62523752	7.450553583	7.851969312	7.575882641	9.072341019	8.695389247	9.06539157	8.856932916	7.931018249	9.218507032	8.206717363	8.1182766	8.370243619	8.791886087	7.773707898	8.432812204	8.517109475	8.595181518	9.003084011	8.490486428	7.970890905	9.605757968	8.035738837	7.78228464	8.042635457	7.937939796	8.220631848	8.025661015	7.879881326	8.584880111	8.653474597	8.246623022	8.644764081	7.642362291
MRPS23	8.849270731	8.650446039	8.7598616	9.670715006	8.299410917	8.490647846	8.320437014	8.44132373	8.524732506	9.969650661	8.921624	8.407339661	9.25355054	9.165289254	9.214776163	9.043610975	9.541016821	7.775173682	9.7215513	9.682186571	9.11092079	9.130996623	9.057482838	8.357596181	8.774275199	8.657074454	9.004616358	9.623151408	8.688229365	7.742778705	8.122134416	8.521887137	8.559767605	8.940607866	8.298475536	9.422769895	9.478316639	8.025178631	8.367222235	8.91059065	8.378439657	8.156339126	9.678066769	9.232494397	8.929653482	9.29641101	9.264824326	9.509819606	8.118099441
NOA1	9.077686047	8.517039253	9.530638628	9.066581122	8.485654839	8.702400404	8.762585442	9.131248406	8.974472967	8.707394825	9.358131558	8.60984138	9.468907652	9.303691074	8.843154704	9.223210685	9.636474302	8.920794316	8.841850032	9.063956354	8.696247146	9.611840395	9.113735713	8.263759864	9.472155976	8.530905241	8.329451158	8.851144332	9.059595239	8.423095296	8.770647099	7.704571506	9.163517975	8.917409695	8.847443617	8.375937563	9.343310669	8.294094811	8.661543153	8.588272236	8.440714374	8.755200318	8.349131114	7.993408809	9.097801473	8.573938849	8.827186705	8.709852194	8.52114837
TIMM21	7.18821685701492	7.24735109630965	7.77788707166775	7.63253458158379	6.76194702474917	7.72933304456717	7.46855591172268	7.68366112308217	7.23275670796871	7.3047476880925	7.60092048234614	7.74331470439612	8.4464775067706	7.37223961972655	7.90818022359185	7.86572999277841	8.82534840238957	6.82324172440064	7.33975435290081	7.20834079759403	7.82143323910173	8.33475601315964	7.70704337434364	7.30301004490799	8.39256274329556	7.88234687671999	7.58787495982571	8.26166409075848	7.76231002398247	5.72729006727464	7.84485002329898	6.8057942402437	7.60158514211516	8.38045346527382	6.34113193777574	7.9612671736985	9.02383497013545	7.69717273394087	7.68939014866084	7.85530481568461	8.10363213962788	7.37261712540904	7.39328407996519	7.02507631801646	7.45095898837922	6.89290045695538	7.88956564672643	7.15974758226786	6.72579389002634
TRMT10C	8.616272613	8.937246888	8.732643973	8.79908708	7.78879057	7.913272381	7.935885667	9.558627348	8.285065757	8.801938524	9.205687182	7.685677271	8.673266731	8.154103605	9.018496491	8.606262839	8.926292637	8.304517924	8.683338272	9.03672822	8.27094187	8.572218718	8.60265327	7.662195315	8.855746266	8.082639406	8.000144473	8.514472153	8.035766621	7.745734638	7.856268228	7.967910076	8.607360507	9.158789428	8.283891134	8.784045949	9.340983022	8.399659072	7.814793952	8.044296746	8.002758825	7.720738983	8.478049744	7.837752518	8.743790242	8.547048972	8.599877207	8.148210847	7.790452279
MRPL47	10.235128082665	9.44347081103478	9.00105547063407	8.63194098329456	8.57692210654776	8.66099311968393	8.36653984722055	9.29496804166913	8.46997758354971	9.07473679858451	8.93756082882346	8.2963522046722	9.434669978165	8.54013361424394	9.36097342319082	8.97408902369049	9.45642393367413	8.45859278851118	8.61842856662241	9.01083077342398	8.83383898315204	9.08257185883339	9.08138220137521	8.40131190826812	9.1369449001334	8.67373193842105	8.97773326779392	8.06886297445619	8.39250951309635	7.6701004504821	8.37395024502944	8.73979549981629	8.81682168060802	9.29763293726262	8.48605378912828	8.45352060823973	9.58996862564623	9.00121604078797	8.89957341913964	8.88262467538621	8.39081098694655	8.47032823739369	8.9380176475654	8.39811589417606	8.97566566598884	9.37617300092185	8.74597595312881	8.70272936290288	8.39950814272621
C6orf203	7.841705062	7.366699508	7.012853672	7.239827692	7.417871336	7.494699846	7.001088612	7.530289273	7.354780405	7.934350785	7.675602416	7.337797578	8.6374108	6.87344991	7.421890327	7.080937511	7.661387744	6.489889212	6.837405248	7.03844861	7.261488283	7.11155867	8.059940728	7.423288182	7.59347023	7.02456734200001	7.289324729	6.694510857	7.582469855	6.235320919	7.761148315	6.557809588	7.308928849	7.102876915	6.364730923	6.907084194	8.323980593	6.325169583	7.772299887	6.800917126	6.371482203	7.42932836	7.33062243	6.897567249	7.704675875	7.716299283	7.355479719	7.837472338	6.56402006
ATAD3B	7.04916258674591	6.96748925081679	7.90890970564945	7.14338379346966	6.81934972907729	7.02701036063582	7.06505736271962	7.63268707318725	6.58582866036786	7.32839011707891	6.68626015091903	6.82577292746225	7.34130919144128	7.52030855333966	7.36228206064254	7.42898068794895	7.24530609010068	7.35006859130064	7.54767403744998	7.42018201640076	7.17233204034735	7.91545598152436	7.34146561681446	6.82771820565812	7.34054402370379	7.23111172618286	7.01795170485132	7.37159786650279	7.01730192214639	7.06929278454816	6.59600578397013	7.11857967404054	6.87707856588785	7.07340037279471	7.23355182534286	6.86665649771654	7.83165270304023	7.37077491134062	7.1232486183417	7.18888515652	7.10089841485853	7.03296943698556	7.02611241416407	7.39689501096175	7.30934362365454	7.52771214749297	7.49883388209746	7.16414770457803	7.34391727760984
MOV10	6.32587860543947	6.74597474814536	7.17639384136404	6.58736095585963	5.9081982884578	6.68307796955809	7.60165636757545	6.0998918374523	6.0700385567928	6.19709937245989	6.33399717783408	6.12651615257199	7.4123830591041	7.19445109137873	7.1365432962673	6.84732341733077	6.39144794137908	6.10322184757826	5.15196802029997	6.09539900734429	6.09662156912925	6.79491059663839	5.46682024748036	6.57248627654976	6.51355840360757	7.0230541028088	6.28283611698249	6.86810082021192	6.21929137367701	6.13166270341962	5.93751626883902	6.23978756100051	5.76706558384117	6.24401847319622	6.40640035146488	6.21600173073072	6.52839745769495	6.70860409981314	6.63998171696532	6.83407379196937	6.55257576389083	6.73583249312091	6.29498631873711	5.50975372094179	6.11579686159299	6.19190355732372	6.03864152201088	5.90199407363176	7.14390966911442
MRPS25	7.36828541927598	7.07421209985772	7.54762293563907	7.37769514828561	6.94634658670222	6.9541813387532	6.38919495381482	7.73293004127785	7.11034383395116	7.25898212300867	7.7022062868705	6.173228957315	7.53604250719292	7.37625122282094	7.16555284030962	7.48776641162452	7.70128970950915	7.15907904023578	7.49565881530086	7.70722712200895	7.1102018788968	7.27121530914511	7.14598714898063	6.47645545804402	7.49552889448792	7.01616606251883	7.0414038951915	7.11924581426026	7.28529796685284	6.26334287028524	6.96768832282139	6.51084017588272	7.34239196350046	7.32889476470625	7.33454471852389	7.40016008807133	7.9394412376099	7.33778340889506	6.98840495153601	6.8764371643757	7.05118364303355	7.20305557638072	6.85045701678122	7.40259103023985	7.62353349311647	7.33414963028645	7.40412805478858	7.09176940615491	7.26162746881205
ACAD9	8.146549378	7.818531255	8.187127657	7.575128941	7.352455001	7.404063527	7.589062937	7.841279392	7.24637279	7.748408767	7.501132669	6.821338614	8.074983945	7.564086646	7.297318011	7.857622558	7.643549873	7.40537856	7.396810781	7.694069688	7.357357907	7.255410502	6.749934836	6.92248208	7.125563969	7.101735351	7.524300641	7.572895116	7.423481918	6.592865385	7.194078157	6.944696001	7.538181564	7.918884846	7.578403361	7.682290996	8.177107037	7.761300019	7.247340398	7.734108771	7.051895783	7.5054258	7.615441039	7.347513209	8.248299114	7.804461168	7.474392555	7.341902327	7.748326205
MRPL27	8.872179094	8.610506108	9.059938462	9.260378255	8.012955497	9.038638585	8.730712631	8.627212446	9.033194926	9.326977519	9.572093398	8.83183641	9.975647279	9.913742342	9.646588054	9.489015579	9.433126814	8.639958184	9.139595681	9.632514681	9.264891809	8.843707489	9.115652294	8.469616307	9.128106744	8.912520302	9.394644822	9.209725606	9.190707272	7.821901086	9.009956477	8.574896892	9.016195869	9.187623609	8.223509679	9.164086988	9.818616341	9.700617367	9.43496888	9.24659282	8.573110672	8.75477467	9.178466666	9.267054866	9.172366053	9.379794791	9.199335882	9.472363185	8.78969106
MRPL43	7.47881831591696	7.55342607413238	7.71231983279234	8.04144315581598	6.9808578946353	7.58339537195839	7.52485346501236	7.67916596897436	7.00925851170115	7.55303416342326	7.60956461710439	7.67852224828288	8.33293476009268	8.11888262216886	7.49506603537588	7.74598843418109	8.25936620681666	7.27270516515531	7.33106474610469	7.90245665020249	7.71412611898222	7.96532614894576	7.36934346013717	7.33565592272274	7.99260717795781	7.78412388070821	7.58303303061263	7.43249437506642	7.66014288043541	6.72465703789217	7.68769463915002	7.52012384851307	7.56240521713909	7.62083904160304	7.34121778110162	7.28576047991941	7.95166738711499	8.04033949194513	7.72883472845432	7.80792070704123	7.98348088429869	7.54194445781614	7.05314712367699	7.23262178038818	7.46210388739008	7.92810236502145	8.17574091973583	7.3332456299264	6.91816709848847
MRPS5	7.87186449184324	7.15768452447495	7.76203710508064	6.98705274796817	6.56196459875612	6.70357724621187	6.83282123382777	7.00992055327907	6.5341823365297	7.15510249580998	7.17323363496892	6.61796828255887	7.53897806153047	7.13737082540969	7.25125922195773	7.17934529647637	7.26175581961459	6.85979902549178	7.08118084017139	7.42153535419503	6.85526708252171	7.57202517358192	7.09936229296813	6.76668862334542	7.20133751889912	7.00271999005691	7.19365814667301	7.2592952552346	6.66825240980354	6.72653578584797	6.63484596638161	7.14113641708866	7.23005114405463	7.01447033069533	6.86626502735293	6.56287673273048	7.46976474146843	6.71431688469628	7.0588477670764	6.7223038153087	6.77888964229738	6.80255024486537	6.85029630960917	7.31154573986898	6.83179516457927	6.36248990507654	6.92175061301878	7.16104329357909	7.07992177397799
MRPL10	8.221803236	8.279166475	7.907477929	8.896010716	7.940974886	8.286775901	8.436536395	7.729931212	8.035872314	8.983529073	8.658476194	9.135208949	9.059117519	8.389267036	8.315003141	8.209544787	9.104137421	7.787407624	8.706832231	8.843762061	8.197954524	8.72666959	8.257403858	7.946157569	7.972541659	8.022072408	8.105037117	8.476720901	8.151918386	7.644142438	8.21557894	8.965633929	7.9486717	8.314361392	7.760924266	8.46350603	8.87696218	8.756203829	8.131098338	8.23680777	8.050924988	8.203232735	8.666562465	8.386914283	8.459363152	8.473640377	7.95638907	8.557300839	7.868569316
PYCR2	7.68475681885396	7.35635490852392	7.43296804557315	7.4311202434583	7.71233499744878	7.90634998644245	7.35904713945033	7.61869297822458	7.69248056491929	7.93160835068217	7.19510251353216	7.77803021144334	6.95774230588456	8.05954963339715	7.06288970992254	7.66507741982472	7.43577697618488	7.62371330951763	7.82098025286512	7.36825103205682	7.50021616425079	7.19175300189055	7.05684397242767	6.66759217460565	6.970167910931	6.82997302190641	7.31648056021572	7.57061331484718	7.02772961646137	7.28658747371604	7.05581686952737	7.22707610475193	6.9045478269708	7.14113365969592	7.00852362953711	7.54501705692437	7.38046787229942	7.2970816550874	7.2532200486958	7.31864343738905	7.15708536305777	6.92246406903037	7.41048960206083	7.79241874302906	7.31476324528291	8.08683939946668	7.78109584307234	7.51883555204722	7.94763396498779
MRPS6	9.550103855	8.982046384	8.656620916	8.847980614	9.144892706	9.137225478	8.791191884	9.07196006	9.012574269	9.088883329	7.686320329	9.114689395	9.163179386	8.687289732	8.861890288	9.008664691	8.835815228	8.802668805	8.697530423	9.139796367	8.659323837	8.347375752	8.53089626	8.666303383	9.045031154	9.082573034	8.552077574	8.436259478	8.869270089	7.615292761	8.465873062	9.313353234	8.604702817	8.342521401	8.54134653	8.613805275	8.977957537	8.513049675	9.132604237	8.838449007	8.097583633	8.469492733	8.560847263	9.346682857	9.392738863	8.953727167	8.523904318	8.962623838	8.509884304
MRRF	8.317873902	7.25729524	7.81840663	7.611549345	6.68747653400001	7.091940766	7.213356814	8.472093519	7.573097227	7.533687029	8.543848515	6.614662454	7.900995069	7.480049207	7.298067547	7.586832762	7.716202966	7.126011062	7.260238486	7.802100743	7.00532499999999	8.422553565	8.180121692	7.258327796	8.044142365	7.2001009	7.456405976	7.855139806	7.765051401	7.157175997	7.384867415	7.847833135	7.654494732	7.663420663	7.78440623	7.611751792	8.337599978	7.896763029	7.68969727	7.137737179	7.462615806	7.552706548	7.111600411	7.329346139	8.304738172	8.061352507	7.472054871	7.868943043	7.473247639
MRPS26	7.32258848423093	8.73230248930588	8.05271200248821	8.06957846467633	7.63386188798942	7.58191066533159	7.8806963511891	7.2258590213037	7.83850617393874	7.98866547868481	7.42864254472265	7.6719637226118	7.90133284046891	8.15435626561209	7.65828206505192	7.90548608475738	8.1784896616848	7.57541134700451	7.27792824656396	6.73781515995595	7.72089740161827	7.81019432726997	7.99802748850262	6.89268357911428	7.72426349863039	7.20743360187966	7.43624927173376	8.23821872472214	7.30985976098708	8.08627437888469	6.94472252181187	7.12387522176238	7.51224867008029	7.44606882243794	6.69923657279306	8.58583288573444	7.91082085341955	8.44993439462812	8.13758338197177	7.97404769771463	8.11492619555518	6.763772011639	8.11545660224243	6.66804007854467	8.13409166602463	7.63987384408934	8.12779872093681	7.68258533005286	7.60083744973163
MRPL14	9.339693839	9.365657593	9.563309686	9.094516338	9.059315411	8.808167148	8.683932343	9.797730645	9.347456386	9.294921119	9.679436814	8.963439758	9.630017217	10.16245914	9.585325297	9.518403322	9.414304261	8.756841328	9.50296258	9.691107935	9.231364082	9.560250872	9.805699894	9.289327571	9.219351882	9.48196982	9.462763842	9.283241052	8.980883704	8.560591661	8.454897163	8.754543935	9.269911946	9.586484494	9.015373075	9.216490579	9.774464562	8.858742676	9.851181772	9.450950572	9.819273649	9.33951256	9.905717834	9.730013668	9.425984498	10.3423562	9.755431493	9.97573518099999	9.258659234
MRPL32	9.317949954	9.962820986	10.34645744	10.2514172	9.501158888	9.584000738	9.330770628	10.05630909	10.15131734	9.939757348	9.935613717	10.42183965	10.14226165	9.869821689	9.878549845	10.04246521	10.14023424	9.461979278	9.655992442	10.2739343	9.49966632	10.4833227	9.914381209	9.435449197	9.81643095	9.655745097	9.892244003	9.615125257	9.771744456	9.542879336	9.298230113	9.433086616	9.742634428	9.908658344	9.673545635	10.13407907	10.45916412	9.561964187	9.958468763	10.33505783	9.923625615	9.526341399	9.544132558	10.00055116	10.11885266	9.606766208	10.52072215	10.06779847	9.114846169
PNPT1	8.87310455	9.79422562	9.217335559	9.031005253	8.302739734	8.436685777	8.337123331	9.381505956	8.136219243	9.705950119	8.80802609	8.58864398	9.269057271	8.581237194	9.051831169	8.926274704	9.395061194	8.115827592	8.846147077	10.52740301	8.554112666	9.756226341	8.424967734	8.899583267	9.07091115	8.755328289	9.134607948	9.380433197	8.273578716	7.985028468	7.792401468	8.820286065	8.505113362	8.717907638	8.976832092	8.747403717	9.252801936	8.419837411	7.991396943	8.506917102	8.741228134	8.271250617	9.46451753	8.799075156	8.758932743	8.625702632	8.948634125	8.746980346	8.175730129
MRPL21	8.662218255	9.115318381	9.126688518	8.514050275	8.130608849	8.75421551	8.055648009	8.99244151	8.435288335	8.893413799	8.462828981	8.1873638	9.647691973	9.168873755	9.001648783	9.204154636	8.654407568	8.34953076	9.013662882	9.082625396	8.698155304	9.276881562	8.821801477	8.302342522	9.236336828	8.373243628	8.510844085	9.202579436	7.992715233	7.463544721	8.367101392	8.373341362	7.993236677	8.900569216	8.431296586	8.768416557	9.639648483	8.877267116	9.371987419	8.750900625	8.5981558	8.334789779	8.471130138	8.88638398	8.890801942	8.088363056	9.318372994	8.923876174	8.11147528
MCU	7.424876012	7.776190459	8.111252907	8.34724722	6.93343057	7.762762436	7.617711432	8.248696458	7.631556772	7.769736993	8.824564211	8.065322785	7.826481168	8.505138218	8.193824925	8.569710321	8.706418449	7.767966226	7.710336501	8.316737864	8.453807551	8.821162704	8.6883798	8.37887598	8.228318609	8.359008791	8.742442152	7.913868303	8.067969206	6.418828111	7.36964224	8.851185833	8.570030778	8.292863466	7.000364332	8.371875012	8.46290352	7.929456289	8.204682762	7.91699748	7.794984526	8.286499655	7.731643195	7.603283142	7.942467241	8.599815117	8.346814862	7.663962334	8.424536905
RPUSD4	7.350516731	7.805920173	7.817985718	7.649348612	7.508929151	7.722862721	7.65827498	8.011865573	7.216016193	8.081797615	7.573192202	7.279563769	8.121327144	7.844220415	7.288165551	7.853586011	8.019342498	7.581317157	7.436320309	7.329913954	7.616496379	8.860887754	7.624279347	7.373298024	8.401132533	7.406916156	7.610538821	8.150826066	7.825208077	7.028568052	7.113316478	7.761127857	8.047077392	7.552619824	7.750539075	7.350840644	8.730804355	7.539299513	6.891664212	7.731706054	7.558477167	7.044478085	7.8917267	7.452296245	7.959458026	7.818839187	7.381307697	7.271171475	7.165155227
MRPL50	7.77758192401245	7.36208992464924	7.45568031832936	6.69801019825916	6.56200662787079	6.90369097508079	7.15568515069736	7.88225507885003	7.62801798604231	6.91971663440462	8.192186846002	6.46957404744833	7.63548661768018	7.59513926623105	7.95631114404996	7.52408893485763	7.86450620027067	6.843404873068	7.51000476146814	7.71279145114989	7.0838209115299	7.92147616106067	7.98907936202679	6.89292531806528	7.83894848223109	7.30214135041747	7.79034799125154	7.41222001795798	7.35598448667139	5.40047342083535	6.70146093430193	7.00138519841029	7.26829502149871	8.1913620929778	7.04083823174057	7.05845326405817	7.25728122287132	7.31077211478106	7.09436923122578	6.7885886406501	6.97218295972659	6.62087050785074	6.98944815431147	7.04903378867602	7.08762834214788	7.88618734075498	7.25131835931611	8.29716823947689	7.09572478886197
MRPL55	6.12811281593762	6.49410257663108	7.05216196864508	6.17747615339651	6.31319623667068	6.32601967911014	6.09773579070009	6.38757613735731	6.29842968983655	6.30463036596382	6.01002183217384	6.65078581029735	6.57473568820925	6.64939201612617	6.26449631484737	6.59755517023852	7.16958451852309	6.3799221176918	6.44610499492609	6.60264388998086	6.12704651597554	6.53840813475475	6.62845256107677	6.05765675850678	6.41947696854769	6.12278580127034	6.20839729291529	6.45799256538779	6.02111057267107	6.64229601556888	5.66888870245401	6.2746747575853	6.00107737110983	6.40349615746545	6.23188898626407	6.4618457580378	6.4356461512093	6.17514199380345	6.43771132701204	6.44929513263777	6.13382797721284	5.57060597949112	6.0643800614763	6.4680990642863	5.91867166686804	6.75137378267795	6.87165274361103	6.62951682533664	6.15543976071206
MRPL54	8.191854382	8.35646292	8.578205382	8.674601131	8.30922944	8.587268643	8.336912765	8.003284889	9.046537395	7.895900329	8.727150923	8.4014988	9.515814659	8.872012712	9.047627692	8.731917538	9.165615777	8.453921929	8.771524408	8.65781076	9.108899364	8.695484921	8.653741009	7.64329925	8.327330103	8.360942137	8.348419577	8.87309806	8.679096175	7.494234534	8.241246881	8.310825942	8.996358303	9.19959964	7.547157163	8.0629772	9.183740206	8.871749264	8.573758013	8.467111611	8.892988179	8.160087311	8.569289949	7.835230889	8.875573458	8.85919244	8.24904577	8.829394482	7.821497675
MMAB	6.51425943318961	6.08271937589559	6.30296586978757	6.97670381994417	5.56111937963527	5.99811841649676	5.47699363344427	6.93543611403365	6.41152324520236	5.81145698937304	6.28591838752097	5.81455259704543	6.69237500632309	6.84087308369143	6.0494438099828	6.29926756627111	6.45846824186431	6.13245587536255	6.30727421090418	6.62745474541243	6.46747137848309	6.44449139659255	6.10540346614947	5.28950152607598	5.82460057703972	5.55027132189971	6.18969929457885	6.90197696665245	6.0084910851911	5.51870761583346	5.71769357006761	6.57892443737997	6.05635623866289	6.07487023254718	5.5613584567136	7.09372358072462	7.22787132441511	7.41461668477971	6.08157855123657	6.19455219716791	6.13937957488279	6.06137905197056	6.39475658674924	5.87438430582622	6.31029147430909	6.74855187190362	6.739232354955	5.99642970640707	6.29844079597498
VARS2	7.880964089	8.439414797	7.995544325	8.262151713	7.886164929	7.994691228	7.892004155	8.488333281	7.421627095	8.093083845	8.506331311	7.620804007	8.065184601	8.705466509	7.708307394	7.996699511	8.174666639	7.65907176	8.203449306	8.211375533	8.845715063	7.598715483	8.54813654	7.597262459	8.125828991	7.444356613	7.958701115	8.466111423	8.12135297	7.851530527	7.572129549	7.329980348	8.277573402	8.389811791	8.123828827	8.06581695	8.202429201	7.286322073	8.518611544	8.087964213	8.172823622	8.397950305	8.361910748	7.783779242	8.443123338	8.214706173	8.227994718	7.891878961	8.642056867
MALSU1	8.35115684447927	8.63477592718064	8.93335766635127	8.79448126572564	8.0409361850297	8.45240144466863	8.03617505149585	8.65168259881647	8.47742472318221	8.56213211944588	8.09202694794805	9.53136500570722	8.707675326793	8.58301370622871	8.65563765660291	8.31359408832328	8.75385454809418	7.95171083483472	8.56909474142036	9.61375197142823	8.20633371385574	8.69555625422336	8.65761240624464	8.18706304895334	8.39039791316412	8.40140032080342	8.0168408262785	8.32961865103922	7.8420286085688	7.97760444779122	7.7449388869213	8.53485570248038	8.33579016247357	8.62307246810452	8.57463080520045	8.73826138024552	8.77029091072089	8.54397133304379	8.41584098344164	8.37074745221469	8.17133359918419	8.20644743775285	8.48428070940733	8.6371894542761	8.78672228198318	8.40895377129914	8.87320644186619	8.2703707645867	8.11226667540955
MRPS9	8.995333567	8.488728951	8.056208754	7.954774261	7.285861706	7.818472167	7.836845878	8.440378649	7.618187093	7.888485063	8.129174676	7.879466538	8.338112065	7.956084021	8.025047357	8.109111798	8.325096745	7.766337542	7.131646638	8.079196261	7.8681781	8.319404424	7.880564558	7.194614993	8.011618029	7.404282627	8.033325775	8.013169318	7.669722715	6.88792525299999	7.766448246	7.510845457	8.035352487	7.868289755	6.965390363	7.09570724899999	8.673374753	7.471820793	8.221899661	7.797279227	7.726270536	7.456917413	7.596858956	8.508542153	7.910563613	7.71976791	7.976662637	8.304743256	7.581249513
CHCHD1	8.569791455	9.533341154	9.65889958	9.207067294	8.093665509	9.079724201	8.950554752	9.881023061	8.47044685	9.36949907	9.820089106	9.343740153	9.81278854	9.94763235	9.492803585	9.412538572	9.538636937	8.645685303	9.029333222	9.229785496	9.130828918	9.731066115	9.142940468	9.265334087	9.338679017	9.200013468	9.254552318	9.573848905	9.225379081	8.339159574	8.934551203	9.270070822	9.23937619	9.559264033	8.80700345	9.646641272	9.732583463	9.714400267	9.852536023	9.098933482	8.876696348	8.949986878	9.166993424	8.706594754	9.284637483	9.966937936	9.827601512	9.045542941	8.864569671
PARS2	7.29049459	7.005566809	5.96989816	7.182294717	6.228773081	6.191174533	6.473237633	6.542699673	6.380581866	6.754251758	6.363083328	6.28183521	6.87530008200001	6.869159371	6.441936942	6.691471334	7.300203481	6.672880779	7.004488367	5.870303684	5.770897624	6.823830873	6.338297266	6.075565017	6.909386012	6.126325407	5.728967159	6.420669927	6.245675173	5.707973579	6.416249556	5.505844548	5.77860462	6.217289406	6.077323611	6.911675601	6.887745318	6.17172814	6.639545831	6.151210973	5.852117968	6.422212181	6.075117214	6.440874743	6.500803324	6.61909839	7.035866148	6.656537017	6.760290269
PUSL1	5.900963043	6.620619118	7.066173541	6.926670822	6.278321693	6.38301255	6.428037136	7.120570542	6.140901035	6.428553032	6.013073815	6.609459792	6.934088624	7.282406914	6.698152562	7.315536265	7.685253871	6.502963781	7.579196261	7.037408171	6.485228748	7.59811859	7.649229271	6.806800934	6.98474588099999	6.305140248	6.560628809	6.929558329	6.196710817	6.161894153	5.868501619	6.50317779	6.27583182	6.088348226	6.359373249	6.142133105	7.205448112	6.820466881	6.614380442	6.268498258	5.969172946	6.446945704	6.607089768	6.43056948	6.69646073900001	7.483758067	6.67414250899999	6.388463715	6.67323268500001
CYCS	5.72901061959109	5.18847182952258	4.48359658388873	6.22029338948681	4.92645935708279	5.30302950123684	4.51655349828867	5.40045226181722	6.0796966185677	4.33703552501764	6.01782010035311	5.17470691401016	5.85134834967435	4.64763150004413	5.26582224840935	5.75062091086773	5.7593161549443	5.1878022113848	4.84147545064009	6.41445395443183	5.1883627728624	5.27490630810213	4.55388498826402	4.56193411165269	5.23827030945647	4.89850206899683	5.14744870853451	4.73876892759009	5.38178184438259	3.70858629246743	5.29589474258261	5.189805748613	5.72912859960633	5.81941234419107	4.63332852127512	5.33166604466177	6.37560867871534	4.57860784662102	5.63244395195421	4.07892816720263	4.48902152406994	5.5047701820221	5.37927144613275	5.1680635096571	5.99240843433226	5.02387331180681	5.36684133581711	4.98249826379468	4.45054172941676
AARS2	6.41633058010794	6.15080234275007	6.56902802877932	6.40223736515582	6.20616434273748	6.30287682551449	6.19700255375245	6.6626884785208	6.24225764556283	6.20465334031887	6.59410372067138	5.70395099407506	6.53045595425877	6.76267965446358	6.26314094215942	6.43636465903832	6.87849576980852	5.90903901328027	6.38216883590095	6.08039241934134	6.15834051934601	6.17955516205412	6.18602513078966	5.88859551763037	6.34004370675105	5.94120309202878	6.46332247222568	6.33320425293238	5.81460557976365	6.31972176839226	6.17712214855317	5.78852355095879	6.27835640883788	6.43548209115478	6.09914311827509	6.05955749067522	7.01378314552536	5.61712025906708	6.39651124377782	6.43951338691168	6.53307103870848	6.11373046089929	6.31163800616304	6.11476935332403	6.47046693639803	7.04922099257364	6.19569743955217	6.41545327991318	6.53054342107531
ASB17	2.871721664	2.902737533	2.774160313	2.804889116	2.885646091	2.967479226	2.699280833	2.995214463	2.7978482	2.855294679	2.797557705	2.984986234	2.925963547	2.719746788	2.850139233	2.885966298	3.963942526	2.740044239	2.911375303	2.911847033	2.852792397	2.932128437	2.833149877	2.702681293	2.823387376	2.712465618	2.943515769	2.789368896	2.759551475	2.817975168	2.715114764	2.855823158	2.850605223	2.766820255	2.741676328	2.75108029	2.821527925	2.86408102	2.814330716	2.856191776	2.934364899	2.748583549	3.034547852	2.863481104	2.930498982	2.964060679	2.854158727	2.851320423	2.962010417
TPM3	3.514925376	3.212441368	3.56620731400001	3.39054298300001	3.524873111	3.78481307	3.42474869600001	4.324708078	3.723878272	3.462259537	3.581881743	3.034628421	3.367156133	3.966131166	3.264868444	3.345709673	3.359053974	3.650828984	3.798019206	2.81537715	3.66496153	2.873659126	4.246918855	3.442025492	3.192289386	3.96895297	3.924338608	3.449658679	3.454754127	3.259894256	3.271709262	3.2495319	3.675204623	3.55034490599999	3.219130201	3.554947475	3.903888481	3.259793557	2.822183363	3.361046876	3.675291842	2.95752002	3.63892127	3.067698249	3.243705257	3.608821301	3.427504837	3.714775317	3.213317293
UFM1	5.80624425	5.467348684	5.951292059	5.911775286	7.051105624	6.031187692	5.652061914	6.632191168	6.4275605	7.505406059	6.776742655	5.844290267	5.616917637	5.080211801	5.967657157	4.569995532	5.334343594	7.271304749	7.377127036	7.162547045	6.86197446099999	7.164686478	7.32732034	7.024155057	6.937298257	6.889311717	7.197002514	7.831313668	6.111020487	6.391515565	6.851465541	7.126212791	7.49990596	6.349629643	7.670339501	7.832630437	7.09005061499999	6.936764823	7.456365335	5.977031643	6.591704254	7.116858885	7.00596615999999	6.549902688	6.67388931099999	6.506765552	6.809059212	6.808394615	7.207840237
[truncated: 517 more columns]
