# Supplementary material for: Expression Profiling of Mitochondrial Voltage-Dependent Anion Channel-1 Associated Genes Predicts Recurrence-Free Survival in Human Carcinomas
Source: PLoS One. 2014 Oct 15;9(10):e110094. doi: 10.1371/journal.pone.0110094 (PMC4198298; doi:10.1371/journal.pone.0110094)
Supplement: Data S1 — The preprocessed training and validation datasets. (ZIP) [file pone.0110094.s009.zip › breast_training.txt]

	GSM540108	GSM540109	GSM540110	GSM540111	GSM540112	GSM540113	GSM540114	GSM540115	GSM540116	GSM540117	GSM540118	GSM540119	GSM540120	GSM540121	GSM540122	GSM540123	GSM540124	GSM540125	GSM540126	GSM540127	GSM540128	GSM540129	GSM540130	GSM540131	GSM540132	GSM540133	GSM540134	GSM540135	GSM540136	GSM540137	GSM540138	GSM540139	GSM540140	GSM540141	GSM540142	GSM540143	GSM540144	GSM540145	GSM540146	GSM540147	GSM540148	GSM540149	GSM540150	GSM540151	GSM540152	GSM540153	GSM540154	GSM540155	GSM540156
MAPK1	6.61612331521147	5.92344189672371	5.97754087123447	8.07672668264717	7.32550593339163	8.15164572795457	7.90389484919029	7.60469113240228	7.38682944675879	7.55720784440426	7.51772034053537	7.50258938518816	7.79270679848772	8.44150085402477	7.24864735742178	7.02240491824853	7.72015975207189	7.04703901034728	7.13800027289163	7.55664604985714	8.54093733765166	7.9506980097285	7.38178223651832	8.24375043613704	7.62097985896127	6.57842656178887	7.23120475750227	7.22505629131452	7.18434587396957	7.99071016526368	7.61378750542174	6.00746876846615	9.0946249995612	5.81805417698751	7.62444554172395	7.47056722489952	7.99578750467412	7.56079197408067	8.12523527823542	6.88402864716882	7.96766532084123	6.92222352999074	7.36602136633051	7.98754607744657	7.25510650075558	7.54427070115125	7.19161633109222	7.50696107094806	8.25045926097079
BCL2L11	5.92529583633774	5.52499402365652	5.6667209553567	6.37826307869357	6.39763537679519	6.43712500932661	6.82616020536138	6.63551294597309	5.99344953106447	6.23960417840391	7.41310573685413	6.77026030415793	6.67390231360683	6.50201731884127	7.06956450831396	5.74205699774476	6.92684462305054	6.63727007091643	6.46711355663491	6.48264244519678	7.38716219797515	6.47472652595496	6.23467234059223	6.72192887033182	6.66180162818944	6.13581059836937	7.12582643045403	6.61587080459353	6.91298288679513	6.36604135594935	7.36881209464123	5.16647667357116	5.79075570211207	5.07803135479128	6.86640002098304	6.4479561871566	7.57285832240906	6.92287015034541	6.39437476924496	6.44304405553156	6.44842495464256	6.61166195664619	6.79547245096508	6.64895570937944	5.80902950370046	6.38451221523226	6.26620469352116	6.41362238416562	6.34247612767358
ASB14	4.27646377829541	3.95124730542419	4.16529131589479	3.58957859008833	3.70247530625561	3.43031189375469	3.51750254685478	3.34119997169429	4.32521659765415	3.50511909197241	3.95315455647462	3.64500866432241	3.76331046113783	3.40013862499601	3.84570385139098	3.56221693518486	3.48498491562881	3.9984117589876	3.69124730542419	3.40682911557613	3.42741957347637	3.90957859008833	3.67682911557614	3.4534629642478	3.56558788948433	3.47418948355201	3.71520189595118	3.5708662605809	3.40096141383318	3.72507797765291	3.31678220783613	4.32441496762109	3.38584918453158	3.84678220783613	3.6508662605809	3.27558788948432	3.21957859008833	3.374189483552	3.33096938997402	3.63500866432242	3.674189483552	3.7154245110092	3.23520189595118	3.73961013965784	3.51119997169428	3.52812556884037	3.63003465708151	3.53570385139098	3.73500866432241
C9orf163	6.08	6.19	6.58	5.81	5.92	5.53	5.59	5.54	5.94	6.04	5.95	5.41	6.17	5.34	5.97	5.88	5.3	6.06	5.6	5.83	5.51	5.68	5.56	5.46	5.72	5.63	5.7	5.79	5.81	5.8	5.57	6.14	5.66	5.75	5.5	5.61	5.69	5.38	6.05	5.82	5.76	5.83	5.39	5.79	5.66	5.24	5.45	5.81	6.14
PGAM5	4.6510524309378	4.86878566045912	4.5055905884282	4.64841943718155	4.54931342633355	4.57608156687062	4.60577247425965	4.46163686308139	4.79204523211382	4.97147371038928	4.48905092184103	4.69239329900447	4.34247530625561	4.78045512517092	4.30475555404544	4.81879269765027	4.45068794565867	4.43634622894942	4.4340554823635	5.10198270324195	4.72830208906149	4.10441496762108	4.28280542715635	4.84606107935442	5.84587733368269	4.11475555404544	4.56558194307775	4.2250779776529	4.09832659298	4.72315455647462	5.26354832367643	5.10200448873035	4.59068794565867	4.07031189375468	4.45507797765291	3.91503165446143	4.45511909197241	4.01204523211382	4.95377977252234	4.36441496762108	5.30730743050151	4.24604813126033	4.04921969043679	4.45897567206671	4.087491299804	3.71111541106782	4.05096141383319	4.25130710728733	4.28500866432241
DCD	4.36	4.16	5.12	4.43	3.63	11.91	4.15	3.61	4.63	3.9	3.98	6.32	4.38	3.95	3.61	6.05	3.88	3.72	4.01	3.72	3.45999999999999	4.09	3.76	3.74	4.14	3.33999999999999	4.8	4.37	3.45000000000001	4.43	3.54	4.82	3.81	5.26	4.06	4.05	3.62	4.6	3.84	4.37	4.37	4.16	4.03	3.53	4.62	3.76	4.79	3.92	3.64
DNAJA3	7.95987123797536	8.3370026756639	8.23969844810088	9.46969844810088	8.82586365296432	8.58741726678504	9.41741726678504	8.63182244321305	8.6735496439944	9.10867522362071	8.707491299804	9.03200448873035	8.56520189595118	9.2792024886148	8.99475555404544	9.39586365296432	8.44068794565867	8.67520189595118	8.9784117589876	8.80824315875015	9.35208405584378	9.19130134228001	8.02558788948432	9.25586365296432	9.00741726678504	8.92381876656428	9.32354964399439	8.05068794565867	8.65586365296432	9.33520189595118	11.4058636529643	7.7540554823635	8.3110524309378	7.48678220783613	9.65182244321305	8.22330264214401	8.66824315875015	8.86741726678504	9.1084117589876	7.98608156687061	9.3792024886148	9.33388318970464	9.19247462047645	9.17068794565867	8.8370026756639	8.58475555404544	8.74068794565867	8.90388318970464	9.617491299804
CYP19A1	3.97602038631798	3.85175614934478	3.96150853504641	3.31073221271907	3.43888069976408	3.28691317944617	3.34121110100311	3.21960465596693	3.42083881986531	3.29098190266794	3.73397690358179	3.49867832644773	3.44383234454567	3.36385464607354	3.58142724936625	3.63672413215267	3.52689604268186	3.69033148867544	3.45675495629692	3.23452369553995	3.39341796989354	3.28295258602976	3.47446335681886	3.25270221353171	3.36693146040425	3.5658014088488	3.56330036880293	3.28892696840892	3.43477558520819	3.33535084554663	3.37834572615985	3.63614145095448	3.2844376510459	3.92389543797479	3.49121979753019	3.37534050928454	3.29706860310467	3.37016318317096	3.28739590472538	3.38213855004572	3.41408769356587	3.35472507925714	3.37509563069195	3.51315517416133	3.53369032845849	3.11125175712807	3.28612707406963	3.37897976225754	3.42391941956431
PARK2	3.20341865523038	3.07013679107567	3.33768283707398	2.87162371660838	3.05732284702095	2.94311264239393	2.77852228756057	2.91524639925126	3.07604155999694	2.90363008101577	3.27774999781537	2.89039861108699	2.920177125585	2.73544997340289	3.15228278346059	3.10303390166185	2.84198997833824	3.23242975849848	2.86913373035325	2.94533424132332	2.85001102737248	2.83113191836147	3.05636000912756	3.03581884499852	2.65708836095728	2.99173076422985	3.07529889272426	2.77676115414214	2.95904662191311	2.95898212423885	2.67964890253412	3.36991415992715	2.87542212770155	3.34664085753461	2.74711705770521	2.91992254849065	2.87700069638459	2.73498947667397	2.99673600290252	3.0414766812143	3.1613355814771	2.95125257823152	2.74253311781211	3.1537276634181	2.9718722813328	2.84898212423885	2.87160330943644	2.93259874173535	2.8183288456024
ATF2	5.65978980812978	4.67121248482899	5.01748093917982	6.45530420482704	6.47627912318853	6.24402837242975	6.70675388601117	6.18266947295019	5.48278516808277	5.7043404600739	5.88675276773614	6.69630285395978	6.86229569418925	6.721202169951	6.14920083864654	5.45840275870638	6.8879497219469	5.14171243419565	6.73749046839258	6.11654711002735	7.06013813386541	6.94097088128688	6.03471510247726	7.09379432539244	6.73583601360259	5.36282606047259	6.43136905645525	6.6271998619415	6.39128259789449	5.81798188270714	6.35244144918988	5.04531242088401	6.4429026924604	4.50502923177654	6.0706575363078	6.65731645947078	6.65168160074571	6.47383781923608	6.12748427562466	5.15306524627616	6.86645972615534	5.59038415753748	6.76489231642645	6.19391667546459	5.85368520513753	6.25178675980439	5.92690822731439	6.75398560713096	6.04679320220857
ASAH1	7.9282200745979	7.14059150045217	8.08017863868573	9.13039352830254	10.5484426401692	8.03967550122361	9.10421985085351	9.18019878650304	8.48202292463228	8.06888123739222	8.69342014778166	8.18232567697426	9.25235941896242	9.86786107036655	9.85186820306427	8.9596534621713	9.86424286156094	8.3632478570718	9.6192091438835	8.85287221991305	8.8420622456548	9.41505659053298	8.19709987026522	9.54154529355822	8.75208289857431	8.65358805324384	8.97940406188496	9.57558744208244	9.13328177898778	8.36035292579579	7.28525301320273	7.29388586788765	8.21114789807623	7.15834064936052	9.18868226419203	9.85080884634947	8.47515642493195	8.96242526325903	8.50366380777645	7.73152634790525	9.03618416679513	8.32928964469001	10.4152161239404	9.2695915630655	8.0145413797508	9.17145982203282	8.56645597226677	8.46174803883389	8.51512339318766
AGK	5.42615634052621	5.05534402751144	5.91045961653698	6.09341451604185	5.73193499423845	6.55250382939045	6.58367577101883	5.85586630399268	6.10511571289706	6.89337552284457	6.8670897502402	6.63653936219056	6.31926306969485	6.36919034687754	6.75778856580551	7.32027686358361	6.71005077909817	7.13499254904164	6.75110780781712	6.31815540133687	7.44789022526076	6.2475950846961	5.67991845715794	6.21028315523131	6.75372869710131	6.29863356618615	7.24908219506826	5.70973345267804	6.09024028307044	6.38993972858949	6.29217710018281	5.55283448941267	7.84998100106512	4.80430432193227	6.63845841871659	6.0158876773623	6.31395373481392	6.16600932398284	6.32682439201611	6.1824588651317	7.16010539391243	6.16142975531022	6.35639847864785	7.11598404824912	6.45646511451549	5.92378131472298	5.95129952074369	6.28372207488841	6.4158900471158
SF1	8.45611130775749	8.01243580160873	8.33512327656343	7.55377720069881	7.62594063856135	8.28197813556491	7.89695165725712	7.89473774701319	7.2962956616683	7.44763804598423	8.0292326801527	8.28086850211792	7.75489184493391	7.94007886152827	8.37496634060488	8.32581892473105	7.87549213330517	8.26797763679807	8.50450172126699	7.53481514388277	7.65770258019002	8.42395238592964	8.81137693400245	7.22720003137483	7.95579736293669	8.48914527729904	8.11947910589185	7.9802034836583	8.54185560455123	8.40553114206207	9.16376200396131	7.86589026404587	8.00350990327945	8.81225357805419	8.55780144648822	7.77230364978892	8.42093010445531	8.43165870212532	7.26377654111893	8.11380102681347	7.85453322695576	8.29552036118605	7.76464232181744	7.9988942207545	7.39584151901957	7.87229215143778	8.61909548414832	8.26778368382768	7.15953602776848
RPUSD3	6.58600269670303	6.62291638320476	6.82102274632784	6.0734062501163	6.53342915777908	6.12213634646673	7.24219562226546	5.89394357945604	6.58017398379879	7.58761814698217	7.30633677339368	6.13698163387554	6.65440137998423	6.4608897311793	6.15895584157438	6.3586392491678	5.79935366392348	6.19918354951157	6.03602788021225	5.9870008105906	6.22336984656283	6.28282771094673	6.33595641536673	6.06049484803264	6.87372118553327	6.06549883819638	6.25238281491245	5.6581000604009	6.08437041161498	5.88658703195203	6.9321440352537	7.01296002578603	6.48547957583125	6.71294444322483	6.1700591722013	6.01903438871645	6.17287783790899	5.93270723413009	6.59366833740769	6.06243536816333	6.60649133755868	6.09900975595776	5.95726095713651	6.14298603976736	6.24193580742709	6.10119719433832	5.86307516646435	6.1124352018438	6.44443970070389
ATP5H	9.21229354728086	11.1529049407338	10.3532421312414	9.93470718080309	10.2124088494279	9.03176850225834	9.72395996828584	9.12157803158658	10.1363794183786	10.2144591742273	9.28596594153259	9.61034536300173	10.1197620179893	9.58567096710634	10.1154225359199	10.3058413706034	10.2023220585837	9.50336369162256	9.86500427129375	9.2681975903027	9.87319815190643	6.74190878411041	8.71281465901837	10.5620622112949	10.2547071808031	10.5009006542755	9.12446407226964	9.22192584337647	9.16905808515037	10.1947071808031	9.31439799340085	8.9049022677843	9.14813614896617	8.37054680636108	9.94372803864711	9.75089021467045	9.77154913521355	9.70483579042214	9.04634771113805	8.95389702779414	10.9987028874281	9.72232132392339	9.6081975903027	8.80176850225834	10.8878690840851	9.10673203410694	8.96069918608275	10.0459350092341	9.18720551594449
DHX30	6.98445358880827	7.13597620172594	6.95633181205722	6.34099584463152	6.30489545148719	6.40406230719258	6.12141401342278	6.53017915725212	6.97616373328215	6.85578138693156	6.07768596844161	6.59507155787501	6.5475042271391	6.25903855242037	6.91077693548385	6.76104604551713	6.20201196985961	6.30347706289007	6.98159439852753	6.70327410999447	7.29151064052949	6.4182551214475	6.74573430740374	7.1249480406647	6.10617043247843	6.53052443406024	7.11597995437599	6.40617544902993	6.59281453234724	7.26248686383059	6.93769094068521	6.9631982896072	6.46619617821135	7.24004898871919	7.37082116555714	6.55677968660391	6.38523197750877	6.71303542366852	6.77778239738686	6.75426891677045	7.11653479697803	7.20932888820846	6.58643921379881	6.88908694635041	6.79117215909025	6.79875484241284	6.59072546876328	6.77738628569967	6.41345483628303
ALDH1L2	3.29776606030284	3.34920794081494	3.21179757332778	4.44143844425137	4.67429283193237	5.89500887408458	4.36381290931152	3.94088849192431	3.28850807709071	3.01056793451282	5.14621250570659	6.0068697712599	4.15804012686172	4.26627253983231	3.99984848711329	4.01116735424183	5.24771428032722	4.72683478333227	3.52498654519989	4.71307426478647	4.42772050827646	4.43327737001178	3.12764791445897	3.96265523787452	4.39553643943492	4.05214888888447	3.99586891959822	4.16195569344835	4.55018062144327	4.31250522506464	3.39971543327008	3.0610158893418	5.86575282826938	3.45004261765245	3.19849244582536	4.41767069937555	4.31893644018739	3.71971298913644	4.95700723666847	3.93858838751863	3.00220939215024	3.53426571352603	4.23134577438213	4.74073350578797	3.34902126533262	3.97843944756193	4.57892118332054	4.99177431422589	4.4201589131737
LRPPRC	8.37985253815874	7.75173542064866	7.95706558522199	8.84887965943699	8.53365517316535	7.64361373060226	8.59108120830037	8.37658707120744	8.16575765608123	9.50997416897618	8.83898447366782	8.82665937693283	8.44773254764654	9.34128172384347	8.46443726495732	8.82707675179892	9.17675275247453	8.71414309716255	8.78652223111476	8.41919309754943	8.94234195751164	8.42348149811357	8.37664258473408	8.63310710485323	7.72520513529805	7.57312454455933	8.98311771669562	8.35813213099918	7.87875423815931	8.22693465155647	9.46754932266029	7.69733873803187	8.48532371184245	6.48736488394236	8.46682644566331	8.26904197688174	8.89690649182021	8.95342310014475	8.25960817466394	7.72340902024454	9.15106074575492	8.54040158081847	8.336157132544	9.09142237689213	9.0140094490902	8.11433525651649	8.29865661164565	8.9362352928042	8.27398286954681
PCCB	6.36497398411579	4.39869393216997	5.93256966902626	6.80767636606517	7.12264225895506	6.32629401443667	7.34872371584118	6.44167586096801	6.81498065504939	7.18917634619761	5.97497398411578	6.9572055159445	6.81906488409228	7.20593500923414	6.86106217948756	6.61799856480596	7.20520999732714	7.33409482695253	7.58261212675158	6.86634771113804	6.45592082573927	5.41190878411041	5.74058884532301	6.77446407226963	7.87692856472784	5.82898606070369	6.70490226778431	5.99675845039912	5.99631920962397	6.20544290989388	7.30228514231132	5.89839352325266	6.65514035098032	4.98577247425965	7.14864701820035	6.34509034134286	7.40232205858368	7.48088031624606	5.97057810476897	5.54092067079099	7.72090065427553	6.26604393431751	6.76206227307269	6.0995108166181	6.45045247856114	5.96019781287157	6.07604568159033	6.81953387491497	6.02662230902072
RAF1	7.14694859898528	7.22130710728733	6.9655905884282	7.67644481087856	8.07147371038928	8.16635757536804	10.0218537985447	7.55905092184103	7.62684837253757	8.13976962466251	7.60132746817637	7.56675179543982	7.74915009012115	7.63437165707241	8.06627972566346	7.35667484761071	7.94038286307402	7.6152384652496	7.8647793379315	8.11206576402518	8.09587733368268	7.72130710728733	7.97155330316361	8.01714509463772	9.07354212336708	7.69895264329098	8.07784721240771	7.77247462047645	7.7843674932764	7.92198270324195	9.21884492948043	7.37570169774906	8.53684837253757	7.08280542715635	8.58012205566159	7.81320173603971	8.2475684680501	7.90103606826081	8.23414643735865	8.17381876656428	7.77231285175403	8.49881874253074	7.84730743050151	8.11503197475189	7.8388176053105	7.83682911557613	8.3652384652496	8.12131624892209	7.91897567206671
AFG3L2	8.65181992673475	8.4093872252121	7.87377977252234	8.8548405810792	7.97819717427073	8.34010758916726	8.66335593397992	8.73872407838838	8.82587733368269	9.73587733368269	8.33513283580009	9.63786275715129	8.99310239595253	9.07644481087856	8.6719098048844	8.87527422396563	9.15650951429694	7.92753113673594	9.14587733368269	8.59031230053778	9.3448405810792	9.23216096475958	8.58876831700485	9.02743886122548	9.33169222069864	8.18393364775293	8.67671231196998	8.08247493593719	8.24587733368269	8.97819717427073	8.26993363237846	8.3341293827386	10.4051328358001	7.5279502141139	9.17351663531436	8.26557530557625	9.50876831700485	9.34557530557624	8.1100380985843	8.68701627349968	8.24627905456014	9.50675845039913	8.64671231196998	8.40876831700485	8.04437165707241	9.01671623014859	8.51604393431751	9.49714509463772	9.19408366024756
TTN	3.72767072694757	3.75465778340528	3.97447535252407	3.61752809721793	3.64836871622961	3.7149605576797	3.81944508298723	4.12084677884779	3.81001757879652	3.44340633819912	4.01318099817179	3.6790673540017	3.65017903729527	3.6345003762979	3.80837957808256	3.62312817346164	3.63633349838624	3.94538739932565	3.44200941489729	3.27814587223244	3.36884263161008	4.17687587843047	6.50496471242066	3.67349503402669	3.85373475106652	3.70648947371825	3.7012741461423	3.41441023421027	3.55939253705812	3.56085411085833	3.73954037776746	3.63886597250187	3.53089552728154	4.07413721413002	4.15852556119712	3.52214776664859	4.09876060653117	3.57520970432617	3.49860312237656	3.50812183511625	4.05981174684916	3.7139703990966	3.47256761143476	3.91617855514729	3.45052111082897	3.68355570033673	3.56014854133672	3.67012997194862	4.06218094400414
A2M	7.33902365021822	5.97460930330595	9.00591601531236	10.0315416372777	9.36176075345336	11.0057823603223	10.5086950898113	10.7086950898113	9.43884212525988	8.81601950037269	9.82832042102451	9.31585226699564	10.3032500012123	10.3682273909949	9.87585226699564	9.62102487695712	9.96194697155351	9.04131677926944	9.66334173742217	10.7480585457308	10.3095122847447	10.5401224490325	8.03193040494603	10.2015416372777	11.3248303736664	9.38221449068807	10.4639055825664	9.79306840821914	9.78870288742811	10.5295122847447	8.91236781302845	7.50057810476897	9.89400183569694	8.95548872900001	9.69439352363872	10.7583419096865	8.94584137060343	10.020846247835	11.384698501695	9.40883213091403	9.23221449068808	9.62531513644648	10.0588772311663	9.54017437001205	8.72034536300173	10.6272147119628	10.7069695450386	9.83138336536651	11.1661964903043
METTL17	8.66681366698925	8.11166048922303	8.38081594209149	7.93798771712963	8.4782239712914	8.26734026503674	7.79295117798739	7.62345525142339	8.20355727630525	7.90114266233441	8.36309964539313	7.64357589785513	7.64036360011689	8.31214815990851	8.63242195665446	6.92812823105368	7.13123701534383	7.93932085778213	8.51069836003413	7.6902188744281	7.76418246664328	7.85321294782276	8.18292230950526	8.15863205454148	8.68028764697524	8.03257598348284	7.99260153954668	7.67334018737138	7.40682418109697	8.29809098931126	9.15199506680587	8.48660652868243	8.22809849178377	8.98706750425972	8.63977613778413	6.95260253775492	8.38407789828369	8.43886796103169	7.55663608493289	7.78421947271102	6.90366869967758	8.56766348106133	7.83448291322565	8.1735296172351	8.26811791873044	7.64405094135966	8.80030696232814	8.41376218087841	7.79754900768454
NSUN4	5.59698436236661	5.31270565825074	4.86739034942329	5.8632380279407	5.85206871371631	5.62246899559459	5.88738865756223	5.96019908595429	5.42235555918421	7.12435448810557	6.16262695718614	5.4458807960903	5.58369564623616	5.92378780177815	6.18318749714172	5.30847872506223	5.95065788190536	5.79138180687895	5.1866410597662	6.12285367877688	5.98189704887132	5.80296302480908	6.02993867194986	6.17165344430575	5.96352097265892	5.7677146959452	5.73168928471393	6.01851555501901	6.0351059615381	6.28572289395361	6.04542641416115	5.04444571188798	6.43300298752566	5.04190647049829	6.33897373038108	6.07560185626403	6.14184751584016	5.91000119455647	6.148836837381	6.50074657523516	6.38902717089745	5.75135486928433	5.87875772873222	5.97031084505538	5.7114731854248	5.88588194901007	6.079040605454	5.2261454616494	5.95373986040913
SFXN3	7.85044884597111	5.79870742805882	7.89327022614102	7.27746011631744	7.89186339448615	8.2078953379236	7.41538468932121	7.51039495620153	6.81762454352816	6.92989859890275	6.83409072569776	8.42938297254206	7.68899046820897	7.63337444893115	7.35890371052603	7.67597279087497	6.76885649516537	6.96828677522633	7.46603399357894	7.90437846188154	8.04380489854405	7.46634606865133	6.76858450156337	7.76497690248434	7.24053665878546	8.50125902733651	8.33774736374274	7.31921726740304	7.50504214248308	8.62725758683846	5.99809356256005	8.62127261981381	7.70296431646816	7.20827028794858	7.53178648725885	7.53032483319946	7.17244375816299	7.43431783365414	7.88304347724286	7.01870966896683	8.0389711491408	7.87437375018853	7.4169765896111	7.58329752000285	7.49611514862691	7.58017268943442	7.54595305254725	7.13400646879007	7.08221510905917
MCCC2	7.09503036297647	7.18495048782789	7.77343537626208	7.81887204715414	8.72841664002032	8.35142774420925	8.30890952002164	8.56001362164645	8.03383054099824	6.98550559364097	7.11999643129034	8.28321204969923	8.16972212477207	7.19666126377819	8.08078942335239	7.32706432467845	8.12281431302838	6.91666764447331	7.43588464456736	6.78916028904979	9.72961060023625	8.19014274089518	6.9470264567293	8.63093961335445	7.58092374611397	9.6588550341702	9.29538433936082	7.71417675758451	8.64962814691129	8.96176295034881	6.95086369478104	6.56204074880361	6.91105122760555	7.1613886522408	9.21683093741183	7.31028368917802	9.36742204959485	9.35379206599747	7.33086277587909	7.23143550403745	9.00841826571491	7.55663417629124	8.03525318145959	6.90773561411946	7.77694812855873	8.22291742327094	8.02042460587306	7.34667989361409	6.72847665084136
PRDX5	8.91570385139098	8.41331046113783	8.36951600450311	9.70825660363017	9.27445740574805	9.05441496762109	9.21247462047645	8.9840554823635	9.2892024886148	8.57951600450311	8.00498491562881	9.70570385139098	9.11813852846895	9.76586365296432	8.41911895293288	8.30296922877405	8.80570385139097	8.8408662605809	9.13130134228001	8.42511909197241	8.06330264214401	7.73911895293288	7.6854245110092	9.17947704357455	8.60523022586182	8.33570385139098	9.15130134228001	8.42524102729639	7.78813852846895	9.46682911557614	8.5470026756639	8.94670955122796	8.04812556884037	7.39155330316362	8.32999288342957	9.09130134228001	8.62951600450311	9.25911895293288	8.45670955122796	8.09577247425965	10.1596984481009	8.11700248387121	8.9892024886148	8.18885415575632	8.28558788948432	8.08951600450311	8.90204523211383	9.58520189595118	8.48227447486797
RARS2	6.52173272923082	5.47037196377836	5.15988546025319	6.66312551183711	6.70722209970233	6.40308386734033	6.57459386351315	6.1762247337758	5.95386972761826	6.64596991021249	6.55770931078585	6.05430641635908	6.15839707174518	6.40977596834212	6.3037477608184	5.32523050082667	6.35078963361639	5.7848441474714	6.78972095049816	6.7188989318485	5.32029860339527	6.21115976670639	6.48735342169098	6.43696072762864	6.47644596041297	6.44002087346868	6.59180035479414	5.82303916075728	6.11517354108816	6.0592068627687	7.13766361064772	6.06260208043643	7.28185127990135	6.6987337776743	5.77283860150899	6.37343496275874	6.00635553472777	6.26606788680811	6.77073037468795	5.93630605213349	5.84189601775228	6.17196508893472	6.3239680440976	6.67843973196471	7.29904378858066	6.10131128458611	6.51500949984642	6.57880886389516	6.48043400280669
MRPS27	5.31246313713459	4.64513283580009	5.90000811743607	6.50000597382335	6.61542253591994	6.37144111531919	7.17400126777631	7.42191096786336	5.83131730981593	6.81034536300173	6.8407193525714	6.10799856480596	7.03088031624605	6.6007193525714	7.06634771113805	6.4506736634117	6.26906488409228	6.10608514211159	6.70949517802198	6.76263174049242	7.4035385611301	6.63721961405385	6.79192584337647	7.28349413462251	6.57558670899557	5.88205631882768	7.13624944533124	6.85531243580359	6.53520999732714	7.3581975903027	6.75410562984231	5.34299867178276	6.29439799340085	4.81012606211158	6.77676587390284	6.77336369162255	7.1946981702733	7.45767841309913	7.07748903423143	6.15695286851581	7.5224088494279	6.92750840579316	7.14872371584118	5.48019781287157	5.85548352552211	6.2857152988859	6.46829518887023	7.88786908408509	6.19608514211159
ATP5O	8.26637272786555	7.0433967446614	8.30121542955121	10.1328824030736	9.48830068895585	7.43552592098188	8.70122902165884	8.33633451990674	9.00955200760253	8.79621446206284	8.71882314204799	8.89327186880688	8.54562391597241	9.38392302809124	9.4289795276585	8.93177076264935	7.88856932644311	8.290785752607	9.09200907421088	9.04004921622303	7.79091189564839	7.460628861899	8.81035928705363	8.95551480985766	8.28985367716845	8.31839130550516	8.89435571334491	8.5796304164216	8.2477208946857	9.08010555109066	8.68664775602539	7.76120109311109	7.51567411288852	6.83356484442839	8.95262416882109	8.64693673965126	8.5429754667125	9.04030477137472	8.62322392508787	8.71294374716318	9.03793795979933	9.49421314213456	7.96427210277146	8.64754717512978	9.11745959904138	8.61792650922692	8.28751930743388	10.1782170621648	8.87276545108961
GSN	6.07969871983301	5.97057519506123	5.99040069092444	7.80536955684071	7.38671043759978	8.31781577358576	8.1271631933864	8.00770811875231	6.22770516662686	6.67111460862174	7.61238313073103	6.93003392998877	7.18089595726864	8.16224149495654	7.39003298455652	7.64883125802913	8.32680586741318	6.91648872055705	7.00563161012355	7.19710284248794	7.87122917241852	7.44816430599867	7.08313804899421	7.02224739401318	7.82616561664838	8.17155948456979	8.26651383768676	7.6995920729893	8.07591995994691	8.22097431202323	9.77406339899823	7.13022177312832	8.35868409085728	7.5846668044974	6.25282689762202	8.83003353772956	6.85093026949683	7.82014980691082	7.37169734823048	7.47982351632608	6.46233435099863	8.0535448495085	8.16354407161228	7.59725219647332	6.92544150973004	7.36040712635384	8.70608624288078	7.70746197881308	6.63645615308406
MMP2	8.22959220929417	5.79894954299798	5.88407315294344	9.25281469877113	8.96397437728747	10.8108419581413	9.74783611826527	9.46946629085425	7.50937677407801	7.96309648137883	8.50091885473685	9.58854094356814	9.29728937311819	9.48056658732945	9.35251143085822	9.14731180289685	9.13218722664992	8.77962080327644	8.05829482115347	9.42245076624367	7.17216975769835	8.19443880325842	6.72486365969344	8.92568751837152	8.51484699668643	9.64195363028085	9.14641461546518	8.29803907999943	9.77161926867288	9.98507694645702	7.06898124584449	8.75669676152562	10.0153634545089	8.16682463116386	7.75154960065054	9.52986084316428	8.89654029427534	8.6547666632359	9.1669886935888	8.99513380392421	5.14051469285858	7.42900040241855	9.60987380293919	9.08322676338387	8.69232231749422	8.91945583111335	9.45272404602122	9.76133033926968	8.49025883873115
FMNL1	5.91351663531436	5.98527422396563	5.97537918723705	5.7448405810792	5.56869393216996	6.38254432644934	6.08310239595253	6.37730743050151	5.56993363237846	6.18103606826081	6.65634722345807	6.28103954165925	6.44419265788308	6.61136592204511	6.58675845039912	5.88890206710986	5.56714509463772	6.36310239595253	5.24356649636134	6.01587733368269	5.51609294306007	5.66053039958154	7.46256880582691	5.76496159683704	6.3778726269439	6.15327893717257	5.55247493593718	5.33475555404544	5.34339347554018	6.20020678100444	5.32167385460034	5.75664083532474	5.95319894219952	6.03865014822494	6.04219341620227	5.4619098048844	5.20784721240771	5.64453944569699	5.88377977252234	7.03247530625561	5.39401466758454	5.19185379854473	5.94865014822494	6.27099875382336	5.86675845039913	5.75131624892209	5.68598504596303	4.92167385460033	5.3749938989145
SLC25A18	5.05465127218851	4.93848762714846	6.14969844810088	5.29969844810088	4.48881874253075	4.90013862499601	3.9973074305015	5.37377977252234	4.74848762714846	4.09830208906149	4.72797820910785	4.85670955122796	4.60830208906149	4.17978869649301	5.11003465708151	5.26812556884037	4.22377977252234	4.61420774993775	5.14247462047645	3.97746186447419	4.16390924643191	4.13129279318447	4.69879269765027	4.21905092184103	4.30907199931701	4.47354964399439	4.58185858623714	4.1640554823635	4.08132746817636	4.57921969043679	4.41185466468673	4.26741957347637	4.55408486266533	5.26028648405417	4.11675179543982	4.50319779281896	4.18496250072116	4.12204523211383	4.20045512517092	4.28346296424781	4.49551411880675	4.38641017590173	4.21045512517092	4.24881874253075	4.29606107935442	4.17795021411391	4.15832659298	4.6247793379315	4.43781194201032
ATP5A1	8.61308207930634	8.9871141185521	9.20785367061916	10.4859036117468	10.3799148462134	10.4659858523648	10.7350004215545	10.6151407523665	10.4278931560949	10.3667794095386	10.6695122847447	10.395176445055	10.8357823603223	10.7948639149995	10.2519469715535	9.93099708020507	10.4354333167174	10.0707716063213	10.3367326898349	10.2165944492609	10.6852485742502	10.6655857727094	9.98084624783505	10.8747311288311	11.0837390732053	9.71306840821915	10.9548976888431	10.2469215181735	9.94362075643522	10.8248976888431	10.1667326898349	8.38218746389932	9.9680030353965	7.99019187590791	11.4033936869303	10.3957823603223	10.9048976888431	10.8544763161107	10.7150351416133	9.85673268983494	10.8550701023249	10.9146019619815	10.4060274004084	10.4077847813368	9.7605507384594	10.627315170683	10.2559036117468	11.1643843346918	10.3087553857961
PMPCB	7.14048120038826	7.49785367061916	7.37673203410694	7.61591601531236	7.91518581425734	7.08034536300173	7.99864486291579	7.64531420110871	7.74494568797387	7.61566444949734	8.24904073242173	7.6806790930363	8.11131677926944	8.31904073242173	7.67656599927135	7.71439411935846	7.62261212675158	7.82088031624605	8.48331004592741	7.63531420110871	8.2226776147209	8.06884212525988	8.14964471291272	7.51925698998555	8.26462785734143	7.47336369162256	7.65624944533124	7.31030857850348	7.49634771113805	7.23319815190643	7.41752850651872	7.15446407226963	7.6317491697503	7.3471189268298	8.57315031663654	7.67353856113011	8.68252218534708	8.77390558256642	7.41984878973297	6.76053494416973	8.65090065427553	8.47844703839568	7.97330954725283	7.9417491697503	8.09283410827296	8.23619884691152	7.91331004592741	8.5351408578721	8.26236781302845
SLC25A3	9.06	9.19	8.19	11.84	11.43	11.62	11.65	11.55	11.7	11.57	11.7	11.69	11.88	11.65	11.77	11.14	11.17	11.8	11.64	11.44	11.43	10.99	11.27	11.93	11.74	11.18	11.64	11.15	10.85	11.77	12.25	9.2	11.65	9.47	11.91	11.45	11.62	11.91	11.53	10.88	11.78	11.84	11.27	11.18	11.14	11	11.47	12.26	11.32
CANX	7.58910971128747	7.27983783076727	7.87959093355696	10.0514291873064	9.54292906391635	9.4125605135518	10.0913093487394	9.49156612793314	9.6210949419646	9.34666920744462	9.20765028614624	9.06941114541981	9.77835526095214	9.60710499304175	9.62526364987719	8.82218027462437	10.0177574861996	9.15650843612588	9.94569497150787	8.79682823431062	10.5336112680512	9.69667025666821	8.13004778876192	10.8515891783847	9.55693355155784	8.68377794344637	10.0255228881859	9.22076219763198	9.081714007608	10.1597954161645	9.32226771381802	7.67655480668747	9.68273010254676	6.66642701234171	9.3082172122748	9.71871856140535	9.52291798859481	9.37315958917406	9.06763449576331	8.75364848920669	10.1838822712798	9.33569936891186	10.0045908555959	8.25604160720354	8.61355581139831	9.14003313908963	8.81330032159195	9.33436571747823	8.92533323342146
KARS	10.106202447152	10.0747793379315	9.71620244715195	10.6017520113291	9.9166748476107	10.1049527047119	10.6350319747519	10.28172608041	10.5330525380196	10.6588449294804	10.9060610793544	11.1378119420103	10.5343674932764	11.3455819430777	9.17040845047699	10.1088187425308	10.8029174275222	10.6604551251709	9.89664083532474	10.7152384652496	10.1331251732944	10.78671231197	10.7464448108786	10.7475311367359	11.20130134228	9.66841943718155	10.8002910499243	9.3980799013328	9.84465127218851	10.4847555540454	10.7711154110678	9.96641017590173	10.7684876271485	8.53229510845381	10.1775311367359	10.3793134263336	10.3842077499377	10.6155141188068	10.7253663020972	9.92414643735865	10.0990718239606	10.8288821376918	10.2680799013328	10.9774222042101	11.3374222042101	10.628286925189	10.09869393217	11.2255141188067	11.1370162734997
COX4I1	9.70823102798047	10.3270353433193	10.0218550371867	10.4899081189043	9.45608212330426	9.28045553349667	9.58218879435459	9.79491252685828	10.0818251898875	9.85941287338149	10.1277255379613	9.94205770672641	10.1214312956148	10.7240352458796	9.48781114485331	9.99604269481121	9.36009930817486	9.88520274371212	9.25379958893957	9.90724415061811	8.4565962111829	8.9799796069139	9.59106629692747	9.59426799058739	10.3930232644518	9.51186646520435	10.4567674497828	8.86566801623576	9.38371710303972	9.57978450311708	9.53197426249321	9.92760996064697	9.87141202905111	9.07055056332987	8.91354064239053	9.79193965994381	9.27906700750474	9.66921027730017	10.0727040430163	9.07269310969691	9.67275828334201	9.28313687342845	8.95065562126917	9.20949714419887	10.4692899357906	9.16161188931542	9.62819035149613	10.4193759160164	9.93493660593663
AP2M1	9.74	9.2	9.63	10.12	10.89	10.71	10.27	9.88	9.2	10.6	9.97	10.07	9.93	10.58	10.31	10.12	10.91	9.86	10.34	10.88	10.42	8.89	8.71	10.7	10.28	10.29	10.84	9.61	9.81	9.85	10.88	9.51	11.16	8.32	10.12	10.29	10.28	10.25	10.04	9.62	10.46	10.02	9.88	10.38	10.17	9.79	9.84	10.35	9.25
PHB	7.67812556884038	9.62675179543982	7.68951600450311	10.1104916406348	8.25577247425965	7.17700248387121	7.6692024886148	7.89604813126033	8.7275684680501	8.73635757536804	7.710408450477	8.34312517329443	7.98521659765415	8.05132746817636	7.50296922877405	8.13700248387121	7.18305253801962	7.7634629642478	7.53204523211383	8.05155330316361	8.21227447486796	6.40781194201032	7.17229510845381	8.78256880582691	8.68644481087856	7.5434629642478	7.73511909197241	7.15130710728733	7.09999999999999	8.50441496762109	7.78879269765027	7.59475555404544	7.35700248387121	6.98315455647462	7.82678220783613	8.67495270471191	8.31045512517092	8.75503197475189	7.80523022586182	6.9640554823635	9.03377977252234	7.50086626058089	7.91068794565867	6.98813852846895	8.38976962466251	7.16169754468356	7.54693475071193	8.55388318970464	7.11812556884037
TOMM20	8.88315455647462	7.90012205566159	7.7180799013328	10.2041464373586	10.2553663020972	9.39049164063475	10.3119827032419	9.90319779281895	10.006709551228	11.1655878894843	10.5486752236207	9.86881874253075	10.2913187334458	10.8810360682608	10.049788696493	9.34155330316361	10.1271265982592	9.10388318970464	10.6316368630814	10.1552410272964	10.1579502141139	9.75976962466251	9.23055444671375	10.6775684680501	10.5118546646867	9.39584918453158	10.0360610793544	10.7151190919724	11.2633104611378	9.98001730992021	10.597417266785	7.80475555404544	9.357491299804	7.49221693518486	10.3460610793544	10.2646214689618	9.98730743050151	10.9531251732944	11.1390718239606	9.79204523211383	10.8162797256635	10.1842077499377	10.4189756720667	9.9783020890615	9.94239329900447	10.1166408353247	9.7474618644742	10.1518546646867	10.1162790545601
HSPA9	6.81530263774335	6.25019217468592	6.49259999137048	8.84008310719273	8.3054457858671	7.97952122706938	9.65433058534296	8.10970623734142	8.11836800845785	8.93948077113013	7.77682408833147	8.84292281228759	8.94343299224364	8.60502257467704	8.67203340291547	8.12866249259157	8.24477373423221	8.04427150013972	9.25271253646344	7.89139761155028	9.6707902427169	8.03209876998634	7.64808927528343	9.74249318845133	8.34133084136256	7.17364908950008	8.79970358770092	7.98319903870067	6.57940632110572	9.234402993763	8.53025784755671	5.77719111350936	8.42532500004329	5.68017241800361	8.91485397250476	8.42839994552793	9.13313580178049	8.89132149362907	8.37394170219558	7.49626987342714	9.36024812921731	8.76239476988968	8.72300881243092	7.01802331240237	7.96143734487049	6.5931150885724	8.44715010088173	9.44137604867803	7.41690729816228
HK1	9.29	9.78	9.42	9.76	10.11	9.89	9.94	9.61	9.72	10.23	9.23	10.13	10.16	9.77	10.21	9.33	9.07	8.63	10.38	10.35	10.86	9.84	9.34	10.21	9.93	9.9	9.91	9.69	9.33	10.08	9.71	10.18	10.56	9.06	10.01	10.05	10.06	9.79	10.19	10.11	10.73	10	9.1	9.74	10.04	9.82	9.69	9.98999999999999	9.55
GOT2	8.67	9.1	8.46	10.26	8.9	9.24	9.45	9.31	9.7	9.82	9.5	9.95	10.29	9.95	9.9	9.87	9.95	9.58	9.73	9.46	9.55	9.46	8.79	10.28	9.45	8.91	10.42	8.53	9.07	9.95	9.19	9.46	10.24	8.02	9.96	9.68	9.53	8.9	9.93	8.21	10.33	8.76	8.96	8.32	9.54	8.96	8.54	9.31	8.73
ACADVL	10.75	10.17	9.43	10.03	10.29	10.65	9.84	9.84	9.87	9.98	9.59	10.29	9.67	10.07	10.07	10.06	9.15	10.54	11.3	10.29	9.38	9	9.77	10.08	9.57	9.88	9.79	10.27	9.97	10.69	9.24	9.76	9.61	10.78	10.32	9.78	9.34	10.91	10.37	10.38	9.27	10.17	10.13	10.77	10.32	10.14	10.74	10.21	9.11
TPP1	8.30740863164822	7.30777925171495	7.49297112237254	8.52972090367407	8.80132967241571	9.62543280219318	9.07019022140675	9.30707330750949	8.28379244824415	8.62544068168118	9.49678021265288	8.5774770436182	8.99023150064273	9.11464795021604	9.52952853542548	9.01648766612334	8.73653275712898	8.83533567649655	8.86485614946654	8.56603205316454	8.80031357473102	8.66921034842295	9.3646299878219	9.12051042203081	9.05286986590203	9.26825945903215	8.90744915370349	8.08604278365682	8.69753526846542	8.98500060815273	10.0492567173629	8.60806375473828	9.48426494573614	8.38109915782962	9.0637752575412	9.02518893199636	8.19646083712069	8.46340508482099	8.21240434976409	8.43575731080541	8.22138818134831	8.37842203671939	9.39025292106254	9.01982744402652	8.61021705964543	9.0938869756894	8.41388603997291	8.12256407383672	8.38157246554997
ECH1	9.14	9.02	9.91	9.73	9.24	9.49	9.79	8.52	9.15	8.64	8.97	8.72	8.8	9.33	8.93	10.29	9.74	9.2	9.32	9.02	9.08	8.57	9.03	9.01	8.73	9.04	9.49	8.37	8.91	9.08	8.94	8.85	9.04	8.52	8.8	9.25	8.9	8.98	8.65	8.22	9.77	8.96	9.02	9.02	9.11	8.63	9.1	9.28	8.54
MCL1	8.08600966244092	7.94663083391173	7.43337783223303	8.5738384018273	8.42873556903831	9.04978044278264	9.06364284489499	8.91739247173691	8.18798211661533	8.74707231985406	9.38785427234114	8.70328439457699	8.46630355724745	8.95354107752752	9.02619415234311	7.91388271090814	8.89093796339192	8.73433945907585	9.04387227282236	9.37894090459914	8.84574573633744	8.59564750077575	9.2190227792756	8.44100357201503	9.11864513827002	8.57660558067549	8.51675822526281	8.65202866820522	9.29200275807085	8.79090190801037	9.17617161305651	7.92320274542792	10.0694933078991	7.46871276835772	8.65882626870443	8.85793765769566	8.9150421642191	8.93156071970525	9.21951439516602	8.44792569919965	8.09048909790797	8.60324334774586	9.24053446701277	8.46743719650395	8.75459949141025	8.81558164089462	9.08761498443851	8.45208354174789	9.13810187978593
UQCRC2	7.2506304264731	7.40531721223197	7.21135022001676	9.11602610256728	8.80953013739273	8.29974333422317	8.93394463427853	8.45461584668379	8.51326140205873	9.02857375887411	8.4662112229743	8.65307894313218	8.41952911957277	9.6002805734396	8.57461089977086	8.16306322674247	8.22666851451593	7.91271028604883	9.05602958685104	8.68417834527262	8.5201199122968	8.1396219029424	8.50178262925371	9.23210012231891	8.81896100891048	8.27203003877455	8.9781548292815	8.21354201052485	8.15956970601108	8.6208454503962	9.31713961795711	6.92890419998971	7.52741467852761	7.21510462902801	8.98248991505596	8.68896794168888	8.83419619090168	8.89782750367356	9.06886652771108	8.1976736705284	8.29979014345966	9.00753087449321	9.32954995999154	8.59840390865162	7.85642337194378	8.40795583460947	8.46058786471428	9.42136975750764	8.64616149985584
GLUD1	6.68206768573105	6.09037357277908	5.57129279318447	9.0125688058269	7.95096141383319	8.14608156687061	8.47155330316361	7.8370026756639	8.11132746817637	7.32068794565867	7.1992024886148	8.33377977252234	8.6547793379315	8.41841943718155	7.31296922877405	6.67700248387121	8.62693475071192	5.98825660363017	9.30012205566159	7.37330264214401	9.11824315875015	7.89462146896177	7.23185466468673	8.89068794565867	8.77825660363017	6.96155330316361	8.49330264214401	7.94558788948432	7.59418948355201	8.5455905884282	7.64813852846895	6.83312517329443	8.22987123797536	5.72445740574805	9.12907199931701	8.72475555404544	8.9480799013328	8.69312517329443	7.81511909197241	6.46357584201307	9.53111541106781	8.95684837253757	8.53911895293288	6.66812556884037	7.167491299804	7.65200448873035	7.89200448873035	8.59095515989205	6.5134629642478
ATP6V1B2	7.26	6.55	5.76	9.12	8.77	9.15	9.35	8.7	8.45	8.27	8.71	8.77	9.38	10.8	9.38	8.34	9.22	8.24	8.67	9.6	8.99	7.94	8.11	9.29	9.61	8.79	8.98	8.12	8.14	9.31	8.51	6.63	9.16	6.59	7.99	9.21	8.37	8.8	8.43	7.36	8.63	7.62	9.16	9.08	8.2	8.42	8.2	8.75	8.31
NUDC	8.16405265250783	8.39527459681173	7.47771826389957	8.51961061355312	8.49260997397391	8.19261044145879	8.8895944488824	8.02637824149497	8.10875016017238	8.32802725397233	8.44092489411051	8.62780010880746	7.97911393585923	8.61976678444059	8.51473765193692	8.03936727632752	7.91773541804266	8.34210988464854	8.1276559679697	8.68876130423376	8.82196050482556	7.82433905754429	7.96132728972283	8.4012348744245	8.60207906640008	8.21986791533125	8.49472551800418	7.84501056690435	7.81256877130746	8.84559393431515	9.31930511218713	7.44650557990845	7.86767988579441	7.83630153925727	8.54690108306002	8.26377831560591	8.58728801216779	8.70875068009914	8.18611194952408	8.17137880206206	9.19572346074803	8.05248842582322	8.35817784002319	8.66922227874811	8.26986032545767	7.90497252529388	8.3735108390033	8.39544851592159	8.15124691686195
ATP5B	8.02	8.52	8.45	10.8	10.68	10.23	11.05	10.29	10.55	10.59	10.9	10.84	10.97	10.55	10.61	10.74	10.43	10.84	10.77	10.36	10.69	9.5	9.95	11.07	10.46	9.97	10.82	9.83	9.76	10.74	11.54	8.36	10.38	8.01	10.87	10.56	10.45	10.55	10.32	9.96	10.92	10.75	10.6	10.55	10.25	10.15	10.07	11.47	9.47
FLOT2	8.04419265788308	7.64419265788308	6.37464830307761	7.97630323328894	7.45746186447419	7.39664083532474	7.05291742752219	7.64797820910785	6.76129279318448	7.23408486266533	7.39743886122548	7.27385811191835	7.52408486266533	7.97244450567668	7.31707405989652	6.82144619614242	8.35634622894942	7.48256966902626	7.82890206710986	7.45012606211158	8.29841943718155	6.46551411880675	7.48181992673475	7.69465127218851	7.1190718239606	6.8293872252121	7.52536630209721	6.86357584201308	7.15869393216997	7.71012205566159	7.50080722742063	7.11058884532301	7.29166002121612	6.75169222069863	7.69527422396563	7.61462146896177	6.97377977252234	6.93244450567668	7.52012606211158	7.32053039958153	8.28354832367643	7.5419087841104	7.18132746817637	7.76919296279737	6.4448405810792	7.1575684680501	7.04644481087856	7.03351663531436	6.50031230053778
SF3A1	6.50575560026842	6.53807426027022	6.35593650950808	7.45863207298174	7.62567365426038	8.38165204142861	8.13538658050499	8.21128507689475	7.60574428587506	8.34234859880904	8.48947588553865	8.05329250482626	7.84826187776286	8.46389350437781	8.36249008372985	7.46942832728634	8.26749389223191	8.0582784119118	7.30221355949297	8.17944321285942	8.56348076259813	8.86257507798205	8.45045169630712	8.5220218719148	8.44984092058395	7.61588077370477	8.13243220414962	7.90768469722926	8.34346727547899	8.68965421873318	8.55618522081437	6.54428753494472	8.68638835486499	6.2360118741584	8.49381681655981	8.00643774312851	8.09912912382994	8.13187881264931	8.4102423322245	7.413712055484	8.40877574538501	7.70903557516606	7.58217795080439	8.57092176637244	7.1188954117032	8.58046732201522	7.93233101342396	8.33231136699279	8.34382056873571
CSNK2B	9.03	8.57	10.07	10.28	10.23	10.11	10.54	9.83	9.81	10.41	10.37	10.64	10.49	10.76	10.65	10	10.92	9.71	10.18	10.19	10.34	8.8	9.6	10.37	10.37	9.98999999999999	9.84	9.05	9.93	10.39	11.14	9.44	10.93	9.69	10.53	10.04	9.95	10.14	10.3	9.43	10.96	10.23	9.76	10.52	9.87	9.61	9.47	10.56	9.61
ALDH2	7.51	6.9	7.35	10.83	9.97	9.75	9.29	9.33	9.97	8.17	9.22	9.34	10.24	9.19	9.1	8.16	9.05	9.11	9.75	8.96	7.87	8.64	7.19	9.19	9.41	9.21	8.97	9.21	8.73	8.8	7.03	8.15	8.23	9.27	7.8	9.32	9.86	9.73	8.24	8.82	8.72	7.45	8.95	8.07	8.47	8.66	10.1	9.04	8.21
PPIF	6.99099875382336	6.8148405810792	7.94121928948733	8.54931342633355	9.687491299804	7.88266638627397	9.27878566045912	8.85339347554018	8.20876831700485	8.49414643735865	8.53038286307402	10.2291500901211	8.13609294306007	8.43464830307761	9.1042434053172	8.29903613126183	7.30357584201307	9.6774392389867	9.34768002478876	8.44998011030192	8.40111541106781	6.74604568159033	7.82627905456013	8.1966748476107	9.32029104992431	8.22627905456014	8.42832659298	7.2035496439944	7.1874618644742	8.05385787793091	8.42049164063474	7.67631920962397	8.14503165446142	6.70231470828841	8.70671231196998	7.53830208906149	7.8079502141139	8.74414643735865	8.30675179543982	7.69795021411391	9.01266638627396	7.80254432644934	7.31212506611158	7.49781194201032	7.74107049110278	7.56948633244772	7.4841293827386	8.2300380985843	7.69865014822494
APOD	8.51	9.13	10.49	13.61	8.44	9.07	9.88	13.6	10.54	8.39	9.41	11.59	8.89	8.72	12.01	13.6	10.06	8.35	13.66	8.15	9.98	8.1	4.82	9.45	8.75	9.63	10.95	10.93	11.96	11.68	7.31	8.31	7.21	10.29	7.62	12.65	6.66	11.23	11.92	9.88	7.26	6.25	11.64	10.04	8.85	10.72	13.13	10.28	7.09999999999999
GLB1	5.98	6.21	6.8	9.26	9.23	8.7	9.12	8.97	8.78	9.03	8.27	8.49	8.95	8.9	8.93	8.25	8.81	7.93	9.15	8.38	8.36	8.58	7.08	8.94	8.77	8.26	7.26	8.07	8.25	8.87	8.02	6.14	8.72	5.24	8.03	8.49	8.44	8.62	8.58	8.21	8.19	7.82	8.49	7.67	6.94	8.36	8.21	8.71	8.41
OAT	8.1	8.01	6.83999999999999	10.81	10.39	10.23	11.04	10.12	9.59	10.61	10.53	11.42	10.4	11.01	9.57	9.9	9.86	9.85	11.9	10.75	10.84	9.98	8.66	10.38	9.78	9.22	10.28	10.8	10.48	9.95	9.73	8.21	9.96	7.59	8.04	10.74	11.74	10.58	10.45	9.25	10.72	10.07	9.51	10.41	9.77	10.09	10.34	10.24	11.19
PHB2	10.56	9.95	10.51	11	10.15	10.27	10.55	10.8	10.65	11.16	11.87	11.23	10.37	10.56	10.89	9.9	9.84	11.51	10.58	11.05	10.54	9.51	10.24	10.78	10.77	10.6	10.87	10.16	10.18	10.78	11.4	9.74	9.95	9.55	10.87	10.25	10.58	11	10.34	9.98	10.95	10.06	10.4	11.26	10.64	10.06	10.28	11.56	10.27
SCARB2	7.94334558046925	8.45251033089114	7.41592335239745	10.4769409875191	8.6818282112986	9.30266449062445	9.76541324026964	8.97139088758169	8.72725682504861	7.67379004214201	8.04253245518182	9.05676414539179	9.23683534678801	8.65572851968819	8.37568542512217	9.14450501383131	9.15070599105312	8.62383959250879	9.34878022907255	8.29548572442256	9.62102667227494	8.89918242409659	6.83216141502634	9.02108874415809	8.72799445370399	8.71044206326719	9.59021670877555	8.74745722117032	9.10351047320431	9.53989680996426	7.44807428827654	8.11769426697702	9.60229534717684	7.24828895847513	8.39677264400864	9.39973370236133	9.25858442383252	8.8821489182213	8.48551809001905	8.81869817626718	8.8782714836888	8.56825030246168	9.60305158246228	8.28353990492084	8.83051468319502	8.66753179539742	9.09648202429681	9.016101992955	8.37121853096639
AKAP1	8.76546557911714	6.9096480425309	8.54399195421296	7.7722952612457	7.87781811726568	7.30098917377308	7.73029870779336	8.2050885293073	8.13833644469237	9.40759428718882	7.82605958276945	8.0429513055278	7.77565856888349	8.29796877267701	8.52502223271349	7.77208768297892	10.1677732402815	8.72832401986336	7.83200017446207	8.07624538289237	8.19913246670311	7.70267783127985	7.23193800615461	10.8082433992472	8.74896751200832	8.01583365266584	8.26683284812647	7.86381830714653	8.03670188779935	8.64912532812095	8.8973737160686	7.71790395384461	8.33577517148237	8.49568035577294	9.01160415882116	8.94953391217344	7.98016311981044	9.10966764010578	9.50423116912144	8.86263111095851	9.01136267611708	8.93471795764528	8.37673852900065	7.58852263632395	8.67711036985739	7.94571856471897	8.53622766517962	7.98488673062221	8.54544047578579
MRPL49	8.43	7.89	8.38	9.64	9.36	9.02	9.38	9.73	9.52	9.16	9.42	9	10.03	9.67	9.26	9.39	9.28	9.72	9.71	9.01	8.66	9.29	8.17	9.17	9.54	9.49	9.37	8.3	9.24	10.21	9.76	8.64	8.61	7.37	10.09	8.88	9.3	8.91	8.73	7.93	10.45	8.7	9.3	8.95	8.25	9.45	8.76	9.16	9.01
NDUFS3	7.68	7.7	8.14	8.03	8.47	7.53	8.49	7.84	9.08	8.28	8.57	8.47	8.64	9.07	8.51	8.24	7.42	8.33	8.75	7.76	8.15	7.11	7.75	8.83	8.55	7.84	8.71	7.31	7.45	8.54	8.45	7.22	7.04000000000001	7.57	8.24	8.1	8.69	8.41	7.28	7.61	9.24	8.5	7.86	8.2	8.37	7.61	7.74	9.12	7.93
UQCRC1	8.42	9.1	9.54	9.83	9.24	9.16	9.64	9.45	10.23	9.49	9.6	9.54	9.2	9.92	10.11	8.76	9.21	9.52	9.9	9.88	9.85	7.88	8.27	9.98999999999999	9.6	9.05	10.01	8.8	8.94	10.66	9.78	9.07	9.39	7.93	9.84	9.64	8.7	9.75	9.46	9.09	10.73	9.81	9.56	9.53	9.86	8.72	9.34	10.06	8.55
ETFA	5.53	5.41	6.47	9.45	8.03	8.17	8.51	8.99	9.68	8.2	7.72	8	7.87	8.64	7.9	8.53	8.05	7.26	9.48	7.96	7.45	8.03	7.95	7.82	8.92	7.17	8.28	7.75	7.02	7.91	7.66	6.04	7.47	5.91	7.75	8.34	8.28	8.45	8.08	8.16	8.48	8.02	7.58	6.69	8.85	8.28	8.63	8.77	8.53
NDUFS2	8.83	8.55	8.31	9.87	9.88	9.55	9.5	8.68	9.51	10.04	9.61	9.53	9.86	9.69	10.34	9.61	9.6	9.74	10.41	9.67	9.51	8.49	8.53	9.95	9.66	9.05	9.19	9.21	8.5	10.51	9.2	8.36	9.19	7.81	9.8	9.15	9.64	10.19	9.77	9.28	9.61	9.32	9.94	9.45	9.74	8.77	9.63	9.65	9.18
ATP6V1A	6.83299867178276	6.08408366024756	7.08608514211159	9.94517982768714	9.04635757536804	9.05871333943918	9.50335593397992	8.632490307036	8.52840506583267	8.58322854009702	8.95903613126183	9.63454169248821	9.96558670899557	10.1486501482249	8.93465313456789	8.47192584337647	9.56010758916726	8.4429152628302	9.03439799340085	9.69420774993775	9.86053039958154	9.07400166606012	8.19707308644311	9.89230256639332	9.71401632598722	8.19840506583267	9.08537918723705	8.091554411044	8.76351663531436	8.88865014822494	8.33797820910785	6.50903613126183	9.6779502141139	5.61557530557624	9.04959308314563	9.64229510845381	9.0957152988859	8.79865014822494	9.13437165707241	6.99865014822494	9.42840506583267	8.58017437001205	9.28630323328894	8.54460930330595	8.50058884532301	8.79800657999046	8.22401466758454	8.81193040494603	9.16695286851581
KIF5B	9.14954890493926	9.84551269372926	9.23541821820986	10.2734009385545	10.0017900405898	9.44527529796465	10.1795781461237	9.20481061755033	9.54720668572021	9.48579928763188	10.1309477456938	9.88793105508205	9.95193973808512	9.74849573365587	9.65909948713026	9.77666282796385	10.1220600264933	10.0536443274116	9.94219118929474	10.1276147254737	10.117034310746	10.2451397526188	9.03614052865144	10.3149854654929	9.7334544012796	9.3792338005638	9.85024597880661	9.77648699900513	9.51764339878408	9.603307299553	9.49031084111414	9.11338790601719	9.53748396724684	8.99099152691321	9.64558512984694	10.1445195813849	10.3152379392854	9.67819595756137	10.6834324751226	9.6533264797106	10.1083899313708	10.1524739098093	9.91700153120078	11.2286377717894	10.4731672757954	9.89977681961764	9.45494932049312	9.80217931639794	10.2688075285064
DYNLT1	10.78	8.68	9.04	11.31	11.05	9.67	10.83	9.51	10.57	9.97	10.41	10.54	10.26	10.84	10.46	10.51	10.66	10.13	10.85	10.35	9.56	9.59	8.83	10.58	9.72	10.56	10.53	9.16	9.38	10.17	9.76	9.13	9.18	8.38	9.91	9.63	10.79	10.53	10.11	9.93	10.64	10.19	9.66	10.1	10.7	9.32	9.95	10.78	10.26
ACAA2	6.56003465708151	6.96570169774906	6.57812556884038	7.55247493593718	7.52784721240771	7.13675179543982	7.61993363237847	6.78756846805011	6.92830208906149	6.87460930330595	7.60169222069864	7.62181992673475	7.64460930330595	7.55627905456013	7.27876831700486	6.78111541106781	7.72408486266533	7.211554411044	7.22627905456013	7.48616854680184	7.41010758916726	6.18414643735865	7.01185858623713	7.63246313713459	8.21903613126183	7.36390924643191	7.77736768094267	7.17707405989652	6.65976962466251	7.64595033710879	7.54334278705986	6.45331046113783	7.30819717427073	6.82999288342957	6.45741726678504	7.69231285175403	7.48401632598722	7.98743886122548	7.66983380548825	6.72053039958153	8.05169222069864	6.46529131589479	7.11401466758454	7.59031230053778	6.2955905884282	6.84095515989206	6.84976962466251	8.12231470828842	7.01192809488736
HTT	7.46354964399439	8.51536630209721	7.83155330316361	6.51741957347637	7.0450779776529	6.71130710728734	6.91495270471191	6.88418948355201	6.90475555404544	6.56700248387121	6.69951600450312	6.82523022586183	7.26646377829541	6.57155330316361	7.3208662605809	7.5384117589876	6.49604813126033	6.84055444671375	7.05520189595118	6.97155330316361	6.86521659765415	7.12586365296432	6.97604813126034	7.1854245110092	7.08175201132912	7.34507797765291	7.94111541106781	6.51678220783613	6.64881760531051	8.06700248387121	7.01895264329099	8.73132746817637	6.83445740574805	7.88730743050151	8.12670955122796	6.70895264329099	6.93570169774907	6.91441496762109	7.21296922877405	6.73750254685478	7.25040845047699	7.53040845047699	6.86031189375468	7.0670026756639	7.17221693518486	7.26331046113783	6.98750254685478	7.15418948355201	6.78577247425965
TIAL1	7.08686918624459	7.5504259011244	6.84446174975075	7.86644398829697	8.19115699833213	7.78338679190208	7.62500464603814	7.43584881807023	7.50741767424128	7.71989685507275	7.83490957445659	8.56809382110699	7.32576147842056	7.64669555572629	7.77017690908671	7.46633459460539	8.41942358338492	7.59913643252253	8.4042342357726	7.91527792608771	7.79292413594543	7.64450737556918	8.17253018203178	7.3204376132309	7.87366498105749	7.62185705831552	7.87593545821438	7.58480326626083	7.51063348283729	7.57472518558719	8.40389073351165	7.40319402820097	7.86717813741426	7.04350544057982	8.19485270066435	7.46612921033585	8.6730956525558	7.60804014323806	7.42923332709888	7.17251739195506	8.05066593966157	8.29219876556493	7.63607508215903	7.71490284753897	7.50473937157637	7.49355844414563	8.10335675343373	8.18710354464894	7.41232479589351
HDAC5	6.1554245110092	6.47500866432241	6.52503197475189	5.76987123797536	6.13741726678504	6.45921969043679	6.12166002121612	6.61212506611158	6.24529131589479	6.47305253801962	6.4384117589876	6.04947704357456	6.30305253801962	6.97095515989206	6.67511909197241	6.2170026756639	6.43388318970464	6.30503165446143	7.27527422396563	6.61671484932418	6.9184117589876	5.94221693518486	5.80175201132912	6.90045512517092	6.39175201132912	6.087491299804	6.44462146896177	6.36496250072116	6.82558194307774	7.08354832367642	6.14830354161105	7.34182244321306	5.70029104992431	6.98055444671375	6.82200448873035	6.59961013965784	5.91503197475189	6.44132746817637	6.6725688058269	6.68445740574806	7.6342434053172	6.72163686308139	6.76200268412236	6.73841175898761	6.52465127218851	6.52832659298	6.18354964399439	6.76781194201032	6.22586365296432
GUSB	7.15800657999046	7.90509034134286	9.37845976535282	9.09806105583284	8.47330954725283	8.42656599927134	8.92845976535282	11.2459445901302	8.99007051173312	8.58872371584118	8.13673203410694	8.64409210524645	8.68531243580359	8.36720551594449	9.18674426899593	8.65088031624606	8.92637941837864	8.72818102237751	10.074294591236	8.29985109663535	9.19236781302845	8.84716641310144	8.23228514231132	9.04584137060344	8.32193040494603	8.71925698998554	8.22872371584118	8.28445917422729	8.15785367061916	8.57439411935845	8.9206790930363	8.17144111531919	9.21005425685427	8.31400166606012	9.01666117832758	8.23979750716979	8.26596594153259	9.1417491697503	8.06439411935846	8.17767852009739	9.23656122298536	9.86640812881086	8.53496869138992	8.71720551594449	8.83616272591282	8.59884234582117	9.17748903423143	8.76290415358407	9.16494568797387
KIAA0391	6.07437165707241	6.18414643735865	6.57609294306007	7.04800657999046	7.24137556031165	6.1593872252121	6.47994038484379	6.42949298138358	7.30205631882768	6.24819717427073	6.92419265788307	6.64123843085835	7.76465313456789	6.54604393431751	6.76902365021822	7.01872407838838	6.85553493193749	7.02738287233799	7.61971549248682	6.60865014822494	6.66598504596302	6.88743886122549	6.84736768094267	7.07767891162187	6.56231470828842	7.01419265788307	7.26057711150097	6.3351328358001	6.54771642189603	6.65840506583267	5.88888213769176	6.5849938989145	6.65556690310524	5.83937052961804	6.75129279318447	6.96043545286456	7.3105795140573	6.59025377961879	6.92604393431751	6.21198270324195	9.03746284125034	7.44125205483001	7.09230225715956	6.55650951429694	7.1820622730727	6.30385811191835	5.53131873344578	7.06216096475958	6.77043545286456
SLC25A4	6.24586994583288	6.50631920962396	5.73401466758454	7.1007193525714	6.91869252644098	6.27864701820034	7.08264225895506	6.89439799340085	6.89389702779414	5.71230225715956	6.38738216680291	6.19176850225834	7.50146347898437	6.88053494416974	6.55687652079618	7.45088031624606	6.57676587390284	6.87542253591994	7.3981810223775	6.53747399935638	7.3380529992078	6.05069918608275	6.24144619614242	7.83285614709632	6.44456914767839	6.66869610777059	7.32596594153259	5.97343109417482	6.68953387491496	7.41905808515037	6.94239001417346	5.9655349319375	6.37241377847365	5.59994038484378	6.95144111531919	6.73687652079618	7.1691763461976	6.92192584337647	6.92909251716718	5.03994038484379	7.30095957429007	5.51881730713462	5.55556690310523	6.00971549248682	6.25069918608275	6.41959308314563	6.92095957429006	7.16984673403572	6.40002716994098
SUCLA2	4.35	3.67	3.15	8.55	8.29	6.71	7.19	7.62	5.33	7.09999999999999	7.39	7.06	7.81	8.01	7.06	7.49	7.39	4.86	8.46	7.08	7.72	7.05	6.54	8.95	7.11	6.06	8.28	7.9	7.65	7.35	6.58	3.86	7.08	4.58	6.9	8.15	7.47	7.51	7.76	7.08	8.05	7.39	8.04	6.13	6.49	7.44	6.24	8.28	7.33
ZMPSTE24	7.72	7.24	7.88	9.7	9.3	9.43	9.46	9.06	9.8	9.17	9.44	9.34	9.85	9.57	9.19	8.94	9.93	8.38	9.23	8.62	9.68	9.06	7.72	10.52	9.46	8.11	9.15	8.67	8.96	9.39	8.49	7.56	9.87	5.41	9.62	9.18	10.23	8.95	9.01	9.23	10.12	10.01	9.54	8.86	9.89	8.97	8.28	9.2	9.26
MUT	7.92786275715129	5.97393364775293	7.86694661680014	8.16037357277908	7.2349938989145	7.16025377961879	8.41786275715129	7.49460930330595	8.17631920962397	6.29839352325266	7.4019098048844	7.57839352325266	7.97131624892209	7.92190878411041	8.08714509463772	8.14445425421009	8.14393364775293	7.64125205483001	8.12185379854473	7.73876831700485	7.91644481087856	7.80053039958154	8.13324449134647	8.15012205566159	7.31587733368269	6.95103954165924	7.5049938989145	7.19848762714846	7.93230256639332	7.63597779400471	7.40419265788307	7.33766340855895	7.75872407838838	6.04231470828842	8.55401466758454	7.80888213769176	8.21587733368269	7.97420774993775	7.9900173099202	6.71557530557624	8.12502928289061	8.61937052961804	7.6000173099202	7.48771642189603	8.25138461420473	8.22053039958154	7.0631498729125	7.88551411880675	8.39356649636134
NDUFS1	6.41953128674919	6.44832258995139	6.94210761594072	6.47847716751293	6.04870044991682	5.58939523608531	6.8004797562227	5.9607685421005	5.74360482401454	5.41411016338334	6.24405305962081	7.1264899396808	7.19082063806224	6.24643833575252	6.19733650012396	6.50135669867813	6.2552498597702	6.38442438044906	7.33608922135645	6.09704935724519	6.41462872832594	6.62849127446889	5.81195768978082	6.50924106657548	6.56805454695645	5.93973421240326	6.3926310532006	5.45251827694801	6.05032468859832	6.17517524203497	6.21536711159173	6.49061709148584	6.41428998359746	5.06991651381325	6.64482327223233	6.34305143150175	7.01289362781797	6.74382905130491	6.58932927823484	5.51972466695531	6.85438315773134	6.78954982950398	5.95827733738291	6.20104073135149	6.71430808605553	5.94720439588925	6.35755823324588	6.62440308826177	6.29101258855913
MDC1	6.54500866432241	6.20693475071193	6.6270026756639	6.95905092184104	6.91445740574806	7.17080722742063	7.42129279318447	6.6443674932764	6.64634622894942	7.83998011030192	6.88693475071192	7.44200268412236	7.18390924643192	7.52907199931701	8.06182244321305	7.04961013965784	7.9442434053172	7.1155905884282	7.03712659825921	7.31049164063474	7.70551411880675	7.31010758916726	7.42206768573105	6.78753113673594	7.43597797441369	6.94212506611158	6.8355905884282	6.18130134228001	7.00049164063474	7.46028648405417	8.03354832367643	6.55507797765291	8.4147793379315	6.2554245110092	8.08320173603971	6.65049164063475	7.12627972566346	7.03095515989205	7.84200268412237	7.03208405584378	7.60606107935442	7.92671231196998	6.46742220421014	7.85312517329442	6.84824315875016	7.07976962466251	7.04797820910785	7.59012606211158	7.04879269765027
CAV1	6.22239329900447	4.06354964399439	4.3934629642478	8.90897567206671	8.58208405584378	9.05998011030192	8.78212506611158	9.77339347554018	7.54038286307402	7.76878566045912	7.73339347554018	8.29465127218851	9.04460930330595	8.96897567206671	8.12558194307775	7.75503165446142	7.86229510845381	8.12641017590173	8.21315455647462	9.25166002121611	8.78339347554018	8.95503165446143	7.49460930330595	7.77080722742063	9.79503165446143	8.52947704357456	9.68867522362071	8.16445740574805	9.40641017590173	8.79921969043679	6.82675179543982	5.95597797441368	11.0084194371815	8.71644481087856	7.53781194201032	10.2047793379315	7.84753113673595	8.86577247425965	8.73175201132912	8.02570385139098	7.31244450567668	7.78524102729638	9.40012205566159	8.20445740574806	8.15797820910785	9.23503165446143	9.21830354161105	7.8955905884282	8.83746186447419
MRPL40	7.65	7.07	7.91	7.23	6.69	5.68	6.72	7.23	8.1	7.54	7.36	6.96000000000001	7.92	7.34	6.7	7.06	5.59	7.48	7.45	6.83	6.35	6.36	7.92	7.57	5.77	6.36	6.7	6.7	6.86	6.9	6.01	6.99	6.07	6.03	8.14	5.97	7.83	7.01	7.23	6.51	8.77	7	6.06	6.96000000000001	7.92	6.66	6.21	7.92	7.39
TFAM	5.62047330108759	6.6851527010041	6.68492394711835	6.37828258856993	6.15926638645227	5.75829235816402	6.45123432536536	6.27691704083772	6.65469119195452	7.24638291944612	6.89983266689333	7.07516261437858	6.75363255227353	7.01800839877838	6.23133686117073	5.78320604571256	5.82625973553703	6.56332278181528	7.05048994803041	6.26741433564564	6.43265206869811	6.45514514442336	6.6039601944612	6.51698320705237	7.1784124536706	6.14998246006317	6.73970145736345	5.99812859231609	6.1759999996262	6.10286560778203	6.10932280899122	5.68792727865404	5.75331116947308	5.52201043473683	6.16013867534089	6.68019795406844	6.82192302832092	6.56714359366395	6.3827503668277	5.58203919403281	6.77585827309255	6.28290888631436	6.35203988810566	5.65465505550113	6.46419575528588	6.17291181331872	5.77552187597229	6.81047329931073	6.84182188455978
SLC25A12	6.02825660363017	5.36741726678504	5.55124730542419	6.19921969043679	6.65166002121612	6.36577247425965	6.66239329900446	6.50511909197241	5.73175201132912	6.63132746817637	6.23175201132912	6.1688176053105	6.36750254685478	6.92907199931702	6.9790718239606	6.53558788948432	6.20185466468674	6.21155330316361	7.15978869649301	6.45947704357456	6.9770026756639	6.21885415575632	6.51825660363017	7.17824315875015	6.46524102729639	6.37895264329099	6.92911895293287	6.74175201132912	6.85832659298001	5.89445740574805	5.93948633244772	5.34	6.40339347554018	5.47778389667203	8.54247462047645	6.48671484932418	7.44049164063474	6.98536630209721	6.28503197475189	5.68524102729638	7.50204523211383	6.2484117589876	6.53239329900447	5.68212506611158	5.4866748476107	6.82741726678505	6.92503197475189	7.13280542715635	6.64105243093781
MRPL19	4.6850080561581	4.58188558229693	4.80570887119209	6.66034136061007	6.05327669244215	5.63687215800011	6.05870162755791	6.26345560107102	5.62373246616871	6.43552894339348	6.18212418284864	6.09457885926914	6.49492951475064	6.62901164498981	5.57154612736251	5.78913693317253	6.67960066010022	5.64805879251528	6.84166350485761	6.4983029316175	5.96428189047884	6.41868472979385	6.06225013308121	6.82897060713002	6.46657578520737	5.30256652790167	5.6759223302941	6.46019475202	6.4224364285906	5.77032212814665	6.45723360085161	4.24573886073375	6.56080901597453	4.18704521602364	6.34950841558015	6.0181005239199	6.58980036855234	6.16687334874515	6.28364194462376	6.11388763437393	6.42351763796061	6.29539532074452	6.5780605268215	5.55548262663562	6.4772484030519	6.22944585167409	4.95508237646007	5.89479174787824	6.69595529507889
CD4	5.66125205483001	6.08319894219952	6.87747399935638	6.98720551594449	6.19514035098032	7.62748903423142	7.92806105583284	7.4717491697503	6.13911089760816	6.92752850651871	7.7417491697503	7.26985109663535	8.24206221129487	8.44770017259427	8.16637941837864	6.99154913521355	6.97851057601066	7.56146347898437	5.91354103214618	6.84053494416974	6.54367244882199	6.68410562984231	6.79157803158658	6.72990052607713	8.07252218534708	7.35785367061916	6.64410562984231	5.84629401443667	6.04167586096801	7.16500427129375	6.26953387491496	6.62869610777059	6.83790048758003	6.45629401443667	6.51121928948733	7.4117477473308	5.93432603506903	6.53300177024061	6.70122800705071	7.51046939914553	6.02219341620227	5.84741281921719	7.24400126777631	7.16500427129375	6.04608514211159	7.10379211471512	6.09864701820034	6.28144111531919	6.5501316019516
ALDH5A1	4.9890718239606	4.50049164063474	4.64119997169429	6.25766340855896	5.23147371038927	5.53634722345807	5.87453944569699	5.58604393431751	6.72876831700486	6.10376198376263	5.71206576402517	6.96631920962396	6.64898606070369	6.26978024614063	6.28125205483001	3.74003465708151	4.48976962466251	5.50175201132912	3.83354964399439	5.02644481087856	5.73385811191835	6.9195108166181	7.23872407838838	6.81741281921719	6.38019781287157	4.71606107935442	6.1593872252121	5.94736768094267	6.60548352552211	6.72057951405731	5.42385811191835	4.27132746817636	6.30254432644934	4.37031189375468	4.8700173099202	6.14502368082856	6.36738287233799	6.12671231196998	5.32408486266533	5.67230256639331	7.40167586096801	5.56198270324195	6.7073821668029	4.37096141383319	6.66199559376473	6.3581088509576	5.43675179543983	7.02299867178277	5.58247493593719
BCL2	5.77946983816381	6.25869663896974	6.42911423572521	5.5899322560698	7.13879652939539	6.07346351688522	6.18522973861434	6.11415250361115	6.81412627072667	5.32682603706486	7.04505734134534	5.61863382563667	7.77915797362382	5.80571082671853	6.6098477939753	5.87346379474006	5.39448220410245	6.15767847574641	6.56613266218184	5.19564382676786	7.7099473368977	7.9553611736183	7.61697450810333	7.3174250449713	7.26148544653295	6.91752575730671	8.18737495306911	6.69596430089643	7.70162181596576	6.83699487742088	6.56394784675525	7.04938723187287	5.12473864910911	6.03075960621939	7.89253746180392	7.24039971396536	7.97406928038801	7.74300310792489	4.9976719885686	5.0274898946875	7.9232536840748	8.22517766011632	7.28575133086225	5.89724028231388	6.05755499696966	7.5085378459268	6.36141813097863	8.27478116712121	6.15685044799465
BAK1	5.87	6.4	5.31	6	6.46	6.2	5.99	6	6.26	6.11	6.73000000000001	6.58	6.78000000000001	6.62	6.4	6.32	5.89	6.25	6.35	6.39	5.98	5.94	6.19	6.01	6.31	5.85	5.87	5.8	5.38	5.83	6.33	6.58	6.87	6.71	6.69	6	6.07	6.01	6.46	6.23	6.11	7.09999999999999	5.92	6.31	5.45	5.54	5.89	6.48	6.57
SLC25A13	5.70408423590899	5.60704779237839	4.74015354741689	6.25084798897138	4.9376752140549	5.76865967629377	5.84091152733368	6.22567057422455	5.45208964405041	5.75671619033314	6.29415701087112	6.57970069227773	5.9145454020218	6.67462643026958	5.43356638742645	6.18018267075369	6.87506550332631	5.50308979500145	6.50477620504766	6.26179924631359	6.79242850532577	5.67954261750672	5.68507231789196	5.75819605114986	6.25489175453844	5.01987943250261	5.61515181989572	5.87155244215958	5.26101398378891	5.43925432775362	5.68296413876486	5.92255943916853	6.34805455675784	4.92886057307475	6.07806235404652	5.73508639589986	5.65789265333068	6.14249264886604	6.34381844318775	6.07084065108375	6.50340157120469	5.98697012107921	5.43007417104482	6.14023367730657	6.95945354402791	5.41452922484885	5.67490043172301	6.32813704547507	5.8429978692965
POLRMT	6.84616854680184	7.31216096475958	6.9831498729125	6.20502928289061	6.27335593397992	6.31675845039912	6.51604393431751	6.76919296279737	6.59169222069864	7.37859198044464	6.62138461420473	6.98231979808163	6.94419265788308	6.71385811191834	7.28694661680013	6.84256966902626	6.34771642189603	6.81903613126183	6.68019781287157	6.5619098048844	7.17804531792332	5.77031230053778	6.22976962466251	6.53327893717257	6.12557530557624	6.51000811743607	6.33185379854473	6.14517982768714	6.19025377961879	7.47356660730688	6.37557530557624	8.07419265788308	6.06230256639332	7.95592082573927	7.18509034134286	5.70671231196998	6.42598504596302	6.72784721240771	7.05231285175404	6.98300811020925	7.74408366024756	7.13800657999046	6.72138461420473	6.60992500144231	6.05377977252234	6.03839352325266	6.16310239595253	6.87230225715957	6.49246313713459
DDX28	5.24616064892869	5.41704757508471	5.31242212557326	5.59730875783519	4.90779006342865	5.25461359996969	5.27571020165752	5.38533493198122	5.54152507529063	5.90594596846271	5.64460382286625	5.48460633968238	5.65843916397036	6.22581642870168	5.14988020198622	5.27517205567391	5.25874989560722	5.84628410922761	5.4125729786574	5.55761475238919	5.07775443102977	5.02073128606575	5.44170090772183	5.49116536305741	5.65209001004075	4.74963732206727	6.03994243898585	4.68106972531044	5.1357474868161	5.7475365183387	5.57223895675256	5.73089862290685	5.211544422948	4.87910872899534	5.57779856597362	5.26000238754733	5.01172059871336	5.15150728414031	5.54532554937049	4.73940071809115	5.40526324348206	5.32799784448706	5.34437339822235	4.68035194133602	6.38959653783031	4.77732843410771	4.73943350419964	5.46646391867492	5.17717255941242
MRPS14	6.11200448873035	5.40377977252234	5.66630323328894	7.71644481087856	7.84807990133281	6.77172608041004	7.46377977252234	7.37606107935442	7.34010758916726	7.40376198376263	7.28707405989652	7.0500380985843	7.96190980488441	7.65784721240771	8.11949298138358	6.95768002478877	6.67266638627396	7.52865014822494	8.19819717427074	7.13513283580009	7.16825660363017	7.05096141383319	7.24537918723705	7.58239329900447	6.79557530557624	7.20684837253757	7.46080722742063	7.41957859008833	7.04753113673594	7.36825660363017	7.542490307036	6.16635757536804	5.93634722345807	5.54129279318447	8.06280542715635	6.83969844810088	7.69388318970464	7.77832659298	7.85037357277908	6.51319779281895	8.05830354161104	7.74331046113783	7.61212506611158	6.67536630209721	6.84503165446143	6.83500866432242	6.86524102729638	7.71597797441368	7.10753113673594
VCAM1	4.89	5.11	6.26	8.4	5.36	8.95	8.64	8.5	7.53	8.37	8.94	8.74	9.38	9.51	8.06	6.52	7.92	7.09999999999999	6.83999999999999	7.91	8.34	9.63	9.13	7.42	9.71	7.03	6.72	5.59	7.01	7.78	7.86	6.46	7.74	4.22	8.02	8.73	5.04	7.58	7.04000000000001	6.86	7.7	5.93	8.62	6.94	6.83	7.96	6.68000000000001	5.96	9.59
ATP5D	8.51239329900447	8.31570385139098	8.26339347554018	7.83597797441368	8.362490307036	7.90742220421014	8.47390924643191	8.20464830307761	7.4429174275222	8.23049164063475	8.19185466468674	8.40884492948043	8.5043674932764	8.16753113673594	8.78807990133281	8.15921969043679	7.40841943718155	7.98878566045912	8.01742220421014	7.99634622894942	8.09907199931702	7.08824315875015	7.41608156687062	8.46881874253075	7.5566748476107	8.291554411044	8.23390924643191	8.36797820910785	7.94229510845381	9.21635757536804	7.96978869649301	9.1942434053172	7.76132746817637	8.19753113673594	8.17998011030192	7.69129279318447	7.71049164063474	8.70131873344578	7.78830208906149	8.31129279318447	9.19095515989205	8.41462146896177	7.90155441104401	6.95503165446142	7.42830354161105	7.67884492948043	8.01524102729639	8.93998011030192	7.68475555404544
MRPL12	7.17053039958154	7.31684837253757	7.07420774993774	6.85437165707241	6.66169222069863	6.10200448873035	6.40551411880675	6.28198270324195	6.96322854009703	7.55199559376473	6.82092067079099	6.91012606211157	7.36031230053778	6.64937052961804	6.79334278705985	7.20872407838838	7.61256966902626	7.95400802253797	6.1755905884282	6.60819717427073	6.93671231196997	5.86495270471191	6.0270026756639	7.17351663531435	6.74322854009702	6.70230256639332	6.50247493593718	6.36169222069864	5.78524102729638	7.62890206710986	7.1346573067896	6.76025377961879	6.71551411880675	6.34507797765291	6.7666748476107	6.30684837253757	6.8375684680501	7.00012606211158	6.64181992673475	7.1778726269439	8.06556690310524	6.57664083532473	6.26664083532474	6.82839352325265	6.62907199931701	5.87841943718155	5.76305253801962	7.28185858623714	6.22753113673595
MMP9	8.69	6.25	8.96	10.5	7.73	10.9	9.88	8.41	8.56	9.88	10.02	9.88	9.82	10.8	8.12	11.54	10.29	9.67	7.13	10.28	7.73	10.41	10.96	10.2	11.05	9.78	8.56	6.29	6.11	10.11	8.9	8.17	9.72	7.26	8.28	10.16	7.47	11.94	11.22	9.06	6.88999999999999	8.79	8.1	8.98	11.01	9.5	8.35	8.3	10.4
MPO	4.14068794565867	4.29130710728734	4.13570169774907	3.2640554823635	3.76824315875015	3.47511909197241	3.42741726678505	3.21003465708151	3.62169754468356	3.49521659765415	3.63445740574806	3.55247530625561	3.80247462047646	3.38405548236351	3.59584918453158	3.78700248387121	3.51096938997402	4.01523022586182	3.44947704357455	3.40105243093781	3.44119997169429	3.57911895293288	3.54445740574805	3.39520189595118	3.63498491562881	3.6292024886148	3.72895264329098	4.16781194201032	3.61296922877405	3.69441496762109	3.327491299804	4.13130134228001	3.40824315875016	4.03003465708151	3.4549527047119	4.58172608041003	3.48832659298001	3.38749129980399	3.42778389667203	4.24182244321305	3.73957859008833	3.5040554823635	3.29445740574805	3.9735496439944	3.43907182396059	3.33496250072116	3.5225688058269	3.58256880582691	3.6955905884282
PPID	5.51647476671408	5.58377237214814	5.52902600126227	7.17198301950455	7.27152118466926	6.69092808534613	7.56587579703153	7.35778250079322	6.53550879833484	7.18666093750121	7.14977712254637	6.5026392912531	7.1913697258469	7.22362466313631	7.00082715661002	6.69672019401851	6.91595851628241	6.21037518566723	7.14039497351579	7.36737965808968	7.80499330621274	7.22402972143241	6.39267214634463	7.80366932764138	7.39606900430695	6.46518074841702	7.2187473347099	7.31689858346233	6.77397574500945	7.02657696591396	6.27759512562708	6.35834200988581	7.06225762726974	4.84073750540631	6.47479501855406	7.44407363054067	6.9200110009276	7.36944850342566	7.85706101805135	5.81226428041831	7.47740802809933	6.82310970794012	7.51047187208434	6.05741978630826	6.60078184964151	6.72864818992978	6.55108462325921	7.08481556699399	7.54649384757981
RNGTT	6.43785811977461	6.08234716107567	5.80137334604044	6.1614058214784	6.17521077908928	5.41720795019211	5.94251519818055	5.69711671383668	5.68682454520562	6.07428624898076	6.34016895390082	5.8101853048103	5.76071280908371	6.1442230190533	5.60036768850305	5.33564683801882	6.58604166130027	5.69992940320889	5.83287642064527	6.1532812506491	5.70521455178606	6.05944838893734	6.93399120550441	6.08955541286681	6.46609070230089	5.52070889229993	5.66855046002323	5.93241604328127	5.81493404060583	5.76302639796482	6.81665649162052	6.09882294568592	6.85592646069959	5.30097797413853	4.75993891566862	5.92831416986724	5.71086590331004	6.04101373678253	6.57223406034734	6.06367121124177	5.43790664664656	5.24042417630072	5.85884758592946	5.70707168725153	6.62664242302809	5.94870348436578	6.39036854003576	5.65482575565791	6.39144383273871
CDK2	5.61907120359733	4.66030362610537	6.02917679531909	6.51149708713405	6.05392306712919	6.42227278345069	6.19175631490863	5.09222960721978	6.61327868897931	6.39827676750612	6.09645571101013	6.35669466876231	6.19483319849671	6.2848544727431	5.95440879283898	4.85660106892884	7.20624115598667	5.6554123074893	6.93794283111215	6.37471867535167	6.55200091743086	5.59119527876877	6.24071794438958	6.50877734029021	6.42852300434865	5.18715941363317	5.8540337881301	5.73544864235634	4.84763877984056	6.00740747968113	8.48045989257433	5.30157534865089	7.54645782733356	5.62894081153442	7.02829056472906	4.93415414568936	6.0295188705419	5.81843778028367	6.11407090871955	5.07060503610009	6.39579416767693	6.79910153573163	5.7877754452844	5.88319113526776	6.02478053840952	5.48741960690381	5.75978295248525	6.18234640152268	6.24895320870306
CPT2	5.381554411044	5.87080722742063	5.72131873344578	6.71204523211382	6.34239329900447	6.40029104992431	6.90597797441369	6.72330264214401	6.3642434053172	6.7592024886148	5.80172608041003	5.9840554823635	6.34227447486797	6.8625688058269	5.87155330316361	5.51969844810088	6.17523022586182	6.18682911557613	7.01003465708151	6.58130134228001	6.94096141383319	6.3208662605809	6.18577247425965	6.93895264329099	6.4655905884282	5.5755905884282	6.63878566045912	6.50520189595118	6.50848762714846	7.3752384652496	5.79824315875015	6.55388318970464	6.7886752236207	5.14230256639332	7.42013862499601	6.65832659298	7.08247530625561	7.20105243093781	6.580408450477	6.75646377829541	7.00462146896177	6.55951600450311	6.41558194307775	6.38045512517092	6.2800173099202	6.52987123797536	6.17670955122796	6.24521659765415	6.61055444671375
FARS2	6.26434884825571	6.39015262623695	6.13584619958399	6.65728010786765	6.6316093268386	5.96481167476319	6.5418014614957	6.17965262543077	6.77968372628686	6.61451452516963	6.45951910891786	5.91567560198388	6.50085256001377	6.02228449051444	6.6464205618082	6.28721264104168	5.52547611324074	6.49094260589204	6.70467530151165	6.27409223463294	6.48627655516734	6.30159389590449	6.05849766205247	6.38205166660614	5.90763320834454	6.2072994815971	6.66433230416504	5.83491577353176	6.47574223370346	6.30237974393057	6.1435288012561	6.42348798655133	5.83336808099574	6.23758883833656	6.81904907482068	6.39463379631793	6.45849042114215	6.39481680396064	6.48987344895131	5.73614377799422	7.14482589004896	6.85412757467398	6.76643428812523	6.00564131360128	6.15164213810035	6.14648493984443	5.75692359549879	6.45040298950937	6.60482182492727
CYP11A1	3.86	4.09	3.78	3.74	3.78	4.25	4.09	3.93	4.51	3.51	3.83	3.89	4.26	4.41	3.98	3.94	3.68000000000001	4.47	3.54	3.7	3.77	4.24	4.27	3.71	4.65	3.99	3.94	4.11	4.39	4.45	3.66	4	4.13	3.92	4.01	4.34	3.93	3.64	3.72	4.21	3.78	3.9	3.44	4.21	3.75	3.93	4.32	3.8	4.01
TRAF2	7.04000000000001	7.16	8.38	6.32	6.2	6.39	6.5	5.7	6.88	6.34	6.63	6.36	6.83999999999999	6.65	7.38	6.71	5.63	6.85	6.62	5.88	6.51	6.16	6.62	6.21	6.62	6.98	6.13	4.94	6.2	6.48	6.31	6.88	5.94	7.02	6.73000000000001	5.4	6.72	6.58	5.98	5.55	6.78000000000001	6.88	5.91	7	6.6	6.18	6.1	6.08	6.39
SNCA	5.65981552131749	6.03260186369749	5.39034308548277	5.42478944647664	5.22163912375509	5.46010884513663	5.40648751423348	5.57997527430359	5.44219809285791	4.74918510029042	5.3161326426658	5.37534977038903	5.73246816632473	5.484725632184	5.36677482915834	5.35194208197742	5.04456180475413	5.3105296916661	5.23397712460762	5.28415797942139	5.10152922770232	5.52476937621942	5.12363910365459	5.63890149217999	6.16940619294845	5.36760206019765	5.49403004772324	4.90212505379721	5.49814184917706	5.50706937566271	5.97764439247681	5.50248267528215	5.46922790696823	5.75938022651382	5.20512398702971	5.84697817922279	5.15550477988279	5.15222187674567	4.99140880411888	5.19410743967722	5.33804327000583	5.27679484760865	5.28170645970694	5.32942873176682	5.39969756439375	5.24847989947193	5.10093911210339	6.51389213475379	5.18660154038515
IKBKE	6.37357584201308	6.71495270471192	6.48511909197241	5.94830354161105	6.01445740574805	5.98830354161105	5.7390718239606	5.72671484932418	5.92500866432241	6.78239329900447	6.72905092184103	6.17147371038928	6.13667484761071	6.0166748476107	5.89045512517092	5.70753113673595	5.99315455647462	5.83998011030192	6.03671484932418	5.64511909197241	5.73166002121612	5.88753113673595	6.90608156687062	6.03212506611158	6.15670955122796	5.957491299804	5.88464830307761	6.0584117589876	5.9152384652496	5.99080722742063	5.6684117589876	6.1674618644742	5.88339347554018	6.18742220421014	5.75129279318447	5.39049164063475	5.327491299804	6.04445740574805	6.219788696493	6.42496250072116	6.16319779281895	5.83671484932418	5.97667484761071	6.10322854009702	6.299788696493	5.79635757536804	5.90388318970464	6.53244450567668	5.9647793379315
DLG4	5.77969844810088	6.05527422396563	5.69200268412237	5.45198270324195	4.98080722742063	5.35931342633355	5.60166002121611	4.45511909197241	5.5231498729125	5.04239329900447	4.84937052961804	5.62475555404544	5.84848762714846	5.48503165446143	5.32867522362071	5.76742220421014	4.95641017590173	5.36312517329443	5.69570169774907	5.069788696493	5.25495270471191	4.76503165446142	5.19993363237846	5.62999288342957	5.28529131589479	5.52595033710879	4.99693475071193	4.13682911557613	5.01163686308139	5.88848762714846	5.31948633244772	5.76969844810088	5.10848762714846	6.4584117589876	5.8992024886148	4.26921969043679	5.15445740574805	5.3725688058269	4.8490718239606	4.84124730542419	6.00462146896177	5.92130134228001	4.7252384652496	5.39536630209721	5.44231470828842	4.69175201132912	5.38496250072116	5.88523022586182	4.82948633244772
MRPL28	8.18	8.47	8.18	7.83	8.04	7.69	7.92	7.39	7.71	7.51	7.28	7.56	7.95	8.01	7.54	7.36	7.34	7.59	7.91	7.98	7.48	6.79	7.41	8.06	8.14	7.53	7.77	7.41	7.04000000000001	8.1	7.54	8.33	7.02	7.17	8.16	7.47	8.03	7.92	7.98	7.62	8.01	8.14	8.02	7.93	8.1	7.24	7.79	8.34	7.59
ALPP	4.03	4.32	3.69	3.49	3.68000000000001	3.53	3.5	3.39	3.76	3.42	5	3.56	4.17	3.64	3.56	3.61	3.36999999999999	4.05	3.40000000000001	3.57	3.6	3.8	3.59	3.63	3.62	3.69	3.86	3.29	3.5	3.21	3.41	3.33999999999999	3.7	4.73	3.67	3.39	3.25	3.18	3.44	3.41	3.33999999999999	3.62	3.45000000000001	3.79	3.6	3.6	3.31	3.79	3.57
CLPX	5.44813852846895	4.07987123797536	4.64495270471191	6.48354964399439	6.82682911557613	6.24957859008833	6.84586365296432	6.8684117589876	6.08305253801962	7.1670024838712	7.04182244321306	6.38280542715635	6.84239329900447	6.7525688058269	6.85670955122796	5.77096938997402	6.41570385139098	5.96200448873035	7.21169754468356	6.85523022586182	7.26848762714846	7.18095515989206	6.59247530625561	7.18305253801962	7.00911895293288	6.08741726678504	7.53096938997402	6.72247530625561	6.84475555404544	8.03884492948043	6.13999288342957	5.159788696493	6.20500866432241	4.38730743050151	6.98503165446143	6.99086626058089	7.16096938997402	6.94671484932418	6.91682911557614	5.94119997169429	7.06095515989205	7.01969844810088	6.81646377829542	7.05354832367643	5.24604813126033	6.85978869649301	6.23212506611158	7.36957859008833	6.98381876656428
ENDOG	6.07	6.72	7.28	6.97	6.46	6.48	6.63	6.61	7.15	7.25	6.11	7.43	7.03	7.12	6.37	6.88999999999999	5.59	6.62	7.06	6.41	7.41	6.09	5.87	6.67000000000001	5.67	6.6	6.7	6.05	6.16	7.03	5.85	7.2	6.6	7.08	6.85	6.49	7.68	7.18	6.43	5.88	7.72	7.42	5.77	6.24	7.13	6.18	5.9	7.13	5.54
GLDC	4.61	4.62	4.38	4.5	4.11	4.47	3.40000000000001	4.48	4.58	4.66	5.21	5.77	5.03	8.12	5.2	4.27	4.95	5.05	4.7	5.8	5.94	3.9	4.13	7.12	5.25	3.91	5.53	4.28	3.91	5.31	5.06	5.62	4.11	4.07	4.09	4.25	4.03	3.85	4.67	6.39	7.09	4.38	4.18	5.7	4.88	4.13	4.48	4.19	5.99
ICT1	6.92	9.19	7.52	7.92	7.31	6.6	7.36	6.21	7.77	7.45	6.6	8.17	7.13	6.9	7.44	7.59	7.96	7.18	7.84	6.62	6.98	5.28	6.74	7.96	7.91	7.94	6.39	6.54	6.36	8.26	6.83	6.79	6.52	6.5	7.36	6.79	7.38	7.22	6.42	7.15	8.83	7.35	6.83999999999999	6.12	8.25	5.97	6.46	6.99	6.09
MTERF	4.14	4.29	4.93	5.23	5.17	4.48	5.03	4.87	5.12	5.14	5.3	4.95	5.38	5.6	4.9	4.44	5.12	4.34	5.35	5.15	4.98	5.16	5.21	4.09	5.5	4.69	4.8	4.24	4.58	4.69	4.85	4.65	4.92	4.74	5.74	4.26	5.77	4.91	4.99	4.08	5.76	5.25	4.66	5.37	4.87	5.48	4.43	5.4	5.48
DBT	8.6634927068273	8.70838829553954	8.25919005961419	7.62831335669505	8.04468161884152	7.46795109039909	7.52058637536806	7.45474312587906	8.11968482665626	7.77866563630424	8.02729267392078	7.89376305610674	6.43159836102443	7.25788878095967	7.54639312793758	7.43132420207015	8.03800759057497	7.51701486026172	7.90657239833143	7.85114605767581	7.583218397846	8.45308631179744	8.67549449154422	7.56834384889928	7.62899117848601	7.49086857648244	7.32802446152137	8.03507432354938	7.72439000271863	7.40626552628826	7.97766691571666	8.80026235674651	7.50965894732319	8.30581214353883	7.58114196740145	8.08913341945036	8.28593068396992	8.44039280928431	7.65467837507924	8.22779962711359	7.05214202902985	8.09214513323464	7.81486724861568	7.87984231877825	8.64441797123895	8.46827102601599	8.78564354316478	7.73970379849383	8.16192754053895
TRAF6	6.39634622894942	6.12841943718155	6.2274618644742	6.35124730542419	6.55507797765291	6.51096141383319	6.46055444671375	6.65169754468357	6.33584918453158	6.32969844810088	6.89003465708151	6.46169754468356	6.8408662605809	6.70119997169429	6.69031189375468	6.46221693518486	6.9354245110092	5.99895264329098	6.40124730542419	6.32969844810088	6.9384117589876	6.44003465708151	6.47381876656428	6.83969844810088	6.15354964399439	6.58055444671375	7.18813852846895	6.30055444671375	6.56778389667203	6.9811154110678	6.92907182396059	6.3543674932764	6.76570385139097	6.03999288342957	6.69678220783614	6.66055444671374	6.72315455647461	6.13500866432241	6.237491299804	6.50500866432241	6.84111541106781	6.85969844810088	6.79441496762109	7.63608156687061	6.12441496762109	6.57957859008833	5.86678220783613	6.50825660363017	6.41221693518486
CTSG	4.67	5.07	5.36	4.95	5.14	5.2	4.89	7	5.59	5.02	4.73	4.86	5.51	4.94	4.63	5.61	4.6	5.11	5.19	5.84	4.88	5.55	5.02	5.06	5.28	6.14	4.73	6.31	6.02	5.2	4.96	5.81	5.04	6.04	5.01	7.16	5.08	5.35	5.16	5.11	5.29	4.98	5.95	4.67	4.31	5.43	5.13	5.42	5.1
FLAD1	7.9942434053172	8.33053039958154	7.84038286307402	7.28163686308139	7.54511909197241	7.37969844810089	8.1452384652496	6.98577247425965	7.45634622894941	8.26998011030192	7.92511909197241	7.43869393216997	6.7286752236207	7.42296922877405	8.1480799013328	7.23502928289061	7.54445740574806	8.70322854009702	7.56291742752219	8.17182244321305	7.20947704357455	6.47147371038928	6.39095515989205	7.55824315875015	7.35208405584378	7.12961013965785	7.16441496762108	7.16825660363017	7.10111541106781	8.03634622894941	7.58741957347637	7.29675845039912	7.88969844810088	7.54053039958154	7.57206768573105	7.1384117589876	6.93247530625562	7.60163686308139	8.2350319747519	7.99377977252233	7.76445740574806	7.10597797441368	7.6310524309378	7.53080722742063	7.51878566045912	6.43937052961804	6.86388318970464	6.63172608041003	7.92185858623714
ATP5C1	8.97058110873115	8.93401299160389	9.14168239341311	10.8124682275881	10.1218027729829	8.54092808852448	9.5069008835745	9.04322219030042	10.3854637483163	9.95223442118288	10.4792192969089	9.98896555706063	10.3227240607128	10.6293196564432	9.71519405827668	9.21254959885187	9.25876870390726	8.77474150106614	10.1576690970962	10.0946725155166	8.73353883981408	9.05492402560387	8.68048095461565	9.64730692596167	9.27239419973017	9.13517695284657	9.74020791185184	8.60392596172296	8.52224710763142	9.08085328245208	8.9751490854179	8.47611829333151	9.91294786228479	7.76934641865493	10.0305937546103	9.12126221185327	9.80239915818688	9.16756527063559	10.1908342681908	9.16184892666411	10.5303927018709	9.73874836877342	8.96638612931485	10.4505209386509	9.96992589259759	9.00710812045087	8.44237167137325	10.2032015390968	10.0816756374443
FASTKD2	4.90766015400861	4.74504005285732	5.29096463064485	6.72994040283835	6.24954727359785	5.68559449361213	6.44294362906702	5.79138475500831	5.86896848064996	4.9010884061875	6.12302786756287	6.0528669327691	6.15604751995608	5.53035403740434	6.01544354789312	4.9734471017399	6.04004822292498	6.08428432009334	6.47036851226541	5.74467484479174	6.39590579200824	6.21282426431241	5.80518998079117	6.44261444951163	6.33959311498854	5.46497337875237	6.23666776309244	6.44023661350833	5.70328037682694	6.32942520555092	6.29980168294377	4.5448018574615	5.72192672552359	4.2653029345667	6.04809484872953	6.1399373098652	6.94282075317552	6.56408982371074	5.99252748149565	5.64760294163084	6.37674148242506	6.15662470350318	6.37068514209513	6.08760635341412	6.04595745719613	6.04501250123584	6.15363170841247	6.71619785183596	5.97575286995604
MCC	5.22296922877405	4.50830208906149	5.70247462047645	6.12175201132912	6.99867522362071	6.6429174275222	6.45608156687061	6.7284117589876	4.89608156687062	6.23221693518486	6.04105243093781	6.00377977252234	7.04198270324194	5.75163686308139	6.20175201132912	5.03750254685478	7.76147371038927	5.37741957347637	6.92131873344578	7.01830354161105	7.70630323328894	7.23840506583268	5.5008662605809	5.86155330316361	5.70895264329099	6.27305253801962	6.42878566045912	7.27182244321305	6.69385787793091	5.92511909197241	5.9008662605809	4.74227447486796	5.80003465708151	5.36028648405417	6.29132746817637	7.04921969043679	5.92832659298	6.19185466468674	5.78507797765291	6.09503197475189	4.71315455647462	7.4493872252121	7.66730743050151	5.69346296424781	5.31570169774906	6.53931342633355	6.52907199931701	9.20231285175404	6.11824315875015
ADRB2	4.51	5.27	4.15	5.75	4.76	5.69	5.36	6.44	5.5	4.8	5.83	6.59	6.4	5.73	6.42	4.86	5.01	6.3	4.61	4.82	4.96	7.17	9.2	5.3	5.3	5.48	5.75	4.86	5.55	5.53	5.21	5.56	4.57	5.43	5.2	7.14	4.78	5.82	3.99	5.46	4.93	4.71	6.56	4.06	5.15	6.7	5.16	5.29	6.25
PRKCE	4.90469895455598	4.82577348934886	4.84824544922017	3.98443280119246	4.59560143135456	4.62693084008709	5.04242559898239	4.70886113957604	4.82808716237901	4.50582062880002	4.89857732609046	4.56623029644899	5.06219964099271	4.89859019316566	4.49019319362749	4.80463240395724	6.51828906098947	4.62244096618678	5.64157891957851	4.67338794726994	5.61410899627826	4.72972089268789	6.89042702379326	4.95496259754206	4.28001952149141	4.44554848817071	5.78429159834062	4.37313879598785	4.53819747771724	4.88637884755849	3.91924354952324	5.24882230715929	4.86319148864093	4.80102345617783	5.49136384970501	5.30354549422856	5.3173512071174	5.56806731085826	4.7617794348937	4.31491748896274	6.05281888640462	4.51969850350612	4.50210512538059	5.46420254285787	4.57276068766996	5.21904191453853	4.3603206097453	5.07335462390777	4.59491206425377
DHRS2	4.94322854009702	4.90012205566159	5.10266638627396	10.8611154110678	4.54390924643192	4.20627905456013	4.46828692518895	11.3549527047119	12.1857016977491	4.10185379854473	4.47888213769175	4.57049164063475	11.4859779744137	4.2659777940047	4.70175201132912	11.3241464373586	4.41229510845381	4.78198270324195	11.6729174275222	4.2778627571513	5.27029104992431	9.97019781287158	4.20310239595253	4.32597797441369	4.16840506583267	10.7738831897046	4.18229510845381	10.0352410272964	7.69830354161104	7.03096938997402	4.6149938989145	8.65673989811492	4.31634722345807	6.4434629642478	10.0441464373587	4.52994038484378	5.40507797765291	4.06587733368269	4.00839352325266	4.3031498729125	4.65445425421009	11.0310360682608	8.96511909197241	4.52948633244772	4.27131873344578	4.15976962466251	7.539788696493	4.1241293827386	4.2547793379315
SLC2A4	4.27	3.77	3.79	3.11	3.52	2.99	3.28	2.8	3.35	2.94	3.26	3.19	3.36999999999999	3.42	3.47	3.53	3.08	3.45000000000001	3.24	2.81	3.04	3.09	3.38	3.26	3.38	3.52	3.36999999999999	2.73	2.94	3.57	3.14	3.32	3.24	3.43	3.44	3.03	3.08	3.08	2.85	2.87	3.62	3.29	2.9	3.74	3.43	3.12	3.17	3.38	3.09
BCL2L1	7.30436962239622	7.51249028385763	6.78677364880709	7.15103116353682	7.26661295068566	7.19157328482356	7.03140785313552	7.12979586447754	6.9695695219662	6.56126251901802	6.92623591681767	7.27768691665605	7.00454236419195	6.98342309148733	6.85020991836223	7.25092501172618	7.64728268859254	7.30168231004366	6.81149097080181	6.9348493057447	7.56862223917316	6.94610570905655	6.62096792858316	7.05334916846008	6.7549300636962	6.93645694511575	7.52001679660349	6.62608570134286	6.91273662375277	6.85368492685021	6.6947159448715	7.69282336944809	6.34895623528192	6.90686019412466	7.37721548158619	7.00328165412354	6.8057165618262	7.08406558971291	6.80231680153294	6.74054654668147	7.82196855162249	7.1550571345351	7.09033870698361	6.72657041027728	6.81957864946742	6.80603797800464	6.58380777542058	6.31177570540644	6.37027662301139
SLC25A11	6.68163686308139	6.31247462047645	6.6170026756639	7.02812556884038	7.30130710728733	7.48	7.43694859898528	7.36169754468357	7.31055444671375	7.50694859898528	7.22169754468356	6.91475555404544	7.51155330316361	7.76957859008833	7.05498491562881	7.58778389667203	7.11169754468356	7.90130710728733	7.60895264329099	7.57750254685478	7.33604813126033	5.71907182396059	6.66911895293288	8.36221693518486	7.59441496762109	6.76055444671375	7.79584918453158	7.24521659765415	7.18646377829541	7.69086626058089	7.63812556884037	6.93175201132912	6.85570169774907	6.04957859008833	8.49682911557614	7.15507797765291	6.85584918453158	7.24987123797536	7.69498491562881	7.06105243093781	8.15498491562881	7.91824315875015	7.460408450477	7.84885415575632	7.42999288342957	7.11227447486796	6.4208662605809	7.83495270471191	6.310408450477
PRTN3	3.74	3.71	3.38	2.94	3.03	3.13	3.06	2.7	3.31	2.8	3.17	3	3.21	3.23	3.12	3.5	2.89	3.59	2.95	2.79	2.74	2.68	3.09	3.06	3.24	3.19	3.17	2.6	3.16	2.97	2.93	2.82	2.77	3.8	3.03	2.9	2.86	2.84	2.75	2.91	3.27	3.15	3.09	3.2	3.39	2.9	3.05	3.05	3.13
ATP5L	8.91988658764709	8.58867213802082	8.99964920825451	10.2696199919263	9.44209585661458	8.60765978048041	9.7390204637472	9.47452567309482	10.4594264356568	9.89567442325802	9.6818041364571	9.60761785997163	9.59106345727394	9.7118590367926	9.89797846855352	9.49712125015878	9.42480089771186	9.74373234035034	9.51008770791602	9.26333310921865	8.43907392004816	8.28243849075903	9.89282507980552	9.32413776913232	10.1755404048055	9.47914366888887	9.39014586145487	9.19381143318114	8.74664753855709	9.03326091612451	8.972906517745	9.16430846744326	8.13389527024509	8.4252977195335	9.45602735712057	9.66144102124327	9.92603471836882	9.88938281447125	8.86883608734707	8.99598138054565	9.79893617799793	9.20505668280936	8.47715597014432	8.45983805698765	9.61059351571791	8.93037494196823	9.3797972950679	10.7066800040676	9.70808544057194
TMX1	4.43049164063475	4.36163686308139	5.50620244715195	8.19401632598722	8.72869393216996	6.85249030703601	7.88634622894942	7.66107049110278	7.47354212336708	8.67020678100443	7.44107049110278	7.59121928948733	9.05290494073378	8.42949298138358	7.27675845039913	6.62123843085835	8.95828692518895	7.08662230902072	8.68819692819939	7.97662230902072	8.3342434053172	7.56356660730688	7.02219341620228	9.04993363237847	9.48878566045912	6.27038286307402	7.78905092184103	7.83876831700486	7.20254432644934	7.47869393216996	7.52905092184104	3.9734629642478	8.21200268412236	3.93068794565867	7.50385811191835	8.44502928289061	8.12453944569699	7.93553493193749	7.79400802253797	6.04771642189603	9.08131624892209	8.12205631882768	8.70206576402517	6.18527422396563	5.98671231196998	7.85256966902626	6.42320173603971	8.19738216680291	8.17556690310523
BAX	5.69031189375468	5.41608156687061	5.25682911557614	6.68124730542419	6.29646377829541	6.07227447486796	6.79221693518487	5.74495270471191	6.86646377829541	6.12096938997402	6.77130710728733	5.39418948355201	7.170408450477	7.30523022586182	6.90096141383319	6.35500866432241	6.90086626058089	6.46	6.23999288342957	6.26812556884037	6.09646377829541	5.13354964399439	6.16280542715635	6.4834629642478	7.18646377829541	6.09296922877405	6.41280542715635	5.26239329900447	5.76013862499601	6.52604813126033	6.83741957347637	6.51753113673595	6.94604813126034	4.65678220783613	6.65521659765414	6.27013862499601	6.4854245110092	6.79881760531051	5.99096938997402	5.33319779281896	7.06694859898528	6.11670955122796	6.25507797765291	6.44331046113783	6.03521659765415	5.77523022586182	5.84418948355201	7.70130710728733	5.83750254685478
HADHA	7.91563153580689	8.047353253504	7.76193665828968	8.80109872777675	8.83062823544824	8.81026146860411	9.20352112632883	8.67887277304933	8.11010750315328	9.44947899383113	8.40569914427616	8.64759119557249	8.83824308437495	9.27342391880367	8.57120915443382	8.4945595365047	9.04856570590291	9.15600939968265	8.96108083583523	8.82741374510872	8.94886828143392	8.35023643535544	8.47425514206282	9.168037590005	8.84834402130558	8.50437509473226	9.1300017991682	8.58196014747893	8.45922315376883	8.735574199517	8.3662247279376	7.8797124456843	9.05544953137622	7.88108563053918	8.71751456355317	9.17956147089408	9.18006276238001	9.31455803320502	8.5769642428853	7.92911695092712	8.92685970638794	9.03641416507667	8.92873786846402	9.24161468480498	8.41583955594803	8.71352265191043	8.76646705951303	9.41695971656864	8.11023936066333
DDOST	8.12339347554018	8.53131873344578	8.26068794565867	9.96961013965784	9.84200448873035	10.0931545564746	10.0229174275222	9.89296922877405	9.56111541106781	9.61096938997402	9.4725688058269	9.60221693518486	9.12957859008833	10.2843674932764	9.67111541106781	8.72227447486796	10.0218224432131	9.85068794565867	8.89951600450311	10.3374195734764	9.67182244321305	8.82753113673595	8.72155330316361	9.66096938997402	10.5031545564746	9.2584117589876	9.89608156687061	9.36418948355201	9.08475555404544	9.90204523211383	10.029788696493	8.97878566045912	8.93049164063475	7.17496250072115	8.12911895293288	9.93867522362071	9.28741726678504	9.72895264329098	9.87813852846895	9.45778389667203	10.1560610793544	8.03119997169429	9.73529131589479	9.59558194307775	8.96507797765291	9.05957859008833	9.28570385139098	10.0152302258618	9.17584918453158
NDUFV1	8.53138389413759	8.10872407838838	8.0051328358001	8.66687652079618	8.15343109417481	8.7429152628302	8.99905808515037	8.41676587390285	8.66219341620227	8.78264225895506	8.7357152988859	8.89859898189366	8.13256966902626	9.3071189268298	8.62695286851581	8.64663370448297	8.87239001417346	9.80500427129375	8.50002716994098	8.74409482695253	10.4510248769571	7.68300811020924	8.57514035098033	8.59232132392339	8.95767636606517	7.86784721240771	8.24137556031166	8.05952633724985	7.72231285175404	8.96721961405385	9.54088031624606	9.49985109663535	8.85339935039163	8.86707405989652	8.84121928948733	8.2401316019516	8.29687652079618	9.13261212675158	8.0329152628302	8.11953387491496	7.33460930330595	10.392834108273	8.5258673535987	8.59482372434345	7.77994038484378	9.44146347898437	8.9391763461976	9.33688468484955	8.35687652079618
YWHAB	9.82112656976408	9.68904952050122	10.2746876222717	11.0672048056312	10.8519915595316	11.1263672806861	11.0904989678052	10.9399606763547	11.5310655979785	10.2761054175589	11.1459311432729	10.9129202260214	11.360401139475	11.1771355524501	11.0119573330673	10.8583566548166	10.8551859512713	10.7076591095287	11.2420331751745	10.7778559887608	11.2008603956328	10.8072447674515	10.7929941889852	11.2549999648547	10.8456626386725	10.7510838784348	11.0805096574214	10.669803347452	10.6259556996886	11.2107463584208	10.6871060930544	9.67257236433916	10.3463273571831	8.90238374244326	10.9996827782815	10.8924827684731	11.0743763759657	10.9780125341157	11.0084187583282	10.7227521727267	11.1281446828844	10.9195685733034	11.2161518508738	10.9019315646174	11.2516162903945	10.4447504871374	10.564730918069	10.7609386712805	10.4546336241842
VAPA	8.19066395890632	6.87295510408787	7.61968497524462	8.63752504327564	8.6036042709093	7.96918940275187	8.5051906103437	8.35252203480761	8.40651553098891	9.514025887709	8.27482391031542	8.8148024200972	8.89468567071969	8.88578468901773	8.58445253401893	7.89527040956633	8.38594081672444	7.59041887144401	9.1082811610739	8.48218881100114	8.52949649334402	8.22567196508368	7.81399018204858	7.86098085848148	8.71141798109015	7.65055990615929	8.38433646832936	8.22551709333747	8.1897902816802	8.63460069747154	7.02492179416887	7.56623063841372	7.71104439095774	6.95380310526264	8.15386782149336	8.22558701382118	9.47076939996249	8.58772794598255	7.71714436219033	7.70131717694483	8.249487983184	8.86369908890874	8.50385082297849	8.6081675400278	7.91975331866003	8.01158200312945	7.58538175593092	8.52252295332189	8.43471323232737
MRPL3	9.61	7.4	9.02	10.46	9.73	9.04	10.18	9.48	9.43	10.13	10.4	9.61	10.35	10.29	9.83	8.46	9.36	9.64	10.15	10.49	9.53	9.33	8.71	9.96	10.8	8.72	9.59	9.09	8.88	8.78	10.2	8.3	9.94	7.4	9.61	9.32	10.24	9.58	9.69	8.89	10.44	9.47	9.34	9.85	9.78	9.34	8.48	9.81	10.59
DAP3	8.44496835550654	8.82768918066121	8.09170200097008	8.35997791735998	8.04087107435385	8.42985763069366	8.24479930425419	7.87641518823606	8.58764396361661	8.97827778849893	8.26991350352543	8.57710166428656	8.50964498885756	8.4898190603355	8.66615865278191	8.19545582402263	8.33576454388001	8.20789267065175	8.89558289017239	8.35608354301315	8.06390777920073	8.16696647572563	8.10684131812731	8.49973647543424	8.79166895899245	7.9937914629258	8.03204163907692	7.94307376193737	7.99231694865514	8.54722399365831	8.50916619128957	7.69098382211658	8.50473704799386	7.57921408732057	8.71044924607387	8.04307373890077	8.6761748350928	9.00851773282499	8.36629185507454	7.71280098159652	8.70280413648265	8.45802014223057	8.46128508042592	7.75709499595706	8.61708582829542	7.9624713700359	8.59304091370636	8.54525955762262	8.72141472749378
VDAC3	6.84387481743812	9.35001552881748	9.77773523129643	8.77086307808811	9.14866686383172	8.91754146628539	9.2825086594042	8.91113650617907	8.87254982604242	8.94770471372033	8.61303778951203	9.84777242350882	9.79617422828745	9.6888663597745	8.92838626982989	9.18474436847005	9.30576815421448	9.78950593207271	9.67461254828612	9.70109105736925	11.3960484391072	9.21028442529045	8.9046948854313	9.54756644807738	9.42687715407957	8.51612400087781	9.08243079634927	8.66008531291036	8.55779632201548	10.0752487159646	9.58780617830871	8.74192096020268	9.38534021879318	8.29566656907737	9.77191325780955	8.86827586819993	9.75185159303375	9.41566243439116	8.35637878391436	9.5549064181127	10.7063392170779	10.7481203550544	8.92168455697213	9.04464551431051	9.96055896797679	9.12847964729195	8.72816330438612	9.90418032727317	9.23701531818493
TOP1	8.19132746817636	9.23907182396059	8.73453944569699	8.50750840579316	9.04138461420473	8.55971549248682	9.15232132392339	8.57106217948756	8.69767891162187	8.65465313456789	9.35881730713462	9.84357584201308	9.53048120038826	9.46122800705071	9.04869252644098	9.5675684680501	8.91905808515037	9.63784721240771	9.88976962466251	8.84300811020924	9.22803700999273	9.18736768094267	9.33274148796151	8.64354103214618	8.78592082573927	8.58976962466251	9.2093872252121	7.78586994583288	8.29199559376472	9.57953387491496	9.30552680187983	7.74029104992431	8.15229354728086	7.60832659298	8.95239001417346	8.96376198376262	9.93357584201308	9.14132746817637	8.65800657999046	8.23198270324195	8.84232132392339	8.82627972566346	9.27043545286456	9.57129279318447	9.17620244715195	8.63634722345807	8.92182244321306	9.16312517329443	8.71586994583288
MRPS18B	7.9225688058269	7.48040845047699	7.80296922877405	8.52878566045912	8.70200268412236	8.2266748476107	8.93978869649301	8.21830208906149	8.68247462047645	9.08671484932418	8.67229510845381	8.78320173603971	7.90377977252234	8.84496250072116	8.19897567206671	8.43095515989205	8.1755905884282	8.22172608041003	8.80595033710879	8.60807990133281	8.47163686308139	8.58767891162187	8.6729174275222	8.7250319747519	8.65524102729638	8.1343674932764	8.26921969043679	7.70028648405416	8.27385787793091	8.66315455647462	8.09229510845381	8.0186752236207	8.19319779281895	6.881554411044	9.16038286307402	8.59312517329443	9.15905092184103	9.15266638627396	9.0874618644742	8.07993363237846	9.26208405584378	8.91037357277908	8.31496250072116	8.06671484932418	8.72029104992431	8.59828692518895	8.2829174275222	9.0641293827386	8.70167385460034
UQCRFS1	7.83	5.06	6.42	10.64	9.94	10.25	9.83	9.88	10.05	9.88	10.25	10.17	9.98999999999999	10.98	10.07	9.21	10.57	10.29	10.15	9.95	9.4	8.74	9.49	10.22	10.37	9.19	9.76	9.46	9.5	9.95	10.38	7.86	10.23	7.32	9.65	9.75	9.74	9.96	9.54	10.04	9.82	9.48	9.42	8.7	8.91	9.33	9.22	10.55	9.2
C1QBP	6.36208405584377	5.16812556884037	5.85496250072116	8.73500866432241	8.3108662605809	8.26694859898529	8.31604813126033	8.03750254685478	8.63119997169429	9.4188176053105	9.04951600450311	9.03741957347637	8.40957859008833	8.7754245110092	7.65013862499601	7.23741726678504	7.72521659765415	9.11495270471191	9.12227447486796	8.60646377829541	7.5854245110092	7.70420774993775	8.23040845047699	9.03812556884037	9.39227447486796	6.57500866432241	8.25221693518486	8.79511909197241	7.66055444671375	8.31441496762109	8.3440554823635	5.73750254685478	8.09694859898528	4.45169754468356	8.88418948355201	7.95604813126033	8.26570169774907	9.0808662605809	8.63124730542419	7.57055444671375	8.3934629642478	8.62331046113783	8.16124730542419	7.04750254685478	8.6710524309378	7.48911895293287	7.29523022586182	9.25584918453158	8.52354832367643
NDUFA9	8.65	8.55	9.76	9.42	8.4	8.76	8.96	8.31	9.57	8.9	9.82	9.72	9.07	9.14	9.03	8.56	8.24	9.43	9.18	9.4	8.43	8.2	8.45	9.18	9.33	8.34	8.83	7.84	7.93	8.87	9.74	8.62	8.15	8.54	8.95	8.42	9.09	8.86	8.52	8.2	9.25	8.92	8.59	9.54	8.8	8.29	8.65	9.3	9.13
UBC	11.9716600212161	12.3257724742596	12.4552384652496	13.2647555540454	13.103197792819	12.9184117589876	13.2431545564746	12.8702910499243	12.8567148493242	12.6418224432131	12.5635758420131	12.4222951084538	13.0074618644742	12.8284194371815	12.4035483236764	12.5013187334458	12.8452410272964	12.0512927931845	12.9155819430777	12.8106879456587	13.4506879456587	13.0638831897046	12.0950319747519	13.4782431587501	13.0838831897046	12.8552410272964	13.1667148493242	12.3496984481009	12.6667148493242	13.0684194371815	13.0021250661116	12.5392196904368	13.203197792819	11.8313187334458	13.2318224432131	13.1711154110678	12.9896101396578	12.6238831897046	12.7249625007212	12.2955905884282	13.6757724742596	12.8366748476107	13.447491299804	13.1731545564746	13.573197792819	13.3020452321138	12.4184117589876	12.6492196904368	12.9986752236207
LONP1	8.68	9.03	8.19	8.91	8.4	8.19	8.88	8.36	8.63	8.47	8.18	8.5	8.16	7.46	8.56	9.51	7.54	8.35	8.93	8.41	8.85	8.09	8.31	8.54	7.75	8.09	8.51	7.57	8.08	9.34	9.98	9.02	8.79	8.08	8.4	7.59	8.79	8.73	8.66	8.78	8.88	8.65	8.12	9.31	9.02	8.27	8.5	9.78	8.41
GABARAPL2	7.69	7.4	6.63	10.09	9.59	9.29	9.69	9.42	9.84	8.86	9.37	8.95	9.79	10.62	9.02	8.69	9.09	8.49	9.02	9.29	9.19	8.65	8.71	10.75	9.98	8.73	10.59	8.67	9.76	9.69	8.28	8	9.54	7.57	8.82	10.15	9.36	9.09	9.46	7.8	10.19	9.93	9.21	8.74	10.2	8.65	9.24	9.06	9.27
DLD	5.35503165446143	5.05339347554018	4.47987123797536	8.39401466758454	7.2890718239606	7.06742220421014	8.4800380985843	8.08393364775293	7.41031189375468	8.1300380985843	7.96465127218851	7.65377977252234	7.98453944569699	8.65872407838838	7.32169222069864	6.90095515989206	8.25595033710879	7.01937052961805	8.3432893078511	8.11537918723704	8.59976962466251	7.8475684680501	7.83498491562881	7.84190980488441	8.81351663531436	6.55045512517092	7.57551411880675	7.89312517329443	7.38103606826082	7.34630323328894	7.49131624892209	5.12204523211383	8.39125205483001	5.4810524309378	7.56712659825921	8.23132746817637	8.29795021411391	8.45673989811492	8.20244450567668	7.03646377829541	8.55797820910785	7.47190980488441	8.25230256639331	7.4329174275222	8.11155330316361	7.93200448873035	7.60169754468356	8.00230256639332	7.5375684680501
NDUFAF3	8.45	8.72	8.43	8.02	7.66	8.3	8.44	8.13	9.13	8.21	7.84	8.04	8.6	8.57	8.17	7.36	8.15	7.58	8.77	7.92	8.85	6.58	8.07	9.08	8.14	8.17	9.19	7.66	8.35	8.68	8.38	8.71	8.27	7.84	9.19	8.86	8.09	8.36	7.77	7.08	9.66	8.54	8.63	8.63	9.53	7.99	7.87	8.35	7.28
CBR1	5.71	4.88	6.59	6.74999999999999	6.64	5.93	6.74999999999999	6.44	5.6	7.63	6.83	6.95	6.62	7.62	5.91	5.05	6.08	6.3	4.97	7.56	7.07	5.66	6.67000000000001	6.57	6.69	6.56	6.72	5.84	5.57	7.21	6.88999999999999	6.11	7.39	5.99	6.91000000000001	6.5	6.21	7.42	5.97	5.36	7.17	4.63	5.84	7.41	4.58	6.04	6.21	6.73000000000001	7.19
HARS2	7.91	8.45	8.78	7.8	8.6	8.68	9.02	8.25	8.57	8.62	8.44	8.57	8.51	8.32	8.97	9.25	8.25	8.75	8.99	8.16	9.12	8.23	8.5	9.28	8.15	8.84	8.84	7.95	7.83	9.28	8.7	8.04	8.35	8.66	9.33	8.45	9.38	9.09	8.38	8.07	8.86	9.15	8.78	8.09	8.61	8.22	8.63	8.87	8.05
ISCA1	6.07449608192112	4.34893488406536	4.78577613936263	8.22998148567576	7.67357274192189	6.42667239269518	7.3906345518242	7.18828915108221	6.32961815302917	8.32775705378069	7.57826783580944	6.9180212144231	8.3266435992308	7.68099218615062	7.15188376948364	6.2074426017327	7.04300806531751	6.68742067866873	7.77513902094055	7.2742185058845	7.79477440387126	7.17823558660446	6.28742772111566	7.90716677067533	7.30577934526358	6.40022898150017	7.93283553561644	7.70623415784961	7.11493504602298	6.9821101043632	7.35011745433319	5.71783437358358	7.8718617143599	4.81124104610222	7.26206426784395	7.333745422158	8.12744542932228	7.48556590793673	7.20539527914383	6.83573390397052	8.17184291602483	7.72396887429958	7.03370393632787	6.90697963852508	6.33724667193655	7.04825174483503	6.80181813915568	7.67073741216884	7.68837801083488
CLN3	6.86103606826082	7.2652384652496	6.84947704357456	8.99921969043679	8.24832659298	8.57175201132912	9.07606107935442	9.3590718239606	8.7343674932764	8.66524102729639	8.30878566045912	8.62753113673595	8.50606107935442	8.38848762714846	9.05182244321305	9.36693475071193	7.41354832367642	7.55634622894941	9.21832659298	8.02503197475189	7.79503165446143	7.33503165446143	6.93559058842821	8.92558194307775	7.68832659298	8.5625688058269	8.3555905884282	8.28753113673595	8.72520189595118	8.5729174275222	7.11606107935442	8.29753113673595	8.18606107935442	7.24322854009702	9.4029174275222	7.60166002121611	8.20742220421013	8.24357584201308	8.3225688058269	9.13558194307775	8.56524102729639	8.72166002121612	8.60961013965784	8.54606107935442	7.77931342633355	7.53212506611158	8.33182244321306	7.79339347554018	7.4890718239606
CASP4	4.74441496762108	4.76330264214401	4.98013862499601	6.53905092184103	6.38824315875015	6.15999288342957	6.35551411880675	6.38239329900447	5.69620244715195	5.95175201132912	6.03753113673595	5.99682911557614	5.98768002478876	6.48879269765026	6.25068794565867	5.82931342633355	6.26175201132912	5.3108662605809	5.65166002121612	6.12185466468673	5.02503197475189	6.18937052961804	7.34608156687062	5.57206768573105	6.50879269765027	6.02354964399439	5.46239329900447	5.37741957347637	5.23911895293288	5.56634622894941	4.620408450477	5.15670955122796	5.43961013965784	5.3225688058269	6.66584918453157	5.7080799013328	5.43331046113783	6.37124730542419	4.88947704357455	5.7388176053105	4.23523022586182	4.98511909197241	5.88420774993775	5.41096141383319	5.32354964399439	6.24742220421014	6.4325688058269	5.46464830307761	6.30536630209721
IKBKB	4.64842715527953	7.36299075309388	6.81739014769086	6.77348798655133	8.56293288127055	8.51908616684981	7.82170616834183	7.44150338569845	6.20866722151264	6.51488622395122	7.00377004212991	7.27243427699942	6.85356340106831	7.54019647817918	9.07629296314606	6.91577147737052	7.31221568473295	7.4796310638151	9.7522714010853	7.73300513721045	11.0121174985479	7.64972768174521	7.75596264154331	7.66877066553446	7.1297197943027	7.8248129884219	8.03445144805453	8.61853684062185	7.8200705193251	8.6722542131083	7.3832264713198	7.01855835259025	7.41584413655048	7.1453806583454	8.55181966060169	7.78971347128833	8.11512451923728	8.9185427030229	6.37417187245342	7.7334934150575	8.90139202654247	9.82451964218735	8.08598548358314	7.65921828550286	8.23519245262221	8.07727954281719	8.80972924157112	7.06295721058474	7.32585476608336
ME2	5.75311088014699	6.5326287052579	5.87262231562732	7.70973383254145	7.32179826015693	7.40199159565482	7.627627093476	7.40670947492494	7.69594274038685	7.78341078017243	8.52774622708912	7.70143193529236	7.85643024817473	8.49476464795165	7.69488629170954	7.25546578532768	8.46029962262922	7.70916833034636	7.52603135079126	8.03909961175213	7.87673240024446	7.53918004694919	8.039144413461	8.00696095311441	8.84628488702618	6.95213764016987	7.3730821247931	6.54251985022822	6.65471860237912	7.60633026313019	7.15147001301476	5.25805299835026	8.05496740285603	5.49857752009852	6.97150222760972	7.22701096288295	6.20462087978396	7.0219611227961	8.17832220540372	6.36192263926132	7.96879229085274	6.39596248022162	7.73311769128478	8.57179691926101	6.70685089590535	7.57346640759119	6.07555784274825	7.51924944051885	7.96260661455401
RIPK2	6.25684837253757	5.78753113673595	6.42888213769176	7.83003809858429	6.0631498729125	6.29010758916726	6.41058884532301	6.13736768094267	7.39107049110278	7.74445425421009	7.54671623014859	7.32644481087856	7.29673989811492	8.13743886122548	6.54351663531436	7.04351663531436	6.97671231196998	6.46701627349968	6.59322854009702	7.28000811743607	6.87095515989205	6.23192809488736	6.65587733368268	6.37103606826081	7.76445425421009	6.3348405810792	5.94198270324195	6.15839352325266	6.47025377961879	6.36871333943918	6.0846573067896	5.4600380985843	7.69256966902626	5.52312517329443	7.17768002478876	6.27181992673475	6.50673989811492	6.06644481087856	7.69453944569699	6.95738287233799	6.87192809488736	6.28229510845381	6.50010758916726	8.19010758916727	6.48527422396563	6.39795021411391	5.20879269765026	6.64244450567668	7.91103954165925
SUGP1	7.40296922877405	7.5890718239606	7.29841943718155	6.77498491562881	7.30885415575632	7.01247530625561	6.64	6.16957859008833	6.34520189595118	6.13498491562881	6.56155330316361	6.88521659765415	6.59670955122796	6.7054245110092	7.10957859008832	7.02495270471191	6.1550779776529	6.8390718239606	7.0554245110092	6.33670955122796	6.86381876656428	6.72182244321306	6.74911895293288	6.62	6.51381876656428	6.84330264214401	6.65558788948433	6.34570385139098	6.42200448873035	7.16694859898529	7.00055444671376	7.66987123797536	6.59812556884037	7.34969844810088	6.9454245110092	6.26682911557613	6.9850779776529	7.06951600450312	6.40957859008833	6.75445740574806	6.92331046113783	7.14031189375468	6.48296922877405	6.67558788948432	6.10212506611158	6.42441496762109	6.77441496762109	7.00987123797536	6.61830208906149
ACAT2	6.61	6.05	6.4	7.43	7.15	6.06	6.75999999999999	6.72	6.7	7.77	7.48	6.79	7.52	7.42	7.36	6.14	7.49	6.78000000000001	7.23	7.7	7.03	6.57	6.75999999999999	7.28	6.85	6.8	7.01	6.15	6.43	6.92	8.46	6.32	8.14	5.83	6.72	6.63	6.12	6.48	7.37	6.46	6.85	6.21	6.83	7.58	6.97	6.80999999999999	6.09	6.91000000000001	7.03
MRPL9	8.74839352325266	8.64797820910785	8.91994038484379	8.56206576402517	8.3100173099202	8.50131624892209	8.34897567206671	8.09131624892209	9.05460930330595	9.05502928289061	9.49181992673475	8.49517982768714	8.60327893717257	8.68322854009702	9.56401466758454	8.48890206710985	8.52627905456014	8.98310239595253	9.0949938989145	9.36437165707241	7.67129279318447	8.46103954165925	8.21627972566346	8.6679502141139	9.17103606826081	8.19095515989205	8.69058884532301	8.04464830307761	8.32012205566159	8.12390924643192	8.75948633244772	7.70053039958154	8.64038286307402	8.04390924643191	8.6649938989145	8.2475684680501	8.8375684680501	9.01460930330595	9.68246313713459	8.24627905456014	8.88673989811492	8.67169222069864	8.55976962466251	8.51714509463772	8.90701627349968	8.15675845039913	8.16828692518895	8.89058884532301	9.66671623014859
ALDH1B1	5.37644481087856	5.53080722742063	4.801554411044	6.19414643735865	5.35401632598722	6.75606107935442	6.21884492948043	4.95921969043679	5.13119997169429	5.26420774993775	4.99630323328894	5.56678220783613	6.01068794565867	6.47969844810088	4.94080722742063	5.37175201132912	5.87524102729639	4.89385787793091	5.60824315875015	5.59038286307402	5.27182244321306	5.1088176053105	4.85700248387121	6.0629174275222	6.43185466468674	5.43465127218851	5.40390924643191	4.96878566045912	5.29320173603971	6.21671484932418	5.83204523211383	5.34200268412236	7.15937052961804	5.28812556884037	5.57824315875015	5.31357584201307	5.64520189595118	5.65111541106781	5.47742220421014	4.9470026756639	5.77987123797536	5.26750254685478	5.66131873344578	4.68496250072115	5.29524102729639	4.81111541106781	5.18813852846895	5.3608662605809	5.74742220421013
ECI1	6.57	7.29	7.85	7.26	8.18	6.35	7.58	7.42	8.8	7.46	6.75999999999999	7.47	7.61	8.1	6.56	6.66	7.24	6.75999999999999	8.19	7.34	7.09999999999999	7.67	7.02	7.54	6.9	7.6	8.47	7.7	7.04000000000001	7.91	6.61	8.59	6.08	6.58	8.31	7.11	7.28	8.14	7.01	6.74	8.61	8.59	8.28	7.72	7.49	7.28	7.34	7.78	7.66
SLC25A1	8.09	7.91	7.18	8.42	7.69	8.6	7.25	8.39	8.02	8.37	7.77	8.73	8.82	8.57	7.83	7.76	6.55	8.01	8.53	8.11	8.09	6.67000000000001	7.21	8.64	6.67000000000001	6.72	7.49	7.19	7.37	8.8	8.09	7.58	8.8	7.21	8.41	7.56	7.82	7.39	8.54	8.57	8.78	7.08	7.18	8.14	9.13	7.03	7.15	8.01	7.32
HAUS3	5.94	5.67	6.38	6.16	7.3	5.95	6.49	6.85	5.74	6.88	6.33	7.27	6.9	6.4	6.86	5.69	6.38	6.19	7.58	6.82	7.61	7.82	7.07	7.14	7.18	6.23	6.94	6.18	6.47	6.38	6.25	5.59	6.6	5.11	7.49	6.79	7.92	7.46	7	5.45	6.66	8.18	7.18	6.07	6.45	7.12	7.08	7.63	7.41
EIF6	8.31	7.82	8.18	9.1	9.17	8.83	9.42	8.4	10.2	9.2	9.23	8.67	9.53	9.81	8.72	9.09	8.16	8.82	9.03	9.27	9.08	7.58	7.95	9.43	9.4	8.6	9.62	7.91	7.59	10.39	8.98	8.09	8.5	7.91	8.92	8.33	8.86	9.03	8.7	7.83	9.51	8.49	9.36	8.53	9.34	7.66	8.36	9.04	8.76
GRIN2B	3.7335496439944	4.10634622894941	4.26441496762109	3.58130710728733	3.93182244321306	3.63812556884038	3.45750254685478	3.59646377829541	4.00999288342957	3.74247530625561	3.58330264214401	3.49	3.84523022586182	3.6354245110092	3.66671484932418	3.77441496762109	3.72604813126034	3.52331046113784	3.58741957347637	3.50604813126033	3.59570385139098	3.61119997169429	3.5370024838712	3.59812556884038	3.670408450477	3.69682911557614	3.76495270471191	3.08895264329099	3.42495270471191	3.57812556884038	3.68957859008833	4.20130134228001	3.58418948355201	3.87895264329099	3.5708662605809	3.54920248861479	3.42812556884037	3.43881760531051	3.680408450477	3.19155330316361	3.77881760531051	3.63570169774906	3.55445740574806	3.42951600450311	3.5554245110092	3.37694859898528	3.45570385139098	3.68646377829542	3.75296922877405
AASS	3.7610524309378	3.87322854009702	3.44315455647462	3.81524102729638	4.28911895293288	4.53129279318447	3.91155330316361	4.17646377829542	3.70132746817636	3.4853663020972	3.56503197475189	4.22524102729639	3.44354964399439	3.74319779281896	4.06671484932419	4.00830208906149	4.27227447486797	3.96536630209721	4.50606107935442	3.99961013965784	3.30208405584377	4.2343674932764	3.76523846524959	3.49682911557613	3.84830354161105	3.61693475071193	3.67247530625561	5.05570385139098	4.64111541106781	3.77388318970464	4.19511909197241	3.92346296424781	3.70570385139098	4.68503197475189	3.45388318970463	4.7340554823635	4.75867522362071	4.96867522362071	3.50155330316361	4.26867522362071	3.58495270471192	3.62577247425965	4.13700248387121	3.62319779281895	4.08521659765415	5.14031189375468	4.69346296424781	4.25951600450311	4.03239329900447
MRPS11	7.16969844810089	6.77670955122796	7.87750254685478	10.6440146675845	7.16181992673475	6.55819717427073	7.0741293827386	6.8851328358001	8.06587733368269	7.58797820910785	6.8049938989145	6.8119098048844	6.52736768094267	7.40445425421009	7.19976962466251	6.71445425421009	6.42320173603971	6.90871333943918	7.53623442365836	7.03314987291249	6.85949298138357	6.16130710728733	7.27521659765415	7.44400802253796	7.8393872252121	6.96620244715195	8.21497398411579	6.34198270324195	6.53949298138358	7.62099875382337	6.58103606826081	7.12670955122796	6.36010758916726	6.01830208906149	7.39138389413759	6.5641293827386	7.59190878411041	7.32871333943917	6.99551411880675	6.559788696493	7.32662230902072	7.20144619614242	6.54871333943918	6.34103606826081	7.93319779281895	6.60175201132912	6.86881874253074	7.05616854680184	7.09420774993775
VDAC2	8.71	9.38	9.74	10.36	10.03	9.69	10.73	9.54	10.09	9.75	10.29	10.76	11.22	10.18	10.63	9.84	9.71	9.15	10.33	10.32	10.19	8.96	9.74	10.75	10.54	9.91	10.15	9.37	9.75	9.93	9.98	8.57	10.12	8.22	10.29	9.94	10.18	10.38	10.56	9.19	10.53	10.48	9.63	9.63	10.22	9.64	9.85	10.94	9.32
ATP5F1	7.95267761472089	6.71634771113805	7.64925698998554	9.87429459123602	9.47596192050492	8.28283410827296	9.77991484621344	9.05692856472784	9.28315889289742	10.0643935236387	9.6151053883848	9.05652160536211	9.37331004592741	10.1877001725943	9.00299167317278	8.24844893646537	9.70400183569694	8.60844703839567	9.75331004592741	9.42531513644648	8.69548872900001	8.90883213091403	8.25601950037269	9.74245212549532	9.69186478620093	8.45896226166122	9.33794572735453	8.93962643606519	7.92884212525988	9.09698336750714	9.1313833653665	7.34048120038826	8.12005425685427	6.33608514211159	9.50909328567989	9.16686673790381	9.84409875183243	9.30297854294739	9.15566444949735	8.79315889289742	10.2569833675071	9.64864486291578	8.79429163677133	8.46692856472784	8.60131621562456	8.60531420110871	8.42883213091403	9.8794917780626	9.7511500020171
YME1L1	4.43268875451722	4.20401160574134	4.4079803612278	4.7199375696751	4.40934747300847	5.54315882690547	5.97155644591384	5.03930919761318	5.40856050996305	4.32529047659297	5.98337475106911	4.54184134106131	5.35835552543905	5.25387319070069	5.14933595090848	4.15986145692044	4.91292754352514	5.19484832368042	3.96263265837428	4.19734738762397	4.47618918906853	4.95232119032088	5.38139450642573	4.9148375440023	6.11033156246953	4.61101717881888	4.81282419594731	3.7765789707117	4.10960788172542	4.74366914999909	4.39769869182498	4.01219771190121	4.41247628410364	4.16010653156723	4.90591390991371	5.3719055570656	4.33945592033495	4.58765137912758	3.80474331307406	4.73862320712269	4.25197597111975	4.20568426971803	5.46808792235443	5.01075178622742	3.97993580375218	4.87098879062243	4.6001334068996	3.89594460533162	4.79169790928279
GANAB	9.17570169774907	9.67678220783613	8.97227447486796	9.80558194307775	9.64465127218851	10.0288449294804	9.88742220421014	9.85354832367643	9.37606107935442	8.93848762714846	9.62182244321305	9.66586365296432	10.2529174275222	10.2804551251709	9.77200448873035	9.93204523211383	9.87907199931701	10.5652384652496	9.90212506611158	9.66753113673595	9.159788696493	7.60130134228001	8.78239329900447	9.31200448873035	9.99045512517092	9.79608156687061	10.0588449294804	9.50163686308139	9.79597797441368	10.0429174275222	10.7762797256635	9.40778389667203	9.87675179543982	7.95558194307775	9.93496250072116	9.37496250072116	9.61524102729638	9.59166002121611	9.40465127218851	9.65895264329099	10.442666386274	9.12586365296432	9.559788696493	9.93841943718155	8.70319779281895	9.06212506611158	9.46558194307775	9.7984117589876	8.53441496762109
HSPA5	7.38994038484379	7.45948633244772	8.43976962466251	10.173672448822	9.98520999732714	10.381930404946	9.82959308314563	9.72673155264998	9.72643515102476	9.74951259161501	10.1285105760107	10.4241056298423	10.257998564806	10.4407193525714	10.4464111098982	11.1662344236584	10.98196817883	9.98192584337646	10.4407193525714	9.82343788332676	10.2091108976082	9.46819692819939	9.78121928948733	10.3840016660601	10.0991763461976	9.71747399935638	10.25852658624	9.56514035098032	9.64949517802197	10.3313659220451	9.1694420171807	7.9241293827386	10.7728561470963	7.01460930330595	10.2004524785611	9.88057711150096	10.4391763461976	10.1982951888702	9.64746284125034	9.01869610777058	10.5980529992078	9.56898606070369	9.82906488409228	9.65673203410694	9.43030857850349	9.42716021751895	9.35631512668974	10.7974128192172	9.48482372434345
VDAC1	6.97493222674709	6.9050354935626	6.959562729966	9.37337643303525	8.79253001598043	9.34449072797483	9.63221746584375	9.23842548003086	8.89277805749062	9.53434165186095	8.76545339906093	9.22147529604669	9.01898663076473	9.10733906034866	9.12725322361131	8.38846157220142	8.88550932139175	8.34994166215722	9.0852536423445	9.23532282765476	10.163677797621	7.53676156006729	8.23703870692475	10.5657522475248	9.27917075519081	8.67406566453883	9.06723383308547	9.07811012722747	7.58690257949133	9.95880370295804	9.49588338100156	6.95810114556361	9.49124641396669	6.45795849824068	9.11903589859027	8.91458923754897	9.19167821675215	9.25744224362077	9.14987822297191	8.82494428520265	10.2263251885328	8.64772287532655	8.97581307525389	7.72002658561257	8.73886635246978	7.76677675441666	9.3074645922173	9.49291183692675	8.05422569598439
ATP6V0D1	7.23	7.09	6.31	10.34	9.3	9.86	9.84	10.2	9.39	9.57	9.84	10.02	10.19	10.59	9.63	9.71	9.45	9.7	9.47	10.07	9.58	8.69	9.62	10.48	9.87	8.62	9.95	8.44	9.02	10.17	8.89	8.07	10.46	7.29	9.51	10.07	8.98	9.46	10.11	8.91	9.11	9.23	9.44	8.98	9.22	9.42	9.22	9.85	8.78
MAPK3	7.96	7.83	8.26	8.26	9.12	8.31	8.93	8.11	8.4	8.14	7.96	8.23	8.5	8.35	8.23	8.44	7.78	7.77	8.02	8.22	8.53	7.89	7.57	8.82	8.03	8.44	9.11	8.11	8.13	8.48	7.93	8.85	8.22	8.43	9.28	8.47	7.89	7.96	8.32	8.5	9.36	9.27	8.34	8.35	8.25	7.97	8.19	8.2	7.78
ERAL1	8.5	7.92	7.22	8.28	7.57	7.23	7.57	7.05	7.04000000000001	7.09	7.22	7.86	7.82	7.43	7.88	7.51	8.05	7.72	8.38	7.09999999999999	8.37	6.1	6.9	8.09	6.46	7.2	7.4	6.24	7.17	8.36	7.4	7.96	7.16	7.31	8.2	6.88	7.65	7.38	7.38	7.11	8.68	8.1	7.31	7.48	6.87	6.33	6.65	7.85	6.49
PMPCA	7.94	7.47	8.37	8.69	7.89	8.01	8.29	8.04	7.94	8.03	8.19	8.23	8.8	8.55	8.1	7.99	8.02	8.53	8.52	8.11	8.4	7.91	8.14	8.21	8.46	7.74	8.61	7.74	7.34	8.35	8.36	8.56	8.02	7.75	8.46	7.89	8.67	8.8	8.13	8.22	8.68	8.4	8.26	7.56	8.21	7.88	8.05	9.21	7.51
TUBA4A	7.3	6.85	7.05	8.26	6.73000000000001	9.16	7.63	7.55	7.17	8.62	8.81	8.78	7.75	8.68	7.2	8.48	8.24	7.91	8.64	9.98999999999999	6.6	8.05	9.4	8.43	8.82	6.39	7.71	6.74	7.05	8.16	7.86	7.54	10.03	5.82	7.09	7.33	8.8	7.58	7.66	7.75	7.42	6.55	7.04000000000001	8.1	7.84	7.38	7.75	7.22	8.71
GRPEL1	6.36247462047645	6.34570385139098	7.47498491562881	7.69678220783613	7.72570169774906	6.55029104992431	7.89947704357456	7.89	7.70381876656428	7.9808662605809	7.80507797765291	7.8688176053105	8.25825660363017	7.51388318970464	7.2954245110092	7.42055444671375	6.93169754468356	7.46957859008833	7.94813852846895	7.81003465708151	7.84381876656428	7.36227447486796	7.31604813126033	8.47682911557613	7.32999288342957	7.08247462047646	7.12604813126033	6.74331046113783	6.63055444671375	8.01987123797536	7.6170024838712	7.19028648405417	7.26570385139098	5.75741726678504	7.91096938997402	7.30951600450311	7.91204523211383	7.55586365296432	7.90521659765415	6.67331046113783	8.23741957347637	7.6150779776529	7.41741726678504	6.41280542715635	7.6310524309378	7.16604813126034	6.62096141383319	7.89086626058089	7.68247462047645
GAPDH	12.2300358653391	11.5990266859616	12.6381740198894	12.740436558105	12.5279275000921	12.7470654634341	12.5102785265752	12.2686776002147	12.8617123468895	12.8980215473879	12.7990212653326	13.206789510608	12.3475079378738	12.8842808740966	13.0296539172735	12.4985871432732	12.5559365274391	12.5183380402136	12.4170448701629	13.5518079105554	13.0876819394804	10.8746268689363	11.8808000920176	13.3440763523388	13.1271852392674	12.3620606333348	12.5464178954979	12.0311935225966	11.5142406640914	12.9434798267643	13.4069044941444	11.4893885708336	13.1669044941444	11.4032183146142	12.6259365274391	12.4276690617405	12.0665203461728	12.4261713027279	12.8953507847106	11.7879099335536	13.0625558819961	11.3776819394804	12.2382072142723	13.3920093431913	12.8587091104487	11.4939981600406	12.1019529588722	12.7966743623602	12.688996398182
NME4	9.94	9.87	10.07	8.88	9.12	9	8.64	8.62	8.21	9.49	8.09	8.81	10.12	9.6	9.49	9.63	8.32	9.78	10.15	8.93	9.17	8.87	7	10.08	8.58	9.82	9.79	8.19	8.8	9.07	8.94	9.89	8.32	10.33	10.09	8.18	9.53	8.81	9.12	8.85	9.04	10.23	9.4	10.38	9.5	8.32	8.47	9	8.39
MTG1	5.84595234682328	6.71855309664948	6.52774645337452	6.70595674362596	6.5272048056312	6.25442229328224	6.26179278630432	6.04375507562117	5.85946756804215	5.8081450234043	6.15286217184418	7.64684373298882	6.00539305455018	6.38951958766601	6.49282006902575	7.11508250743997	6.62327878025842	6.76482050463977	6.91176843918158	6.3199797147174	6.1773013353891	6.4718412994781	6.40703146801597	6.12927974705271	5.94067623885398	6.28368041874929	6.57525955762262	6.18475057514609	5.73413196519115	6.77806864808652	6.12892068898348	7.06192243289178	5.80690722605455	6.89945781544627	6.98546995458659	5.71669429708987	6.49685323288108	6.75971379590035	5.86151572389683	6.99780767557197	6.04551676663794	6.33028397265273	5.96706160556011	6.55617691014612	6.52752718588527	5.60108694146638	7.00392193000298	6.69146782786988	6.58715916641752
GADD45GIP1	4.5550892622239	5.20788199897611	5.44793361582296	5.50130423283612	5.01235542939232	4.71549567256393	5.56775546811866	5.14683487027769	5.59473296444359	5.40204338376775	4.75172855462913	5.40652116500627	5.45748034777024	5.0455322314621	4.59823529209779	5.10556695350597	4.403611083013	4.85116222446189	5.61815999713232	4.99392332448705	5.20362165264522	3.96116472240867	4.79704980524882	5.51786848088689	5.56171604525578	4.75032212814665	4.97721592583186	4.68630113796126	4.4210063002703	5.78342030784181	5.1262563774512	5.85243093451366	4.58930831183194	4.86422957476432	5.14236869556442	4.97472204093845	5.48919911747264	5.22336470905864	5.13929406738634	5.05635431680287	6.58962838233577	5.3387971850505	4.74990810694587	4.45791454562385	5.3140244269324	4.28768476426486	4.88769983660292	5.89489177545666	4.72105746370695
SUPV3L1	6.21	6.16	6.31	6.76999999999999	6.44	6.7	7.49	6.04	6.95	6.96000000000001	6.92	8.31	7.17	7.02	7.05	5.96	6.61	5.5	7.3	6.48	7.08	6.67000000000001	6.80999999999999	7.09	7.75	5.56	7.01	6.35	5.8	7.25	7.02	6.79	7.58	6.16	7.43	6.53	7.46	7.31	6.82	6.11	7.37	7.77	6.86	6.54	7.41	5.51	7.25	7.82	5.33
MCAT	6.64	5.99	6.24	7.09999999999999	6.65	6.45	6.91000000000001	6.96000000000001	6.8	6.98	6.80999999999999	6.98	6.25	6.73000000000001	6.06	6.78000000000001	5.66	6.19	6.37	6.58	6.97	6.27	6.13	7.16	7.46	5.91	6.69	6.42	6.43	7.94	6.25	6.56	6.66	5.87	7.31	6.22	7.25	7.4	7.32	6.33	8.35	6.33	6.05	6.43	6.55	6.74999999999999	6.51	6.96000000000001	6.33
SHMT2	6.3924259534234	7.97117425579923	7.69148325669899	9.20637062312496	7.945539204974	8.56122936355579	8.11019888171433	7.68681051448565	8.03535620383782	7.97935016016205	8.85588617342982	9.30101853093834	8.00853312001859	8.28492798849197	7.79362465925316	8.65843790917324	8.47492162833795	9.2632794020599	8.1373949487914	8.43555032239061	7.9574983313433	7.58793634036088	8.90507820407117	8.0304038525862	8.5756361446409	7.28579224418843	8.04593106590786	7.08689327809467	6.80090344550713	8.32048477636458	9.63157269903524	7.4745499675486	8.07330712650124	7.48044700043054	7.73196924239476	7.35356423342295	7.09571403165305	8.13346281359706	8.86169511650259	7.90308645446915	8.21609084400142	7.73313738069004	7.8098494125994	8.59471180510616	7.60772158818217	7.13154703632994	7.29225085057807	9.57052464740133	7.60577057039705
AZU1	4.23	3.75	3.83	3.64	4.34	3.42	3.89	3.44	4.12	3.56	3.64	3.6	4.14	3.98	4.61	4.19	3.16	3.55	3.95	3.36999999999999	3.5	3.54	3.91	3.6	3.47	3.8	4.32	3.56	3.54	3.87	3.57	5.31	3.26	5.21	4.16	3.82	3.68000000000001	3.92	3.58	3.41	4.26	3.47999999999999	4.07	3.58	4.15	3.38	3.49	3.75	3.96
KCNMA1	4.95782294010742	3.95122529224219	8.51069893885869	7.10251308950232	5.77045521856142	6.948990613863	5.64730281610832	7.85061145859715	5.14493933349173	4.32550864855954	5.58950780896108	7.01293540190674	7.31276145606533	6.32044302114324	6.08898965859727	6.26997971057836	5.95149327013033	6.24172724658733	5.21798095556125	4.93712967677844	5.42813368852405	7.5283711505761	5.83491725235575	6.8566006293441	5.326924341343	6.73376643430466	5.89657267230678	5.01769797851114	7.03547202467835	6.01863794143822	5.38774365905007	6.44615799192503	4.64899984180355	5.03050836126881	5.31065051625867	7.45160038535629	7.46104502838998	6.9071496587188	5.56385770360816	3.94311508353234	7.09248788531854	5.0810865219228	5.72734312388453	5.35637575232853	4.26082691835743	7.10284721907942	6.89748921680146	9.43929178003261	5.83526081846542
DLST	7.51	7.56	7.31	8.44	7.15	7.7	8.24	7.88	7.97	8.46	7.29	7.79	8.3	8.35	7.29	7.88	8.16	7.39	8.58	8.18	7.83	7.11	7.75	7.88	7.87	7.54	8.02	7.92	7.38	8.55	9.45	7.85	8.12	7.58	9.01	7.86	8.48	8.68	8.12	8.04	8.15	8.91	7.38	6.80999999999999	7.68	7.81	8.33	8.56	7.73
STOML2	6.4	5.94	6.97	8.78	8.36	7.71	10.42	7.74	7.62	8.2	8.3	7.65	7.84	8.66	7.63	6.67000000000001	7.76	8.84	8.22	9.07	8.15	6.24	6.69	8.33	8.49	7.43	7.85	7.45	7	7.85	8.26	6.94	8.23	5.67	7.01	7.32	7.92	8.32	8.07	7.01	8.53	7.93	8.07	6.67000000000001	6.21	7.14	7.27	8.61	7
SUMO4	7.8	7.85	7.59	8.35	8.4	8.34	8.16	7.92	7.84	8.82	7.78	8.7	8.86	8.15	7.72	7.81	9.43	7.94	8.44	7.96	8.35	7.59	8.4	8.37	8.55	7.72	7.64	8.35	7.58	7.93	8.7	6.54	8.51	7.07	8.3	8.14	8.41	8.08	8.09	8.66	8.83	8.3	7.9	8.37	8.77	8.19	8	8.52	7.43
GTPBP10	3.98679934588218	3.91453517456453	4.0243290427472	4.62802135837502	4.69526021265132	3.88425898940557	4.5624698311137	4.13930026138582	4.16062980339701	4.68444813285782	4.44306083788864	4.10596349336553	4.2094076739628	4.69581170637023	4.5093060789493	3.84358109458877	4.0482215220903	3.69514081257927	4.67048542104233	4.1210826018481	4.48721175672542	3.99369965382461	4.20352643774271	3.84030018365948	4.76259553617261	4.24676314205655	4.19587934908542	4.11694570143711	4.28610791526331	3.61229195782713	4.2517972460986	3.79385094029664	4.11927743715587	3.79136260594884	4.4195367735754	4.2592965073064	5.16010871566488	5.57974307797242	3.99492147615824	3.85796946288706	5.51325641028332	4.69120680286782	4.5253289568466	4.75043782788822	4.82149764854301	4.27607360808535	4.60634912409222	4.29137988894734	4.43030348640663
NGRN	8.37408486266533	6.35496250072116	8.98206576402517	12.2033934755402	9.35905092184104	8.77147371038927	9.70129279318447	9.10147371038928	9.47897567206671	9.55322854009702	8.93587733368269	8.48246313713459	9.09354212336708	9.3547793379315	9.01871333943918	8.6441293827386	8.86322854009702	8.19408486266533	9.8600173099202	8.61948633244772	9.83781194201032	9.32716021751895	7.9041293827386	10.4318585862371	9.75712659825921	9.07377977252234	10.802666386274	8.9300173099202	9.1400173099202	9.70129279318447	8.64129279318447	8.42393364775292	8.70781194201032	7.25673989811493	9.72537918723704	9.64976962466251	9.96869393216996	9.14797820910785	9.35185858623713	8.69460930330595	10.2746483030776	9.86335593397992	9.21869393216997	8.552490307036	9.90038286307402	9.10031230053778	8.962490307036	9.54058884532301	9.24103954165925
GSTK1	7.56	8.21	8.95	9.15	9.7	8.96	9.46	9.7	9.04	9.4	9.59	9.27	9.55	9.58	9.21	10.68	8.45	9.91	8.91	8.81	9.1	7.95	9.29	8.82	9.43	9.32	10.01	8.71	9.06	8.6	7.89	8.29	9.49	8.65	10.18	9.24	9.65	10.06	8.41	9.1	10.5	8.88	9.03	9.65	9.39	9.14	9.11	9.22	8.38
ALDH18A1	7.2843674932764	6.74475555404544	6.83357584201307	9.020408450477	8.69	9.32750254685478	8.99086626058089	8.00825660363017	8.63280542715635	8.18947704357455	8.83096938997402	9.22172608041003	8.17200448873035	9.16498491562881	8.29885415575632	7.64529131589479	8.65330264214401	8.22693475071193	9.62319779281895	8.51003465708151	8.83682911557614	8.23131873344578	8.1110524309378	9.22682911557613	8.93750254685478	8.10778389667203	8.50500866432241	8.11500866432241	8.19346296424781	8.71013862499601	8.10700248387121	6.5855905884282	9.34013862499601	6.20305253801962	8.36520189595118	8.71441496762109	9.3388176053105	8.69105243093781	8.57520189595119	8.0440554823635	8.88999288342957	8.35878566045912	8.56055444671375	8.93169754468356	8.64247462047645	8.139788696493	9.21498491562881	8.97503165446143	8.61377977252234
POLDIP2	10.2051190919724	9.0252384652496	7.86753113673595	9.20750254685478	8.37521659765415	7.95003465708151	8.38646377829541	8.30750254685478	8.36570169774907	8.32124730542419	7.78130710728733	8.66951600450311	8.44947704357456	7.96055444671375	8.39832659298	8.30388318970464	8.82418948355201	8.63999288342957	8.3492024886148	8.51646377829541	8.64750254685478	7.15132746817637	7.51881760531051	8.9108662605809	7.72346296424781	7.987491299804	7.98346296424781	7.68987123797536	7.65119997169428	8.79280542715635	7.88055444671375	8.5884117589876	7.7	8.16229510845381	8.64813852846895	7.94507797765291	8.48951600450311	8.22221693518486	8.46119997169429	8.23520189595118	8.9608662605809	8.247491299804	8.18003465708151	8.06584918453158	8.19671484932418	7.77319779281895	7.68521659765415	8.32130134228001	7.56987123797536
ARL8B	8.75771642189603	8.15924492188326	8.55885832795991	9.95701627349968	9.74437165707241	9.10786275715129	9.11513283580009	9.20671231196998	9.30020678100444	9.41012606211158	8.94496159683704	8.95971549248682	10.5973676809427	9.83190878411041	9.13671623014859	8.94376198376263	9.21335593397992	8.18604568159033	9.67743886122548	9.11393364775293	9.74872407838838	9.92103954165925	8.52556690310524	10.3219098048844	10.246202447152	8.85609294306007	9.38876831700485	8.92888213769176	8.86025377961879	9.61707405989652	9.55185858623713	7.82299867178276	10.5275684680501	7.35673155264998	9.97382800625361	9.40604393431751	10.0061685468018	9.4413659220451	9.29527422396563	8.73496159683704	10.8125696690263	9.39057810476897	9.32181992673475	9.17902365021822	9.49694661680014	9.13556690310524	8.86610692180761	9.34803700999273	9.68662230902072
PTCD3	7.50592888860324	7.42750503973023	7.48172702192146	7.26890015598755	7.34442293707202	7.16115321002355	7.23775082571796	7.02681238004067	6.69768309351675	6.88298415727362	7.30990390814168	7.1429986383874	6.66405450338106	6.95581865253594	7.24240699235863	6.78484268978146	7.84667070166223	7.04195593790585	7.38501470778432	7.19522556248756	7.41297045102695	6.93539371513367	7.88633896014612	7.26993715799831	7.07382513451791	7.0981017916295	7.41805737836775	7.62017038687473	7.26189587833644	7.19331427822251	7.99649590756403	7.48202532310818	7.03575483470103	6.96272310917581	7.71936777193633	6.79696813639162	7.48179393563455	7.36283099243261	6.93438938406782	7.39397191094137	7.4608088924737	7.94088702533374	6.78931209942865	7.84549717466672	7.55603942319066	7.08670828042566	7.53787701308347	7.35665487159935	6.87854327810042
MRPL18	8.6	7.14	8.34	9.17	9.07	8.34	9.23	8.39	8.66	8.73	8.74	8.52	9.52	8.8	8.42	9.39	9.2	8.33	8.72	9.11	7.9	7.45	8.34	9.16	8.31	8.76	8.87	8.04	8.58	8.57	9.55	7.14	8.93	7.87	8.13	8.38	8.4	8.52	9.2	8.02	8.81	8.01	8.4	8.1	9.05	7.74	8.05	8.57	8.12
BAG3	7.82	7.5	6.6	8.96	10.22	9.35	8.87	8.95	9.44	8.69	8.78	9.97	8.95	9.09	8.62	9.29	9.7	7.49	9.19	9.63	9.86	9.11	7.25	9.05	8.44	9.12	9.21	8.78	8.78	8.97	7.74	8.29	9.46	7.07	10.84	9.54	9.58	8.03	9.34	8.26	9.21	11.66	8.44	8.56	8.72	9.02	8.77	8.47	9.11
MRPS7	7.62	8.9	8.2	8.21	7.97	7.42	7.53	7.35	8.03	8.51	7.46	7.6	7.86	7.53	8.04	7.93	8.7	7.87	7.89	7.45	8.06	6.09	7.17	8.41	8.64	7.94	9.88	6.9	7.01	8.6	7.81	7.62	7.48	6.76999999999999	7.74	7.62	8.04	7.63	7.46	7.25	9.39	7.83	7.78	7.34	8.61	6.79	6.52	7.94	7.26
MRPS35	6.88	6.95	6.93	9.11	9.79	7.66	8.88	8.54	9.24	8.51	9.19	8.99	9.21	9.45	8.67	8.13	7.8	9.04	9.59	8.9	8.62	7.93	7.59	8.86	8.73	7.6	8.55	8.17	7.78	9.03	8.1	7.55	7.86	6.21	8.47	8.09	9.16	9.09	8.27	7.09	9.04	8.48	8.49	8.88	8.59	7.96	7.57	8.76	8.39
MRPL16	7.21	7.73	7.55	8	7.63	7.61	7.59	7.88	7.82	6.92	8.16	7.68	7.76	7.93	8.51	8.02	7.09999999999999	9.16	8.2	7.88	6.83	7.45	7.29	7.36	8.16	7.9	7.87	7.51	7.25	7.96	8.39	7.54	8.63	6.91000000000001	8.17	7.91	8	8.23	7.34	7.32	8.52	7.24	7.85	7.62	7.88	7.44	7.54	8.33	8.27
MRPS2	6.88999999999999	7.23	7.82	7.51	7.03	7.62	6.9	7.57	6.59	8.08	7.58	7.82	8.19	7.98	7.78	8.01	6.95	8.14	7.92	7.61	7.58	6.44	7.01	7.31	8.07	6.88999999999999	7.78	7.05	7.28	8.06	7.43	7.92	7.66	6.46	7.78	7.25	7.41	8.12	7.26	7.09999999999999	7.92	7.44	7.15	6.83999999999999	7.05	7.14	6.93	8.97	6.7
MRPL15	6.46	5.43	5.87	8.48	7.53	6.88999999999999	7.94	7.68	9	8.41	8.97	8.38	7.78	8.43	7.93	7.51	7.13	7.63	7.89	8.77	6.17	6.58	7.02	6.97	7.53	6.62	7.62	6.96000000000001	6.57	8	8.13	6.22	8.21	5.11	8.21	6.83999999999999	8.54	7.46	9.62	7.04000000000001	10.06	7.41	7.4	8.52	6.93	6.83	6.12	8.47	8.22
MRPL4	5.9252934545445	5.81354607698561	5.93030852646151	7.33078609759316	7.18625779368493	6.86844625930896	7.2207137489849	7.26738217626673	6.52521620159579	7.98193085008289	7.81040893378419	10.3678000031417	7.40830975907276	7.30439453742137	7.56448990320507	8.42810592056239	6.75685160289404	8.56064161631422	7.14629838307927	7.1840393684151	7.52818825982421	6.59511528539093	6.7706508609589	7.41341148785555	7.66268732411469	6.78055622040266	7.14937492291498	6.81034542339268	6.80202002766856	7.8649985103729	7.87730266817341	6.92699400492687	7.25387636450532	6.82407599806923	7.65344841590222	6.61690215679077	6.88817390592485	7.33944223206657	7.40326779397092	7.43243142751493	7.70974360805522	7.09913481616251	7.03306104944417	7.571127013031	6.248182838674	6.65264601118257	6.42897183755629	7.52632794388007	7.05551511467906
MRPS10	7.76339816956908	6.95334840426133	7.61060071035094	8.30787830572193	8.37970437796921	6.94599029427444	8.57008597706669	7.24337204387885	7.66087118244221	7.07643427808268	7.82224565148215	7.89895525739959	7.98943470555868	8.20896694306431	7.47583831791257	7.23257749335304	7.57215253307938	7.19467071139747	9.03485711822393	7.65011571798211	8.45027325395883	7.45744043006315	7.68399449324295	7.83330369157606	7.97143979669305	7.32356634530995	7.09429715118421	7.67537610635633	7.21289616438612	7.35295966611976	7.9374673095974	9.13320451140166	8.16900387075552	7.03121915959233	7.64897478283027	7.63852060604815	8.44230217829766	7.69724334909671	7.77646894013069	7.14651472309231	8.30101290712193	8.70005703431657	7.56080634992087	7.31609015749289	8.07709423723122	7.46584619958399	7.44845460015532	7.73281186312699	7.35496016737901
MRPS34	7.64	7.92	7.65	8.18	8.28	7.47	8.29	7.75	7.89	7.79	7.43	7.7	8.39	8.57	7.66	8.15	7.35	8.01	8.53	7.99	7.81	6.82	7.78	8.32	8.04	8.57	8.79	7.38	7.38	8.55	7.67	8.36	7.12	6.97	9.01	7.76	8.41	8.26	7.88	8.05	9.19	8.48	8.08	7.61	8.24	7.49	7.58	7.99	7.6
ADCK3	6.98057711150097	6.40860461225456	6.26767891162187	5.89903613126183	6.18125205483001	6.99552680187983	7.32984165007216	6.90057711150097	6.63343109417482	8.07336369162256	7.26367244882199	7.11229354728086	7.06738216680291	7.2527414879615	7.44088031624606	6.44898606070369	6.95586994583288	6.96232132392339	7.22586735359869	6.57741281921719	7.46819692819938	6.85339935039163	6.72741281921719	6.84716021751896	7.47400802253797	6.15767891162187	6.98838482632161	6.7306736634117	7.75953387491496	6.78057711150097	6.94069918608275	7.01747399935638	5.65876831700485	6.8895108166181	7.53695286851581	6.78677157756622	6.44585955485882	7.52721961405385	6.93106217948756	6.67045247856115	7.39662230902072	6.76106217948756	7.0888583279599	6.80542253591994	6.50230225715956	6.96121928948734	6.93694661680014	6.75137556031165	7.67062207311207
UQCR10	9.24400166606012	8.59144619614242	8.69608514211159	10.187663408559	9.47935948581676	8.62300811020924	9.54319894219952	9.35978024614063	9.53343109417482	9.69229354728086	8.96738216680291	9.68057711150096	9.83057711150097	10.2809987538234	9.01924492188326	9.31324449134647	8.85281202946139	9.81324449134647	9.22343109417482	9.42176850225834	9.62553493193749	7.31244450567668	8.76408366024756	10.4876789116219	9.90935948581676	8.93766340855896	9.27442460817496	8.70432603506903	9.04502368082856	9.69497398411578	8.64300811020924	8.46747399935638	9.21623442365836	8.26299867178276	9.95376198376263	9.12343788332676	10.1276789116219	9.79002716994098	9.86548352552211	8.66002716994098	10.8704524785611	8.77804531792333	8.44219341620228	9.09408366024756	10.2065659992713	8.42860461225456	9.38354103214618	9.77800657999046	8.34190878411041
MRPL44	4.00524102729638	3.4035496439944	3.71671484932419	6.19025377961879	5.82190878411041	5.0142434053172	6.02598504596302	4.92620244715195	5.60231470828842	4.97797820910785	5.46634722345807	5.42147371038928	5.43641017590173	6.37327893717257	5.10247493593719	4.16239329900447	5.41198270324195	5.20976962466251	5.89192809488736	5.23482589476312	5.93230256639332	3.86895264329098	6.12231470828842	6.18310239595253	6.41099875382336	4.17529131589479	5.70025377961879	5.59354832367643	4.05524102729639	5.80839352325266	5.51037357277908	3.88339347554018	5.50871333943918	3.13381876656428	5.00536630209721	5.61634722345807	5.9151328358001	5.90054680636108	5.35949298138358	4.61570385139098	6.11053039958154	4.79163686308139	5.89839352325266	4.34597797441368	4.68840506583268	4.009788696493	4.88185858623713	5.41537918723704	4.72131873344578
MRPL24	9.15	8.72	9.04	8.13	7.89	7.46	7.63	7.66	8.24	8.44	7.87	7.53	7.96	7.9	8.5	7.9	6.87	7.71	8.07	8.13	7.46	6.4	6.33	8.39	7.36	8.12	7.97	8.39	7.38	7.92	6.83999999999999	8.23	6.87	7.59	8.17	7.2	7.58	8.47	8.36	7.99	9.07	7.54	8.08	7.46	8.25	6.82	7.57	7.75	7.68
SLC25A10	7.86	7.09	6.78000000000001	6.93	6.74999999999999	5.88	7.16	6.04	6.65	7.36	6.05	7.24	7.5	6.94	7.07	6.57	8.22	7.87	7.09999999999999	6.74999999999999	7.35	6.58	5.18	7.45	6.24	6.63	6.41	5.81	5.81	7.82	7.14	7.83	6.80999999999999	7.33	7.31	5.56	7.18	7.09999999999999	6.53	7.62	8.78	6.92	6.21	7.92	6.16	6.33	6.11	6.45	6.7
MRPL48	7.3	6.01	7.13	7.39	6.64	5.82	6.65	6.24	7.12	7.19	7.66	7.03	7.78	7.87	6.58	6.82	6.88	6.76999999999999	6.85	6.46	4.92	5.72	6.66	6.21	7.26	6.43	6.52	6	6.26	6.54	7.13	6.15	7.46	5.9	7.34	6.16	7.09	6.59	6.59	6.08	8.29	6.33	6.04	6.68000000000001	6.48	5.85	6.32	7.24	6.28
MRPL22	6.62	7.03	7.9	7.61	7.65	5.49	7.05	6.64	8.05	7.33	6.75999999999999	6.57	7.78	7.47	7.33	6.64	5.95	6.33	7.68	6.80999999999999	6.83	6.7	6.11	7.68	6.67000000000001	6.54	7.3	6.72	5.74	6.54	6.58	7.05	6.43	6.69	7.26	6.9	6.57	7.01	7.02	6.57	8.03	7.45	6.97	5.58	7.33	6.91000000000001	6.26	7.47	7.63
MRPS18A	6.40206768573105	6.72840506583268	6.96503165446142	7.7540554823635	7.4234629642478	6.69570169774907	7.50678220783613	7.00741726678505	7.47570385139098	6.77670955122796	7.02247462047646	7.26741726678504	7.38500866432241	8.16885415575632	6.97441496762108	7.53130134228001	6.66013862499601	7.13825660363017	7.37999288342957	7.21055444671375	6.75498491562881	6.85921969043678	6.86163686308138	7.41523022586182	7.47778389667203	6.64445740574805	6.98003465708152	6.27987123797536	6.67013862499601	7.13155330316361	7.54169754468356	6.91693475071192	7.08055444671375	6.42103606826081	7.40441496762109	6.62957859008833	6.93999288342956	7.29498491562881	7.6040554823635	6.87570385139098	7.6334629642478	7.54500866432241	6.49812556884038	6.85867522362071	7.12700248387121	6.58496250072116	6.67096938997402	7.62418948355201	7.1366748476107
MRPS30	5.13692064920856	4.78988710828904	5.50320032504228	6.42871128098058	7.14992271338208	5.86761194335539	6.98811342271712	6.48083795209452	6.19409447865392	5.83368986690278	6.47412758729907	6.43263837559898	7.74505497426102	6.85730018614784	6.57177389236049	6.46529053386517	7.34162977044186	6.57142713225856	6.3841355095672	6.63399062266923	7.94329689849454	7.07119083372281	5.98264206828725	7.08547302893401	6.9773721836597	7.40138646143433	7.02545385671745	9.08328247974566	9.33113390086949	9.87091251974898	6.80940329278243	8.14248135667608	6.2370625456404	4.65236907252373	11.3494551767255	8.71907211509605	8.71509337500904	8.31041579220617	6.25499510516096	6.15091245300156	8.62907564879393	9.50876306826887	7.67712401397316	6.31385086725084	6.81800421545117	6.8168975759743	5.35740839129104	7.49945311075833	6.19836292811025
YARS2	6.28	6.73000000000001	6.72	7.31	6.92	6.62	7.17	6.79	8.07	6.86	7.24	7.26	7.11	7.84	6.74999999999999	6.59	6.57	7.4	7.24	7.49	6.42	7.01	6.98	7.2	7.01	6.48	6.74	6.9	6.66	7.12	6.99	6.04	6.01	5.36	7.37	6.66	7.26	7.08	6.85	6.5	7.03	7.19	6.5	6.87	7.25	6.66	6.57	6.67000000000001	7.74
MRPL39	5.35616854680184	4.48998011030192	5.1074392389867	7.44372803864711	6.47629401443667	5.26010758916726	6.91409482695254	5.69205631882768	7.26193040494604	7.08864701820034	6.04984673403572	7.10103954165925	6.19131730981593	6.74343788332677	6.23419265788308	6.24631920962397	5.31054680636108	4.93994038484379	6.29663370448297	6.92813614896618	5.6378726269439	5.45025377961879	6.06231470828842	6.31935948581676	6.86592082573926	5.43181992673475	6.43121928948733	5.94400166606012	5.44738287233799	5.95502368082856	5.85354212336708	5.20054680636108	6.17586994583288	4.71200268412237	6.13634722345807	6.08389702779414	6.34527422396563	6.24231470828842	6.07324449134647	5.63736768094267	6.45002716994098	5.57167385460034	5.9541251640606	5.98310239595253	7.25992500144231	5.79043545286456	5.2449938989145	7.15241377847366	5.90324449134647
C10orf2	6.74	6.34	6.2	5.73	5.75	5.8	5.76	5.9	6.56	6.88999999999999	7.26	7.26	6.83	6.78000000000001	5.99	6.51	6.25	6.79	6.5	5.98	6.73000000000001	6.46	6.80999999999999	6.54	6.75999999999999	6.25	6.57	5.97	5.48	6.66	6.65	6.04	5.76	5.87	7.27	5.64	6.58	7.11	6.24	5.34	6.91000000000001	6.96000000000001	6.24	6.12	5.81	6.22	6.12	7.16	6.44
PUS1	7.19	7.15	6.7	7.11	6.68000000000001	7.36	6.63	6.39	7.11	7.11	7.47	7.49	6.34	6.92	6.99	7.09	6.87	7.24	7.19	6.75999999999999	6.79	6.43	7.39	6.73000000000001	8.22	6.57	6.68000000000001	6.52	6.08	7.28	8.06	6.61	6.82	6.63	7.07	5.95	6.96000000000001	7.59	6.7	6.93	6.99	6.67000000000001	6.67000000000001	6.55	7.69	6.51	7.39	7.32	7.08
SIRT7	8.17	7.78	7.94	7.89	8.22	7.59	7.5	7.09	8.06	7.92	7.58	8.09	7.75	7.59	8.25	8.08	9.15	8.2	7.44	7.51	8.17	7.49	8.11	8.08	7.6	8.19	7.27	7.19	7.4	8.55	8.14	7.82	7.98	8.14	8.21	7.15	7.88	8.12	7.5	8.5	8.69	8.23	7.45	7.98	8.13	7.29	7.88	7.58	7.77
PANK2	5.76178667602309	4.61047288099618	4.80021689194675	6.05824830155966	6.12081259824823	5.81773711132105	6.19426821057878	5.55732202105573	6.29541832799063	5.71891523526784	6.48194961157404	6.7435177359967	6.22219786178165	6.35997052454041	6.588580609947	4.94638612578881	6.39204057557363	5.5233289590452	6.50249519581632	5.32791131384909	6.29449949091089	6.25943394445811	6.57610829032206	6.20390586246209	6.57450772931806	5.70047787692703	5.909566001717	5.10302414597768	5.10621712255684	5.97792955680301	7.23285309509979	5.34741558638048	6.23428549934793	5.09645400412759	6.74570100789294	5.70935756600516	6.31434139718745	5.9669377435746	5.68925852761141	5.61853789141934	5.28143067965857	6.59855035685526	6.23729280253055	6.03070597052306	6.13169645976293	6.24370673580492	5.50775621983549	6.60709218542954	6.64167984361158
IGF2BP2	6.37859198044464	6.58417087988537	6.14978869649301	4.36987123797536	4.77667484761071	5.31675179543983	4.49841943718155	5.07768002478876	5.29641017590173	8.11593500923414	7.7406736634117	6.59231285175404	5.40897567206671	4.75049164063474	5.64167385460034	4.79830354161104	7.33869610777059	6.32445425421009	5.28907199931701	6.58043545286456	5.66557530557624	5.80482589476312	4.41750254685478	4.42068794565867	6.45784721240771	4.61630323328894	4.99131873344578	6.20106217948756	4.88879269765027	5.63031230053778	8.32408366024756	6.2605795140573	7.27338023953746	6.57231285175404	6.02482589476312	5.25527422396563	5.91919296279737	5.31743886122548	7.12746284125034	7.33095957429007	4.85331046113783	5.94037357277908	5.42634722345807	6.09609294306007	7.03069918608275	5.43437165707241	5.82598504596302	8.96785367061916	6.61231979808162
MRPL2	7.04200268412236	6.5131498729125	6.90103606826081	6.4452384652496	6.69511909197241	6.66832659298	6.95741957347637	6.53280542715635	6.85558788948433	6.79523022586182	7.74746186447419	7.0149938989145	7.40130134228001	8.28987123797536	7.4552913158948	7.41390924643192	6.54947704357456	7.21185466468673	6.87675179543982	6.88498491562881	6.68096141383319	6.15969844810088	5.97182244321305	6.680408450477	7.14911895293288	6.73969844810088	6.93346296424781	6.17221693518486	6.81521659765415	7.11182244321306	7.64155330316361	7.44200268412236	7.10319779281895	7.01634622894941	6.91475555404544	6.81500866432241	6.81885415575632	6.82824315875015	7.10951600450311	6.56312517329443	7.76331046113783	6.56667484761071	6.18498491562881	6.74172608041003	6.60931342633355	6.04521659765415	6.3888176053105	7.29867522362071	6.66577247425965
LETM1	7.21374192407513	7.94543739965427	7.15550882823705	6.444213257086	6.28192708929369	6.07945450820808	6.35408243121773	6.11100640225317	6.48159398882166	6.41505603789001	6.3257793659731	6.87629951571677	6.80641498279326	6.17879658156509	6.43629119763176	6.93002306849222	6.09095697658817	6.30392534147296	6.89184190903113	6.32588826432969	6.75125833150306	6.74491704700788	6.26684106764859	6.6553454077319	6.43602153419891	6.80717454878332	7.0604359162788	6.31504433850735	6.14344925826644	7.20880662966909	6.21677309667696	7.95696184077113	6.44362374291636	6.85544884419616	7.49662876341733	6.27622730792539	6.57981483246675	6.90009848718982	6.98134754317848	6.70095055795297	6.85696061361386	7.15840468065106	6.36606199443068	6.21138792098686	7.11796394347116	6.18557245957344	6.56049153370224	6.59167234921756	6.28055532499791
MTPAP	6.64677150074076	7.41734353595557	6.90766071831094	8.26691219271119	7.44780924577454	7.14489357095053	6.67591672393937	6.96121253692965	7.51272084278105	8.40278874781465	8.59446822362898	7.97994514793078	7.46258563494067	8.02236908482966	7.30428497006918	7.3133116864635	7.892184547092	8.67691787099903	7.995981982583	8.3629037697709	7.41612830128041	8.16730221384876	7.95500983659556	7.34835330886035	8.63996415315376	7.44503718233854	7.74760263549149	7.18694691935215	7.57914434119191	6.90058597955715	8.05360128650536	7.2131318124426	7.09809051913423	5.99313038954407	7.61648407275666	7.63337329527412	7.95118923435519	7.75845020613305	8.78149988477514	7.29874272492299	7.22040224435145	8.12212509106808	7.39198127762481	8.86998889079458	7.62827804740347	7.49517553369025	7.45363121414216	7.73459167779187	8.1280234881818
MRPS17	6.6	5.75	7.18	7.59	7.23	6.25	7.35	7.41	8	8.38	8.19	8.76	8.61	8.13	8.17	6.57	7.29	7.92	8.09	6.97	7.39	6.46	6.32	8.12	6.92	6.78000000000001	7.15	6.67000000000001	6.49	8.04	7.39	6.98	7.33	5.42	7.69	6.83999999999999	7.75	8.02	7.46	6.49	8.9	7.25	6.7	8.08	7.51	6.62	6.46	8.09	8.4
RNMTL1	6.55	7.08	6.94	6.83	6.55	6.62	7.01	6.74999999999999	7.33	8.15	7.03	7.25	6.93	6.98	6.88999999999999	6.3	5.95	7.13	7.51	7.18	6.32	6.55	7.29	6.59	7.33	6.05	6.87	6.33	7.01	7.72	6.61	7.03	6.38	5.98	7.5	6.4	6.58	7.56	7.45	6.46	6.99	7.75	6.80999999999999	6.14	7.57	6.66	6.44	7.69	7.32
FASTKD1	7.59	5.82	6.74	7.4	8.01	7.04000000000001	7.71	7.09	6.4	7.54	7.84	7.86	7.81	8.21	7.75	7.18	7.73	7.93	8.04	7.9	7.09999999999999	8	7.82	8.22	7.64	7.71	7.92	7.4	6.69	6.92	7.9	8.12	7.2	6.92	8.17	7.34	8.63	8.11	6.98	7.09	7.16	8.74	7.36	7.49	6.76999999999999	7.42	7.37	7.51	8.26
ATAD3A	8.04221693518486	8.12124730542419	7.33670955122796	7.03280542715636	6.90584918453158	7.12778389667203	6.64825660363017	6.3940554823635	6.88682911557614	7.2992024886148	7.4751190919724	7.64296922877405	7.20778389667203	7.45999288342957	7.29031189375468	8.01418948355201	6.85678220783613	8.13741957347637	6.70055444671375	7.07155330316362	7.2488176053105	6.64812556884038	6.87169754468357	6.74523022586181	7.56155330316361	7.10130710728734	7.2250779776529	6.48498491562881	6.83204523211383	7.41604813126033	7.45670955122796	7.99671484932418	7.81951600450311	7.95124730542419	7.13570169774906	6.0254245110092	6.96221693518486	7.1892024886148	7.06987123797536	7.36305253801962	7.44031189375468	6.88987123797536	6.45646377829541	7.6208662605809	7.3292024886148	6.84040845047699	7.05221693518486	7.25999288342957	7.2350319747519
MRPL11	6.92	6.45	7.06	7.15	6.79	6.43	6.64	7.14	7.88	7.14	7.66	6.68000000000001	6.92	7.58	7.57	6.78000000000001	6.15	8.21	6.92	7.25	8.45	5.4	6.88	6.45	7.76	6.78000000000001	6.98	6.66	7.11	6.86	7.55	6.88	6.99	6.80999999999999	6.39	6.66	6.73000000000001	7.12	6.73000000000001	6.43	7.76	6.58	6.67000000000001	6.35	6.39	6.32	6.23	8.26	7.09
TFB1M	6.19760095575676	5.63731638741101	6.15186002683532	6.14509600838904	6.66524180478344	5.46828279959571	6.06587757543821	5.55806907601731	6.27860584751005	6.00918663038714	6.48473780395085	6.30433366127335	6.07845523439408	6.95012892072552	6.08715547787674	6.1773030353817	5.80342232560046	6.19571888869953	6.66065755543939	6.28492816277013	5.36052657156296	6.06721485839786	6.53192828472844	6.19628903212685	5.36753411620703	6.24802521580892	6.03945288891839	5.58382563530073	5.57280145952592	5.78385674721351	6.66974332747493	6.10363884587656	5.67541356629684	6.00183300610136	6.11623706129841	5.55770717845868	6.13925577611323	6.79961791956256	6.75572544337837	5.87896879978291	6.09457670173573	5.96141424171297	5.70032054022703	6.0312542316094	5.95815361772754	5.58517729873454	6.08331565900119	6.14210004455333	6.16408534957574
UBAP2	9.73445740574805	9.32119997169429	9.10221693518486	8.70354964399439	8.4170026756639	8.93296922877405	9.63305253801962	8.37693475071192	8.75678220783613	8.73987123797536	9.33584918453158	9.97296922877405	9.43354964399439	9.26315455647462	9.00096141383319	8.9434629642478	8.937491299804	9.95119997169429	8.82119997169429	9.23741726678504	9.32830354161105	9.37570385139098	8.9088176053105	8.59445740574805	8.61319779281895	8.7640554823635	8.01381876656428	7.92999288342957	8.08951600450311	8.75694859898528	9.62824315875015	9.45445740574806	9.43841943718155	8.72319779281895	9.80824315875015	7.62119997169429	9.38445740574805	9.29029104992431	8.78068794565867	8.60987123797536	9.22503197475189	9.90678220783613	8.03825660363017	9.80511909197241	8.7508662605809	8.62608156687061	9.05961013965784	8.84096141383319	8.95475555404544
MRPS22	6.84161900104201	5.88481606251602	7.59075494718818	7.74391930301052	7.65231536720096	6.44092030980456	7.50280490038404	6.91869848102231	7.7636398860673	7.75145164897325	7.29733130560928	7.34986606912447	7.454439099571	7.64313281007477	7.26015642346328	7.79152309492981	6.44549010635731	7.26452937708585	7.61704574978182	7.76537727391627	6.65724167185513	6.57771423314042	6.9840186575316	7.00884313557916	7.67204104004002	6.43967179640302	6.93784396982181	6.61878442497123	6.50638290832409	6.65772144781395	7.74588242886431	6.45580269384747	7.0463984143415	6.42023761695049	7.54955159161535	6.61087685372112	7.5036396282226	7.09027442498657	6.87337007723245	6.49798987312416	7.70316106426428	7.62638003853344	6.83078771282203	6.91358028635057	7.32584451556718	6.8169088647164	6.82682572302821	7.95655789894638	7.92356706404663
MRPL46	6.72	6.04	6.87	9.85	6.83999999999999	5.63	6.85	6.68000000000001	7.57	7.12	6.88	6.51	6.51	6.82	7.05	6.61	5.99	6.25	7.58	6.72	6.68000000000001	6.11	6.73000000000001	6.86	7.34	6.59	8.44	6.7	6.54	7.12	6.66	6.41	5.67	6.21	7.17	6.17	7.25	7.31	6.74	6.22	7.33	7.73	6.59	6.4	7.07	6.80999999999999	6.37	7.77	7.38
MTERFD1	8.63	6.83999999999999	7.46	8.25	6.97	7.08	6.82	6.91000000000001	8.32	8	7.27	8.16	7.72	8.15	7.79	8.06	7.36	7.12	7.63	7.61	8.44	7.07	7	7.18	7.6	6.36	6.78000000000001	7.59	6.66	7.5	7.41	5.64	6.04	6	8.71	6.57	8.39	7.77	8.29	8	8.8	7.73	7.27	7.55	7.97	6.87	7.08	7.55	8.85
RBFA	6.2875684680501	7.18330264214401	6.2993872252121	5.4181088509576	5.8281088509576	5.58662230902072	5.47502368082856	5.84838482632161	6.00677157756622	6.01445425421009	6.06400802253797	5.96482589476312	6.01859198044464	5.32983380548825	5.42190878411041	7.01797820910786	5.92869610777059	6.20025377961879	6.00334278705986	6.1254835255221	5.88274148796151	5.84138461420473	6.95176850225834	5.43400802253797	5.47043545286456	6.39376198376263	6.50057810476897	6.00598504596302	5.88123843085835	5.98971549248682	5.93324449134647	7.15558788948432	5.76432603506903	6.57198270324195	6.59819692819939	5.49281202946139	6.72738287233799	6.63971549248682	6.26707405989652	5.8878726269439	6.57695286851581	6.29299867178276	5.98544290989388	5.79053039958154	5.66684837253757	6.06231979808162	6.07181992673475	6.20741281921719	6.2429152628302
MRPS28	6.05	4.67	4.59	6.82	6.97	5.76	7.28	6.26	7.56	6.35	6.63	6.74	7.54	8.06	5.89	6.22	5.11	5.21	7.13	6.7	7.87	4.36	5.88	6.63	6.23	6.3	6.66	5.99	6.07	7.2	6.54	4.67	5.97	4.25	7.47	6.14	8.27	6.86	7.88	5.74	8.89	6.83	6.85	6.01	7.07	5.48	5.51	7.46	6.2
MRM1	6.43	6.03	5.83	5.74	5.41	5.49	5.67	5.67	5.62	5.81	5.27	5.58	6.09	5.64	6.02	5.83	5.68	5.42	5.41	5.23	6.06	5.28	5.7	5.97	5.87	5.63	5.56	5.28	5.46	6.25	5.66	6.42	5.35	6.29	6.32	5.01	5.76	5.45	5.58	5.63	6.1	5.72	5.23	5.31	5.31	5.14	5.33	5.61	5.31
MGAT4B	7.5343674932764	8.24185466468673	7.86876831700486	8.89558194307775	8.29700248387121	8.90357584201308	8.6966748476107	8.66319779281895	8.02475555404544	8.72475555404544	8.27741726678504	8.72937052961804	8.61536630209721	8.83520189595118	9.25105243093781	8.29185466468673	9.64830208906149	8.09163686308139	9.88377977252234	8.62503197475189	9.44558194307775	8.73181992673475	7.40841943718155	9.22830208906149	7.80503165446143	8.65878566045912	9.18969844810088	8.35475555404544	7.84867522362071	8.95961013965784	8.5392024886148	8.33730743050151	8.99867522362071	7.56878566045912	8.74907199931701	8.68577247425965	8.96200268412236	8.6143674932764	9.04830354161105	9.03978869649301	8.4984117589876	8.81881874253074	8.57208405584378	8.2592024886148	7.58305253801962	8.24464830307761	8.179788696493	8.53012205566159	8.69595033710879
MRPL20	8.02985524152597	7.12315206828637	6.66098968870967	8.24098303117629	7.64145027057617	7.20338995995556	8.17166993785773	7.78050276864288	7.57710983459626	7.8162067608323	7.70998725314488	8.32985079308292	7.97087867229289	8.21270515753597	7.27048462089674	8.51722496317817	7.63321828791293	8.18126973815756	7.78131753811159	7.81556846317777	7.75460739400036	8.08021316155779	8.11637937822074	7.93750391036535	8.44873335025538	7.30716737075992	8.146336680951	7.32666646409761	7.18086295763277	7.56635394093179	8.05325773082832	7.72714329874332	7.76315821759418	6.58494871101059	7.90273488063985	7.89122403228948	9.16390175867575	8.85449579059479	7.59997375791978	7.61811929667364	8.6374050246778	8.30299253696652	7.18165198936191	7.16704594527009	8.67689738914397	7.960419943489	8.22041135287557	8.87757310693999	8.23771885815841
SLC25A31	2.63	2.47	2.13	2.25	2.64	2.12	2.42	1.92	2.37	1.92	2.42	2.1	2.37	2.29	2.73	2.54	2.37	2.57	2.3	2.05	2.36	2.72	2.3	2.19	2.13	2.41	2.49	2.11	2.47	2.27	2.28	2.2	2.1	2.35	2.29	2.27	2.35	2.08	1.96	2.19	2.31	2.21	2.25	2.67	2.58	2.59	2.22	2.16	2.7
TARS2	7.43	8.05	6.75999999999999	7.06	7	6.97	7.12	6.24	7.34	7.08	7.09999999999999	6.78000000000001	6.43	6.74999999999999	7.26	6.83999999999999	6.75999999999999	6.96000000000001	7.12	7.12	6.67000000000001	6.44	6.80999999999999	7.38	7.09999999999999	6.80999999999999	7.21	6.55	7.46	7.92	6.79	6.54	7.13	6.8	7.03	6.8	7.04000000000001	7.96	7.4	6.13	7.43	6.93	7.35	6.97	7.58	6.73000000000001	7.09999999999999	6.79	7.09
SLIRP	8.52	7.61	8.15	9.12	8.74	6.34	8.87	7.97	8.93	8.89	8.25	8.91	8.77	9.18	9.15	7.99	7.32	8.42	9.41	8.24	7.59	6.72	7.68	8.21	8	7.89	8.61	8.46	7.45	8.29	9.46	8.54	6.76999999999999	6.71	8.75	8.03	9.36	9.46	8.56	7.3	9.3	9.18	7.87	7.2	8.37	7.43	8.34	9.66	8.03
MRPS15	7.94290301615898	8.50957791804607	9.66950330118163	8.76531449991454	8.26382526776656	7.36310809916089	8.21514876995453	7.92182685993399	8.70756090451707	8.89071059876813	8.55580249462671	8.16043734190539	8.14370174717069	8.30950825735423	8.29627698913	8.13056772753187	7.16715920691383	8.75855244902625	8.00081257049231	8.05197473380125	7.6156071067046	7.68761377688315	7.63100520386664	8.5474958524857	8.29253048881904	7.92492585842665	8.48051599085772	7.27380774063273	7.8376218613852	8.13093490594295	8.80468323550177	8.04987555140461	8.26773168956324	8.14262697317695	8.00466925560287	7.5938052616267	8.36989448282595	8.22375571941992	8.04160373347525	7.94996593160554	8.92208375225523	8.50531503009625	7.47245298065049	8.16435879782501	9.62441389490708	7.68969401504626	7.46995154551911	8.37203063705116	8.20107304109404
DENR	6.86620363812151	6.6049888360205	6.39170592259356	8.70095297366434	8.78356291670531	7.68456413494518	8.49817741028262	7.87755068525725	8.76207815895212	8.10948943424867	8.56062927606734	8.58834175662409	8.85807816847453	8.21792981123968	8.45267933706916	8.00186991646393	8.16862846901524	7.60692922916091	9.03937607807137	8.22020691695463	8.64252470379998	8.68350358874087	8.06428440045822	8.93968817062605	9.85865421471537	7.69538473058031	8.39922075789933	8.20552962826056	8.04305485563937	8.88804679604361	9.22690751542957	6.59582337330452	8.36312357422081	5.2869981097482	8.44870923054319	8.16751472592451	8.70482356100846	8.8249878464185	8.0947703042933	7.61608188576322	8.49534926275302	8.72820985144274	8.50886688765192	8.03199198362788	8.08576618398879	8.45237563403899	8.36905126506421	8.66594575536329	8.33849542957031
C11orf68	8.2	7.24	8.06	7.86	7.76	8.62	7.89	8.08	7.64	7.84	7.85	8.06	8.37	8.33	8.22	8.06	7.83	8.29	7.73	7.45	7.37	7.87	7.76	7.8	7.8	8.14	8.18	7.64	8.57	8.23	8.11	8.94	8.73	7.46	8.6	7.88	8.29	7.78	7.61	8	8.07	7.74	7.91	7.78	7.22	9.21	7.57	8.15	8.03
ERLIN2	5.65072161770893	4.48088513869919	4.59827519227442	6.95659070836016	6.83614946055478	6.45546333326959	10.9576139402704	7.68131369898873	5.73552031982368	6.12746638518232	4.998179978532	9.07508275618223	8.3835612630398	6.76643792566313	6.93167230808261	5.7231405245972	6.48194078915007	6.67980168523726	7.28222207326168	7.06914002059814	10.1176596961508	7.16342160287081	5.67925957698582	9.75655547295918	6.50543326496772	5.84318351996928	7.12839028971688	7.37464873872297	7.04699901018209	8.25544212771716	5.80571426071008	5.46476599909079	7.32216285378653	3.99830626781329	7.95489229627588	8.90460344536745	9.35839761062997	7.39161441398685	5.80727373698915	5.43073307864903	9.56459518459763	9.29325989112136	7.51236154828201	6.38324446986565	8.94917918505046	6.69744409075663	6.89751817072167	7.89707724658467	6.34005380038318
UBA52	11.18	11.06	11.63	11.86	11.59	11.88	11.99	11.97	11.81	11.82	12.13	12.04	12.32	11.82	11.94	12.1	11.43	12.31	11.8	11.8	11.88	10.48	12.39	12.07	12.04	12.07	11.61	11.4	11.69	11.99	12.32	11.56	11.92	11.21	11.84	11.87	11.67	12.14	11.76	11.7	12.26	12.15	11.65	11.9	11.66	11.83	11.54	12.36	11.54
MRPL41	7.6422962347552	7.7528389866967	7.6696295122825	7.66944424212723	7.51394694025424	7.24846928736001	7.52571749093522	7.570994002619	7.39476288007521	7.4586372458126	6.33906504330235	7.04955179578898	7.99221443619496	7.60177772589851	7.1985997101945	7.9059216385714	6.25731068915225	6.68470275144546	7.92182798714975	6.840180670112	7.37352573919133	7.01020297976125	6.57274702077489	7.56110613186707	6.54311054016016	7.71163569896862	7.12682763475326	6.78450621052148	6.81500739501607	7.08993366221171	5.83280671125311	8.66046881511143	6.9495489615889	7.94987697666827	7.33316866163344	7.07780448618497	7.52672480412259	7.54568396611138	6.95846321529587	6.79384872763802	8.1618081631523	7.45799786830068	6.65548877718803	6.32461527262498	8.08814455030184	6.88056109464885	7.92026758214908	7.2219598353612	6.50243698426098
MRPL17	8.48	7.16	8.49	8.17	8.24	7.03	8.09	7.4	9.01	8.49	9.31	7.84	8.28	8.3	8.25	7.87	7.62	8.13	8.65	7.84	7.88	7.03	7.53	8.4	8.33	8.22	8.52	6.7	7.45	8.02	8.95	8.66	8.13	7.43	8.38	7.69	8.38	7.86	7.25	7.14	8.88	8.54	7.6	7.66	8.66	7.07	7.09	8.74	7.95
MRPL37	6.32	6.28	6.9	8.58	8.45	9.35	8.57	7.83	8.23	8.86	8.82	8.09	7.99	8.97	8.53	7.7	8.89	8.98	8.62	8.73	8.61	7.01	7.42	8.88	9.11	8.02	8.92	7.73	7.8	9.55	9.19	6.92	9.27	5.5	8.86	8.11	8.62	8.74	8.11	9.39	9.21	8.55	7.93	8.55	7.81	7.73	7.61	8.79	8.13
MRPS21	9.84	10	9.72	9.16	8.9	8.31	8.61	7.85	7.63	9.74	9.7	9.23	8.77	9.19	9.95	8.81	8.62	9.71	9.8	9.43	8.4	7.14	8.74	7.95	8.83	8.9	8.61	8.19	9.12	8.78	9.13	9.36	8.93	8.12	9.42	7.91	9.57	9.68	9.4	8.37	9.43	8.34	8.4	9.02	8.73	8.08	8.58	9.38	8.96
MRPL51	9.31	7.56	9.48	10.23	8.96	9.15	9.5	9.08	10.15	9.49	9.96	10.02	9.73	9.62	9.71	8.81	8.97	9.77	9.77	10.06	9.06	8.79	9.21	10.11	9.72	9.22	9.43	8.63	9.07	9.64	9.63	8.22	8.58	7.77	9.95	9.2	10.21	9.71	9.18	8.81	10.34	9.23	9.09	10	10.16	8.88	8.78	9.98999999999999	9.5
TRUB2	7.5	8.92	8.05	7.28	7.13	6.9	7.49	7	7.53	7.39	6.86	6.7	7.36	7.32	6.48	6.83999999999999	6.80999999999999	7.23	7.84	7.14	7.24	6.54	7.05	7.46	7.44	6.83999999999999	7.88	7.11	6.87	7.65	7.09	8.6	6.82	6.41	8.02	7.16	8.06	8.03	7.17	7.09	8.44	7.55	6.72	6.35	7.92	6.56	7.18	7.49	6.37
MRPL1	5.77	5.56	6.09	7.81	6.03	5.33	6.39	6.18	5.96	6.49	6.74999999999999	6.35	6.93	7.25	5.93	6.42	5.05	7.09999999999999	7.77	6.51	5.44	5.57	7.56	5.31	6.21	5.22	6.28	6.03	6	6.1	6.24	6.03	5.8	4.38	6.87	5.84	7.56	6.96000000000001	6.71	6.31	7.12	7.15	6.74999999999999	6.16	6.17	6.25	5.65	8.48	7.73
MRPS23	6.7	5.99	6.68000000000001	8.35	7.78	5.44	7.09	7.09999999999999	7.9	8.27	6.96000000000001	7.76	7.67	7.18	7.54	6.11	8.2	6.68000000000001	6.59	6.99	7.3	6.23	6.09	8.22	7.61	7.19	7.61	6.69	6.68000000000001	7.39	7.35	5.99	6.96000000000001	4.31	7.07	8.1	7.6	7.27	7.54	5.71	9.03	7.49	7.34	5.55	8.13	5.31	6.46	7.57	7.33
NOA1	6.62	6.87	6.78000000000001	7.8	7.6	7.89	8.45	8.79	8.09	8.38	8.8	7.7	8.32	8.28	8.53	8.5	7.83	8.44	8.26	8.13	8.51	8.67	8.86	7.8	9.07	7.98	8.48	7.95	8.37	8.98	7.87	7.34	8.47	5.9	8.42	8.22	8	8.9	8.45	7.58	8.51	8.21	8.25	7.24	7.56	8.36	7.9	9.19	8.54
TIMM21	6.85869393216997	6.31192809488736	6.62865014822494	7.43393364775292	7.42058884532301	7.35354212336708	7.82001730992021	7.19408486266534	7.2278627571513	6.98557530557624	8.0655349319375	7.39604393431751	7.72054680636108	7.50393364775293	6.65181992673475	7.5978627571513	7.76167385460034	7.04784721240771	7.84871333943917	7.50169222069864	7.36408486266534	7.43663370448297	7.29453944569699	7.36768002478877	6.96828692518895	6.8542434053172	7.3849938989145	7.2824631371346	6.96513283580009	7.49537918723705	7.0574392389867	5.62322854009702	6.56408486266533	6.04714509463772	7.57876831700486	6.7779502141139	8.55192809488736	7.98401632598723	7.92453944569699	6.62053039958154	7.67147371038928	8.20671231196998	7.04871333943918	7.30169222069863	6.95354212336707	7.36671623014859	7.3231498729125	8.23675845039912	7.45663370448297
TRMT10C	6.43	4.68	6.74	7.75	7.44	5.74	7.38	6.35	6.93	7.57	7.54	7.12	7.87	7.77	7.17	6.71	6.2	6.54	8.44	7.7	6.24	6.53	6.59	6.88	7.36	5.74	7.21	6.63	6.05	6.53	7.22	4.29	6.02	4.28	7.65	6.78000000000001	7.92	6.76999999999999	6.83	6.21	7.6	7.45	6.66	6.19	7.07	6.38	5.23	7.68	7.73
MRPL47	8.03053494416974	6.73517982768714	7.98953387491496	8.3678690840851	8.92584137060343	6.32106217948756	8.27347086835584	6.74676587390285	8.32818102237751	8.82989853008654	8.40979750716979	7.98153224143605	8.2817491697503	9.22439352363872	8.13146347898437	7.76410562984231	8.10716641310145	7.44454169248821	8.64073749159997	7.96566444949734	6.61673155264998	6.85324449134647	7.03514035098032	7.54829518887024	8.22641110989816	6.86057810476897	7.99062207311207	6.83514035098033	6.52971549248682	6.82048120038826	8.1781975903027	7.25048120038825	7.18924492188326	5.61058884532301	7.64090065427553	7.06951259161501	8.3306790930363	7.6376785200974	7.27088031624606	6.62623442365836	8.72896226166122	7.70688468484956	6.76799856480597	7.44869252644098	8.55263174049241	6.77121928948733	6.33838482632161	8.25089021467045	8.7194420171807
C6orf203	6.28	5.32	5.49	7.18	6.69	5.87	6.58	6.83999999999999	6.39	7.06	6.39	7.14	6.7	8.04	6.74	8.46	6.6	5.5	7.12	6.87	5.99	6.80999999999999	6.27	5.52	6.37	6.18	5.87	6.39	6.29	6.25	6.22	6.38	6.7	5.19	6.61	6.57	6.45	7.2	6.92	6.57	6.05	6.35	6.4	6.43	5.79	7.59	6.53	7.15	7.76
ATAD3B	7.85957241358608	7.50622195266923	6.9446456811257	7.08607312762548	6.7508564824758	7.49811471969286	7.07972882624215	6.59164898511838	6.65286007355743	7.219944849462	7.17550439465197	7.73250881555158	7.05855703492642	7.24416610670897	7.19407182132249	7.44893176714901	6.92210676372027	7.86923615570452	6.84524594179674	7.25358835241926	7.04893579662666	6.70041445979398	6.75306271785302	6.67690934079419	7.56697131195071	6.7926594741107	6.8680631485908	6.6360343819528	6.24608078657127	7.25116603660978	7.18490833818965	8.01756540088231	7.78286906219915	7.81436273126423	7.0173967612581	5.99010698121732	6.69104546682026	7.05754718347924	7.40040663888676	7.29335638696347	7.32456986445676	6.96644290747394	6.3132964878174	7.34019896975559	7.25012104141647	6.54544822152002	7.22213343739817	7.0778143320787	7.07324752816109
MOV10	6.79951600450311	6.41879269765026	6.89103606826082	5.95812556884037	7.19987123797536	6.62911895293288	6.29418948355201	5.96671484932418	6.53678220783613	6.79503197475189	6.00907199931702	6.60987123797536	6.47961013965784	6.55175201132912	6.96513283580009	5.51111541106781	6.65895264329098	5.90961013965784	6.86905092184103	6.6616368630814	6.74520189595118	5.79247462047645	4.73381876656428	6.40778389667203	6.55885415575632	6.03266638627396	6.93155330316361	6.25693475071193	5.72182244321305	6.89848762714847	7.23813852846895	6.739788696493	6.7254245110092	7.25907199931701	6.6647793379315	6.6854245110092	6.82465127218851	6.25641017590173	6.01921969043679	6.81675179543983	6.37678220783613	6.53830354161105	6.66130710728734	6.63993363237846	6.17570385139098	6.25741957347637	6.7729174275222	6.13693475071192	6.09824315875015
MRPS25	6.38697963852509	6.32708248349119	6.29511513474805	7.53398066008354	6.45820462945147	6.12682809406912	8.69725619984468	6.98504032739791	6.58312589661544	7.12167310174215	6.28713532151744	6.80958142771089	7.02660634194457	6.18734556007929	6.14925355234232	6.97744084010071	6.19288174011716	6.99453861783256	6.5078624035651	6.01748179821164	6.33583097339606	6.44951988803986	6.9963267597082	6.41184861501642	7.03868472979385	6.0543527211153	6.27931671469736	6.24213522067494	5.74793543943787	6.64858692143108	7.07862529970463	6.44292553713967	6.35868743371564	6.03881689739713	6.79405242209232	5.88578635503761	6.45890321046053	6.81288174011716	6.41277638787664	7.160617641563	6.96496965332324	6.35201288900004	6.03151462086862	6.07546934752465	6.08970901277135	6.1144529761083	6.59412462319918	7.35930665305054	6.88545681894728
ACAD9	8.09	6.92	8.33	7.26	7.86	7.6	8.09	7.21	7.39	8.46	7.95	7.76	7.7	8.55	8.07	7.61	7.06	7.58	7.91	9.01	7.92	7.46	7.01	7.83	8.17	7.67	7.97	7.33	7.09999999999999	7.42	8.12	8.35	8.53	7.75	8.62	7.43	7.96	7.97	8.19	7.57	8.3	8.39	7.29	8.33	7.64	6.96000000000001	7.54	8.18	7.73
MRPL27	8.61	11.15	8.99	7.95	8.77	7.25	8.23	7.84	9.1	8.92	8.07	8.44	7.92	7.79	8.16	8.46	6.74999999999999	8.23	9.12	7.9	8.04	5.6	7.68	8.5	8	8.61	7.97	7.57	7.72	8.51	7.4	9.26	6.93	7.99	8.28	8.1	8.61	8.75	7.92	7.21	9.33	8.35	7.9	6.53	9.11	6.98	8.47	8.42	7.2
MRPL43	6.6475264711569	6.70101612292827	7.01598715614092	7.05907211509606	7.77275509476842	6.54379539550188	6.63261731785656	7.03103521119045	7.35234408830353	6.68601226370257	7.17050544962253	7.00448025438789	7.31062170003197	7.4849798021527	6.57861515275264	7.04741845072473	5.97465695155604	6.89129792142219	7.29860006521372	6.87903204214223	6.84582583426979	6.53997167761154	6.5277617173081	7.71945411734332	6.48161019745818	7.04382094420912	7.55761958144662	7.10363766073945	7.10771058830407	7.05370368359184	6.71825185577689	7.34893488406536	6.62877859801768	6.40642812058503	7.49527640899138	7.02652587726841	7.8716804050246	7.31837964860002	7.05481928029079	6.09469270849215	8.2149318513939	7.28117144131147	6.86691691535351	6.24129161841413	7.32084718299202	6.49367971479352	6.45572620663998	7.40062174814167	6.54638679847308
MRPS5	7.00175639082623	6.52521554715807	6.74160603849379	6.44603287579881	6.37092567517121	6.78136251215247	6.29996550454135	6.25154538798957	6.41196327645754	5.81257589679715	7.33893684554562	7.87152879444803	6.33688759811355	6.99564284341916	6.95271487868407	6.96273398894187	6.51549635816192	6.9674409564832	7.23051797599759	6.33872479704863	6.23255585725536	6.67893762741815	7.03391642431388	6.47312042587167	6.60788655947979	6.6025222949209	6.41603658949655	5.70939562019033	6.49891677665982	6.73990280679797	6.89398171424413	6.85665084480442	6.84846975561449	6.58194634290788	6.34001062054343	6.32061664004084	7.05779063701087	6.87259121713851	6.49145490131699	6.32533755147942	6.65761876502525	7.17120592422039	6.28594919737182	6.99196013929631	6.66987753944095	6.62365103688824	6.75960218904023	7.34251132299887	6.95927678683027
MRPL10	6.97	6.54	7.03	7.73	8.39	7.8	8.13	7.77	8.59	7.82	7.81	7.11	7.75	7.9	8.07	7.19	7.44	7.75	7.19	7.58	9.15	7.64	7.68	9.4	8.59	7.98	8.05	7.69	7.87	8.96	8.13	7.05	7.58	6.62	8.39	8.85	7.98	8.32	7.51	7.09	9.28	8.23	8.53	7.3	8.22	8.25	7.23	8.84	7.57
PYCR2	8.14221693518486	9.11003465708151	7.4554245110092	7.58911895293288	8.36577247425965	7.74475555404544	8.89208405584378	7.15155330316361	7.4210524309378	6.98354964399439	7.61155330316361	7.64646377829541	7.4454245110092	7.44671484932419	7.70495270471191	7.32678220783613	7.16130134228001	7.22951600450311	7.54169754468356	6.83957859008833	7.73068794565867	6.59824315875015	7.26096141383319	8.39824315875015	7.49354964399439	7.827491299804	7.73969844810088	7.35496250072116	8.98354964399439	7.38381876656428	7.61503197475189	7.20498491562881	7.32608156687061	7.09086626058089	7.77646377829541	7.56824315875015	7.10957859008832	7.85813852846895	7.45813852846895	7.03495270471191	8.19239329900447	7.50885415575632	7.59961013965784	7.18130710728733	7.74247462047645	6.56778389667203	7.36124730542419	6.92670955122796	6.43247530625561
MRPS6	7.79	6.34	6.65	10.3	7.77	8.35	8.34	9.35	8.02	7.79	8.97	8.92	7.94	8.81	8.64	9.04	7.86	8.24	8.23	8.85	7.93	8.06	8.1	8.3	7.91	8	7.8	7.43	8.24	8.61	8.95	7.08	8.06	6.91000000000001	7.49	8.1	8.42	8.16	8.15	8.06	7.28	8.12	8.22	8.58	8.13	7.65	7.95	9.51	8.66
MRRF	7.17	7.97	7.03	7.02	7.21	6.57	6.2	6.59	5.79	7.09	6.59	6.5	6.01	7.04000000000001	7.01	7.98	6.4	6.66	6.95	6.66	6.44	6.28	6.57	6.33	6.96000000000001	7.04000000000001	7.01	6.59	6.58	5.81	6.63	6.78000000000001	6.25	6.43	7.21	6.04	7.09	7.09999999999999	6.47	6.62	6.96000000000001	7.19	5.93	6.53	6.43	6.67000000000001	6.29	6.5	6.36
MRPS26	7.43465313456789	8.10984673403572	7.70502368082856	7.29343788332676	7.47400166606012	7.20137556031165	7.61790048758002	6.91339935039162	7.81480483083111	7.15514035098032	7.84239001417346	8.10909251716718	7.37229354728086	7.82951259161501	7.48799856480596	6.58890206710986	7.21232132392339	7.50412516406061	7.98090065427553	7.06738216680291	8.14379211471512	7.0654835255221	6.63299867178277	8.04324213124145	7.25121928948734	7.15219341620228	7.97558670899557	6.99673155264997	7.23978024614063	8.01019187590791	8.43500427129375	7.68984165007216	7.35206227307269	8.04205631882768	7.98673203410694	7.04045247856114	7.66631512668974	8.07531243580359	7.43290494073378	7.70232205858368	7.63898606070369	7.86095957429007	7.27687652079619	6.97738216680291	8.09869252644097	7.05417087988537	7.29232132392339	7.26069918608275	7.33544290989388
MRPL14	8.11	7.3	8.4	8.4	8.18	7.07	8.03	7.08	8.89	8.09	8.67	8.53	8.31	9.13	8.12	7.78	8.04	8.07	8.74	8.14	7.72	7.21	6.95	7.88	8.18	7.83	7.75	7.27	7.26	7.87	8.36	8.65	8.12	7.12	8.89	7.62	8.3	8.11	8.74	7.32	9.38	8.36	7.35	7.58	8.8	7.29	7.54	8.3	8.31
MRPL32	6.92	6.5	7.35	8.78	8.23	7.13	7.9	8.63	8.1	9.1	8.18	8.75	7.8	8.43	8.19	7.15	7.53	7.73	8.45	8.21	8.19	8.08	7.35	8.37	7.35	7.7	7.88	8.17	7.46	7.38	7.07	6.53	7.16	6.25	8.13	8.45	8.71	8.77	7.38	7.57	9.33	8.22	7.95	7.7	8.21	7.95	7.66	8.49	9.11
PNPT1	7.5	6.19	7.52	8.37	8.51	7.74	8.77	7.36	8.08	8.97	9.02	8.41	7.98	8.8	8.29	7.74	9.63	8.23	8.59	7.84	9.09	6.98	7.52	8.5	9.02	7.62	7.54	7.63	7.44	7.75	9	6.36	9.09	5.83	7.95	7.66	8.46	8.17	7.76	6.85	8.49	7.79	8.71	8.74	8.57	7.21	7.97	7.46	8.04
MRPL21	7.13	6.18	6.78000000000001	7.36	6.83999999999999	6.18	7.05	6.91000000000001	7.84	8.34	7.52	7.05	7.07	7.76	7.2	6.83999999999999	6.76999999999999	10.13	7.5	6.55	8.69	4.82	5.95	8.18	7.42	6.85	7.99	6.79	6.69	7.05	6.85	8.41	6.75999999999999	7.07	6.5	6.7	7.12	6.85	5.79	6.39	8.5	9.9	6.46	6.14	6.52	7.32	6.22	7.29	6.79
MCU	6.64	6.69	6.38	7.12	7.12	7.25	6.76999999999999	6.53	6.53	6.94	6.67000000000001	7.15	7.87	6.82	7.09	7.09	7.78	5.7	7.15	7.12	6.86	6.42	5.97	6.79	7.11	6.76999999999999	6.57	6.23	6.59	6.75999999999999	7.27	6.41	7.05	6.62	7.09999999999999	6.66	7.44	6.35	7.16	6.72	7.4	6.75999999999999	6.63	6.36	6.54	6.33	6.54	6.86	6.36
RPUSD4	7.22	6.86	6.74	7.41	7.07	7.11	7.59	7.38	7.62	7.27	7.2	7.43	7.13	7.32	7.38	7.75	7.5	7.44	7.85	7.01	6.74999999999999	7.15	7.98	7.26	7.79	7.08	7.34	7.16	6.43	7.74	7.57	7.13	7.16	6.41	8.2	7.28	7.89	8.4	6.63	7.21	8.23	7.73	7.21	7.42	7.03	7.39	7.73	8.5	7.82
MRPL50	4.24089842901794	3.72419907357364	4.19230217829766	6.42475710119576	5.46768901986575	3.78399839752308	5.36916425121597	4.52754151910596	4.9667261983581	5.22764949534259	4.79488717446595	5.28788918769478	6.41257371351641	5.73633639636756	4.89410728280268	5.17227470164104	4.70376693423859	4.4875323740426	6.00940808078236	4.75795564492697	4.78049864846418	4.65910551665721	4.65388242875928	5.45282139595088	5.22900694514858	4.27040113947496	5.50289668337638	5.07082598817602	4.52913960256454	4.46080497635995	5.00964044315759	3.65288307863654	4.26703137928416	3.83623306138677	5.27014088501395	5.11041038679031	5.71827854062641	4.90991636428874	4.66113234598911	4.73998663830952	5.99867510243433	5.32274953241103	4.38069231411306	3.68864762274643	5.27363010950519	4.48901216547772	3.66679582335637	5.60396693778995	6.08041581332663
MRPL55	7.58865014822494	7.8151328358001	7.63948633244772	6.3200173099202	6.52037357277908	6.40905092184103	7.33482589476311	5.87053039958154	6.84527422396563	6.30743886122548	6.47095515989205	7.35881730713462	6.8043716570724	6.70587733368268	7.01604393431751	6.69712659825921	5.92385787793091	6.72414643735866	6.71092067079099	6.07012606211158	5.95049164063474	5.72606107935442	5.89339347554018	6.66003809858429	6.61527422396563	6.50641017590173	6.44871333943918	6.08031230053778	6.73181992673474	6.4047793379315	6.48038286307402	7.26919296279738	6.49976962466251	7.35031230053778	6.56192809488736	6.00390924643192	6.30684837253757	6.62256966902626	6.49784721240771	6.61919296279737	7.17053039958154	6.43354212336708	6.34860461225457	6.3575684680501	7.07872407838838	5.51175201132912	6.43795021411391	6.54198270324195	6.17045512517092
MRPL54	7.15	6.85	6.43	8.11	8.03	6.80999999999999	8.13	7.64	8.01	7.43	7.54	6.88	7.83	7.45	7.28	6.97	6.53	7.34	7.78	7.23	6.37	6.36	7.22	7.81	7	7.53	7.56	7.22	6.73000000000001	7.97	7.05	7.8	6.03	6.78000000000001	7.13	7.05	7.59	8.34	7.21	7.12	8.59	7.6	7.01	5.24	7.5	6.56	7.78	7.68	6.74
MMAB	6.21935964144277	6.28754288138168	5.79750971318184	6.55211582612885	6.00592589473087	5.57995083495997	6.30544869910101	6.76556033981107	5.99050636562846	6.18431406446665	5.52650229267491	6.07843051307651	5.89016483661722	5.47246953941598	5.45304063625868	6.54173410440994	5.16323075117524	5.71853079524066	6.14453751119166	5.50573744110873	5.67451106622907	5.33638088132537	5.44804865381366	6.17549513748974	5.67581585453391	5.92866634226695	6.05886661059523	5.86779639294214	5.67237642701773	6.21297313350312	5.79123846720432	6.33134621850353	4.97723913653481	5.91423391958641	6.42652785403569	5.48631842339714	6.22198079320734	6.47628038766461	5.36070640551693	5.5503235800906	6.76847089914507	5.82399839752308	5.60287569061984	5.61987601548764	6.08349382538728	5.37880305413372	5.84422945102867	6.19459742572672	5.30568491169494
VARS2	9.53	9.22	9.21	9.09	8.57	8.18	8.43	7.84	9.19	8.6	8.67	9.01	8.64	8.42	9.24	8.82	8.13	8.65	8.83	8.61	8.78	9.65	8.88	8.78	8.46	8.82	7.93	7.82	8.16	8.78	9.32	9.27	9.17	9.77	10.01	7.52	8.9	8.81	8.65	8.98	8.98	9.5	8.07	9.43	8.92	8.95	9.36	8.87	9.29
MALSU1	6.97386057749404	5.94988665091622	6.53324135196804	7.80715345390783	7.25418902334994	7.73579173835738	7.64994866094241	7.58577046501397	7.19184797836091	8.86293830823671	7.80568247363111	8.6278213765544	7.39692168448245	7.76532374595544	8.14279467339613	7.38169689603822	7.6928770067181	8.22308652539523	7.99976663461655	8.0096065748906	7.91771008358526	7.39001959267074	7.1637032251429	8.30829466624837	7.51186077709834	7.19372971213675	7.4492167050179	6.97780723400588	7.59657979457112	7.98485876160843	7.47830636504785	7.00885180814946	8.25878983773864	6.81080825625227	7.79493170817634	7.2509892192663	7.8623330687049	7.97202862315183	7.22438925279694	6.88332103656406	8.4162322685677	8.0182708742731	7.4687115768073	8.13600230501921	7.23486048407112	7.46896679888024	7.29251008876978	8.36793725173879	8.62554517353229
MRPS9	6.72	7.93	6.7	7.36	6.99	6.96000000000001	7.56	7.28	7.29	6.13	8.38	8.99	7.4	7.92	7.47	7.49	7.08	7.29	8.43	7.28	7.04000000000001	6.75999999999999	7.6	7.69	7.74	6.79	7.25	6.62	7.08	7.53	7.09	7.54	7.43	5.81	7.94	7.14	7.98	7.99	7.38	6.91000000000001	8.03	8.07	7.19	7.57	7.4	6.5	7.09	8.34	7.07
CHCHD1	6.52	6.87	8.35	8.65	8.8	6.62	9.05	7.95	8.09	8.07	7.65	7.89	8.56	8.17	8.74	7.7	6.97	6.51	8.89	8.08	7.77	7.09	7.74	8.53	7.9	7.7	8.52	8.24	7.8	8	7.53	7.25	7.33	6.31	8.57	8.01	8.95	8.33	8.04	7.34	9.15	8.63	7.36	6.52	8.2	7.86	7.33	8.7	7.89
PARS2	6.27	6.44	6.41	6.75999999999999	6.74999999999999	7.32	6.71	6.19	6.61	7.18	7.68	6.52	6.63	7.03	6.34	6.5	6.63	7.56	6.87	6.68000000000001	6.69	6.52	5.7	6.65	6.62	6.6	7.47	5.63	6.78000000000001	6.87	6.88999999999999	5.5	6.92	6.05	7.18	6.14	6.39	6.46	6.41	6.44	7.09	7.44	6.43	7.66	6.08	6.25	5.69	7.27	6.05
PUSL1	6.88	6.69	6.51	6.17	5.83	6.03	6.27	6.3	6.03	6.56	6.52	6.92	6.3	7.37	5.89	6.97	5.71	6.99	5.83	6.67000000000001	6.29	6.86	5.7	6.29	6.41	6.18	6.7	5.76	5.6	6.61	6.39	6.80999999999999	6.75999999999999	6.9	6.19	5.49	6.29	6.03	6.91000000000001	6.18	7.24	6.64	5.6	6.22	7.5	5.93	5.49	6.41	6.35
CYCS	4.20682911557613	3.82445740574805	5.08907199931701	4.99784721240771	4.1740554823635	5.06096938997402	4.62712659825921	6.20357584201307	4.61558788948432	5.46049164063474	4.7529174275222	6.37586365296432	4.70103606826081	4.49206576402517	4.25388318970464	4.31475555404544	5.16185466468673	6.06742220421014	4.8380799013328	4.58200268412237	6.01840506583267	4.67693475071192	5.5755905884282	6.69320173603971	4.42377977252233	3.88247462047645	4.98445740574806	4.64200448873035	4.51331046113783	6.73521659765415	4.62322854009702	4.71961013965784	4.36103606826081	4.39420774993775	5.34028648405417	5.01832659298	4.95166002121611	6.29947704357455	5.18445740574805	5.59529131589479	6.96181992673475	5.14675179543982	4.94879269765026	5.78	4.31169754468356	5.15824315875015	5.69570385139098	5.37507797765291	5.32166002121612
AARS2	7.76888213769176	7.76630323328894	7.54175201132913	6.50475555404544	6.74907199931702	6.7943674932764	6.84937052961804	6.48881874253074	6.92312517329443	6.37503197475189	7.46129279318447	6.82742220421013	6.58584918453158	7.08198270324195	7.42627972566346	6.75832659298	6.92606107935441	7.44312517329443	7.06824315875016	7.13781194201032	6.41524102729639	6.7943674932764	7.57080722742063	6.25671484932418	6.58080722742063	6.70753113673594	6.24096141383319	6.0629174275222	6.87322854009702	6.90465127218851	7.86620244715195	7.67867522362071	6.73414643735865	7.94664083532474	6.90830354161105	6.51712659825921	6.71414643735865	6.80172608041003	7.04673989811492	7.4147793379315	6.32182244321305	6.94166002121612	6.7542434053172	7.33993363237847	6.9880799013328	7.222490307036	7.22537918723704	7.229788696493	6.87841943718155
ASB17	2.84	2.78	2.52	2.5	2.8	2.53	2.46	2.4	2.39	2.43	2.81	2.7	2.54	2.36	2.92	2.65	2.49	2.83	2.61	2.48	2.61	2.58	2.72	2.56	2.62	2.9	3.04	2.68	2.8	2.88	2.53	2.53	2.56	2.8	2.77	2.5	2.55	2.53	2.45	2.65	2.69	2.54	2.5	2.79	2.63	2.51	2.44	2.68	2.93
TPM3	6.63	6.8	6.52	3.76	5.27	3.8	4.57	4.47	5.18	5.32	4.4	4.25	3.21	3.68000000000001	4.53	3.61	3.85	4.07	4.22	5.81	3.27	4.1	6.57	3.77	4	3.89	3.56	5.99	4.53	3.54	4.02	7.7	4.36	3.87	3.54	4.56	4.23	5.8	5.78	6	3	3.36	3.33999999999999	3.75	5.58	4.43	5.7	3.47999999999999	4.07
UFM1	5.93	5.02	5.73	7.3	7.19	7.3	6.42	7.13	6.45	7.26	6.28	7.25	6.32	6.5	6.23	6.63	7.92	6.22	7.52	7.25	5.48	7.58	8.23	6.75999999999999	6.14	6.64	6.44	6.97	6.03	6.68000000000001	6.17	4.41	6.52	6.21	7.6	7.03	7.79	7.07	7.31	7.56	7.02	6.66	7.53	7.14	6.83999999999999	7.81	6.44	7.49	8.14
[truncated: 217 more columns]
