# Supplementary material for: Expression Profiling of Mitochondrial Voltage-Dependent Anion Channel-1 Associated Genes Predicts Recurrence-Free Survival in Human Carcinomas
Source: PLoS One. 2014 Oct 15;9(10):e110094. doi: 10.1371/journal.pone.0110094 (PMC4198298; doi:10.1371/journal.pone.0110094)
Supplement: Data S1 — The preprocessed training and validation datasets. (ZIP) [file pone.0110094.s009.zip › breast_testing.txt]

	GSM615096	GSM615097	GSM615098	GSM615099	GSM615100	GSM615101	GSM615102	GSM615103	GSM615104	GSM615105	GSM615106	GSM615107	GSM615108	GSM615109	GSM615110	GSM615111	GSM615112	GSM615113	GSM615114	GSM615115	GSM615116	GSM615117	GSM615118	GSM615119	GSM615120	GSM615121	GSM615122	GSM615123	GSM615124	GSM615125	GSM615126	GSM615127	GSM615128	GSM615129	GSM615130	GSM615131	GSM615132	GSM615133	GSM615134	GSM615135	GSM615136	GSM615137	GSM615138	GSM615139	GSM615140	GSM615141	GSM615142	GSM615143	GSM615144
SLC25A3	12.71665545	12.87776682	13.00431251	13.08075825	12.67263833	12.8193547	12.20769759	13.12723809	13.81023165	12.879323	12.85650259	12.65183827	13.36314532	11.81520101	12.36090614	12.27030531	13.19332917	12.58742798	12.56364681	12.73199328	12.73451964	12.86506498	13.91956628	12.18808102	13.07530292	13.034852	13.07080191	12.62425144	13.38921964	13.09477297	12.83195204	13.22128349	13.04735372	13.07759066	13.03122477	12.74748526	13.06598905	13.37543921	12.99952882	13.83022251	12.77408846	13.15197219	12.89475817	12.40842487	12.32274958	12.91414784	12.89564351	12.88676362	13.05307106
CANX	12.584091883796	12.1364484829842	11.4095069576558	12.8909801396985	12.2179095922235	12.3570105293631	11.6750710899126	12.7516015238736	11.7609125875656	13.0271272272375	11.9619237398489	12.2216534254891	12.5362669531097	11.4308037935703	11.9057940140919	13.5568586492903	11.3717931270227	12.4064201081024	12.2992333878412	12.5479549386562	11.9377659108478	12.3872368950753	12.6145726031696	12.1310115909847	12.1147184358001	11.9673887318218	12.1106036802721	12.3959369045877	12.6742068710717	12.0680638797901	12.1126164317248	11.9772714331421	12.0479020969266	11.886965477791	12.1828482072115	12.6386768563039	12.610383476602	11.7074628586143	11.9518079985105	12.506908754818	12.5014883290102	11.8923107743009	12.4339783144351	11.8894159010441	12.0125119008633	12.3090057620466	13.0810694002379	12.0131350528461	12.0528060969139
KARS	11.3429918682595	11.5927712901562	12.8632876997255	12.5476229935613	12.0825823101518	12.7055156247048	12.2448255281384	11.326458531493	12.4557196305237	11.0872089122537	11.6363276558656	12.5554368847489	12.2422583887525	12.3047051875876	11.9164154122703	12.5705073701053	13.1654677671474	11.7217328626305	11.1871176428319	12.1204694612647	12.591953017269	12.4622049482593	12.6904088829304	12.5453624781467	11.9658134964883	12.0299651200857	11.1226728369958	12.5590764151574	11.4162584421447	11.8019850007612	10.9658488436805	11.764996397188	11.9946395391252	12.2191834836923	12.010644670304	11.6877643349315	11.3990056801683	11.660791479081	11.5415746008876	12.8518551955949	12.2373201340986	12.5575419684006	11.9552365713867	12.2355262284955	11.2745293141577	12.3523631491602	11.1632723332621	12.363683792482	11.870447716228
COX4I1	11.3736967387266	12.0247170303319	12.0982454748242	12.8812202439762	12.1636170242432	12.5945849408522	11.8847750793302	11.7532209857101	12.4825561516958	12.3011891673421	11.9709285391258	12.3877523982952	11.7476913654117	11.7325037590893	11.9284079205114	12.4728086501735	12.7178592706081	12.1303653413328	11.516479338959	12.3988857674662	11.9758084702345	11.7188514649929	12.2275262128043	12.4578298625115	11.9434784519374	12.3403952903917	11.4389204851438	12.0151158409006	11.7871219098904	12.1487593885881	11.4329785990633	11.825394364565	11.4731685757396	11.9765268147869	11.9751109766768	11.7672132666535	11.5380703780812	11.9027821882556	11.7488416679416	12.9798849398087	11.9866857778501	12.7613325620844	11.6053731313503	12.199298085151	11.4079206347426	11.9297832504372	11.3615576836036	12.8750435511337	12.0122040052667
AP2M1	10.95974305	10.88015109	11.81765068	11.57021168	11.7764065	11.18017362	10.88754366	10.59615388	11.37366802	11.38541847	10.845683	11.58666764	10.82602616	11.5376349	12.32561214	11.85412388	11.24054534	11.77929578	10.61932039	10.43827892	11.38834753	11.77469234	12.80542904	10.3866096	10.71219839	12.13940941	11.10605183	11.06055505	10.2840545	11.04934271	11.44379842	10.52773059	10.77354866	11.15015948	11.50650463	10.74273868	11.45614519	11.36566286	11.1248767	10.24375241	11.8977891	11.3418859	11.40534788	12.31465604	12.45230486	11.84174143	11.15682953	11.34574604	11.74198291
PHB	9.80235538287484	9.04582939805267	10.3544439951355	9.73231629775161	9.76037003961278	9.50040272603893	9.31510913595271	10.1656961095318	10.7268707081863	10.4469710783572	9.99935169107384	9.38334587478941	10.8947410304637	8.68142149465208	8.62403446091904	9.87375574356944	10.9269792841011	10.4764054902211	8.54620594485323	10.7897194114807	9.66056612652419	10.2379014777821	10.523196378287	9.31997360326568	9.57863982182747	10.2216629471155	9.25430981436355	10.5259787260902	10.0536421419345	10.0048709317618	9.38922661508542	9.08705785958714	8.68926728500316	10.4972915516518	10.3261787151049	9.69718295729642	9.97763393098361	10.3377333207305	9.87166097421993	9.84811851501172	11.5018755479942	10.0334989546805	9.89575688919104	10.2504902245475	9.87034711326773	9.93910611705783	9.46602992372771	10.4960516286794	10.0809779482951
TOMM20	11.5683478061553	11.1769988541443	11.6995031999256	12.3021320535518	12.042850533492	11.5304931200389	11.6480743336838	12.4274471045391	12.3557379541497	12.6106576900021	12.1698468619224	11.1226093806635	11.8158665498015	11.8951321836159	11.4455365360357	11.6961347346254	12.1708223011564	12.2766557785355	11.7996494831406	12.7182639736894	11.0883205137864	11.8035498713729	11.0927777288293	11.2338027998346	12.1722356525117	11.713330009058	11.7742676897909	12.1652434705105	12.3355949285324	11.7417084112507	11.6786681574927	11.7867800932881	10.7785638144985	10.9596057588015	10.9299081537144	11.3630410240023	12.3235476801916	11.3222691391352	11.583251518388	11.1961046020121	12.3840728951446	11.5537947964823	11.8642842897066	10.872508694421	11.8919965030578	11.6750083210731	11.9836871412555	11.541570843147	11.5519053040534
HSPA9	10.020528393467	8.9258131122276	10.2798434593022	9.9282606243449	9.89082816489638	10.1967643354988	9.8054315172536	10.6733150490271	9.65756205876887	10.7188833552969	10.0003830531464	9.75373996876472	11.044977742171	9.84922903684436	9.61559874113489	10.4915942719047	10.0535077348395	9.35324605881238	9.44533839348373	10.6828977492799	9.42607167464067	10.3950601910737	9.67798246023105	9.44226942994301	9.77988020345683	10.5321949372206	9.897227793728	10.1998589339311	10.5697558597484	9.69205320186355	9.21899639758591	9.26519581343711	10.3088715909126	9.47292007885757	9.19889149840227	9.56553208022118	10.5615210997672	9.1276924984921	9.47422391473691	9.87580300914219	11.7758196163109	9.76881492983725	10.0303102581762	10.2780890463365	10.1606295133765	9.66309451936282	11.008693279735	10.3805369054227	9.96951620928785
GSN	9.03140426848885	10.4659073864229	10.1459768495177	10.4341368472874	10.6165602672309	8.78085497158465	10.176315452142	8.66457470417527	10.2926302604737	9.25471318387928	9.82180646701562	9.97256626969087	8.46818630813248	9.33556522232093	9.58313621065706	10.8700031003995	9.69823245112239	8.7895614022457	9.96017347073552	10.1049540566109	9.86454304053382	9.8920581013701	9.51797217867361	9.89630585753364	9.11038743508926	9.14227859417179	10.0341230007545	9.24949080424649	9.06010155722941	9.27407694714017	9.19301850491959	9.76188528508358	9.97421548026737	10.3352900424317	10.2344507423995	9.35563368241232	9.4934638485635	10.1848959075164	9.78243153404627	9.37787667555328	9.33870482302681	10.2961230259651	10.5848439576861	9.96005076072507	10.3095289556083	10.6482360312473	9.27682334344184	9.79545086284515	9.76650672113989
HK1	10.88654842	11.4511025	10.50769762	11.3274514	10.93760275	10.65252848	10.62390026	11.4973057	10.86498613	11.01962573	10.7700138	10.93626571	11.36369364	12.49543242	11.08710632	10.96980622	10.79202936	10.65116989	11.26345792	11.04284407	10.61782653	10.04421865	10.91760501	10.57000306	11.29556401	11.2678725	11.40979652	10.45241803	11.40967227	10.77791172	11.55511412	11.78740163	11.15688184	11.80668662	11.73707108	10.90972949	11.53356262	12.09279783	11.61752211	12.29509699	11.83251703	10.99502861	11.3847819	10.78361255	10.65175287	11.26485745	10.36030521	10.74277022	10.24437846
GOT2	10.87370559	11.02814641	10.54743921	11.37909223	11.21392074	10.7005429	9.990587096	11.40113811	11.26510044	11.77866539	9.982513249	10.87408681	11.263881	10.78846359	9.536538502	11.40023306	11.76819122	9.523852848	9.958084363	10.696763	10.8072949	10.81444236	10.75288167	10.33752983	11.61997114	10.92522219	10.70420859	10.68065227	11.52059084	10.0561384	9.616564156	10.2316691	10.80790869	10.98198402	10.86017684	10.4531076	10.63400337	9.690282186	10.85887953	10.98074009	10.61785981	10.3028008	10.72013848	10.69628733	9.826602063	10.70931614	9.85326473	11.3360065	10.74498092
ACADVL	10.72215199	10.62381384	10.93490829	9.889524517	10.66240585	10.07516562	10.83424657	11.18539732	10.85552273	10.96994197	10.61322479	10.85022456	10.30038057	10.85500961	11.36173677	10.69169092	10.35705092	10.55759673	11.52565083	10.61127034	10.90118341	10.48473089	10.98332501	10.85130868	10.7546643	10.68439697	11.77249796	9.507555164	10.36927627	11.16784201	11.71570634	10.91609262	10.62101854	10.42369039	10.42619063	10.55094469	11.14588542	11.31994713	10.27847524	10.37346111	10.19964707	10.71916479	10.68361399	10.68525354	11.89080237	10.97425725	11.6092383	11.14824218	10.76013575
TPP1	8.84677885894557	9.72848469399337	9.23692612377458	9.43810656847244	10.2126900723918	9.023376551161	8.80855031253162	10.1418309537437	10.289550357193	9.3811415238945	9.7285863172048	9.79436497124611	9.66337057605891	10.3556019651513	9.35440797999591	9.54370174454472	9.85777076118297	9.28912455910394	9.98129804129189	9.16086131866619	9.75560587503388	9.14211971639622	8.93732320606789	9.77320137737984	9.45122457240919	9.58306895755175	10.102083357812	9.42082761760261	9.59017550560492	9.72143991400384	10.2988089356131	10.1054077590733	10.3028434874663	10.4546209717384	10.8265686236525	10.7979019723386	9.95964450073091	10.1633029870255	9.68904020847458	9.77060971552933	9.04382810645897	9.9060033038378	9.83334793754277	9.53709599246928	10.1528297423543	9.93943597957966	10.896410361621	9.9663692551868	9.93110710332865
ECH1	10.09480607	10.31164908	10.89676545	9.974940321	10.25348059	9.086149922	10.42330424	10.47277961	10.34159224	11.30266686	10.95512735	11.39597935	11.21473619	9.916499079	10.44552424	10.45595001	10.56369424	10.08599226	10.08768802	10.39113137	10.51850222	10.22156494	10.57450248	10.35333607	10.34689059	10.94570568	10.87089864	9.700495213	9.410784663	10.15272993	10.77725079	10.27937498	11.01547159	10.51351031	10.08642722	9.866928674	10.48103314	10.95762276	10.97691448	11.57879057	11.02892463	10.27403624	10.67589263	11.38667162	11.2857372	10.73497935	10.57196114	11.63751175	11.04458054
MCL1	10.3793200876184	10.7230761124314	11.4355204602119	11.6326541688649	11.1707916352638	10.8260589724181	10.7957419780362	11.4020801195135	10.3530918751521	10.1633533733369	11.9170611086264	10.6160474081791	10.3181309262889	11.9181084227834	11.893903945199	10.6956576649476	11.3779040784053	11.1606568137002	11.0231692196612	10.7738528367754	11.3882491869501	11.6793554364399	10.9736954443628	11.322592974905	10.5026838148176	10.1250913429736	11.0270333004346	10.3228909488691	10.7587696425411	10.3028891216004	11.2862908262389	10.8293652063732	10.8069512909414	10.7868592095802	11.2082944739349	10.8791669105008	10.7792928352441	10.8116031845398	11.1499600433187	10.850071867811	10.7884483260045	11.1374201403576	10.1879267578523	10.390616023279	10.9549532960326	11.0474521132119	10.5898301731416	10.7916569239573	10.6192996627483
ATP5O	11.3773379211498	11.291088655639	11.3397884953237	12.5328132491966	11.3257456763422	12.2325056377614	11.6987350411058	11.2740402510858	11.3726176713853	11.3835282346618	11.843376435318	11.4092448394938	11.9318402229243	11.2827833757126	10.9027674299684	11.9298361721238	12.3247634193345	10.7255512176972	11.3730321226476	11.0857817801257	11.603856664545	11.4745113534266	11.5156847446158	11.096005467175	11.6354963718527	11.4605540911093	11.585037508705	11.4513629197333	10.4898480527347	11.5522270463146	11.8080536641287	11.3924082739897	11.4372068037446	11.7738047250295	11.6314488848681	11.3569592573905	11.906286848248	11.4394512029476	11.7999476134127	11.9443804160799	12.1379872687937	11.5266435881459	11.5819449841194	12.0402362994264	11.2027383776118	11.8416024832027	11.3112996152253	11.6637092643917	11.7663000815296
UQCRC2	11.0237420930366	10.8453493695603	10.8710603208965	11.0664539750909	11.2346090930077	10.4777349634438	11.2270485893591	11.4544450261079	11.2675276159974	10.5144482968872	10.6218215392066	10.5721047747731	10.8821228265864	9.86706561003687	10.5517572650519	10.7846471486191	11.0961199694513	10.675531760358	11.0552749245437	10.650445097937	11.2426902810678	11.5197214864903	11.4988492531855	10.8371685850275	11.1923102893587	11.014858017076	11.2625623031558	10.6050839287834	10.8141579300639	10.82750594872	10.9462610187278	11.067543599223	11.6014906326243	10.7825918037775	10.4920130596155	10.5144403447625	11.8591373466788	11.1850129222614	11.0980947117468	12.0016695875318	10.988110813698	10.9222195853864	10.9101070545085	11.2040671240787	10.6358021857267	11.2213167739921	10.9340462840089	11.116332329332	10.7802436984269
GLUD1	10.1958964592943	9.42287609190177	9.27542474009023	9.07522513376516	10.039603279558	9.90236002083056	9.29626970404052	10.1573779299002	9.3343782933052	9.69676872895773	9.19154876539418	8.62115546025253	10.0520493102321	9.04506341996909	8.60222395538807	9.45466730268615	9.81916823384759	9.54427882447004	9.84972066622544	9.4905108249045	9.38763621343786	9.30018971815715	9.80774131010496	8.78917744388295	10.0208321415772	9.88611722184936	10.0018671037304	9.57729680639859	10.4466264873668	9.67220302739716	9.64056286812012	9.86700741443732	10.0886124291634	10.0581678706201	9.76150625657033	9.57837480222362	10.1207815561328	9.80680005595806	9.65941167904472	9.8089411330067	9.705363761067	9.30749155348694	9.46632036761339	8.98670891627659	9.75997108949137	9.6919706534677	9.64407944624875	7.90709747300789	9.37861126314841
MMP2	9.935540948	12.64533465	10.52476142	11.67148117	12.89316189	9.001562427	11.58167746	9.516491189	10.47814902	9.123957631	12.67792047	12.36766672	8.897847402	11.90196187	12.72809322	9.458124588	9.824374162	9.139872477	10.53875507	10.11296051	11.76021301	11.04129194	9.197651161	9.99866120100001	9.251008322	8.661577672	9.882789666	11.38423915	10.64161249	10.2347936	10.44024976	12.06087765	13.06063027	12.8987196	13.29656504	12.40736076	10.91635396	12.57175911	12.77213009	12.36390422	9.844866993	11.09003856	11.81129608	10.0860953	11.32398331	10.22186052	11.21902241	9.8888598	11.68922128
ATP6V1B2	9.087536002	10.26765615	10.49423716	10.49021829	10.5309602	9.821606503	9.829668077	9.565423484	10.03435499	9.87493291	10.71448612	9.572345206	9.867120705	9.633338167	10.16489156	10.02763722	10.20385332	9.866670564	10.23622142	10.0659822	10.2458463	10.34225457	9.461022349	10.60458911	9.640578104	9.721492943	10.23300132	10.0428738	9.98791288599999	9.673621986	10.36325756	9.99896215500001	10.76831066	10.84925371	10.65977454	10.26162787	10.05123854	10.24309044	10.10665118	10.18598063	10.01135573	10.62722189	9.340711025	10.55429675	10.27857134	10.49174575	10.49942256	9.907441727	10.2219347
NUDC	10.3580611382045	10.0803908909235	9.75382895977894	9.78246833229666	9.97304786615404	10.4237569703402	10.4776562206247	10.3094343546047	10.5686578273152	10.2438867907376	10.2556008307997	9.98240263917323	10.3725054037418	10.0245228781413	10.5239555763701	10.0212427986102	10.0441473013222	10.2476557305613	9.87045141614132	9.97111980955183	10.0181787806264	9.83240582520955	10.3226886803964	9.76527048204765	9.90173613915288	10.3650700482092	10.352247423838	9.74852707605281	9.35410857878815	9.88355714332364	10.2792730304964	10.2749096224743	10.1841900367617	9.7665845386384	10.1578998347292	9.60791597695377	9.87321436886444	10.4726064392765	10.1157202208889	10.4195544287667	10.573791796031	10.3614539193656	10.0867912365256	10.6284211307741	10.9360133124563	10.1992705577032	10.2722302735587	10.3453889140556	10.5155789138107
RAF1	10.4925358	9.664418401	9.768878013	9.915397556	10.32779295	10.78710103	9.859200315	10.40735826	9.933604764	10.04879415	10.56036641	10.70531345	9.908982428	9.984452781	9.645328513	10.25714028	10.37677397	10.28233579	9.837227822	9.419276448	9.967186619	10.53300734	9.953247598	9.856998413	9.969640033	10.37057313	10.17212592	10.77631644	9.461041112	10.14378775	10.47097304	10.23390825	10.01586958	9.885144565	9.857969959	10.00052899	10.02313057	10.40685438	10.04067443	10.00315753	9.681379674	10.73072176	10.54827374	10.40509095	10.49133266	9.955890235	10.36446152	10.73077684	10.01894019
ATP5B	12.70435578	12.28274853	12.92163056	13.41849598	12.6382369	12.08813686	12.11842618	13.23386025	13.34261794	13.02824765	12.66337766	12.52651659	13.53658083	11.68970282	12.5806957	13.15245683	13.18119052	12.80592265	12.14307966	12.43171035	12.46100628	12.67603746	13.54147735	11.42587579	12.99427442	13.2942704	12.56012786	11.73533114	12.57273743	12.41979378	12.99148232	12.6124159	12.72535126	12.73866057	12.62255096	12.10610194	12.76583356	12.74602005	12.62759152	13.2383975	12.69200375	12.53436768	12.68283357	12.2779651	11.67165574	12.68236093	13.4336	13.47254955	13.05433842
FLOT2	9.60736000003316	10.029917909623	9.46627298460182	9.10188718421058	9.35154974578724	9.68948091200359	9.75160618725216	9.60024151497744	9.9118843655887	9.57207617035226	9.40693603311903	10.9443899832623	9.9243596338755	10.2994979159169	10.0161720367585	9.7920139223481	9.93437647209962	9.99483757637824	9.77782547067178	8.8371759752608	9.64347261888867	9.7134320313245	9.3060038856335	10.0575300704263	10.0169038382203	9.84158960734656	10.0532347394643	9.24097849820698	9.33599380018654	9.71407534662661	9.59903215663482	9.74569067950176	9.68785803390215	10.2217043686294	10.1175239597311	9.69597293093694	9.31652845730404	9.77239921194578	9.68444965229788	9.42379313439635	10.5039123549148	9.98103000963932	9.39715717689099	9.53383826660736	9.92618023523671	9.61772192421102	9.48357116002001	9.20515793210144	9.38967180370939
SF3A1	10.0103167264568	10.3975018225541	10.2665482846098	10.0179571730467	9.63426628803103	10.0158285098076	10.1102872955281	10.1379665323849	9.85763560290278	10.2675792717245	9.89303794458988	9.54419266017391	9.84189999225318	10.133429526819	9.6323369501381	10.4972302963689	10.0496672854459	10.4731399299612	9.9755347767218	10.0473268713021	10.3311824778009	10.4609736827085	9.83876351764459	10.4108194809109	10.2188695796623	10.1191598305451	10.3584877002427	10.1460871571158	10.1753686865052	10.3112483539517	10.0211755005984	9.64134292384846	10.0805027432289	10.3898014238647	9.87848666599407	10.2406658090166	9.88409396594191	10.5470095030351	9.92310020567865	10.1828744486513	10.2575232169926	10.4509882096363	10.0259734485011	9.59929091659999	9.16150624110989	10.3372008115891	9.95173111541632	9.82952902801794	10.1770245997445
CSNK2B	10.82269445	10.97629372	11.04649445	12.29420685	10.98916243	12.01612269	11.31370406	11.24882674	10.82731291	11.35162092	11.63149874	11.38549678	11.49649343	11.83237826	11.29432028	12.01524136	10.71223613	11.97639267	10.69534769	10.72349194	11.61270683	11.97446003	11.45493227	10.52009872	11.11945347	11.82368751	11.15184739	11.56295185	10.46075624	10.76990805	11.20122772	10.75348002	11.09549087	11.32841271	11.46445941	10.87257356	11.13440661	11.05792168	11.33122102	11.59535267	12.28211422	12.17478018	11.99106885	11.92766113	11.05780333	12.26782989	11.29190417	10.78131926	11.37456052
ALDH2	9.42050527	10.79755426	11.5193086	11.47497699	10.20334115	11.42636797	11.61362953	11.74069525	10.34323887	10.91953093	11.1565249	11.77597491	9.791098439	11.20043453	9.40232528	11.41257641	11.14963729	9.276203101	10.63530848	9.151237544	11.93103908	11.64171286	9.98398765800001	12.32246991	10.61828405	8.826762497	11.64020918	9.421766985	11.34770908	11.61807101	10.08052963	9.869829176	12.19365424	11.73523287	10.88713272	12.05563792	11.4584718	11.65611215	10.73599372	12.43907776	10.15550604	11.38470895	11.68299292	12.04820082	11.16923603	10.50545746	10.44818998	12.60267832	10.88765013
PPIF	10.3284503594616	9.20453051923448	9.60105553045057	9.97579501971251	9.05399343966542	10.8326072081947	8.86885423388176	9.38278167985613	10.8127812337838	8.99233036154677	9.05777147666334	10.5362562520904	9.70883736598399	10.8861555526845	9.41159655197194	9.53606528365035	10.5207241240887	9.19818410046213	9.20248144117389	10.2201860121306	9.51026951199649	9.41640108853951	10.7426783018732	8.17556346944838	9.38238805278721	9.51379975380363	9.69466963265157	9.63649718103407	9.78698322384613	9.05894406599125	9.67184858033603	8.88930099231694	9.70264170831652	8.96751638787467	9.37097511581747	9.49645591806076	10.1774370032553	8.86937351916875	8.89386887969571	9.94664527925613	11.5127628771424	9.80240833514971	9.48231907750912	9.7702218064646	9.69389611534325	10.5590790131569	8.66561469538881	9.9775129308818	9.75231990519026
APOD	11.09998921	12.12142879	9.289066533	9.683457735	10.24094302	8.283857651	9.867031058	10.50784926	11.38478972	9.563960747	9.587972516	8.699976254	8.444565421	14.49244366	9.277489539	9.50940948	7.81372785	9.130798371	11.26734298	8.112305344	11.3481385	10.06444442	12.0613775	12.05494113	10.35767175	8.761498842	10.53825545	7.645353273	11.51281039	12.02044786	9.445158296	11.15613216	8.088939471	11.32245495	8.850509534	11.35390754	9.676993388	11.86522734	12.18819609	16.66397061	8.980793796	12.5744521	12.83662336	8.518965989	10.11145194	11.50126644	9.436818418	13.85839006	10.0167994
GLB1	10.14822004	10.60605585	9.724983112	10.02440584	10.11884118	10.02936581	9.877434613	10.57162517	9.676739023	9.892186227	10.96507452	10.14206406	10.21142704	9.679316101	9.95530422	10.50796013	10.55267536	10.10977202	10.24592837	9.919654463	10.48777272	10.16315764	9.678010016	10.40110298	10.38366715	10.12550568	10.63576578	9.572187525	10.23242897	10.37155224	9.988101933	10.25712713	11.10278198	10.17461563	10.70203826	10.52081219	10.15514403	10.42309996	10.6185666	11.10069937	10.06458307	10.01178536	10.32411464	10.46239889	10.08711247	9.810579508	10.61764308	10.6481013	10.53880188
OAT	11.10696649	11.31639658	12.51994588	10.29979154	11.37523938	11.7931823	11.91133814	11.55521391	13.51389271	12.11010447	11.27899113	12.2405712	11.28022952	11.02518477	12.81772269	12.57782066	11.36181866	11.81898296	11.9240985	11.85784463	12.37696229	11.15021865	11.22496093	11.4747601	12.06867934	11.10243499	12.28250983	10.34445026	11.91925753	12.64881452	11.96072737	11.81911123	10.99885299	10.996269	11.10077543	12.19585384	11.44841101	11.38378056	11.45149332	10.51494311	12.2270659	12.53508857	11.71181614	11.76818454	10.69320184	12.03096327	10.4849864	11.96198449	11.57647994
PHB2	12.85101013	12.83495519	13.12927997	13.02978735	12.22937294	14.4125696	13.16931144	12.04681204	13.45218842	12.81777218	13.18389571	11.95927019	12.96170339	11.88535678	12.20913202	12.45342493	13.51144209	11.78503312	12.26846322	13.54542487	12.59592913	12.97995743	12.60327149	12.70143567	12.77303325	12.76972128	13.05051258	13.30850355	12.443323	12.81935305	12.76269822	13.46148973	12.45641763	12.72135652	11.9557584	12.34971373	12.69745953	13.10322361	12.52411826	13.36751823	12.92628154	13.26833358	13.01977076	12.01818387	12.32033314	13.00743039	12.73966132	13.38531333	13.04272996
SCARB2	9.58629673195497	9.5995361336309	9.1545580961411	9.04930032168414	9.61481088431644	9.22985914355009	9.41095355453816	10.0740821480321	9.64939742007612	9.20682108625235	9.67113522261279	9.0098211451793	9.45212987575455	8.79304266521525	9.86918749427144	9.36852879205988	9.23163117742305	9.32185695091448	9.44351333924751	8.89762786228695	9.65294744522138	9.31399031994987	9.38590666101786	9.82723102233952	9.6819844133843	9.19675937375433	9.59000100055008	9.3744354206329	10.0876782867006	9.6377652455336	9.05452884368947	10.0794797624551	10.0242573079963	9.71202911440655	9.5964137081742	9.79908638764958	9.41629413079522	9.64681763009878	9.19868109207643	9.67629197572174	9.31527057063681	9.32946122049038	9.69217812003625	9.1252700530114	9.84992152562462	9.22310988362951	9.97161254539223	9.38724910353717	9.98508533859223
AKAP1	9.78292046376716	9.5288997438863	9.91352659385759	9.46448200981063	9.66651200919536	9.79818514933784	9.61467398599835	10.3297509165148	9.83215545111824	9.90157836676001	10.0554996710282	9.34465132561808	10.7712051351592	9.53550257598252	9.57613647097363	10.1740654771527	10.3341042607443	10.2216300989227	9.58598399256752	10.6310812626498	9.77587322861843	9.50220950569349	10.6630847342658	10.0914963616246	9.80705526248825	11.9805457051443	10.0415591158851	10.7097868808964	10.0353792876061	9.89432499481857	9.18696149791394	10.9250350633781	8.86810719829632	8.71464308096455	9.1782746608417	9.32635710911128	9.71238572278927	9.85809228949596	9.91378439955324	9.9346460498705	10.9767990100713	9.96176732285006	9.72158576116855	9.09499166611299	10.1162822442335	9.60598350173664	9.55849545447929	10.8376439671567	9.82303072262612
PMPCB	11.25877185	11.14286094	11.59447613	10.89342699	10.66092524	12.20581147	10.87439283	10.45045992	10.92853978	10.07428244	11.72208783	11.05750353	11.17762722	11.48206078	10.73572879	11.68773056	12.25139149	11.55763781	11.10473387	11.38949208	11.28405254	11.61392681	10.36524925	11.02347659	11.32476998	11.09099249	10.7767129	11.4832189	10.97401832	11.15058954	10.97129511	10.81684137	11.08559456	10.62675376	10.83466698	10.43097037	11.10011688	11.16341276	10.93548339	11.0736344	10.17169197	11.25033771	11.10191578	10.12187681	10.61968576	10.65800242	10.93758607	11.46259321	10.55931903
MRPL49	11.52742103	11.80131596	11.23933988	11.29994146	10.63849998	11.98611068	11.48401508	11.36454393	11.5006748	11.42881107	10.77676838	11.7643764	11.23742515	11.69331423	10.81135049	11.1577562	10.69212175	11.29636894	11.02088811	11.79370575	10.59664905	11.26473744	11.31053569	10.81077403	11.14100732	12.11435796	11.01076827	11.29896502	11.75109918	11.485483	11.09404862	11.93708709	11.50610506	10.88854384	11.1917729	11.57552435	11.11149497	11.7338085	11.719684	11.93894432	11.01472634	11.45283473	11.25339808	11.95067333	11.72695593	10.51973881	11.39033415	11.89518338	11.46364148
NDUFS3	10.2897393	10.43842107	10.3920896	10.79091599	10.3194062	10.68138754	10.8005284	10.70225912	10.58957813	10.75071921	10.9276433	10.41961643	10.6515032	10.74891975	11.11184467	10.03753786	10.8365541	10.70720066	10.53333529	10.82665298	10.03838399	10.3745543	9.302979165	10.37284776	10.52754917	10.72088934	10.6383336	10.74718346	10.44383849	10.69806714	10.60949382	10.72712695	11.18377204	10.65540969	10.65027197	10.59840001	10.8452979	10.61712158	10.74579201	10.59909102	10.9810619	10.92254362	10.24201742	11.45948287	11.21068811	10.26169647	10.53505877	11.87813244	10.79497145
UQCRC1	9.103526833	8.00243562	9.455225568	11.37514089	11.0201655	11.39372328	9.905584891	11.18282964	9.211361108	9.654012458	11.07717477	10.38425822	11.14463318	10.64469989	5.856725563	10.69077209	11.25173484	9.45829489	9.263444672	11.14898684	9.864002249	10.78138614	10.29284614	4.999656441	10.61438493	11.3046258	10.57641936	10.42540786	7.267445141	9.408800015	11.18696591	8.921443579	9.215929921	10.90814838	10.41046287	9.143151446	11.07628421	10.70358323	9.594224943	12.44456187	11.03266632	10.88893298	10.18256692	11.50760513	10.37249921	10.91189003	11.14746436	11.33642832	11.3071372
ETFA	8.962004948	10.3537507	11.1167592	9.963996207	9.488223917	10.83132317	10.05574173	9.465493648	10.12335845	10.32440127	9.081802931	8.610095724	10.98224942	8.860937632	9.97181451500001	10.13787223	10.30385218	9.073143249	9.256048075	11.57894918	10.26661308	10.44029058	10.01385139	9.765881405	10.02639542	10.90371958	9.721976355	10.00350926	9.861860898	10.10797892	9.881700427	9.722006215	9.493774775	10.12746378	10.10262914	9.981177257	10.10954654	10.50608337	9.857538134	12.27736012	10.34169172	9.66731307	10.3394238	10.80667459	8.889436206	10.56779367	8.717674306	9.143927828	9.345374723
NDUFS2	10.91736441	11.39970015	11.90602978	11.68146636	11.92041769	10.65997804	11.09479306	12.73396959	11.30153861	11.38368631	11.88056083	10.82272948	11.61197412	10.72329022	10.85870755	12.2792099	12.32936233	12.62586455	11.94694112	11.91156086	11.97043626	11.99975074	11.62875736	11.19864844	12.0270861	11.14767232	11.99733464	11.625096	11.42656664	10.86223643	12.38649744	11.51453295	11.67794575	11.35675331	11.93972652	11.13679653	12.23830318	11.4784786	11.90257895	11.30263546	12.05162219	11.8270487	10.61972542	11.61441558	11.49140709	11.59701505	11.99229874	12.63497521	11.89653814
ATP6V1A	10.7029700640648	10.5531935585341	10.4836987458137	10.5962391860116	11.0755446160055	10.3372840702156	10.1775921108668	10.3486266381089	10.8971867787164	10.6223793931808	9.84555974768542	10.7950966683534	9.97588626645966	10.0384113991917	10.5216021881321	10.7685345900575	10.3144714812858	10.7455591801872	10.3751283586472	10.501756609774	10.4931104837466	10.5241123206466	10.3210254135503	10.8865695675696	10.304365557563	10.3555249164058	10.2121257361359	10.4319105127741	10.6326456520275	10.2005371976404	10.1940625405284	10.8688611208671	10.8512964383477	10.7950626889393	10.6455549347501	10.7753740917722	10.1890871095971	9.98099648170839	9.96012618725068	10.6160850702217	9.87850932355162	10.7091405120993	10.6221137636193	10.924987038808	10.9213494408055	10.277162859929	10.6404205009877	9.871259092459	10.4980700759031
KIF5B	11.054307727941	10.8806040002721	10.5921298369175	10.6992217831766	10.7608454879913	11.0444739508814	10.5160896158007	11.1613244408017	10.684734321416	10.7886763152513	10.513282242396	10.6807968842875	10.8439221507529	11.012144552583	10.5362202662363	11.0350034140209	10.0641682616705	11.7033602856525	11.0787546482987	11.4218118890587	11.3764175446928	11.4443067281436	12.1987960406888	10.8444989139879	10.9422741368331	10.6726958676709	10.4255343030381	10.9814562376071	10.7789417800244	10.2928874879714	10.8131611106509	10.8604958929423	11.2385736520904	10.6671255701176	10.7123307858517	10.2644644152823	10.6082170335931	10.6560568563415	10.6384119718156	10.6986537397775	11.0024796027461	10.4938364685953	10.9171282227107	11.2900444621099	10.971868917853	10.5336042193066	10.4852454914575	10.1444711017936	10.7454811996526
DYNLT1	12.25582374	12.13244929	11.42632968	12.01567369	12.01706758	12.81314049	12.43781317	11.92519037	11.57688568	11.78149708	11.91830742	12.7217493	11.32766982	11.82097025	11.84258069	12.53047747	11.84947346	12.65753444	12.23726542	11.73635305	12.36190131	12.36369959	12.6647766	12.19947776	12.344091	12.00543898	12.32303165	13.06198467	11.93560766	11.71721283	12.42099539	12.6447545	12.50021885	11.99138011	11.98693942	12.07883259	12.68904761	12.75423641	12.39739102	11.53734215	12.39416905	12.19015953	11.59889861	13.35656085	11.99274857	12.03031906	11.62193927	12.31309079	11.93369048
ACAA2	8.96585660300573	8.23567409109012	9.48684153954841	8.83617661534252	8.72837161847317	8.45396594377227	9.86243140301339	8.43723716490621	7.41144793297229	9.0731347997807	9.06470942209505	7.8125109755319	8.02933850082949	9.69680570112756	7.68405938214787	8.57483101086083	8.5818608670267	7.72160109080548	7.94510944956398	7.76975981889957	9.39444350967425	9.12062674603275	8.34706810136326	8.7013959247319	8.45858432383745	7.67110534055605	8.45528239281237	8.83984249482383	7.20146340203024	6.04400936011993	7.7536016662379	7.20925171625961	8.38521333634285	7.11397328455081	5.81500273238666	7.32977564691125	8.68041186392641	8.45542023311231	8.53378997793556	7.608143707791	9.12041418410973	8.93706795852819	8.84725899132381	9.56955228806369	9.17172152061798	8.33450225255639	8.59066228037734	10.0932216047867	8.32793593342434
HTT	9.29604749986914	7.58154211830484	8.32945459523106	8.55579943807468	8.35620468664204	8.24139966401497	8.10535573315988	8.05839744713603	7.92964168455048	8.30084492839074	8.14824158983289	7.95720421684963	8.97898958594525	8.45958089263406	7.28482627450192	8.16043152573999	7.80339266052999	7.02909749904344	8.45195733545865	9.04438590861656	7.83489813972041	6.96067135906423	7.47834917062187	8.56988590234855	8.729597859072	9.11053691624266	8.60807631252501	8.37605574147315	8.34629215381954	7.54432822627859	8.99818270283294	8.88659426146037	7.68788346316657	9.22294274256634	8.92874700895066	8.11535575208264	7.61972829548644	8.05950890692777	9.1273248223418	8.3876076477693	7.9399805625959	8.25896292902614	9.0188370055147	7.57477236016897	7.42436522811284	7.65285506772342	8.17337973696745	7.603616307732	8.13730832480539
TIAL1	9.26585814773491	8.81163671856917	8.6905020588667	8.39618678296626	9.11964803620536	9.86033735876201	9.34311978053982	9.47367655295514	10.9048343003825	9.05045657864279	9.62978754664922	9.78433988765548	9.18520713204711	9.0806092842272	10.2638043225817	9.22476341409947	9.09483814150535	10.4058079849826	9.08199438581352	9.36380604655538	8.87985123926443	8.7972541261074	9.38955252887642	8.9657519112228	8.91558239794404	9.04598952206801	8.8686925015965	9.07051066901472	8.80919994709805	9.77457862578869	9.05107926882289	9.88694113356282	8.53766177909742	9.44206817513532	9.25362367202762	9.22046524168307	8.93193357467559	8.99304805976704	9.51006027916255	8.75936250774232	9.36321623865145	9.32650813458543	9.2215780133161	9.52611222009211	9.18829381327588	9.3147564138684	9.13435287376693	10.154485731833	9.15409187863286
HDAC5	8.07222976	9.185829682	9.171793225	8.766158438	9.211222493	8.223881924	8.04686174	8.154304842	8.389039656	9.107134609	6.845238713	7.969727658	8.798969928	8.61962817	7.759637791	8.878407162	6.59026155	7.440260922	8.128567848	7.358915492	8.921191722	8.568529622	8.729784715	8.65018764	9.229998907	9.061839344	9.259179229	9.202769448	8.80584488	8.84555492	8.123721783	9.020236337	6.757180346	6.520842503	8.776747625	8.7881853	8.890091841	9.166544374	6.908264623	6.66657191799999	8.837642859	8.350596691	8.920745119	8.661905883	9.300378797	8.849058112	8.639669243	9.384658111	8.091839598
AFG3L2	9.526105307	9.946205947	9.94816072	10.38714846	9.701583676	10.35773336	9.945855645	10.07526969	9.624361883	9.414462071	10.60608356	9.230561151	10.18584596	9.767716806	10.02012133	10.64217142	9.874386767	9.343123244	9.342091013	9.744668484	9.716943103	9.509645678	10.31439055	9.878796969	9.82254666	10.06512806	9.582832065	9.622241251	10.24321645	9.936016658	9.700403944	8.645690254	9.857739969	9.79427007	9.439232332	10.16948514	9.815485347	9.350216983	9.862985459	9.278758469	10.65771536	10.19746059	9.697756039	9.883818426	10.07976469	9.871525628	10.06762438	10.80012831	9.832140548
GUSB	11.42562975	11.36390009	10.48127127	11.37079992	10.83188293	10.84269694	11.53744191	10.44919695	11.11456223	10.92318174	10.50892146	10.94473159	11.77869429	10.86731605	11.64129643	10.8828213	10.83479797	10.8378227	11.1502129	11.04286869	11.75551157	11.00326518	10.93201591	10.97467953	11.23616936	11.74403854	11.47527047	11.62522808	10.05057609	12.05639174	11.10083545	11.15406381	12.0139068	10.99411242	10.492155	12.81861052	11.22115045	11.08987405	11.35227955	16.07579201	11.04435174	11.0707288	10.5959944	13.08760067	13.64918838	10.82550015	11.40685647	10.42667721	11.66266878
KIAA0391	9.27421804912605	9.57693874892745	9.06765522312236	9.23541069514968	9.2868463722717	9.12828654136281	8.55985584848435	9.59782959570006	8.92050875682808	9.69737685290397	9.26981268480798	8.50307186897188	9.71585591504479	9.55236941627377	8.98676178257591	9.0051477069311	9.23297713460424	9.53635670675639	9.71938537671966	9.37872105658631	9.20568959112441	9.43779589868939	9.46211636844443	9.81654697458054	9.49699697503696	11.6828865265633	9.61687379290925	9.25678140064615	9.75080365109008	9.38763147896645	9.29724053480746	9.23604365050942	9.92593847137077	9.88440050600575	9.21317128598379	9.56117266008516	9.63680929252757	9.67252336550593	9.75631073935286	9.62728226399041	9.13908127559294	9.49968184922006	9.46422709327958	9.76687874847229	9.08316285289552	8.88421747259337	9.20326456019888	8.54948285408916	9.81069622216972
SLC25A4	8.36644384488027	7.5723643016487	7.27451864787152	9.25310082078295	8.58932010361934	7.36737695961579	6.98918695528998	9.14384569682549	7.96065396545902	8.62912061484036	7.81192020243254	6.92823613558481	8.99692427118219	6.86848790141821	8.37707129481826	7.49401566527344	8.04218029000575	7.4029080702003	7.87316824205381	8.38765616432788	7.49002110615183	8.01163710969778	7.96058687656797	7.80919536688821	8.16718992198952	9.02038083709356	8.59884552871932	9.06359770808578	8.29898695437206	8.61628340185516	8.58352028869623	8.23608743144744	7.27283963174319	8.05531538708957	7.83115371495926	7.36351512355687	8.50039043809061	8.24701978096203	8.16641335657057	8.43725383217368	8.83165170937978	8.09758976670834	8.44919652492533	8.03150655992682	8.09836371129963	8.30034812417069	8.64298468523495	7.60985128698797	8.1475917901173
SUCLA2	8.548980321	9.362918024	9.356405119	10.21022435	9.841962394	8.961805769	7.936867018	10.19666079	8.675102679	9.839438032	9.046041355	8.908511606	9.463804261	8.427698808	8.402134428	9.635391291	8.933413954	9.190106429	9.335542711	9.51392332	9.411948968	9.725257425	8.254908818	9.298366339	9.462301154	9.333822954	8.246450173	9.832162721	8.995045375	9.108210306	8.725955878	8.555626523	8.528532445	9.419823433	8.39067179	8.914154038	9.608129163	9.379661671	8.991748536	9.560721495	8.551383677	8.51133227	9.387998041	9.475314598	8.80590948	8.501677501	9.123413164	8.682809579	8.497494609
ZMPSTE24	11.46750893	11.22924166	11.73902193	11.18680863	11.4952946	11.35621598	9.873842926	11.34791116	11.42185132	11.92151738	11.18480916	11.94585655	11.62335584	12.51271043	10.35545444	12.0783327	11.31570605	10.4344002	11.11434182	12.1831435	12.64685121	14.00940651	11.73794452	11.39016791	11.24513832	11.94487607	10.63552019	11.90170231	11.21920261	11.28959441	11.53835512	11.82667969	11.48670027	10.51775114	11.00606195	11.47801988	11.6148584	11.52445926	11.64389155	11.73668934	11.01289663	10.58856356	12.14676193	12.16843884	11.2138682	11.53996705	11.26129658	11.33008816	11.09164295
MUT	9.23403858212358	8.67917309393596	9.02886501409662	9.59357988930605	9.33109616689439	8.93533780389704	8.59836628309108	9.67295689846994	9.40139205111793	9.6374073332544	9.26422700160411	9.49004467825584	9.39466462110507	8.98017624697555	8.96776916861419	8.75575021273822	8.64926972883484	9.5712294881186	9.05130475037112	9.47546458597379	9.76221094985888	9.85293269204619	8.57025532557073	8.92527599648978	9.08642740643191	8.91301593682084	8.84000222639923	9.6206671466989	9.24250995414793	9.53806458607769	9.29400403683882	9.43480613941655	9.74403617394723	9.62707777603564	8.4045638627193	9.40446190693579	9.06837165567061	9.35781292622208	9.36932953175815	9.46486372889297	8.78739449018379	9.05997376032803	9.28127257554764	9.65799659055462	9.07180503304558	9.31311121773194	9.25881852461853	9.36234494502441	9.45249072295661
NDUFS1	9.242414998	8.480189176	9.630404542	10.50724533	9.25340146	9.13587968	9.49887171	10.50222137	10.8080051	10.45313918	9.650733592	9.545891263	9.369324465	8.989553976	9.18436009	8.274993473	9.582734519	9.591253549	8.534962864	10.63236701	9.466772515	9.637741751	10.42487726	8.952823434	9.588456279	10.16269661	8.837364901	9.890339593	9.448947522	9.55786467	9.740006908	9.882988506	9.811520552	9.56501251	9.273656827	9.073549265	9.93311673	9.446480037	9.236946298	10.97948614	9.982206691	9.535658328	10.10514781	9.470349404	9.394605705	9.143507081	9.704987435	9.86889395	9.377240151
MDC1	7.83815391469771	7.66179012633355	8.23928653313384	8.53273504415803	7.66828273683251	7.84062672442475	8.96870655978276	7.85322190668387	7.72900978134265	7.97677638706093	7.96158404515015	7.62989043453412	7.89955603620243	9.03699764715296	8.72278608102291	8.48299275122124	8.22738612707804	8.42994341700344	7.39961231192713	7.94020097474143	8.29648269534976	8.33115698607683	8.44534819100416	8.06485647450685	7.79029321100659	8.33063692519831	7.71320618734601	8.96062891446699	7.82401313836579	8.25410490300648	7.68132934162672	7.6368756571626	8.38453220999432	8.18355532087407	8.18486950312046	8.04674816476732	7.93825380611405	8.49966028009145	7.39505430163851	7.96914930336302	8.96684852921108	8.57718777222838	8.54600019019711	8.51258466144548	7.94354204065417	8.74651370433156	7.54497015181396	8.15441006327548	8.36693813218578
CAV1	8.8788406380903	10.3970073492986	8.44332086801128	9.04330605834569	10.9862202886246	9.66583094695383	9.06371444561765	8.47623621478614	10.4930682513153	9.88917394251633	9.76745603909673	8.1578643315405	8.2391339520911	9.26986234172591	9.90943891643329	10.9538440237722	10.9472694160237	9.02459782591792	9.61751380786442	9.84889191951241	10.763258192736	9.65005916285604	8.49063639261262	11.2197414070986	9.63623363949261	8.79699950108402	8.59248851344399	9.41507055786986	9.76738837857502	10.1905024844147	8.95521876506042	9.87326155472691	9.94891799329835	10.4620840078072	10.7198906652814	10.0078661557207	9.5191154615656	10.1775664057763	10.4814179333722	9.44005792833321	8.3298511902406	10.2541986705291	11.5588972096514	8.72015426179056	9.21229193734615	10.0604188579025	9.31394953195113	10.3887468281562	9.7092836586965
MRPL40	9.358054656	8.786640441	9.465411546	9.31003015	9.317958145	8.500299014	10.09901348	8.841933758	8.972016659	10.23521509	9.121112369	9.057758518	10.1912762	9.246739657	9.305728405	8.821844251	9.67945418	9.119454452	8.734352447	10.15208396	9.345381948	10.23437849	8.535636263	8.694947846	9.961355156	9.58132129	9.290918638	10.14719316	8.258389155	9.756332289	10.34841271	9.116246814	8.588688062	9.891637284	8.84575411	8.988615326	10.2546481	9.743966968	8.336233206	10.62108585	9.655090212	9.400166676	9.913668876	9.595779344	8.5520828	9.264008204	11.44125892	8.744681189	10.2322636
TFAM	8.71460896406683	8.43850398228331	9.13367746267546	8.88901990389763	8.43057230558274	9.99755915860437	9.12302031168844	9.02258657895011	9.62261785356688	9.62774094372387	8.83010020343249	9.12530995954405	8.72715728347947	10.0411009187915	9.26094797015837	10.2781529675578	9.0636128436192	8.96622385144629	8.75786755252522	8.5211935172158	8.83344830218642	8.90633905734394	9.23327651291429	9.68554006581969	9.13824529242592	8.7974823826799	8.63926103517674	9.01824198771271	8.86730600326603	9.09208707759977	8.84987483282302	9.28761058001749	8.77987349196585	8.69500549295581	8.9286848096051	8.64824516019091	9.29885338670041	8.54337227240278	8.31848719876767	8.98656741567044	10.0201593620148	9.16380625503743	9.24944731389525	8.83348650766386	9.00296318902664	9.37884094055826	8.53544127813565	9.02280815052679	8.69515152355191
SLC25A12	8.40476801074301	9.63725387415002	8.23348612584925	8.52528742808755	8.38510457990704	7.87945991359329	8.2613488654691	8.90108959531586	8.56677833857551	8.58448087670581	8.49959161609731	8.23322179471924	7.83403069943653	7.98936438580457	8.62603041204946	8.55428992041185	8.31215989135332	8.52221609070653	8.87945018161433	8.43392078716354	8.03235085438703	8.63646416005776	9.05852641863693	9.44792607692708	9.07865535067848	8.01241017509458	9.06390754880095	8.45308376127706	8.56107722045615	8.6068229080678	8.23688212358662	9.37798945988699	9.06487049872063	8.82952469789059	8.81069108411323	8.71427446785387	8.95882666839061	9.00931506054537	8.67639821314459	9.24629486120588	8.07171244345533	8.66225236495966	8.22600691800366	9.00521806489233	8.66029938297562	8.40775239832677	8.13517477790866	8.78148718637732	8.28017769943742
MRPL19	6.66549460599999	7.418812527	8.317986416	8.293185743	7.405265658	9.435801441	7.837675751	7.880642951	8.656622302	8.182645835	7.571579162	7.689019949	8.03407661	9.116842444	7.847726138	9.504512843	9.673851322	9.396511723	7.206623281	8.65024819	8.5320686	9.821275143	7.898105687	7.552474947	8.124178395	7.963943765	7.379805885	8.648184214	7.513922675	8.988278163	7.526353837	6.522904456	6.565335554	7.227858225	6.223224953	7.866584666	9.15705564	7.107119775	7.904540082	8.677528438	8.574835005	9.075100524	8.355056056	7.904208356	7.420688888	8.152038542	8.552655803	8.456109088	7.009677513
CYP19A1	8.22524499	9.054811288	7.761698751	7.791531327	8.177754088	6.062370331	7.699908143	7.85498356	5.622032858	7.539653913	8.548669173	7.005992332	7.942355803	7.910645981	7.127180512	7.637003899	7.75244571	8.286691571	7.814467982	8.254657195	5.692015975	7.204531435	7.6697082	8.188881884	8.256709377	7.650501538	8.03019477	7.770783809	7.630992438	8.565134842	8.063499534	8.208185759	5.866750227	8.431860382	7.851329121	8.105632088	7.449538832	8.56214629	8.217558024	6.745061879	7.978780469	7.463011256	8.241712201	7.887473579	5.6672565	5.205911333	8.204833152	5.623484403	8.527303816
CD4	7.29017390682741	6.96229911098736	7.09515883497568	8.41402988365931	8.10057600238733	6.37885704191894	7.85661379232705	6.326465634213	6.71294794491006	6.36033890919159	6.95120346747082	8.81855380473047	6.83434836511149	4.79715962915185	5.81371070546136	4.97169261968967	7.69699174209509	6.67405622772561	6.19742382010589	6.5218251223989	7.58319681881071	8.0485119571014	7.05467642719339	7.25786336621202	7.83714931781292	7.30051227006685	7.63215550009356	7.35641146622435	6.62218664454973	6.23522361738345	8.2030012996855	6.90765712478849	7.19470330592402	9.16557488639419	6.59173023898237	8.14788503785888	7.63064261206252	8.39563866572291	7.85524544983835	6.71926236618216	7.37583587583646	8.44884670608859	6.77761032869818	6.29524221413605	6.88839524477023	8.15850129286255	7.91973346772811	7.10140839254928	6.61542295078612
ALDH5A1	8.06214732387389	6.37271855161395	7.2924530489392	7.04291122378093	7.04916388189344	7.35604262473129	4.33194940684543	6.98275601417691	5.55593572295335	8.26119634298259	7.32173737807529	5.77894450136293	9.26913131826332	7.83402628260511	4.81142892279124	6.53598095358981	7.24433514085223	7.99961975411437	6.51974341338045	6.02259082043217	7.60492577037147	7.15456791218278	4.70359309617529	7.14708473444396	7.94478209140514	9.34995781451542	7.45639461009991	8.30911111637519	7.7603326260823	7.60613939850492	7.01752605402132	6.4750756632121	5.15099522800927	6.75907145814216	3.65040811822149	5.70261743194679	4.7008187516594	6.66907873138633	7.23006925318457	4.16232909651523	5.97583926575225	6.96015381510347	7.68843943976498	6.7189244437084	4.54309256838912	6.60136157705589	7.25390913451031	5.33446454539882	6.3750233534913
BCL2	10.0537481634863	8.55122221651268	7.32921765762194	7.23033283428626	8.30617769980762	7.42886762389736	8.63127775219568	8.67413665108528	8.00183011760896	10.1114372861137	7.56034114860464	7.8593450243884	8.06922178660361	7.21717361558019	8.60607516489867	7.71580700737958	6.77432750663323	7.12806005031306	8.73838516501537	8.00964618951776	7.93914271145615	7.72399451793436	7.46737315216633	8.33386731795505	8.74222490161584	9.15522594678642	9.23234968182017	9.26083091577941	8.5242322375054	9.26268596774556	9.01123644834169	8.3151634657979	8.12909661554676	8.75513455054294	8.15732459191014	7.68296755404285	8.83712577220464	10.025298807642	9.16746869812206	7.0283101133562	7.84650693748836	7.78312383346025	9.31131154194311	7.16451436156425	7.69874436832853	8.23466751520866	8.46886080142636	9.48757145763473	9.32153682317899
BAK1	8.67074018	9.048627035	8.467193905	9.104108967	8.496637843	9.071758074	8.693163079	8.963891648	8.319610556	8.474934403	6.473174455	8.970940638	8.70627756	9.397956349	8.73485739	8.188586752	8.929802528	9.408899562	8.806063577	7.920044612	8.636373556	8.765561156	9.263890161	8.185583039	8.193180768	8.793714068	6.819458403	8.682188535	8.216211858	8.185334948	8.847859417	9.253837003	9.038653367	7.966963404	9.093736612	7.841016548	7.768101174	8.544205095	7.111558554	8.215417958	9.169235519	9.194988121	8.575861953	9.021137641	8.600414201	9.325943658	8.459869607	9.37161034	8.718583382
SLC25A13	7.643488907	7.702463473	8.634978363	8.339333176	7.786772837	9.417339944	8.239108342	7.350660123	8.956016257	7.369769	8.363644365	8.791309231	8.0616655	8.785316545	8.586279727	8.935762518	9.392762868	8.321558458	7.484599115	7.998378864	8.966303941	9.403179878	9.478836678	7.555139444	7.811686534	8.516379236	7.589317588	8.230586069	8.044334108	5.327793973	7.255087055	7.292402513	8.321076757	7.978254064	7.377347461	7.835526367	7.651736554	8.035477756	8.514186312	7.905699805	8.575367913	7.827702179	7.749305859	7.738203832	7.674281727	7.801572927	7.644242326	7.334274215	7.829396579
POLRMT	8.40853000659774	8.57960902495452	7.76096384771356	8.5762433469927	8.63727563608432	8.10167746352705	7.93520244744879	8.9175796850117	8.65904037221195	8.12270128463516	8.69483448891565	8.34481551101913	9.11729808844682	8.90912090291844	8.50698697757022	8.60530757469867	8.43188705573158	8.49590890211523	8.6281484790158	8.48130166479547	8.34715090985036	9.3018663620294	8.9528668624303	7.96809564275608	8.84800139079244	8.47325854447083	9.46152224981704	8.00594687205766	7.66627555154129	8.42828948005999	8.42534190137799	9.2212897148517	8.1935327597967	8.31856716801939	7.58324070931597	8.40673972327945	8.85021427542102	8.8716976420122	8.79463000251504	8.70991815008139	9.59744904602325	8.6517232916979	8.19348522835564	8.67833849554387	8.50461149793077	9.02085066833324	9.03380867403637	9.44853027348672	8.58981336652428
DDX28	6.6394043776055	7.10751864143437	7.07357891846765	7.00329010603813	6.77830418981032	6.35230724109708	5.94185825610071	6.82503042182983	7.44967201440948	6.58360967548498	6.68879999011603	6.81962933370705	7.21778663470422	6.21431084124578	6.19834040514989	6.50701892388711	6.6572748076539	6.57101373902939	5.71614355406527	7.48934367706677	6.81373022449883	6.79755869063973	6.00746652031718	6.48053842718322	6.85015358075808	6.97442097968414	6.96494392425596	5.58528960838027	6.22812597839179	6.31405954989857	6.21442211455631	7.29969916545992	6.87081671162519	6.91212962531745	6.97093612774997	7.10481111242621	6.74720269108809	6.89928714238454	6.80999339718167	6.69629015198874	7.5763986759986	7.04394131618305	6.55315038653356	7.58683122374146	6.41667818167689	6.60690525264223	7.26259218522688	7.04826597340539	6.80228929194756
MRPS14	9.59685609407472	9.56255210063014	9.99054259478262	9.44263685242313	10.2619462963783	9.39521010583419	9.88678616255736	10.7797625602006	9.97435421105875	10.0509624952254	10.0706129241381	9.35225449162421	10.2823798700133	9.31230260153081	9.48538792669473	9.32762918636299	10.0467117359937	9.91510880360795	9.80355199000869	9.72154087912699	9.94044263531432	9.96661337369416	9.74934645917914	9.14522917739235	9.80191372700812	9.92063783480828	10.0697660097844	9.88670020029749	9.5163172321966	9.78087027491224	10.352052887067	9.80063487187327	9.67413501464343	9.5412088894124	9.68189060160297	9.93475761254868	10.5550274847991	9.73142477356054	10.1659396056588	9.83205070628255	9.35658536871262	9.74048932433727	9.52532388784701	10.0055922178986	9.45219541150214	9.9087779900219	10.4881614721623	10.5027966952476	9.79116445256814
VCAM1	8.566387917	7.933604639	9.905737319	10.08219903	10.16783664	9.099030725	9.526182916	8.524379305	9.893783802	8.515488492	9.251872822	10.48182426	8.473299796	10.12616575	9.422324577	8.13269115	8.783557239	8.928588777	8.259559196	9.281615034	9.121754591	8.948815996	7.942836826	10.71927624	8.656693739	8.162689715	8.298341823	9.48409217	8.76263982	8.532233707	8.717687397	8.030234844	10.89208808	11.08136997	10.13817729	10.03754881	8.630223908	8.443475838	9.047604969	8.703313781	8.340268148	9.461428149	9.618980035	8.530614838	9.624592319	9.737438768	8.801337217	9.532713797	8.804600717
ATP5D	9.95041712146461	9.62904529105953	8.93375357245223	9.93041322097823	9.71477877835913	9.2628977128919	9.34880232396603	9.98109252782399	9.95218772832123	9.45852562426773	9.44026635464606	9.69326815264226	9.7659944068377	9.81876828195665	9.505902403634	9.12370012587755	8.78752011168973	9.87944388723254	9.97837599143642	9.82980440406239	9.20426879834723	9.72681464639318	9.87290507313866	9.33302195619285	9.99310916691416	9.51087147235254	10.3722634784172	9.0393011325778	8.90214168948404	10.251319498574	10.3134714887604	9.74185615822248	9.35480163609656	9.66121567253905	9.32539797904668	8.7661912335434	10.1476003768721	9.69731684234657	9.92407310878129	9.86880305185363	10.3471216863952	10.0221593601615	9.40952894487732	9.61850273486955	9.40136799047629	9.66589282868387	10.1324993839683	10.6911525924991	9.99991867470217
MRPL12	9.073083167	6.77283863	9.637296424	10.03719074	8.706176965	10.69462227	9.00881889	9.396097498	9.045311014	9.685029054	9.367411933	9.121751618	9.814241415	9.240819367	8.884339276	8.289969444	10.00805375	8.482494598	7.901562249	9.607560896	8.587899512	8.616295824	9.090105818	8.116296284	9.116799652	9.194047336	9.087317432	9.178416353	9.294474712	8.967149751	8.03546611	7.199244918	8.183765201	8.483190547	7.465679071	8.511624341	8.966473907	8.523052626	8.458514245	9.419274656	10.52281852	8.946934121	9.175660197	8.484439933	8.93925289	9.10073118	9.176318086	9.04133278	9.128101848
MMP9	9.818947065	10.19147872	11.19492134	13.41535088	15.18673785	10.94992633	10.97278208	9.663346763	9.885589699	9.187143213	11.54740493	12.9486229	8.302787726	11.15947664	11.03405704	8.915622752	9.547514891	9.807182405	10.53282624	10.90510738	11.88209799	10.89377748	8.59900903	11.78506617	9.035749787	9.114586581	11.04642107	11.2136101	9.845950516	9.29524866	11.1751358	9.476256449	12.13491395	12.77408768	11.19353789	11.11583374	9.277832498	9.87455878	10.24195053	11.60365731	9.835423534	10.94996104	9.102690838	10.9056028	13.30855522	13.40331531	10.86769556	11.76102551	12.50544945
MPO	6.81109918829018	6.74328303386431	6.69440467172841	7.03380204470256	7.10819976676605	7.03767458992892	7.39003366533852	6.49833997325675	7.39396658475664	6.8769067434463	6.9287531791797	6.66962704587501	6.19752776618403	6.99812791411757	6.07683386311029	7.00451391688175	6.94042858313064	7.77789563652815	6.94816859232838	7.31613332677029	7.51316165212738	6.51985518556203	7.45683652894351	7.28944186824179	7.21969975779873	6.65401649967747	7.14432721635984	6.71546384400747	7.24073783267364	6.93349231882501	7.0509359385202	7.46583343518633	7.5725638735359	7.63416629828279	7.5040687231962	6.54152347373733	6.70458071393918	6.93835155688191	7.6310526747997	6.36840889059554	6.76073974417456	7.07482884802899	6.80958682176006	6.88711743204606	7.89652916307263	7.48477526344197	7.12455247556717	7.63675526806463	7.41928577123037
PPID	10.1076810898023	10.2328537292369	9.74300906855555	10.8752244139449	9.71890558219121	10.174978895	9.22374788774899	9.45220484974021	9.20151554092976	9.183944086844	9.8902153629336	8.90677964652209	10.0444158979163	9.70073639181769	9.78336009607309	9.33899206289363	10.0691354047443	10.1302883845615	9.59358885102007	9.52493189544459	10.0260861354752	9.58894466009002	9.59889714782075	10.0859723934033	10.1356622114816	9.62060061075579	9.57635277223961	10.7039392704942	10.8236317420475	9.62100301397707	9.64950675126975	9.98634610405325	9.94780034274869	9.98399005809555	9.93687741636013	9.91632663630613	9.72013401593229	9.87490441299786	10.0325299367494	9.42275256849836	10.2234407332619	9.69578775723171	9.77533139565813	9.41559130448138	9.18246357763633	9.47943022939821	9.82893334870611	9.25544280261049	9.7316676853447
RNGTT	8.10672152912935	8.12193420943629	8.07700718647527	8.92764657114081	8.10419247088379	8.06303433375683	8.35904546556895	7.72767528757014	8.7341731587359	8.24064797591926	8.29343210815744	7.97034521715853	7.4804433846469	7.87540022188574	8.22689126920362	8.39189639622061	8.51677914783451	8.26274279213354	7.82789677871426	8.23405665343891	7.69107048989629	8.11275149347877	8.14252501405143	8.38944843724291	8.23036458215917	7.68164702915116	7.89469216087693	8.03840387105976	8.30192761866044	7.79272352692194	7.44778765671113	7.74943650665952	8.5498294611639	8.1944780304633	7.23245816035572	8.21461358401522	7.72651083551567	7.70722963035781	8.30793960489461	7.86256859494084	8.44271120883475	7.75352711244245	8.04178268011455	8.28011796792278	7.73308888411813	7.97499126359116	7.91939894299939	8.50754463511769	7.45874159169661
CDK2	7.7422445901526	7.8747838073794	8.13261778110763	8.12729613658399	7.94605391423231	8.23691583138599	8.00524250550195	7.91645501278644	8.61612735787491	7.77722726980193	8.81411372540812	7.95410371531264	8.30501527741499	8.66373423998387	8.43832700489332	8.89840376306545	8.36037279618589	8.42766943107584	8.20323792191884	8.23238747396175	8.09832275061229	7.99720536203236	8.5511882971393	8.13725196849487	7.82141244348145	8.27623111852532	8.46740189310048	8.30854470747371	8.11874643464972	8.3592414681933	7.77303302349395	7.42819739842686	8.22441731630992	7.69802020133197	8.04304406853372	8.11636312999068	7.81103292900536	8.30125519606061	8.24678848674523	8.19269312520793	8.61192758409035	8.14066814357274	7.91196042914496	8.23773245475809	8.19097612611355	7.76644522772677	8.20569899465034	8.83102714896161	8.18638307380942
CPT2	7.53828101398193	6.86914323236778	8.47276522597131	8.09967521399503	7.82589406213149	6.86010703968833	5.19397198430133	7.51463582475567	6.78348268206108	8.0438701245153	6.48638736500882	8.1160393631201	8.31244044664503	7.39325130686854	6.97273484972543	7.60449104188826	7.76905645346357	7.7141826945456	7.59449343341027	8.18819718926321	7.56138870059556	7.49245571413721	9.21689352498081	7.93168143505978	8.1016116613991	9.04113605749652	7.81116932408096	7.95601908751622	6.76216883011187	6.63384580313471	8.71021336707722	7.16271065132342	7.31451177085771	6.8379936540534	8.02233692093035	8.09160457161487	8.98576369674184	8.70405999780495	7.8808041604121	9.48896423924618	6.97253167032157	6.94586829565789	8.79328816503205	8.52783867216939	7.45189559400503	7.48385091480874	7.73925559272199	7.60156101202748	8.45184552679443
FARS2	8.34115434284377	8.38324171348834	8.2362926308248	8.60752109041762	8.6039725203159	8.1047712990359	7.60529399761973	8.65486565391964	7.98628859348326	8.82616291431488	8.240099346823	8.11979580007422	9.15007440604585	8.48299435765976	8.70338667648969	8.11152609943385	8.17297380277417	8.89783549911903	8.21665616163221	8.175097715904	8.82085857339498	8.70405029331866	8.21589893970795	8.91993424340042	8.40914180788476	8.6370258837458	8.48005959526942	8.63447066272835	8.68974006310566	8.91348912645394	8.29692111869002	8.48945554534161	9.05908856109256	8.94846890446977	8.6039472471085	8.13773358479068	8.54579841218776	8.73861723126978	9.01478624761942	9.02606079325317	8.39188761017723	8.27937325513096	8.49135297065484	8.40679702410286	8.14884210591506	8.45999241041743	8.88004956303225	8.34477233435677	8.9449220163893
CYP11A1	6.779877109	7.372305668	7.818729018	7.042499794	7.766620563	7.474338532	7.603328092	6.959056902	8.435103818	6.33797917	5.718786441	7.427260487	6.77373322	7.64989223	7.119405716	7.470575578	7.118424042	7.036610265	6.982130255	6.760711396	7.518512617	7.598972911	7.506968163	6.873825191	7.533385376	6.71723404900001	6.81386540800001	6.749777176	7.03880667499999	7.03305974	7.475797724	8.202996254	6.891717954	6.971382988	8.023677627	6.824118005	7.217229444	7.807637867	7.317639727	7.482877882	7.224294247	7.386790106	7.428682415	7.161629852	7.606788842	7.066249672	7.331200383	7.483196206	7.389401413
DHX30	9.41226100364113	9.72904642974229	9.46573823109207	9.62254798550186	9.76219981154729	9.88762520866583	8.97404568618683	10.076323713811	9.46434483825178	9.44413891467469	9.81752382600162	9.14879671766357	9.99132470253047	9.50943465711311	9.54409991807828	8.99102756937031	9.8177254892005	9.60782647664645	9.59470228230064	9.26039514802038	9.3780288354914	9.64346326465584	9.32828200407103	8.78984024468448	9.62500383053579	10.2092295039658	9.69374049449504	9.28266958223675	9.02642423492277	9.271617400838	9.95884506475948	9.83675951883168	9.3462742271295	9.13224981312644	9.68183067567216	8.91117686391974	9.0986030314314	9.69967475390594	9.00294551957262	9.91033667329243	9.63376681653153	9.5413065497941	9.48180091678683	9.60534168410448	9.55142137974322	9.45505709306995	10.0471805168645	9.55033525368156	9.60187300579285
TRAF2	6.88201257299999	5.408925632	5.02555274	7.694695113	7.376011888	7.866562517	6.50046698	6.141745657	6.916802542	8.926151945	7.582772411	8.555017669	7.367689225	7.093817621	6.780447828	7.223931969	7.448028416	5.154659443	5.766504075	7.336160585	5.471923916	6.293955493	7.881979434	6.177747475	7.74623756	7.450396361	7.673270008	8.15977073	7.405905885	6.105753548	5.993223418	6.036041281	7.116097442	7.68908215	5.367825671	5.701996205	6.189701704	6.149174734	5.731708436	5.577041412	7.581103493	6.529592529	5.431307853	7.461272104	6.838676829	6.65711460999999	7.495481193	6.30319223	7.577308547
SNCA	7.64526631086525	8.54373497720591	7.64341266965984	7.8250069301318	7.79153595607628	7.81334140911833	8.5930873558705	7.83955005245911	8.31717431158779	7.95069573161451	8.1773909438229	7.77096683006156	7.59483027082548	7.84831195727399	8.42761647496059	8.01589467145405	8.09843413460222	8.02311306094177	8.64743091106374	7.98861266234608	8.2186072261958	7.59669038492714	7.5173010367695	8.14179536973989	8.10930104953945	7.3540052018299	8.26280451188779	7.67744764035377	8.53574070738865	7.99284271242723	7.69609687688334	8.58964709971942	8.47383503689485	8.64416774555594	8.79462874261327	8.67618089865618	7.47808491138383	8.43254855142438	8.38156772089174	8.28614114358086	7.74835501027892	8.27179016965935	8.1550737200306	7.88173072089395	8.32648534525	8.31248798814273	8.05818189942806	8.4187552643201	8.63140452270454
IKBKE	8.23866434291265	8.98617211703999	8.42607754407668	8.54406217593781	9.18249902467379	8.36442763223375	9.29525888556654	8.92670303263712	8.9599671869527	8.48274989930275	8.24653820044842	9.36571344790411	8.66358726886986	9.06396501585913	9.41119937403234	9.10172632698742	8.89939223703738	9.2000457236253	9.03496039861261	8.93576149729485	8.80540495362876	8.60463910096304	8.19035483410815	9.12500874640993	8.89466095668522	8.82454981671864	9.1431943707327	8.53579704808381	8.6372960088385	8.70054188665323	8.80983792284704	9.05217218223984	9.32093445754551	9.03921684874489	9.99363793425994	8.74558941964455	8.90090371624126	9.31617757948336	9.24879697503219	9.04228620142261	8.44256377069087	8.94693463941106	8.87751119247221	8.90762944808971	9.60525090022331	9.05450929037444	9.1621075726689	9.312878961329	8.88784512793007
DLG4	6.35632669128928	6.76001604820861	6.17619256139223	5.79469072640439	6.14668866046495	5.15397025853541	8.15579039949655	5.78967619432099	7.46419216437868	6.31560952462506	7.34216559999153	6.05274356112108	6.21893943865302	5.34372025591385	6.38002948855094	7.73437319150425	5.43648765997537	6.02195991307963	7.03297423622092	7.47320351555506	6.47084396021105	6.04665095038162	5.93224968356187	6.07921131136137	6.46206008824495	4.97886376893311	7.1070591593815	6.09898356069407	6.37006622110952	5.56999144276195	5.22956803469531	6.66767453301465	7.21625226713456	6.60919422841826	7.28205367879062	6.2059954908885	5.89671635261574	7.06702708964357	7.27556004390364	6.01637143564429	5.87272046445006	6.85940116092468	6.76867504290268	5.82079869116716	7.35754450672369	6.97455375471685	6.53528567280004	6.01403758889212	7.63451728693057
MRPL28	9.424103297	8.70073093	9.137903515	8.799192981	9.100240258	9.297542968	9.69315114	10.11059519	9.495390822	9.522847287	9.582804659	9.077412373	9.59195293	9.356513563	9.97943751999999	9.573565421	9.195837705	8.299349066	9.554775838	8.77194134	9.308278592	8.971979132	9.421386297	8.994585934	9.198528728	9.022730172	9.479780716	8.36081815	8.457784368	9.672072581	9.272184091	9.661082209	10.11065671	9.222980392	9.972290465	8.613801603	9.382394539	9.512867251	9.606551806	9.68195684	9.303028288	8.902498727	8.419786916	9.952583866	9.571727723	9.918096397	9.580222325	9.884157418	9.385249406
ALPP	4.369447656	3.684821954	3.815059967	3.924808903	3.284469543	3.492081188	3.561550366	4.544159348	3.735487074	4.254490699	4.222306808	3.318909398	3.489087052	4.395556482	4.111852958	3.844051288	3.75230679899999	4.25147073	3.742221296	3.618749208	3.976535353	3.303236723	4.581684067	4.018594151	4.992906823	3.582966257	3.356225215	3.371501663	3.519652764	3.833158794	3.43876588899999	3.468507828	3.611912822	4.140607841	3.60928841	3.863580461	3.147951374	4.639702487	3.668767627	4.620783827	3.78826576	4.018643663	3.498832086	3.47268054	3.919179441	3.052206322	4.12375812	3.961688682	4.642866388
FMNL1	4.719456787	4.776078136	7.164022571	6.895476821	5.559721805	5.170568047	7.338098607	6.857035794	5.815298448	5.519076978	5.749886597	7.784948749	5.139874316	7.442614292	5.250358088	4.72359407	7.929829803	4.284415254	4.510322382	4.946744625	5.790262792	5.805775187	5.571980522	4.577172764	4.886446317	4.653190823	5.766302681	4.302184535	5.053294824	5.290086178	6.286075974	5.32886466	3.540412269	4.619962234	8.357542469	5.925400346	5.569981768	3.943363504	5.135486588	5.842037669	5.878154709	7.58117488	5.241762037	5.51072943	7.420745537	6.623098449	5.226949792	5.729325901	5.786650124
CLPX	7.872270788	8.190873112	9.103923219	8.706123812	7.818754116	8.922103214	8.629204122	8.367164851	8.454188687	8.281801349	8.313048328	7.917356906	8.875847132	8.442890498	8.390040838	8.786177603	8.659246113	8.212132179	8.06268254	9.347406935	8.283930684	9.16533407	8.402309233	8.17361862	7.645404708	8.376358845	8.438571803	9.165791116	7.702566594	8.435795929	8.168761383	8.476827524	8.482754882	7.587131926	7.783776231	8.384737496	7.934077477	7.990675992	8.177116361	8.953103884	9.134398448	8.391236245	8.380113098	8.914536987	8.473885735	7.860835415	8.304217908	8.081116607	7.86055599
ENDOG	4.237151861	4.179827443	8.485490706	8.31967234	5.330428282	7.792924831	3.880361944	7.887879874	8.744954653	7.586155941	5.35734364	5.086015355	8.068291358	8.331370638	6.207271387	8.533569411	7.971351801	3.660916731	7.271166995	9.01104397	7.993718045	8.336733968	8.303316286	3.246991459	8.105248238	7.514053949	5.430040099	7.806015683	5.769079479	5.082909904	8.949645466	4.642122809	3.553532204	4.483750933	5.473991661	4.387913065	8.297193138	6.031072911	4.557577255	5.222193757	8.402831267	4.824186102	4.821818031	8.115361844	5.093798305	6.374288915	3.909668931	7.10755208300001	8.247067787
GLDC	8.844737887	8.077394216	8.79756013	7.94812778	5.968346311	6.730172012	7.019039066	6.661225181	6.34640172	6.942887171	11.02124508	8.928768481	7.25395186	7.524057391	6.789988766	8.449281896	7.272574475	4.250982197	7.826355866	7.724212455	7.802334345	8.883991529	4.519221537	8.281544225	7.476707669	4.86483411	8.053527609	6.555059514	6.95233968500001	7.371045711	5.386783083	4.577310057	8.231293439	7.988075749	7.941080666	6.865496906	5.811774767	5.111374985	6.359853593	5.784694739	8.560885498	8.056958014	5.581695543	6.986873271	8.170550706	6.100405794	5.658174269	10.53399715	7.783486631
ICT1	9.368126479	8.411121685	9.87592092	9.838583186	9.984361971	9.917938774	8.986196667	10.36431575	9.374048587	10.67977504	9.598235761	9.552615936	10.49784887	9.668271366	9.146246331	9.619501521	9.959475996	9.897205803	9.072368409	10.3635464	9.177765248	9.884005801	10.23514493	8.402643972	9.188985533	10.02844804	9.726207983	10.22246685	9.695304457	10.00688356	9.53499485	10.50517091	9.794582305	9.438126721	8.151951007	9.182127373	10.14016702	9.554281469	9.43678975	9.84116209	11.23717686	9.337950865	9.640146095	9.862074392	9.458445948	8.761711603	9.598686103	10.10338741	10.13798872
MTERF	6.68152592	4.659678269	7.216243352	7.096551445	6.4735471	7.914668237	5.398598918	7.318103994	6.704709378	5.974365086	7.100349793	6.061055138	6.986585166	7.713379481	8.161055597	7.526691077	7.292283315	5.017811165	4.064193124	7.267811374	6.355603589	6.825709242	7.85969356	3.832939591	7.376393412	5.95369389	7.152400936	7.446724702	4.654173531	6.923983897	4.596798185	4.340356347	3.335725292	7.273798126	4.546176266	5.652526605	7.763089756	6.85781463	6.088529634	3.382976196	3.61588334499999	7.344022302	6.119412019	7.543616032	3.53100932899999	4.925398372	7.30136563	6.130695412	7.334364038
DBT	10.0115115952567	10.6037187383139	9.83330843519264	9.78739674910029	10.1213374746478	10.3955194569598	10.6346551731254	10.0672710558462	10.9329857594308	9.9990563521267	10.1586701234421	10.4697099864386	9.41549952661363	10.3484333810928	11.9436397547282	10.563427559452	10.4647184869766	10.1197218141714	10.3642950643329	10.4345414440484	10.1062946284718	9.63285201314247	10.2061684103558	11.2304958781498	10.1336530312317	9.88780144646588	10.5165159969083	10.1600093067369	10.223750267496	10.5797474748207	9.74052394830109	10.9799537871836	11.0014424415441	10.640816154476	10.9183454105956	10.3542177438095	9.89771474799231	9.42831426831366	10.296706845376	9.93799383328729	10.0570504398408	10.3923749687142	10.131856467404	10.2177239291884	10.8862411243212	10.0172815561209	10.5672158441543	11.5272710159157	10.7910690195194
ATF2	8.04779193493588	7.76800722072007	7.95634685014458	8.1335626535952	7.72958639859978	8.46341381760442	8.2736179130045	8.65148640476272	8.08815310994305	8.28371410102367	8.28409103301253	8.10284328226092	8.11157956010492	7.98395289388264	8.52634593753897	7.26467335720635	8.51652118770402	8.2678223817345	7.98591976902225	8.0156860895063	7.930309175518	7.53429869753443	7.63917601411131	8.50681703630957	7.7252951796854	7.99872872695463	7.4845276811344	8.44399978281162	8.87284590144725	8.06715764403776	8.46250664718839	8.37723565265987	8.04464302822498	7.79051194212386	8.13960343863502	8.34566804533984	8.26819012678275	7.79181702015804	7.31619995466386	8.48567437887907	7.3018747996453	8.11214933147437	7.89126325170083	7.68277883917628	8.1402193618226	7.95872571261623	8.43325865199507	8.64999706702801	8.02522239755706
TRAF6	7.690602739	8.12470617	6.298483172	7.961543563	8.247146002	7.384409299	8.735703337	7.013396868	9.172807312	7.776232436	9.489905102	9.036395564	8.01606409	8.115853065	8.556964701	8.580177954	8.440429575	9.988564248	7.751034502	8.504390691	8.193103143	7.488248587	7.857734035	8.855038193	8.243659522	7.919403941	7.782175988	8.299224157	8.936119227	7.334921219	7.818890786	7.94746018	8.468113202	8.124230106	6.506349562	8.745062301	8.253750259	7.522977041	7.920010938	8.522705327	7.923288347	7.988968065	8.086741477	8.34621704	8.482048064	6.496519688	5.854267483	6.706361023	6.831368724
CTSG	5.942963868	8.68750888	7.120534691	7.135279103	7.625630565	7.671005522	9.018327944	9.070458012	8.309387418	8.297692901	8.518969014	5.136570682	8.615699983	7.327938877	8.360653072	8.029896333	7.768321383	6.123047243	8.116905266	5.700422242	5.854900863	7.520281092	5.538251631	8.627455485	8.325140052	5.543119233	8.622887316	7.326502543	6.015472291	8.647686645	8.254492593	8.117322682	9.524009229	8.891730234	8.714561615	7.691838126	6.172869316	8.56216518	8.515794859	8.244392872	8.576289204	8.384389405	9.268041582	6.610288198	6.990496696	7.815987059	8.471401738	8.455584993	8.792826455
FLAD1	9.07430907147864	8.7649713486109	9.67079586949519	10.0408443896162	9.59660232743638	9.03077319164665	10.2155173455343	10.1562892872913	8.84322010456803	9.36070139838623	10.4125257569302	9.48658783377434	10.0822521153597	10.1927035860568	8.60089036151682	9.41376273620754	10.0142660340742	9.35221898279596	9.18504320098827	9.61894055254506	10.00802357062	10.0498205600085	9.70543860547593	8.83159701073423	9.01873652519919	9.72010431817858	9.5230787775982	9.08895074196547	8.91857641935023	8.78783632076953	9.57375598261634	8.86172025646433	8.68525596596809	8.77733726550397	9.10018066652806	9.28140675020152	9.96119174639931	8.87971525843753	8.94772757913218	9.08727776037067	10.8356652591624	9.74439039914885	9.11989614088099	9.45270666847762	9.70532018205364	10.0819628076711	9.69446510341958	10.4975145359169	9.33003003107397
ATP5C1	12.1443414611245	12.1723241371583	12.9796156036967	12.1387312975503	12.2690584920767	12.2871790795521	12.7793486252047	12.4521301010722	13.2274091900208	12.6425782170374	13.5644856548951	12.48473677427	12.4147842010912	12.6985039902834	13.2464656463505	13.453454825829	13.4541420850126	13.4004908629559	11.9820583112405	13.0687131182587	13.2457546695888	13.1825637782201	13.3274290861311	12.8558883626913	12.2875441973998	12.104291243974	12.0245583577322	12.8979659875807	12.247232666687	12.6022849666701	12.4202151503216	12.2917171555306	12.3940409165763	12.3301790746521	12.143578940089	11.9968800608251	12.159102669426	12.1876828418595	12.1813248884617	12.9259334951862	13.5258296164664	12.7227025841078	12.4826549165254	13.3967385117348	12.9789308789907	12.2678408584908	12.1708681783793	13.8675901610991	12.1739353119565
DNAJA3	10.85192266	10.68617767	10.22641257	10.32506714	10.34031351	10.55710376	11.10254409	10.92248907	11.38432725	10.81630714	10.58359994	11.1957268	10.85690097	10.91684082	10.62569127	11.46673181	10.13168219	10.63870937	10.6771852	10.61055245	10.55922923	10.51791016	10.53910008	11.0239632	10.64280732	10.69138149	10.91321713	10.08399267	10.87338694	10.67351692	10.09943035	10.44845177	11.48928073	11.1753604	10.57065394	10.29228862	10.4525173	10.90088127	10.73562573	10.98945811	10.68992738	10.48209904	10.67991413	10.61514459	11.11402068	10.65531012	10.68008162	10.83588468	10.35784626
FASTKD2	8.90761685105783	8.32982880002932	9.21367841839039	9.17356953671103	8.34536266722999	8.47559532923904	8.71893193513509	8.89358723763747	8.96650527469575	8.74195168736628	8.25495580326023	8.44215986557866	8.22550245830248	8.32734821249499	8.598454130337	8.27922308914709	9.01746795301505	9.4111973934163	8.65240511357459	9.25454187762297	8.76891044431879	8.69443454495679	8.85161006129845	8.40013375047824	8.62664990034132	8.4149012508653	8.57001819729977	8.68563512445744	8.74924846759803	8.58664553999641	8.45964608431931	9.18765510997003	9.2150168365311	8.8407318490454	9.08396551559719	8.70690311918063	8.65915090918939	8.85881145049268	8.71943701032914	9.08371596289063	8.22530199453369	8.99583137510361	8.77128785982868	8.1078774864699	8.64333809775946	8.47307787193853	8.74010553384199	8.57497844360347	8.70297148152709
MCC	9.071265471	9.2963359	8.413105672	8.967763314	8.835558167	8.626406054	9.130228249	9.3254452	9.37333256	9.196316907	9.124684402	9.1142985	8.518760958	8.652764087	9.773466384	9.093633181	8.793128585	9.445022659	9.498430099	9.021710392	9.329565243	9.131587149	9.109814465	9.507247469	9.563368134	8.591615916	9.318608707	8.571543885	9.019356882	9.21552113	8.423803285	9.661367656	9.162391868	9.060746558	9.786450731	9.119176745	8.540853282	9.41605828	9.297573043	9.29407858	8.926090497	9.259752533	8.03625262	9.063994023	9.522751225	8.922268001	9.031399583	9.417193768	9.314015547
ADRB2	7.486352507	8.540473153	7.385939391	8.050963857	8.097451529	7.128391428	8.488199407	7.806094047	8.32044696	7.055499143	7.789792541	7.245171721	7.242479226	7.726339669	7.59457128	7.981759443	7.056999975	7.88477561	7.113078909	7.503305785	7.968315752	8.312149886	8.180737745	8.505153629	8.269761226	7.148986565	7.832804543	7.96255741	8.116241955	8.135677035	7.796150345	8.073585642	8.380420601	8.511393501	7.502076352	8.648962712	7.814381747	7.619900211	8.066292495	8.534738391	7.78536857	7.615328105	8.326159649	8.892791663	6.62963056	8.088176289	6.270589057	7.810461722	7.576576106
PRKCE	8.524789335	8.795529517	8.359521132	8.415438947	7.852904899	8.095043473	8.124471549	8.45760343	6.785228631	7.82060977	7.60848396	8.027622241	7.442225572	8.581107891	8.367666331	8.455906726	7.852196744	9.122899363	8.374836168	7.780135521	8.69405819	8.230843505	6.769673851	7.735727543	7.84056194	8.603001248	8.053919644	5.992943388	8.62576377	8.83757664	7.827605795	9.021194386	9.329277994	8.546923576	9.435434821	8.480326678	8.099442248	9.108593001	6.619157978	8.979850359	8.563605119	8.382963518	8.461975839	8.354501628	7.414378926	7.704241822	7.608019185	8.020526847	7.908653515
DHRS2	10.943353216176	8.10457564679228	5.11921360554309	6.11187461765015	6.52185109784548	7.04509213928918	5.52186223496319	7.17636655401156	7.16696606104433	6.54693903590732	5.89501899802194	6.57577782869673	10.705835555412	6.84372682809843	7.01584442502442	7.43231361148297	7.08189916492132	8.99513852670003	7.70423749080222	7.19243678175479	6.1331106661011	6.89260337334333	6.56420626311727	7.748287244135	7.16130772204186	7.63490916754544	9.32314333535759	6.41985352699766	14.7040332372311	12.7331455222645	6.15006022245552	13.97987443157	8.36254249628649	10.5621207078658	6.20369622387265	6.16959960822097	10.9146212538187	11.1102034628352	7.77977939026458	13.7616308288121	5.00570170318697	6.74912993871195	6.74730825582936	6.77994465906948	5.47809387111034	7.39043645687665	4.97672560798753	7.75630154675519	6.59803215402094
SLC2A4	6.485008026	5.457376608	6.622881271	6.67053735700001	6.810984363	6.186137491	5.370199637	4.538203597	7.207614351	5.849345336	7.961621131	4.105426303	5.08248483	6.969182597	7.401835408	6.180931904	6.012537956	5.129853547	4.022787141	5.747706368	7.286825027	4.648440568	6.160396278	5.874197036	5.733702431	6.732322105	6.856221686	4.586719953	6.788477144	5.920762835	7.228102097	4.735292843	7.06961601200001	7.143603629	6.750365725	6.945094309	7.364422268	5.217568144	5.668190453	6.195400265	5.217590545	7.423556207	4.307515441	6.92530790100001	7.49391492	4.953272316	6.505985865	7.825949453	6.886171112
BCL2L1	8.23386508916301	7.58632380064331	8.3571513357257	9.11307111475003	8.44518700275808	7.62855042485761	7.21320687874947	8.48240072645256	6.85272628743533	8.57242697914788	7.03376653707764	8.23146298950778	9.09546079833755	7.59901560427787	8.12053030043079	7.52534190693562	7.86789353198869	6.7193266889043	7.80210009031062	8.09944160974632	7.23241228780687	7.46478687705488	8.20876721313993	7.00503009432976	8.35807791123286	8.25511883885948	8.13389765589683	8.44239685138362	7.96429890736849	8.44496189263193	8.16104812510387	7.55387388830749	8.53266044717577	8.17664539652532	7.85413854517933	6.97213736174964	8.55832808212134	7.81719442862013	7.72001016244307	8.40985192499325	7.09916855172584	7.72478018184916	7.97586877731124	8.07510329338865	7.1323306709576	7.74737929518249	8.18559141680356	7.52890713958749	8.45838193973457
PARK2	6.668469576	7.679650596	5.865483247	7.829050091	4.939617112	5.894351402	8.559117892	6.59450092	8.036979488	6.237453974	7.124121664	7.493986688	7.362057926	7.197234016	7.755083837	8.111972312	6.640746978	7.434599017	6.159031677	7.707616227	7.647884993	6.95745862000001	6.065209055	7.434182299	7.378009655	6.608950889	6.70325414699999	5.978732319	7.945356836	6.059577173	8.283933562	8.641780079	8.106224602	7.859778529	7.408854697	7.045670876	7.284941269	7.533554999	8.10653627	5.531362923	7.707072193	8.134000681	7.283060417	7.517042999	7.176427536	5.228353419	7.517957319	6.074248901	8.006085625
SLC25A11	9.80380188959252	9.63208881187561	9.55491851022047	9.39815613048867	9.80234798580623	9.8646969629743	9.69432891608188	9.92699909056472	9.68514752834131	9.88430923206276	9.64620998828837	9.4295333526366	9.6074211131114	9.38756896710376	9.6681676731855	10.0885464246465	9.30027783546979	10.0984946333641	9.81908698415779	9.2317817661425	9.24932650658137	9.0666661717173	9.55270685100725	10.1403165945573	10.0424681833727	9.50741442232518	9.88800253833889	9.07854617558437	9.12697994549444	9.46360964485151	9.59692522441666	9.79181840291347	9.9666973459067	9.87011406076184	9.98440447405892	9.40230644742002	9.42119220684624	9.92055667671987	9.22008024531393	9.1730331586454	9.56093239672769	9.84113982866646	9.02452886041162	9.88081658220256	9.98291369875248	9.61369839258758	9.9922936105688	10.1773545607781	9.92491516405363
PRTN3	6.149500116	7.579585168	4.335717414	6.553519498	4.489919734	6.322930658	3.633720555	7.144517041	3.077850887	4.854337679	7.540762871	4.686134502	6.9421971	6.890500939	7.231236671	6.747951285	6.57973853	6.339490457	6.990003285	6.94024598699999	7.422009622	5.856727012	6.384974528	6.560940105	5.104136316	6.704759433	7.746267304	7.380891595	8.641757257	5.259880328	5.334491432	5.044456039	8.327058241	6.90969419599999	4.526707122	3.377470695	6.545060385	6.374365952	7.077194264	7.094475288	7.069952581	6.616852928	6.74834006800001	5.140343731	6.925358338	3.89147019000001	5.781232823	6.37944499	4.884136344
RARS2	3.54259820900001	6.677671404	4.557140027	7.033364751	3.033000692	4.146213928	4.379460164	4.669533602	1.651339256	6.976881824	7.149286765	4.301833005	3.41305902	3.991254217	4.136234335	4.453374319	3.367630302	4.155733014	6.534498831	3.321889018	4.46652118	5.719711218	5.935579407	6.45755191	6.88332790800001	4.399578244	4.770841963	4.248137515	4.298498778	4.435845962	3.230553245	6.87273726	4.087661524	3.910979494	4.733028062	6.884033993	5.930640905	6.194712441	4.268586051	2.033729	4.210328216	5.599559529	6.569996779	3.41208343	5.720331699	5.418897871	3.40703136700001	3.444192596	4.332527539
ATP5L	11.9178309985649	12.2861918326333	12.9456283063202	13.3486324853036	12.200195076729	11.9354491921579	12.4427733059681	12.7614286358482	12.0480986011647	11.9305509465751	12.4148113880262	13.0006642750091	12.227558641105	12.7478949276437	12.8035907166366	12.7358655240475	12.6516219575004	11.460186237442	12.3582181114908	12.2414514119889	12.4513871990188	12.4811551533632	12.9385986500143	12.8680728891161	12.4008637144284	12.2012316309445	12.2564237162402	12.1923872995943	11.7420721051078	12.4179115337927	12.6977376099691	12.2500170275635	12.4600512939941	12.1687416946562	12.0917677533824	12.4449021574576	12.6663690607691	12.1346794378671	12.4875146112102	12.8017205835021	12.1525716938491	12.5736339265888	11.9820882911278	12.4049668422206	12.0107855029634	12.9914414755835	11.6480385194085	12.5130536940583	12.0119519305344
TMX1	9.63418164364887	9.77014830184106	9.90253627778719	9.75488510896338	10.1241284951139	9.91247169116967	9.49506581594378	9.75730153759694	9.47804825291827	9.90822886699132	9.33983091905156	8.98131515509401	10.6866930852586	8.81026131158741	9.35358820946444	9.26904431039733	10.1349987702724	9.7819806499163	10.1407555870218	9.84253960100344	9.64014998843161	9.70352158938695	10.1379350184412	10.2105087376233	9.81884751855898	11.2600843454179	9.64304167727123	10.9891996450501	10.7119864014615	9.769879980302	9.72410985901404	10.1731244424447	9.96540586220949	9.54579059028563	9.65903872315227	9.9233859521053	10.0940343740077	9.72364285683999	9.71384005893595	9.35898125725555	9.15001280549211	9.45884518724028	10.2686691708553	10.0308563494278	9.20125353770797	9.96344969203716	9.93680484929387	9.72000220088976	9.53475805227195
TTN	7.642339505	7.391460281	8.168752182	7.771685927	7.292522503	8.003487907	8.403296117	8.522228062	8.142789945	7.842662024	8.289508366	7.219232421	7.398585102	7.935593265	8.053721598	8.483203493	8.001655601	8.210598489	7.880932973	8.26499812	8.356309129	8.273224632	7.852995758	8.425050894	8.343303229	7.421214893	8.113063726	6.989097322	7.865063076	8.171814176	7.362998892	8.741258062	8.376091577	8.051546871	8.585167792	8.141286079	7.545688482	7.430127741	8.482427168	8.602771722	7.73579333	8.343295774	8.621397536	8.527469978	8.644504018	7.854797814	8.527079297	8.350510393	8.54080802
SF1	10.2982943436873	9.94971191859416	10.3357064239518	10.8668781599114	10.1175404670843	10.712656449969	9.86568733401902	10.3253030929821	10.1543289894633	10.1534722737314	9.78558606389464	10.5419689888361	9.94286532067716	10.3286310017231	10.2209263618917	10.0113977544185	10.5741522905898	9.93797097050682	10.5701178893634	9.56501814596062	10.0874995067424	9.80194102812877	10.7681626703654	10.8031754187015	10.4082395158902	10.3325191840865	10.7924264243878	10.0249196147193	9.62503696652564	10.5825394154967	9.92586741886653	10.3665815625391	9.90777332860619	10.0885113824103	10.7509982207569	9.8508755349648	9.95543253558493	10.8678083732868	9.91890231614011	10.0783860211049	10.0831509826352	10.3886962392713	10.1252021443289	10.1051136185346	9.69059168806722	10.0398631186601	10.3585002624354	11.2828671865385	10.5309863926465
MAPK1	8.73416306589135	8.94611992553765	9.4196272560252	10.416426152435	9.03493931251813	8.75911771740484	9.68663941204975	9.07671859267649	9.30173388377377	9.39735089756125	9.36837407685679	8.8356133585976	9.03414534882836	8.88618003932085	8.84829598184665	9.29245925494147	9.17240411405962	8.56263083331971	8.08799099466426	9.21743407648773	10.0891981981989	9.8452613877033	9.73235937306551	9.04023451079386	9.18428072918936	9.12754976890005	8.81629427061497	9.60483337291182	9.42140240849817	9.43551706537216	9.19763776796694	9.18340492728763	8.94646028950433	9.46204978502545	8.72340979326397	8.83879891567673	9.40201342867452	9.18914222657538	9.52148998032109	8.9071348557898	9.64672574947472	8.95390391673294	9.11704171893592	9.19446256139522	9.08549616563298	9.51620155231469	8.84650150231667	8.7062268079348	9.37883372048984
BAX	6.66958788322922	5.95413493360482	6.66824679666184	5.73832058617918	6.73742092015082	4.83623860068512	4.11365725621825	6.5686378919686	7.5730704856921	6.09105154605088	6.37715188080058	4.03229138304495	7.14503814658728	5.32249580116557	5.15084027583103	5.44684792006149	6.79481754876331	4.69675594451629	3.9755254734527	7.34639837148925	6.61388306456077	5.7871808428189	6.33902435989124	4.96871267250105	6.08463732192347	7.79078041823778	6.36472148612611	5.6265969456811	5.45564434604884	6.27552193174044	6.65576860124719	5.21374406748838	6.33126403309796	5.71202082858693	5.60378298140001	5.31365955994937	6.95512601454269	5.56344376505178	5.16744255130337	5.87401136288747	6.70199142097911	6.3600472213943	6.85453127501986	6.42194764954861	4.69168882322953	7.85728185221346	6.63475345845518	6.43448423481502	6.40259676102612
BCL2L11	5.48516670898625	7.16926593757958	6.42218088867478	6.64794761789916	5.7543377194053	6.36898956759734	7.15138100324689	7.61165315906991	6.74423952359223	6.96674719268108	6.95500004560993	6.36655714326691	6.3164922527128	6.1840500840024	6.42771316790973	5.84617335279256	6.85642170519649	6.04141618207178	6.13810082191132	6.99494868179411	6.91814860592734	5.80217340205283	6.27516387695816	6.54953476056207	7.20295646371749	6.54946861361591	6.5234129158947	5.74054359221614	6.84791081327633	6.62200425778353	5.98768469582313	7.49228098638203	4.3640956471491	6.15524458996554	6.89291511553147	5.73702531626651	6.4119500857311	7.07503401397393	5.78507458641648	6.89477473913144	5.64056180518199	5.6174702211166	6.26682285592984	6.24109854549619	6.65740528054155	6.94337709905625	3.61761299443691	7.79859798678379	7.36598661272549
HADHA	9.81424318988884	10.3359323014993	10.8619567683801	9.34445766461215	10.2001633981939	9.60504380657024	9.609113139665	10.0597860812168	10.042866621672	10.0600627214561	10.0433339439397	10.1965999808315	9.74973552929603	10.4427854757811	10.4369494724418	11.6926047470451	10.2396356200329	9.18435193594252	10.1992668285575	10.5221487217843	10.5904341674666	10.1562206153461	11.006827290802	10.1284779903204	10.1109587794331	10.3061955752037	10.3304403825472	10.0062935924129	9.62806650719894	10.1541537815859	10.1016575416076	10.375778254207	10.4497088183127	10.1709480912742	10.1780170972584	9.74311582563337	10.887473598914	10.4275846739077	9.77405241915899	10.6357764844137	11.8116652680657	10.1533835964015	10.5487523923954	10.1138106682063	10.0748751299714	10.4354574647517	10.0801844768594	10.2241889608404	10.2640692721675
DDOST	10.9670864479612	10.9888230265173	11.0282613770221	10.6259484850124	11.0188149762781	11.9232963588604	12.1543175309488	11.3099111243327	11.7468491150157	11.1103512884183	11.2729521475042	10.9376856927259	11.0163444970467	11.2822827944731	10.7607774833663	11.6133229795519	11.3703182375644	11.4776196663813	10.9299863958392	11.0958342707102	11.4485653170152	11.9283230424965	10.7250920600565	11.1471489119252	11.2335759199084	11.4694452817006	11.277329234675	10.6687341993146	10.2368445726246	10.9334269285225	11.2544200337994	11.1947161071115	10.8158049646603	10.7949013261945	10.7393279434044	11.1034752463322	11.3143120521946	11.0404791591248	10.3102149310263	11.4054950934134	11.2810907111838	11.3337012643452	10.4878420309011	11.6721363457627	11.2863645499291	11.3226638480864	11.2844804717887	11.6553334889246	11.6181394194919
NDUFV1	9.866305133	10.50956834	10.94923883	10.78432738	10.03446015	11.93479834	11.52198448	10.72728891	11.08563163	10.20208113	10.13787189	10.7149733	12.07473194	10.38830546	10.40700203	11.06610035	11.06769298	10.89099936	10.14916784	11.78837457	9.761421955	10.19907077	10.20201532	10.38411357	10.28333432	10.20834028	10.65655611	9.763036956	9.464096987	10.16687008	10.25899613	10.65954419	10.22604202	10.60451951	10.32901496	9.741093244	10.70900661	10.29978915	9.885781672	10.38648012	10.64299551	10.50422999	10.03108196	10.72052677	10.9435779	10.56340628	11.68487163	11.33906531	10.71249826
YWHAB	12.1918976987662	12.2323758535932	11.969186047276	12.1279361820094	12.5611141197748	12.0155089900016	12.3592573455128	12.7221747395319	12.1278114283581	13.0088919207859	11.9021538373248	12.8420819288144	12.7659714218844	12.3615852883185	12.0012980831174	13.0792395791138	12.9958634080627	12.1517552383542	12.9626506815067	12.3853611939921	12.2436165974341	11.8299836769785	11.5769385159058	13.1040609811323	12.4284657198019	12.8377020768572	12.3128184950999	12.8807758576356	13.1814934982417	12.5829443187195	12.3170797110974	12.8613446745029	12.8462651908563	12.9716274736879	12.9293213902205	12.374947237907	12.1966804751408	12.1890769850589	12.5919840817333	12.5938043625504	11.8486892940003	11.8803986798238	12.9358750214082	12.69651539835	12.2623658863388	12.1795497457897	12.2960482546615	13.180416387431	12.3996865882405
VAPA	12.17240422	12.9904704	12.33147427	12.50447984	12.72584341	13.20137108	12.45920739	12.77267117	12.52913159	12.17493127	13.5932212	12.54423896	12.91890604	12.84618106	14.07762861	13.08117727	12.2685749	12.6986351	13.19598312	13.53546459	13.1807215	13.12109863	13.93142585	12.91219696	12.53253834	11.29519281	13.07529223	13.36970206	12.90131214	12.80732325	12.74211705	12.43216007	12.79076242	12.50730222	12.79908696	13.2065443	12.58283059	12.83670289	12.94550549	12.13922426	12.89582314	12.73572874	13.11086531	13.15761183	13.34944421	12.11321252	12.74779231	12.95849001	12.48722178
MRPL3	11.8778357	11.02571646	12.1187174	11.44238769	11.53726471	12.77655998	12.39330038	11.54763925	11.99205692	11.35189048	11.6147099	11.82629773	11.39366223	11.26986843	11.65090183	11.89017166	12.4144023	11.89680184	11.05099921	11.56087687	11.91101998	12.69131996	12.47297547	11.22845468	11.47177947	12.01825017	11.02034911	11.58157809	11.17281476	11.3564617	11.57171135	11.32666366	10.99591293	11.05129379	10.76702927	11.6082736	11.89429572	11.26410179	11.23755207	10.39627685	12.14009672	12.30607897	11.46750736	12.19258364	11.45258643	11.67324991	11.09088904	11.74724081	11.09380215
DAP3	10.69776654	9.500755952	11.86617006	10.8097833	11.35259418	10.58221067	11.95760444	12.39966793	10.62635239	10.60467984	11.46053884	10.71227971	11.23996597	11.17466309	9.664857186	11.35484459	12.03025257	11.7799108	10.71603518	11.37273521	11.22958614	11.32735646	10.9987287	9.701573436	11.10491709	11.40827294	11.05267132	10.95653714	11.11824136	10.54834813	11.1599378	11.02748021	10.48889824	10.44203138	9.643333299	10.47072166	12.27546216	10.06152915	11.20561618	10.51752825	12.02794667	11.33392771	10.55424699	9.960712496	11.91194768	10.99264818	10.87106588	11.46588376	10.53921231
VDAC3	11.1441302709899	10.9993342364859	11.3311754083897	11.1941525953052	11.8331115355219	12.8400017358524	10.878107590644	10.9688044543031	11.2930811890021	11.2816506030466	11.6695454666173	10.9816145801339	12.3895900819729	10.8862737816389	11.7835913357186	11.1932301600178	11.4588734114973	10.3336482891861	11.1017129027829	11.1302810952703	11.8525310919578	12.4643484354297	10.6410371295761	11.8463461800066	11.4186533571987	12.3745491300988	10.9648584066966	11.7205303891074	11.7164606179427	10.9644182616239	11.0244697832778	11.4203437864998	12.08998251115	12.4523345788064	11.086389942652	11.0328840375771	11.0341258016772	10.6267682614059	11.9931863157002	10.2418187056524	11.2890918416133	11.0241678840543	11.6483860461562	11.5839573630509	11.3766409331907	10.467365358512	11.7365214618686	10.9265546509858	10.2980387551211
TOP1	11.1856864116587	10.4543809857674	11.2196292346929	10.4575132700938	10.6869336601832	11.0758150945478	11.6671561633975	11.2285558968228	11.2274423180285	11.1282237991319	10.538409053718	12.0556694210289	11.0236494634378	11.4913222304465	11.207586658855	11.3596198936758	10.8241571355038	10.8536816904816	11.0117825595641	10.5262929201844	10.6904281745513	10.5653510848374	10.4549040369935	10.8502449184934	10.7612214477903	10.3438740687942	10.6592391522291	10.8204555654865	11.0223046797257	11.1103265090462	10.8209856633001	11.2979657670969	11.6453094382099	11.0849462118531	10.817172693295	11.0775745960324	10.7536524637742	10.7512298630774	10.9963673589403	11.096980306282	10.660473861721	10.8331250848647	11.027887864656	10.8575532703772	11.2738746649153	11.0889750420155	10.711556414622	12.2455626558969	11.0028616644917
MRPS18B	8.95670823989754	8.36017623386816	9.29225634872222	9.63525745543321	9.04384326270563	8.14592273645587	9.29898017200333	9.94948053856333	9.16704408146321	9.95460878205461	9.22910941527833	8.91059350545992	9.89071964948655	9.6061390821559	8.79769095194118	9.97360691063067	9.13600911228645	9.62865006420147	9.2607770622859	9.80555069504924	9.67852570388651	9.70873615851383	10.0666348259644	8.84500667403753	9.88123560953939	9.94173803754891	9.08749310411842	9.55551802938539	8.73355267893501	9.35911444267475	9.07417017555331	7.9507932408941	9.31081013150209	9.4363137379441	8.67149977073205	8.33986351592553	9.81771975069141	9.12608443980117	9.40469370254117	9.87996301301391	10.8900398237715	9.65492355981266	10.0374860915047	9.75452477899742	8.57861188544178	10.0194097012801	9.54944779193922	9.35653148596227	9.4431055843838
UQCRFS1	11.42929368	12.22177948	12.84300049	13.14898511	11.79474863	11.70543457	11.59051467	11.7238547	12.41992455	11.64644019	12.12096367	11.32555121	12.27313517	10.98470935	12.11109972	13.25615447	12.52517087	12.64833942	11.54631608	12.71806963	12.13282362	12.77485715	13.19234372	11.71669199	11.96039545	11.92839017	11.89517136	11.65214114	11.61622589	11.67253182	12.18475712	11.49362227	12.02128067	12.04742409	12.01094304	11.38317662	11.68832227	12.23534882	11.67993436	11.7388389	12.99727864	12.15869089	11.89041333	11.81578299	11.53646364	12.16524392	11.83900666	12.95300976	12.01454799
C1QBP	8.85266886354694	8.8108678732626	11.3792921505942	10.2291614345898	9.90375147421167	11.0720136132801	9.69209444259158	10.4840354143196	9.71660935877079	10.192746125132	9.34190645857567	9.35786597891784	10.1230753207182	9.47119554694553	8.67279561698481	10.0462608301068	10.7665109831893	10.053665646341	9.56798941923869	10.2831831837545	9.67599882763967	10.9687809555332	9.67415874739628	8.69691479531693	10.7001784268034	9.27668749078441	9.42954941426456	9.25823434971286	9.20039820690535	8.71359512685871	10.0173618926886	9.11166843127891	8.85504980116815	9.07936734790493	8.96324296973247	8.57608473156603	10.3919779228544	9.56031374360141	9.06539836758846	9.55455322334911	10.5448151819234	10.2349010108461	9.72530293154852	8.44114818488673	9.82797744559812	9.9542007974366	10.1087581931522	9.7627545196054	9.30654918471327
NDUFA9	10.33608155	10.66777733	11.31929756	11.80440074	10.78447846	12.33003469	11.67219916	10.51601455	10.88607839	10.7471078	11.39857247	10.60265892	11.22278423	10.80041781	10.38787443	10.98709715	11.5763303	10.23279591	10.3209474	12.24966976	10.83472984	11.23521899	11.03549043	11.19361971	10.64004012	10.57380901	10.62942153	11.06448385	10.55824503	10.35982428	10.91981793	10.17655265	10.77955498	11.20830465	10.39124525	10.70203953	11.03447326	10.50038065	10.7635657	11.00032018	10.75798892	11.55051332	10.41738387	10.54223962	10.80931658	10.98719113	10.74066488	11.63698475	10.81691491
UBC	15.631694206712	15.6443946989397	15.0117350753493	15.0818517091137	15.4165906418803	14.5622665889919	14.6778519094609	15.2206311280936	15.3580643825047	15.5958529935983	14.9422263900589	15.5462864083118	15.5378827512975	14.4428372141622	15.005460748965	15.0612117696051	14.7237604211323	15.4422582664605	15.5115603180209	15.2371215212825	15.1939523298339	15.0991735943611	15.1892599845006	16.1198742783358	15.2925279060869	15.3593815909048	15.4755172756989	14.8769852546828	15.7509150922146	15.3367277706219	15.8158621450018	15.366524258502	15.6219483869457	15.37750206999	15.8068426872594	15.6090867241866	14.9553703945811	15.7272716401133	15.7692771181128	16.5645515392712	15.0565391526489	15.2385744206277	15.8139720143029	14.8302656230602	15.2636673456709	14.8952721544528	15.4614146327004	14.9881218026116	15.58838806018
LONP1	9.723741692	9.528229172	9.902438203	10.81237136	9.731733614	10.50801772	10.16434423	10.26173708	9.092203997	8.872956481	10.25243878	10.17859443	10.02494759	11.23831797	9.992208211	9.665581643	10.61263314	9.81600572	9.770690875	10.68184324	9.873459988	10.47351059	10.17876966	9.78881803	9.916736821	9.805673192	9.898487689	10.0231997	9.596942735	9.699030233	10.18346552	10.72207682	10.3290654	10.0179933	9.66154493	9.479491561	9.819384132	9.731987555	10.31425428	11.60521575	10.12886146	9.285790231	9.688575935	10.16605307	10.94585776	9.442088135	9.104389112	11.57656842	10.12750277
GABARAPL2	10.58188828	9.898133608	11.0657578	10.98689374	11.56064035	10.38525925	9.99029213600001	10.90460129	10.73631646	10.72927569	10.55991841	10.86632009	11.73916749	9.632672766	10.45906667	10.62690986	10.79072176	10.37430566	9.849484357	10.67392884	10.07481775	10.35954577	10.8824604	10.63590636	11.24348372	12.01976932	10.33264351	10.92337062	10.46936177	10.50892092	10.4003316	10.73555671	9.601282308	10.73905273	10.51972212	9.846309717	10.3302421	10.80193209	10.78649197	10.50570522	10.44766184	10.84513322	10.6947804	10.91919071	9.999660549	11.03982294	10.87185314	10.48368259	11.17239259
DLD	10.64331204	10.48026624	11.20319807	10.89494785	10.1160776	11.34952543	10.05238259	10.16764196	10.20463766	9.641954539	10.7746629	9.729830271	10.99659249	9.616372068	10.0245105	11.61067089	11.56305466	11.15454475	10.47836343	10.6744788	11.00662539	10.90577402	10.38777135	11.00657688	10.76730281	9.702348779	10.21369957	10.76190328	10.75458141	9.762155639	10.37362487	9.517709592	11.27020322	9.685231893	9.930622561	9.89384372	11.1492983	10.61369812	10.3111811	10.71579566	10.43317418	10.57975635	11.0211535	9.910047442	10.13393069	10.55699204	10.2034532	9.720786105	9.750348944
NDUFAF3	9.227044942	8.29150921	10.01965715	8.887208501	9.255489631	9.71749936	8.73820711	9.244302635	9.072158545	9.476016175	9.033637406	9.646157538	10.05442967	9.675160204	7.943328124	8.368335073	8.909450042	8.656049479	9.301682396	9.707150955	8.77026239	9.185535233	9.035605516	8.431269839	9.528098813	10.81179488	9.653957122	8.725149352	8.7843366	8.829825472	10.06470594	8.060117215	9.417795163	9.144950412	8.323881985	9.142627292	9.176697366	9.700468693	8.698979978	9.527692389	9.687668133	9.559249591	9.298245906	9.587940637	8.817009338	9.504214744	10.01129011	7.915808768	9.187060185
CBR1	8.374144387	8.865370577	8.886176342	8.732497957	8.292791793	8.673763784	8.220732577	4.718928154	7.046588841	6.255391437	9.020526351	8.644813448	8.721363932	8.280232437	7.566736202	8.793648361	9.577228811	6.866468048	8.174564827	8.822213791	7.99379701	8.526809232	6.65422522	8.268623942	7.991992496	8.537884751	8.153980713	8.84916089	7.63413284	7.394116264	8.709781885	8.661192146	4.798973166	8.415845095	8.762273406	7.939501931	8.319907455	6.390065431	7.358811702	6.343386906	9.026350138	7.733011906	7.245577493	9.792325817	8.625373349	8.787888943	9.112165945	9.685680265	5.894600847
HARS2	9.594975259	9.500470635	9.287098012	9.126121518	9.334994888	9.424748338	9.474640109	10.07277839	8.997168232	10.0217269	9.533996387	9.568937132	9.972971646	9.18072016	10.0228493	10.23302823	9.11299077	8.941279799	9.344085282	9.536290708	8.785469736	9.514988209	9.342581341	9.406324405	9.234500266	10.16512615	9.303204421	9.988886281	10.03028705	9.050889596	9.674103819	9.353579518	8.754413202	9.039183293	9.698427759	8.789897682	10.0622669	9.290588296	9.461742928	9.63401808	9.863846351	9.235335694	9.721773178	9.752835138	9.351968462	8.785017061	9.629561027	8.626961689	9.567196174
ISCA1	9.09187500805329	9.29840472517001	9.30207597331879	9.51122008110378	9.3275479478104	9.9737913754248	8.67679493300285	8.76840679707899	9.45147250285117	9.37212838316971	9.28658905043378	8.71978753072618	8.57737636413375	9.59260222036524	8.84288333735942	9.02928579599139	9.87980193073383	9.15650812447541	9.14019372153539	8.99035370777348	9.55871619863451	9.80993096192095	8.961042744824	9.01715589479879	9.0013109541041	9.29549801864147	8.84804684664654	9.4804453310682	9.41218901665465	8.62188685591489	9.09466927850947	9.09976497162012	9.000985673174	9.0419648249641	8.61785095033403	9.06398980655476	9.27304034507701	8.49093591443828	8.8572707517197	8.12261895645579	10.0175717435419	8.78075511144408	9.32252223866837	8.38452722382388	9.03713578930499	8.79285216779526	8.30167209763568	8.98244569140099	8.96025720447155
CLN3	9.73107349122057	9.80347593859317	9.25020120126881	9.14988920980901	10.3610244439689	9.09966701372101	9.55619019072588	10.4455207626379	9.95266474568942	9.6390973661249	9.58132850838103	8.97795331066796	10.4800625810178	10.003809103552	9.69094754669032	9.8160558270487	9.14555329392789	9.91535609949357	9.79702125015579	10.1751127533826	9.86474192244571	10.7374236485866	9.54939955952335	9.48955487789124	9.81545699424803	9.50968462089893	10.7663011446067	9.64022404227691	9.68044403672669	9.2466823470077	10.3042346166802	10.1387936030513	9.81712537565131	9.94053468501635	10.1116410003008	9.77138016912206	10.2984110770761	10.375699496343	10.0338466960217	10.7218688645256	9.81095926346562	9.73017598269167	9.31766432510065	10.6669095123555	9.94145866476629	10.2553907201941	10.2657826565742	9.77964405264811	9.75878064174919
CASP4	7.75698072635867	8.22402263060611	8.05610493922707	7.89125559614053	7.83641757840329	7.69631064610197	8.11337572032151	7.43090202347547	8.34003685873411	7.75981668974372	7.99120550475442	8.42581660675184	8.19147744980257	8.97650144587181	7.90986747016816	8.06443480863374	8.10309900028591	7.93329060630807	7.80491931487359	7.20574271084914	8.47390218788018	7.97547356785593	8.18971044628887	8.37988369392324	8.1436042789889	7.72288157821319	8.58047574511791	8.02698402349992	8.65637576000317	8.80829979882989	8.32807642119558	8.2609758922061	9.21890678700582	8.93967875111881	8.70476936843597	8.41146226740997	8.13684842352302	8.14367287916136	7.73474914466038	9.04839910461269	7.14604117197312	8.12098590167593	7.987603941452	8.40850191604039	8.6988915265399	8.46204245422599	8.60498727456523	8.13153212168364	8.1884732025582
IKBKB	8.81230448502386	8.73623669939567	6.99543972886933	7.25603810670824	9.97614315174249	8.92194616485539	7.1055522338191	8.89057021574844	8.2678209195242	8.34484956901573	7.42364744523956	8.81566167772936	9.65158979778544	7.42987129641751	8.10163648143671	8.68591601184172	8.1502034955467	7.89570097285786	9.26870752121215	7.26553488951198	8.29268470455076	7.20554684933297	7.89648673605226	8.31433175467742	9.41474363295012	10.1288873753085	9.27002782938588	8.07241454521289	8.30209854754265	8.23459463337716	9.25519445633134	9.38220850562373	8.22411035410989	10.3548905998767	8.53313048593249	8.26215869208942	8.40151643765313	8.78640963854065	9.58394281384472	7.16392891920735	8.03507498632713	7.14442161779061	8.66573381596765	8.73214196950266	9.1277684093367	7.89088837715982	9.28066004455083	8.1490136296255	8.23430896112211
ME2	9.17090727147158	9.34474266920314	11.6852032308048	10.5797193887284	9.61423255331485	10.0631754442104	9.88852998094192	9.38550549584082	10.0442874310652	9.45365251760388	10.0456510339589	9.99604738000182	9.92078542557532	10.8366602607637	9.46234959938804	9.94204987854502	10.1205028744858	10.1759395541131	9.37136746127489	10.6325117097119	10.5962672475147	10.5632299143865	8.68235858354181	9.19286648614768	9.83547434832948	9.27122627559542	9.22002526414864	9.63972733299488	10.0733192040598	9.35935039590866	9.7379622113433	8.73034340083317	9.56209752465976	9.48502025875445	10.0577862377414	9.63836057587901	9.44528861543771	9.04040644976299	9.76332214585639	8.51252366664092	11.1718445804164	9.95866693036147	9.7972541990899	8.72768163208816	9.56160061461746	9.89052924350047	10.174576252214	10.3474665716642	9.94593551779503
RIPK2	9.43990566999436	9.27717213067027	10.6375694469611	9.62875357174788	9.41740525363451	9.61778796801479	10.2337796672388	9.01445176245573	9.67403688217093	9.05651264586006	9.97940748677416	10.2320777437735	9.65033817226273	10.1312023617662	9.10685986757262	9.65745232611865	9.5359681124736	9.81509602690748	8.99422667866796	9.8319434955442	9.65303850978957	8.73846212994387	11.239273557894	9.13401250528945	9.47760662039713	9.45031079299699	9.47735237263098	9.80105030012292	9.24702398811879	9.0881333856067	9.2570540633623	8.87741676622112	9.78807401146224	9.29620660561322	9.49448373126011	9.28480395599295	8.64814298666859	8.90836158266898	9.62426432039665	9.37824034288139	10.0526249822672	9.44754910935024	9.67843425428388	9.26691658937503	9.70318863483885	10.0348670811601	9.33577444204879	8.86441346449097	9.08682812809933
SUGP1	7.58067246533736	7.52173635530894	7.6357944836335	7.74080901855998	7.71118624135718	7.59016566804248	7.91353131357169	7.49116304783127	7.11215642844869	7.65586628979255	7.62066950354112	6.60317109728898	7.98979485893109	7.68027253958565	7.37830851685496	7.39994884059955	7.69823674442631	6.95189772780299	8.09794496951089	9.07002745570923	7.17682159374974	7.92908238207361	7.09434420452748	7.04717826300557	7.66416234603867	7.84534120143029	7.80891540620357	7.18738974433146	7.92530179695612	7.29012056699812	8.07729778762478	7.64584892883848	7.12774117773558	7.80478859250549	8.88808773059215	7.11181921473381	7.83013593339789	6.82720466189425	6.83120526943032	7.71646364243748	7.64833577183555	7.59212077540366	7.69994670743097	8.18399641964509	7.88046342501774	7.78428557620201	7.70979372994755	8.81295537295034	7.80397990798981
ACAT2	9.161663579	9.240611673	9.175363089	10.16737414	9.421553987	10.92516166	11.80986989	9.609848905	8.710350872	8.57007358	9.668198285	7.966318803	9.061986385	9.33279106	9.32343618	9.812450086	9.907483452	9.587997039	9.235382834	9.595986633	9.733346645	10.32558365	10.51679348	9.235064436	8.816811362	9.325958944	9.346084435	10.69919591	8.806308194	9.168888618	9.687475565	8.156315333	8.717251821	8.620729239	8.443108425	9.027094376	9.587222662	8.989201063	9.217685548	9.736835758	10.15029868	10.41094457	9.145822551	8.469000599	9.407999453	9.139341641	9.229266684	9.62999332	9.182016771
MRPL9	9.80022178940757	9.85531283155047	10.7191801686177	10.7363224146971	10.3964967626936	10.8460732131182	10.8457576660973	10.8645851349951	10.3098066355221	10.2499914388492	11.3591653744861	10.1631973073154	10.4039599947921	10.7999477994455	9.75933491430167	10.36564383174	11.703821209204	11.1923968719762	10.181410229469	10.7817102695519	11.0849879036198	10.698157038584	10.4779849045952	10.7062368149231	10.2814389271313	9.75481348798449	10.068934630948	10.5566873542904	10.1584291085414	9.90735333247961	10.1476114394739	10.1495981313821	9.01412201843526	9.79173211733568	9.76099399423076	10.1835872719023	10.4775650926502	9.60902762808868	10.4377152618193	10.1342047838954	10.7612830441703	10.71295569733	10.0371975154519	10.33416800172	10.0763220143133	10.2782950882834	9.9703877868515	11.2045269655143	10.1740453080207
MCCC2	11.3859430936726	11.2079786772394	9.23765738321768	9.40955902757496	10.1961480649047	10.0461034319672	8.79696002108974	11.729660692113	9.56429014367437	11.1855266184781	9.50827430811865	9.61428991590039	10.9751208601394	10.0891286760535	9.46187884375673	9.89601592298775	9.74468137771598	10.4508460611686	11.3674415372095	9.51602244643691	9.4961276819237	9.24243873172365	9.86938778596319	10.5739077646214	12.2231419717302	10.8958067711918	11.7003888158696	10.2458976783602	11.4913942546627	9.54100756897274	10.4370822765775	11.7905958656051	11.1612606323645	10.8888151807915	10.4263846676637	10.5169061241769	10.8533425014057	10.5202964036564	11.0206309011968	11.7166873269148	9.19597591096211	10.0841560006482	10.7498853703751	9.72037914394319	8.87279370569045	9.60278710116778	11.3055277249444	9.1793194285305	10.3552421770433
ALDH1B1	8.26598189537271	9.34257977014975	9.28086664586466	8.14157176394712	8.96309660042897	8.0156016210046	8.47782312546364	7.96411158849202	8.61992665083992	8.25176057625247	8.18106544666021	8.07841395316516	8.20493048045526	8.64562593690952	9.51960652329738	7.95304007445474	8.33586000029875	9.05263936938743	8.27862932005872	8.85157641651267	8.84344968768515	8.94792990862362	8.36967561721712	9.7195440229592	9.22625757285977	7.91205748520722	7.91487392505659	8.15412357089126	8.98654382680169	8.07990732308332	8.1290074281708	9.69158407765492	9.54389772447206	8.89853568180481	9.28174414130162	8.80210178599625	8.7381842224803	9.50492713796672	9.15550424520341	8.70954662746008	8.21634966726322	7.87628599006826	8.63461152338785	8.24877647516558	8.48306773905377	8.88353094622535	8.58629426727556	7.12468910409746	8.98342220034073
ECI1	9.893181102	8.385874478	9.350294025	9.580784817	9.76215133	9.775330282	10.13580113	10.00604218	9.663089837	10.69582375	8.681470777	8.933561784	11.33578042	9.337358774	5.059359458	8.63986148	9.071370623	9.445756105	9.714809588	6.820093254	9.68500835	9.33096884	9.563703991	9.053583802	9.728504309	10.97768571	10.55688515	9.886285309	9.229557498	9.893026593	10.48051968	10.07375566	10.78470197	10.26061068	9.723831224	9.119988492	10.91701216	10.62287917	10.36818003	10.74641174	10.0843572	10.04074237	9.9439417	9.295955177	9.142044494	9.893216844	10.35367292	8.753870231	10.18631783
SLC25A1	8.954911588	9.238673691	8.296049303	9.161902905	9.113392476	9.283427079	10.64940603	9.044649345	9.456525875	9.3012901	8.925710781	9.206895332	9.363763041	10.02190624	9.577743144	9.041409285	8.808289277	9.390684835	8.682522288	8.934658612	9.482199309	9.896171508	8.793722186	8.607620689	9.385088246	9.142962316	9.803714174	8.996133614	9.022447961	9.098005356	9.565165262	9.019852506	8.840043171	9.821105063	9.15303528	8.970777169	9.016079342	8.676337312	9.140955377	9.484060626	10.12542896	8.69160653	8.596141261	9.371086972	8.670549821	9.775534788	10.11498883	9.225259406	9.159098596
HAUS3	8.434685035	8.131122998	8.826719319	8.638268185	8.049790683	8.649354587	8.382003588	9.269420102	6.221054517	8.80167375	8.496915287	7.700026803	9.079269687	8.56602569	8.129824569	7.697775445	8.489604761	7.751755917	8.229698032	9.465157961	8.536686013	8.966016226	7.920448874	7.687265565	8.357199737	9.317071988	6.924687091	8.700496867	8.539087997	8.110914479	8.043281836	8.833428993	8.933961307	7.959590078	7.379031998	8.465239649	8.575664937	7.24487158	8.009509309	8.018286494	8.963070604	8.124213877	8.488974782	8.377557908	7.612961782	8.064116792	8.953264512	7.79783913	8.276191318
ATP5H	12.10949764	11.68973852	12.37094735	13.01750331	12.48499931	12.96714642	12.11589646	12.58850051	11.73436493	13.66668927	12.45444648	12.65006379	13.36520947	11.95459883	11.81263506	12.41913297	12.95744075	12.27155778	11.9790572	12.74508807	12.02615029	12.13080919	12.80402221	11.1378554	12.10373164	12.80502913	12.25287167	13.34033294	12.69290354	12.56844343	12.38458548	12.80640803	12.818971	11.83514167	11.54000635	11.9168761	12.39567115	12.17112661	12.48911556	12.20316212	13.60523146	12.3571097	12.57139439	12.31466051	11.67454175	11.32288937	12.38310419	12.9228578	12.81833945
EIF6	10.27953953	9.666250975	11.3726619	11.21698299	10.92505878	11.43771348	10.41856084	11.25087006	10.46975206	11.17287819	9.712041738	11.32131448	11.37535127	10.19856758	10.99882113	11.61694792	10.88883846	10.01011963	10.0258342	10.72086091	10.35365642	10.45940016	10.46610999	10.06282532	10.23244667	10.49429424	10.66338008	10.61525444	10.31787636	10.48010136	10.02472051	10.39093025	10.27717308	10.37268047	10.36228872	9.620224305	11.03205863	10.29450086	10.12814186	10.61045919	11.35903116	10.52294842	10.38974056	11.43164143	10.80007569	11.89559802	10.43691075	10.7938977	10.59036542
GRIN2B	7.69216239411361	7.45301405974629	7.1577767519729	7.52345269794907	7.36474741003858	7.26937414580288	7.94442689416093	7.9465966980804	7.49424413725708	7.30158256992519	7.75179856066825	7.81531243609993	7.09276232158731	7.10178212988664	8.19513878410557	8.10471086661489	7.38395804928437	8.27134892033573	7.63892098115007	7.60005888023151	7.87408259674425	7.49906014334125	7.69537412429025	8.69730397181339	7.28851514300763	7.65150463037511	8.0387385919138	7.45671777645024	7.76875106698961	7.49054042124049	7.88455636250787	8.85198631822286	8.35477375272749	8.43012192364851	8.15801921146448	7.78510451045192	7.03960846182963	8.49417057125926	7.82568662468375	7.87727217713039	6.82682126198497	8.13619544181694	7.50982669062304	8.06973471145873	7.59784468260745	7.02005106944611	8.02559491307746	7.75686096717651	8.32930353360886
AASS	5.60413349402617	6.85838473988856	5.94179738345766	5.95766207853835	6.28991626528984	5.25502733117451	3.83063019670224	5.58234420861989	5.65078698146013	7.00218677426391	8.23216898506169	7.2572069910859	4.31073646887177	6.58540218826882	6.42437479318055	6.31588271191666	3.88856408492779	6.09287012572755	5.67726941402259	6.62693436330284	6.83064729760391	6.18726959012515	5.61469816105514	5.83092533460702	7.28969437036873	5.34639283157758	6.52774919722319	5.96995797968047	6.74183589457111	8.04348117410248	7.29320609715526	6.3192332186329	6.42994229876231	7.51626689028517	6.02821328499487	4.1949223819105	6.78496386895146	6.7385654151087	6.48727129534596	6.31252921175156	3.07602660931172	7.16421102432534	7.11108392367567	5.64225398440002	5.34364196529393	5.61745606049839	2.4544158177996	3.51911945141293	5.94206622305101
ASAH1	10.9650486687026	12.1410217105484	10.7451281561778	10.145505201901	11.5506383561345	11.0859944666435	10.7595863938691	11.4413105305534	11.3564897225416	12.2725007838192	11.3908335428007	10.9409820681056	11.5810655689604	10.6129655566791	12.1133324141252	11.0061330124712	10.8688859497817	10.0252405620672	11.8801775931313	11.0853644524745	11.5996854042463	11.1335639308984	9.48595821521461	11.6564140532189	10.9411251232648	11.5662924512414	11.7038999518633	10.9131320948082	11.5535782921031	11.0162591681293	11.6236297512882	11.4214446946015	12.2264087415773	12.1969638204695	11.3963794096648	12.8477388351754	12.1806647697473	12.0389444480419	11.1754835290053	11.0892132601678	11.0524157833709	11.3651859670721	11.1024020039002	11.1792077566558	11.1168509143915	10.4262349623601	12.401187707149	10.9799103210789	10.9276005490969
MRPS11	8.0579070057637	8.01030629594181	8.56940860355394	8.23301576911648	7.33394997592849	8.62848028125302	7.73724796774243	8.85085791543391	8.3171293744453	9.71963605358642	8.9475360686667	8.00031418720076	9.28836726961127	8.74041490453953	8.46982744802573	5.79279986705547	8.08546914028926	6.49884575763697	7.4763484856081	8.61324787220295	8.59574325020389	8.31311207384169	8.70948508066122	8.46482016080758	8.02441464800025	9.22062318974658	9.18621021047666	8.97895308645576	7.43317045827629	8.66622953083308	8.27874380816475	8.56129583645195	7.13924922084142	7.73373271418834	7.92155766980224	8.52241226057569	8.41710352098909	8.87074400949936	8.20198843379962	8.69470689550197	9.00708822658322	8.89230006321704	8.93162759668109	8.63646611388695	7.95852225926128	8.2505402178166	8.59447686411679	8.60776619467388	8.87341826549
LRPPRC	10.9917133599474	10.251146634716	12.1857931451898	10.4136095255735	10.112926435361	11.400603428849	10.7965181720147	10.9088655997284	10.9010470886391	10.6748819034683	10.8322123473265	11.0340427424849	10.8314781463966	10.4907633760542	11.2585540519857	11.5532611337901	11.4375896802993	10.4435007014416	10.239212575422	11.21910237094	11.1965252408946	11.5816462796985	11.4407571096069	10.9496738889657	10.7518766915351	11.3279964256782	10.5581296744754	11.2722825688457	11.0804092435264	10.8176412655117	10.0321206516086	10.6932617590036	11.1285812902149	10.4929108079833	10.6994974653832	10.5382435445741	11.1397551881248	10.754108812545	10.653993886902	11.1897209612868	12.4110225052141	10.6763924211576	11.1861379755377	10.2951240343511	10.6441351598367	11.0924394347273	10.2946245398196	11.4669244700593	10.7461230463497
VDAC2	12.10536339	11.79598985	11.49676251	12.2989793	11.66940401	12.05510085	12.28238042	12.22540127	12.12482774	12.29778434	11.91928816	12.0417114	12.04096378	12.50257822	12.12348808	12.39537901	12.33913989	14.67047402	11.70172645	12.66300916	11.68775146	11.95590958	13.63606442	11.96945789	11.87826629	11.46364481	11.81123049	12.16159121	11.81911185	12.01521505	11.75961176	11.79780946	11.57064465	11.49928278	11.71787184	11.05188557	11.56823616	11.83382725	11.45961127	12.11119187	13.61811458	12.19088739	11.98807183	11.84854366	11.2267081	11.95827524	11.37127025	12.13675317	11.62341276
ATP5F1	12.54956206	12.40670147	13.01981399	12.99708335	12.17678876	12.6260845	12.34177551	12.12842229	12.84446712	12.85399448	12.23352534	11.96381536	11.85097889	12.23565887	12.54237764	13.27072235	13.10603132	14.03103912	11.98691671	13.26166882	12.60150386	12.38478827	12.56298663	12.75203776	12.63086247	12.67908705	11.97501002	12.86305648	12.59115338	12.48082448	12.35209245	12.53882351	12.7822791	12.62667792	12.36386478	12.72130867	12.25651434	12.56298378	12.11708406	13.33973644	12.43329868	12.45328376	12.47640034	12.90674393	13.04177761	12.60295829	11.78264744	12.93438429	12.4909931
YME1L1	7.26810019094159	7.60105262470196	7.08150243200836	7.62573762085423	7.08478845638879	7.4605982941474	7.57156414909781	7.4895451418334	7.9305889574124	7.32635847293546	7.42527406312613	7.885346887931	7.04063706961406	7.17723482738067	7.49213584980434	7.18240387384497	7.38810611815185	7.72844581576585	7.22128126491021	7.08495475205768	7.64981610576291	7.19063011034829	7.35166793976345	7.95974080459723	7.33303925317963	6.8627794658658	7.70368181746916	7.287234519587	7.42995828442952	7.34412524080292	7.43849696560379	7.845882341736	7.75440335880682	8.06825849716857	8.29726944124722	7.73173104582735	7.54653205126449	7.28237000064233	7.57362532880755	7.43630507729899	7.39506093558933	7.83461914990116	7.2163618149321	7.38180448949751	7.60344431888237	7.37870911727003	7.761560599983	7.60411041995137	7.76917536342019
GANAB	11.0359744827737	10.3515875623996	11.0272482157952	10.9149157263859	10.9796233990991	11.106562501183	10.5267903341619	10.7271541318263	11.2127818952556	10.7126749815538	10.7477713668587	10.8447226183975	10.5818413391902	10.715789200174	11.293141115998	10.6770342188228	11.1097471163976	10.6575078522497	10.7562067614597	10.9103161781112	10.4520859731467	10.6424610048687	11.131826009891	9.98316391647617	10.523609257508	11.3440601336711	11.0213347467171	10.5721244519685	10.4464863395466	10.5896713879158	10.847700915657	10.8796201511728	10.4747592661334	9.8956907350664	10.3784614201998	10.7317205452012	11.091938541021	10.6285618986374	10.2510626486092	10.0110414820429	10.8331078184919	10.6403595587359	10.476999902526	11.3289596619073	10.6996124855462	10.5024947998611	11.300583090341	10.9809913504239	10.5666893711771
HSPA5	12.22574299	12.41479264	13.36121812	12.96174418	13.13003977	12.27634995	12.75134662	12.88174066	12.96456478	12.34177709	13.11678835	12.86757616	12.99230406	13.3493413	13.5948504	12.1073452	13.1421206	12.13517638	12.46662161	13.00768508	13.06949066	12.36337214	12.41850395	12.3646447	12.98342607	13.20080954	12.29468734	13.28187114	12.64175661	12.77388313	12.96407253	12.7524232	12.65137356	12.20377602	13.16215417	13.02273036	12.60877725	12.40900815	12.33359475	12.93559314	12.32160011	12.41161043	12.64461733	12.97598978	12.6143614	12.65489678	13.64688388	13.32489528	13.03770736
VDAC1	10.4251299041973	9.81595641831548	9.99810183858384	10.2968909870797	9.98564103173259	10.1040140986225	9.72421431631922	10.2298156647061	10.1500549745598	10.5120968832615	10.1039320639068	9.80873959197835	10.9527975486599	9.74694377943296	9.80486389203856	9.8720770479493	10.5002741052091	10.6505976352269	10.1244442664289	10.630178979467	9.49032155627688	9.72918143219141	9.94826952592281	9.6061762519961	10.150243650314	10.7284061040907	10.2971645745124	10.5293718775903	10.9584161631099	9.6949347410667	9.39793591788436	9.58875355336078	10.0357273833325	9.74962372319419	10.1047137109596	9.81928573688059	11.0667752441709	9.84709034726754	10.290523498916	10.6361948264561	11.2088762989328	9.98478262247462	10.2164696428715	10.5703911986836	9.82760577329132	9.99164288224302	10.4994248884916	10.4914881964584	9.98041913962452
ATP6V0D1	10.02792634	10.10217405	10.15594844	11.09679449	11.27565113	9.292858267	9.235522812	10.74967298	10.70862153	10.12900599	9.893063762	10.74592651	11.72651852	9.462858569	9.710322776	10.1577112	10.47554816	9.662795248	9.710742118	9.473973125	11.20091648	10.11454665	10.08422777	9.239804975	10.64042107	11.48293346	10.28799805	10.01716083	9.619349054	10.20720083	10.50381625	9.691764156	10.12053302	10.7630136	10.97196963	10.05775123	10.49111415	11.00419545	9.906096592	12.47747419	10.18550176	11.05029085	10.01686558	11.89944262	9.701774192	11.18694171	10.66293595	11.75712946	11.34658696
MAPK3	7.979370842	6.514052922	6.600191116	6.429228002	7.377641743	7.73807776	5.974366181	8.93353713	6.196366817	9.260056418	7.229300997	6.90468019900001	9.243737329	8.660010982	5.157379146	8.443926879	6.275949637	6.564675802	6.30727151	6.938696412	7.343407639	8.346835129	9.66424335	7.386436681	9.456444524	9.878656059	9.109059057	9.162248565	7.089103336	6.142600338	8.626288934	7.788652907	7.256630317	9.56843565	8.620208638	7.627243075	8.136414733	9.063029421	7.696215969	6.544603018	6.689737671	8.66493202	9.345037463	8.535728622	6.915950511	8.419016017	8.872525402	6.70868709800001	9.105347538
ERAL1	9.341624504	9.544214222	9.081936924	8.850667886	9.387871133	9.049991181	9.782934472	9.767049109	9.175295395	9.471166489	9.250482051	9.849550625	9.79317309	9.925138541	9.269226213	9.961998102	9.654534776	9.752653919	9.549534158	9.286852551	9.415826114	9.592358038	9.464355362	10.09975424	9.595935326	9.351503426	9.745958021	9.716118092	9.923746077	9.567409131	9.299248573	9.897065551	9.723781866	10.20169631	9.778485947	9.225882769	9.048438335	9.787230101	10.19374502	9.419528249	9.839899002	9.563715679	9.352299877	9.572167871	8.938343964	8.951724966	9.794247112	10.01196801	9.415560235
PMPCA	8.943882506	8.834594734	9.159138596	9.750774347	9.258632072	9.239306532	9.464285495	9.904960811	9.191684222	10.46068487	9.539734988	9.738178703	9.432195134	9.855576117	9.543455922	9.522728074	8.932277898	8.62655691	9.116354458	9.507955526	9.474699947	9.595885287	9.108276644	8.867901848	9.19233102	10.40691221	9.931755478	9.372998057	9.302393771	9.429392664	9.505400216	9.781895816	9.207224097	9.74793888	9.364778435	8.591134895	9.764746723	10.00020486	9.640468409	9.645241926	9.324033868	9.904086286	9.346306191	9.633297832	9.47686334	9.568563423	9.055540145	10.56917246	9.190316782
MRPS27	10.25010032	9.860305302	9.250919302	9.549694621	9.949338445	10.24182684	9.561816118	10.11882854	10.10580682	10.13747371	9.777420568	8.978681568	10.08108412	9.829130741	9.115441242	9.0666165	10.16615995	10.25060587	9.781709964	9.667436034	9.893295051	10.05812715	9.666829633	9.673130722	10.15505471	10.02529963	10.0643765	10.11236461	10.05308311	9.872832706	9.332581727	10.0675112	9.692127435	10.1925606	9.346818354	10.15038469	10.63077559	9.843823284	10.14244006	10.23003265	10.19200568	9.750998997	10.22953593	9.786195755	8.962786068	9.1614161	10.35035795	9.630483157	9.136440042
TUBA4A	8.869470932	9.196636571	11.70799031	12.03061945	8.697632075	10.29779994	10.74245702	10.25283664	10.57502613	8.840593942	10.46050703	9.99917135600001	9.018909943	11.4991154	10.91861447	9.480268533	11.71423483	10.30670438	10.05957708	11.48890639	10.31752869	10.33968959	11.72825453	9.620107251	9.597540546	8.794252778	10.11797961	9.206950529	8.951162344	9.432739786	8.807923123	9.091681892	8.839071542	9.627682009	9.668360295	8.699215704	9.136399482	9.800262634	10.21223497	12.16993737	9.601100769	10.75585013	9.986445595	11.33476899	11.09306025	9.451046568	10.23299041	11.23351411	10.31116958
GRPEL1	10.0735937241588	8.43290759200707	9.91216909365368	9.92916108387557	8.9225762090912	9.33616039331797	9.08107901652374	9.73438262353144	7.08091166058161	9.69669831661243	9.00656988261831	9.1432673470526	10.0757499517482	9.28691925901767	7.49770228181867	8.19158622229534	9.89363589071139	7.82253758516965	8.85893180401521	10.659292648812	8.64787178139971	9.18217038670979	9.194510243144	9.08028619537607	9.55058079639138	10.5299285880381	8.95520157214149	9.44691130578154	9.80951802688999	8.67115182060847	9.30805591126284	9.41625203007735	9.82638447868785	9.38805858532531	8.47234899964702	9.16185258108592	9.41872867003329	9.68861053075659	9.75871510451819	9.93676725563412	9.85517600384672	8.93993631036762	9.91604545879987	9.5249186266856	7.57708530757864	9.23147320577461	9.64098599182776	9.1787026172913	9.50344174316235
GAPDH	14.982331531183	15.1341656080233	15.6738150099216	15.2646887026099	14.9420127175248	16.4107813146127	16.4298518823277	15.2629289882977	15.492711450228	15.1649995180178	16.1846912372414	14.3217256831052	15.2461804870443	14.9504209552166	14.7974490267677	15.5738021237854	15.6428106404964	14.5723690434739	15.2085169037435	16.2968751106086	14.7470047667698	15.1794097411761	14.8928632585676	14.9558863499785	15.1432322991133	15.3122571468888	15.0473607889823	15.3905747378798	14.4934959471921	14.824212345264	15.2664533770218	15.1658832064559	15.9673331497615	15.2699247187246	14.7869982942055	14.8671310309247	14.9429099290031	15.189227047005	15.2434790401366	15.3329225948461	14.757590338663	15.592842302534	15.2038913411622	15.1145001159739	15.1281695858392	15.4790695497233	15.6957987529143	15.2796062756484	15.3647056235446
PCCB	9.854888546	9.002007621	9.81165017	9.788484293	9.155972976	10.41100488	9.580328611	10.45850915	10.36692966	10.04570329	9.527018759	9.576779785	9.92846152	8.85566338	10.35328605	9.842719637	10.05035766	9.731708933	9.274387695	10.02759861	9.909691501	10.81099028	10.61267404	9.059367857	10.07273825	10.39263384	10.24172636	8.871473384	9.730301146	9.671559314	10.52507307	9.511253958	9.514683472	9.896961957	9.545992836	9.379545834	10.81798664	10.01797405	9.924736973	9.688354622	10.53289252	10.11567907	10.36714622	9.687730868	9.752714231	9.559133219	10.14208031	10.04904904	10.38692796
NME4	10.45513034	10.10765091	9.782556328	9.045307989	9.877543697	10.06557363	10.93886345	10.55725591	9.788532993	10.77048932	10.0149031	10.08785986	11.46356141	10.07210585	9.428862901	9.476285718	9.042228415	10.06669305	10.66371073	8.900844985	9.927733109	10.27999427	8.986204604	9.354278943	9.58930505	10.34822037	11.2037592	9.238833535	10.00102118	10.10726672	10.40601415	11.07600049	11.33230133	9.561040478	12.03059345	9.555873851	10.88146352	10.07006332	10.02679075	10.23486305	9.775658171	9.455076141	9.870158692	10.25914088	9.788638429	9.864509616	11.57591599	7.832430127	10.60154631
MTG1	9.573510811	8.948306807	9.018932637	8.014589155	9.048125894	9.083309506	9.453746637	9.461745064	9.089410689	9.000306844	8.377633926	9.443876566	9.272745201	8.608504957	10.88611237	9.906377326	9.359414205	8.810515192	8.805524534	9.240916416	8.464723848	8.103320113	8.505850074	8.328460441	8.958107711	9.56912589	9.261541358	8.508459231	8.102568925	9.431331713	9.437399705	9.259888016	9.107280208	9.499305627	10.05337971	9.547491394	8.664864551	9.316155221	9.499302765	9.258123137	8.27928239	9.373689154	7.898555481	9.580016113	9.912267946	9.99571917299999	9.38348248	10.09586177	9.474199119
GADD45GIP1	6.31422806555482	6.81234853123321	7.98961151128135	7.55745480409925	7.38930546877866	7.56939371246629	7.97187001101836	7.55860044775096	7.16676303992326	7.14328795313522	6.89837283734568	7.30656985033127	8.15700745793709	7.93912218435011	5.01646698189201	6.91760111344184	8.22537030444609	5.33575518718056	7.02977535795455	7.22374623949998	7.18831958865884	7.28611478168827	7.65144998724945	6.33799542562373	8.19114006302329	6.60558128875703	6.71766309027902	6.02957322934954	6.88489867111198	6.32394941455057	6.90071292521698	7.62462996205294	5.03802301556688	5.09559046601302	5.01281027685451	5.88142654184026	7.70114039947056	7.45571158203473	7.30114222348287	8.4998862263225	7.56269290297418	7.37327993790123	6.68284120899891	8.41559265338089	7.70735142302388	7.02710637598654	6.88684148117064	8.38506341480961	7.48245421266843
SUPV3L1	8.637508299	8.336695831	8.73624585	8.882161078	8.564871935	9.489680674	8.380474369	8.792508473	6.101819721	8.777213274	8.674566871	9.097915245	9.010476167	9.868513638	10.1417107	8.684618301	8.943220291	7.819832697	8.411060893	9.815445037	8.401736656	8.999480239	8.732464247	7.677092853	7.811428381	8.846186094	8.861275188	9.540260245	8.634792679	9.096875396	8.524816513	9.088571577	7.870953957	8.319700816	8.738300842	8.453451752	8.952217716	5.890964554	8.579455619	8.603555739	10.49492848	9.121004354	8.805349014	8.588943228	8.918324587	9.52663097	8.734017191	9.431248833	8.738280712
MCAT	9.061527929	7.994450381	9.625269373	8.468574228	8.61445788	9.113035525	9.740996257	8.875610122	9.112340578	9.371576887	7.93219361	8.102126686	8.159648252	9.235454246	7.770598094	8.714143722	8.019742617	9.182293592	7.501391596	10.06497051	9.198029415	9.195955409	9.031868129	8.491747802	9.079300015	8.13803447	9.052460483	8.577281794	8.389418088	9.261322894	9.256061404	9.52176182	8.261206164	8.824421166	8.559897799	8.862988842	9.668575462	9.103272875	9.144280998	9.71375303	9.802182236	8.792049944	8.694702923	8.988330231	9.594878497	9.753984782	8.386265043	9.228584216	9.185577414
ATP5A1	13.30088606	13.61441415	14.18000222	13.9027311	13.12162618	13.02318191	12.76800836	12.6288164	13.51583921	13.19586087	12.73364146	12.84164429	12.67314227	13.07010197	12.87894616	13.55553249	12.62106439	13.47148495	13.23568567	13.01901689	13.41832294	13.49682987	13.2723715	13.66283687	13.88262368	12.07095811	12.87293826	12.78009187	13.58746104	12.87342211	12.90060679	12.56046814	12.66616112	13.23985143	12.7918526	12.72927199	13.18817403	13.59704751	13.22726306	12.83622928	13.22816494	13.05638389	13.08361755	13.03393944	12.73364247	12.60100918	12.95556893	14.22975857	13.75991656
SHMT2	9.33883635200929	9.07747845409016	9.74849063099369	9.2991296402301	9.63346609054112	10.5088391648614	9.85561680676251	9.34586701394131	10.9246374333272	9.32000587756055	9.44096232452749	10.4641800644327	10.1744218192232	10.5782455026831	10.8536240713302	9.7540014329351	9.73314572377694	9.60825335387997	9.09713007955516	10.307912082105	9.41531229027851	9.58460886643719	9.36849130424539	9.47411065922706	9.50980171108643	9.67381155329417	9.15919063069282	8.78511718724974	10.2139042643648	9.26231917639049	9.04928785158459	10.3834041968213	10.0428426263842	9.31878870482152	9.5987356581387	9.46370130052503	9.65345323654126	9.85634113246237	9.88935126879401	11.3257261030819	10.1212511518097	9.6555262224665	10.2454021484834	10.1076676857062	9.22700990542485	9.94965743949238	9.77506491543691	10.828232060553	9.52450525738297
AZU1	8.107465376	7.333718623	5.308383414	5.093768908	7.363946025	6.892835655	5.064427467	7.088609216	6.650916386	7.104386444	7.597204482	7.613502559	6.79802035	6.952579127	7.609481833	6.023519527	6.132921443	6.119017107	8.029711124	7.330213407	5.717584174	6.838263905	6.69800770599999	6.98842736499999	6.93935057999999	7.017636951	6.391417745	6.643230726	7.202630686	5.826495806	5.565377518	5.493204483	4.541929867	4.554658185	8.353816463	4.087861352	7.601875369	5.648365694	8.421552926	6.972294649	6.09030395	6.83201186099999	6.510663087	6.799522621	7.186802417	6.380565959	7.03506377	6.89508276599999	4.278399666
KCNMA1	8.10722510041563	8.22752549084778	7.08139222344724	7.80461091568873	8.55368317143303	7.69838857726254	7.13550506576733	9.73539277275797	8.25923832630017	9.21513073114085	7.30756368373069	7.3994628016061	7.0510794569063	7.22479732949194	6.46286987399125	7.96206912572481	6.79807457735482	7.26871594948832	7.6065841914517	6.89623131672628	7.59307000942718	6.91634280591503	6.54938934092641	7.84382852611756	8.35306889304869	6.17349577351636	7.64405101351191	6.3019998408692	8.22826380721231	8.18676477922101	7.38163645143759	8.49014830852761	8.71927629919502	8.57160894940463	8.19279306454886	7.9111837514929	7.56939699711233	7.95412602220074	8.00533550026668	9.47071277122643	6.41811877349074	7.34349491314493	7.4474075988777	6.54072446210269	7.5068579005932	7.76744695939127	7.83714427857828	8.11815713346637	7.53168882064527
DLST	9.016621009	9.124252319	7.845441414	9.421521686	9.0374891	8.193527049	8.303319149	8.319402472	8.974912946	8.922630446	8.815061478	8.561427607	9.800757294	9.041087823	7.650848618	9.663007078	8.583130758	9.058925132	9.094890569	8.554624185	9.414187653	9.303434042	9.706476981	9.245007711	9.22539547	8.276238715	8.823255988	8.266149988	8.958289424	9.048689854	7.997886014	8.363898823	9.359022089	8.727418081	9.277447923	9.833707054	8.961528817	9.524179723	8.652633859	8.971425986	8.140155096	9.072081981	9.269446573	9.329401223	9.24075891	8.506934462	8.842771357	9.530677421	9.044240054
STOML2	9.701129726	9.346938829	11.10037044	10.35241424	10.0366508	9.954403175	10.44375137	10.07905574	10.1704876	10.24589757	10.51060164	10.26332101	10.31819398	10.31194335	9.79846482	11.24399591	10.67308842	10.19195331	9.282321942	10.28062514	10.55865403	11.37440697	9.893398704	9.306238013	10.09348754	10.19570441	10.16314232	10.61844632	8.939432769	10.11276286	10.17346781	9.519449604	9.28383909	9.490575352	9.317475812	8.554752816	10.25181907	10.1065007	9.99133176400001	9.169183457	12.08542251	10.59152551	10.55681454	10.48952068	9.97823917100001	11.00677265	9.800181554	10.94168558	10.77341908
SUMO4	10.30983095	10.5949992	9.922101523	10.6482603	10.27358372	11.04100163	10.08590483	9.945236318	10.34458473	10.10074991	10.21347078	10.35976219	9.99058688200001	9.883422316	10.91436291	10.06766351	10.4737429	10.75604627	10.28615353	10.04260542	10.15889461	10.12510772	10.37891835	10.57857088	10.15551252	10.23621188	9.894477268	11.11546751	10.62017036	10.10969444	10.06751162	10.39572302	10.66747363	10.28766054	10.20734295	10.31657607	9.842721975	10.01572485	10.07577497	9.792282611	10.86187699	10.19709826	10.41629764	10.48947695	10.35247214	9.885487221	10.24011306	10.69601811	10.55574056
GTPBP10	3.43871687000001	3.969970426	5.598382257	6.420549565	3.46784719	6.442116165	2.462087119	5.029359397	2.896782371	5.890712848	6.161576269	2.599956296	5.962492096	3.714220595	1.085947351	6.371997824	5.321748322	6.373851896	6.093117142	2.521748047	3.516130748	3.41560063100001	3.473223399	7.307858505	5.217582471	6.52689714	3.383694316	5.101359763	4.073589231	3.28879415	2.582462288	6.241185131	3.23880248	5.583708455	5.928588505	3.298841335	5.416516983	5.021118907	3.48217916100001	4.414232279	5.968423739	1.519263835	4.730393544	3.48642422300001	2.722175433	7.000626412	3.52961454	6.460176557	6.756250362
SFXN3	8.4642363709698	8.88473129465465	8.72461547352531	8.38749744303378	9.5887107975201	7.90386751645733	8.29372275789104	8.60987351452206	8.36094702547354	8.60686545516365	9.96112496049035	8.25983230646768	9.15135806524983	9.79919209608356	9.01034962422607	8.7245060840778	8.27531677890722	7.2316905969055	9.62029506012073	9.83505669027826	8.71901462608727	8.37332467669026	9.52158885081887	8.13535181621383	9.23450843138107	8.58043808166323	8.8512573921808	9.2247098305485	9.16641325663196	8.70907103126566	9.63631718771093	8.4798650528769	9.50572041239774	9.61635960019013	9.56557676422402	8.92557776530061	8.34958037239972	8.49308868396724	9.81695400328403	10.1781199573177	7.9271798008818	8.40080043363661	9.60539253273821	7.63215446731448	9.30345058775278	8.68719113298715	8.73256331023135	8.50475762923632	9.23039878361055
NGRN	11.80001849	11.27540026	11.54126113	11.88919769	10.77656875	11.08233928	10.71650327	11.46070746	11.01837968	11.44637128	11.06984219	10.68745316	12.37501533	10.17051352	9.781306583	10.27453731	10.3967465	10.84553944	10.65163403	10.76899804	11.37370778	11.82601171	13.22180272	10.78795434	11.19820536	13.40695269	10.85073781	13.12770687	11.21402271	11.09775796	11.06928568	10.4547573	10.57110236	11.01202002	10.43441833	10.53058115	11.03639712	12.13498241	11.32630884	11.53307646	11.58514474	11.23357572	11.81266556	10.54074522	10.88865911	10.90010169	11.4020749	10.78463512	10.70608963
GSTK1	10.3117748	10.91228138	10.93801742	10.9416811	11.07274945	10.36556341	11.54987984	9.682822329	11.06063645	10.01406982	10.75102587	11.7635371	10.7103948	11.16047231	9.221694021	11.84826477	11.16086414	10.32773866	10.68446074	10.59108487	10.78424936	10.50542901	11.11863757	10.8029277	10.71412043	10.9754455	11.39916239	9.970250066	10.61591594	11.18726678	10.9247164	10.40857359	9.908686263	10.80913231	10.98942395	10.63300172	11.60610212	11.01208609	10.74759995	10.67510436	10.55443844	11.57878104	10.40646837	10.1996539	11.61465133	11.17684834	10.75612021	10.89311934	10.45222844
A2M	12.21564532	13.98857282	14.29147641	12.02760397	12.78580484	11.79483608	16.19251128	12.8699746	13.24997302	11.80274041	11.95801513	11.92518617	11.06683804	11.22106019	13.90085391	12.84287557	10.2108545	11.84586046	13.64553693	13.57981596	13.28028466	12.48733941	11.15216356	13.72104179	12.45666151	11.12536593	12.42173221	11.98273653	13.49117681	13.24714737	12.27609986	13.15717911	13.42932996	13.41380936	12.95416149	13.73527927	11.84306245	13.74380085	13.21925797	11.70647166	11.98357695	14.0306893	13.40892969	11.54719534	13.39582742	14.48770143	12.097807	13.4396076	12.6321906
ALDH18A1	9.499201565	9.410153772	9.433328069	10.10619369	10.30575033	10.55793687	10.07001566	9.837630925	11.85712568	10.00655231	10.57422383	9.082675651	10.22792659	9.808101668	8.678867939	9.575646313	10.25524845	10.49752727	9.941131828	10.55894511	9.863133648	9.599685836	9.610989502	9.257735307	10.18464321	10.98828099	10.12939496	9.833909214	9.890129928	9.871135406	10.52408458	9.736631399	9.114768239	9.108424629	9.913949992	10.04277314	10.94638104	9.421470093	9.162487862	10.14318876	10.48494538	9.350697114	9.611837282	10.9054737	8.732470256	10.91081928	9.623351118	9.18548155	9.895711429
POLDIP2	10.19205417	10.23030765	10.75821565	10.0846787	10.36487925	10.31103723	10.10098689	10.8069301	10.39339192	10.22449193	10.17353237	10.61353968	10.60096007	11.42820954	10.8291571	10.01536653	10.84078476	10.1604476	10.47021259	9.688268572	9.709291306	10.3514567	10.20453899	10.15788916	10.17878375	10.15642233	10.35804714	10.62128559	9.793939888	10.17494007	9.986774824	10.62736397	9.959313536	10.22682673	9.980265331	9.984548109	10.37476218	10.00469264	10.22408789	10.09729371	10.39468969	10.09253749	10.11740739	10.14479474	10.4002599	10.25313448	10.06574634	10.57173047	10.27437982
ARL8B	11.54862411	10.61175063	11.82342971	11.74786675	11.17228557	10.69311141	10.75107398	11.31680986	9.913969252	12.45220928	11.26567675	11.46159929	11.11463014	9.798789986	10.00530923	11.11613399	10.85637279	10.5391079	10.59958339	10.99646129	10.96804769	11.211636	10.53791701	10.9973654	10.93356537	12.25072545	11.07985472	11.25468966	11.21826259	10.91641375	10.65457542	10.93513636	11.1978843	11.07655131	10.83310994	10.91591475	11.22612067	11.11302315	11.2407624	11.20338156	10.18385015	11.42813172	11.68432438	10.66552041	10.69432713	10.76367902	11.25528652	11.75997362	10.45922629
PTCD3	9.913759848	10.38337291	9.936680279	9.904117327	9.98584749800001	11.41656219	10.43908673	9.556811409	10.22319104	9.783212379	9.583101668	10.34502071	9.530737749	9.639050535	10.46146701	10.62162425	10.54343946	10.5529547	10.10496022	11.22169254	10.24737107	10.22648776	10.1170895	10.45379598	10.19621514	10.04303483	10.025668	10.29447779	10.33809636	9.99534579000001	9.584847631	10.66167591	10.31643361	9.926945879	10.01718001	9.794529144	10.11308973	10.16480924	10.28699087	10.23869916	11.24581026	10.16413482	9.70239074	10.01610617	10.18771402	10.18289386	9.721862006	10.83115651	10.11940333
MRPL18	10.69034254	10.26472753	9.98568766	10.6965078	10.44629134	11.70572141	11.69366669	10.6277077	10.32454727	10.22229112	10.61765864	10.93969193	9.85378104	10.45875039	10.10209536	10.69271823	10.96543829	11.13328561	10.42533071	10.13121816	10.54459839	10.55416342	10.33274474	9.812668466	10.54689625	10.85482739	10.40025555	11.23024412	10.24463022	10.33148946	10.42441248	10.38126302	10.34069401	10.08841571	10.72477342	10.13924828	10.65418581	9.978014059	10.12953654	9.901251653	11.16707813	10.73453385	10.08684294	11.2040822	10.54047453	10.50167983	9.956617374	10.41257902	10.50995379
BAG3	10.10439669	9.806409945	9.843683691	9.683510171	10.62052412	9.041597818	9.933917179	10.28233499	10.96216447	11.35526547	9.407000658	9.522114351	11.40303567	10.1274658	9.351821183	10.0758065	9.918896532	11.61658069	10.07880927	10.60394805	9.687120107	9.279862465	10.92384092	9.379274081	10.53272548	9.440271966	10.05098487	10.24456744	11.160785	10.41712479	10.30231046	9.955904041	9.531239477	10.34352524	10.45579958	9.774497749	10.15763906	10.52103389	10.76887465	10.28926726	10.3828523	9.807600372	9.771339687	10.34260192	9.398098935	10.39195631	10.10683102	9.15942561	10.62018449
MRPS7	10.02558019	9.33248001	10.45970047	10.5126364	9.818073447	9.985780468	9.529448304	10.25329902	10.56953384	10.78943877	9.796692505	9.738100584	10.56369597	9.460804813	10.39936703	9.910201526	10.40023066	9.654359477	9.822935225	10.37523682	9.863771001	9.760738735	10.46855316	9.187269023	9.959559692	10.40166688	9.702742024	10.25805989	9.743218836	10.36697665	10.1559775	10.49892934	10.03913802	9.501610289	9.289573165	9.291622941	9.799757461	9.763916696	9.943019243	10.37306087	10.67442277	10.09040589	10.19547734	10.18304902	9.741984564	9.98646800299999	9.74811783	10.16011769	10.74609658
MRPS35	11.57378589	10.86514762	11.97602384	10.00323166	11.18674831	12.08122672	11.1785741	11.82931055	11.78734123	10.83610484	11.21304587	10.53971421	11.71581489	10.47158196	10.45695578	10.88353255	11.38903343	10.51757215	11.04865314	11.0155686	11.26332718	11.85097887	10.53841193	11.29218621	11.46545386	10.80225214	11.51518037	11.18720917	11.37719524	11.39711169	11.24870378	11.86045779	11.33609477	11.22461288	12.24559672	11.22533927	11.20238803	11.18856325	11.07354433	12.01179386	10.78491868	11.42679235	11.4236548	10.73147243	10.86981747	11.13825915	11.34543324	11.58350907	11.11764837
MRPL16	9.438106149	9.838058363	10.99633	10.19192497	9.473988504	9.505559971	10.26888633	9.943981969	10.71085458	10.43976107	9.766776747	9.703896748	9.927313003	9.861266594	10.03121674	9.649069268	10.58290016	9.822781812	9.604270275	9.725393859	9.744085584	10.27512306	10.04123593	9.571470166	9.802572721	10.20037583	9.774322903	10.01416776	9.302597144	9.649865676	10.33486495	9.354658928	10.35724552	9.905674514	9.56935951	9.156637519	10.14602749	10.06841096	10.09269156	10.02273142	9.727040505	10.0108028	9.561459939	9.724384787	9.710050884	9.139725166	9.959005823	11.22157107	10.62179353
MRPS2	8.366181149	7.982490489	8.864502287	8.903968777	8.20721741	8.972996205	8.458555332	8.916567513	8.59726207	9.809649448	8.539945442	9.091679178	9.079595088	10.05598383	9.706103922	8.201198254	9.153358238	9.194382034	8.337789988	9.498567388	9.047094406	9.263411341	8.843384425	8.009364366	8.780046269	9.621802167	9.223480623	9.070110812	9.047033051	8.796793628	8.768411595	8.465101091	7.942673708	8.504752815	8.979051169	8.676789511	9.069966486	8.995235724	8.41042699	8.548671316	9.381952163	9.043791529	8.543159507	9.271816113	7.876602936	9.235131801	8.318472726	10.03232073	8.504689506
MRPL15	11.1701356	10.05947829	11.93854595	11.81677108	11.44549688	11.61017913	11.72519157	10.37286893	11.2692699	10.45274179	11.71281651	10.51515988	12.42302563	10.78346587	10.78988843	11.67954386	11.78988287	12.13192765	9.851778076	11.40981572	12.47737447	11.60800077	11.34966115	10.41819447	10.9019464	10.8381683	10.40408262	10.4466579	10.24162636	10.39735393	10.32332956	10.29733485	10.89922183	11.10743966	10.14544007	10.61498237	10.47018768	10.39944228	11.07153578	11.0081851	13.07450789	10.24479256	11.79051149	10.94131782	10.88699655	12.08583877	10.87406133	11.68897814	10.35720815
MRPL4	6.86358091500001	6.199427959	10.13119577	9.220964994	9.150952896	9.594134982	8.757926973	6.908521427	8.515037036	6.260516076	5.46071146	8.575638331	8.280945048	9.418689783	5.392635958	8.82780415	10.38914911	8.028527149	6.477915014	5.151923468	8.88516691	9.073048093	9.404304175	5.420374212	7.989325932	8.022438785	8.295275124	8.32064967	6.774963218	8.791852683	6.905595976	7.182317791	5.62845348	6.229076684	5.170595319	6.444261541	9.362475757	6.291398719	8.280834814	6.194210708	9.217598399	8.980955836	8.003891038	8.549899408	9.583631905	9.554002801	5.457238755	10.8623678	6.923050312
MRPS10	9.519229974	8.939073999	9.846963405	9.672131792	9.834690065	9.64173571	9.203113939	9.571817774	9.484541167	9.192429837	9.51689046	9.952998179	9.535932849	9.052910595	8.326900422	10.66303469	10.01569951	10.1464384	9.408935525	11.73015608	9.335886943	10.30186126	9.66412712	9.603919376	9.2749681	9.783393237	9.147053773	9.447334591	9.326080951	9.64027734	9.253293414	9.189128928	10.42908827	9.447249621	9.357125152	9.107404281	9.522168494	9.320685119	9.621600278	9.833767174	9.917032209	9.203012082	10.25221308	9.758625434	9.476641603	9.28386625	9.016034228	8.788040918	9.789649289
MRPS34	9.471853008	7.911190006	8.654165405	8.554892585	8.625491782	9.217048508	9.418159475	10.11434789	8.947687486	10.28218442	7.04557072699999	8.766706874	10.38384573	8.784449579	8.519569115	7.802944734	8.382489552	8.532668018	8.897865014	9.011357617	8.604973264	8.896443727	9.414869212	6.104509196	8.964670637	10.17201526	9.939600697	8.610493672	8.553248933	8.741619112	9.366106217	9.688023251	9.56629769	7.840605046	9.29300337	8.291949206	9.84862079	9.382463591	8.959466274	9.364946811	9.33935835	8.792075315	9.386087563	9.796369901	8.576618193	9.438796564	9.082267797	9.149435364	9.270855805
ADCK3	9.842368064	9.026682442	10.28257622	10.08348637	9.732094816	9.898061168	8.656433361	10.03221485	9.985714372	10.41358781	10.25675345	9.533077478	9.626067995	9.731448925	9.970922621	10.05435032	9.832251357	10.55950143	9.695308992	10.4635994	10.10231457	10.22971473	8.888030382	9.901153416	10.28152278	9.954022879	9.657394695	10.45886483	9.8803805	10.15031518	9.005768658	9.951747982	9.079184938	9.241561347	8.967753087	10.05348087	9.706685894	9.23663187	9.703968517	8.812207309	10.69987857	10.09403138	10.57153432	9.221784277	10.33749801	10.7403205	8.97253008	8.822852526	9.489215388
UQCR10	11.63343633	11.18973779	11.99289616	11.699736	11.0730532	11.45474721	12.15603237	11.69720232	11.84620993	12.32125219	11.55133186	12.24911978	11.85349711	11.03533075	10.77617297	12.24524825	11.75607445	11.6042411	10.74086366	11.57774338	11.74319756	12.03959038	11.35915232	11.06609583	11.06626976	12.14774248	12.1634752	11.60022863	11.7544604	11.60143287	12.13530519	10.72870653	10.95314078	11.19650389	10.39836987	11.61563972	12.01603165	10.96112754	10.92552077	11.44183553	11.97952047	11.86902696	10.91360199	11.55570045	11.14049485	11.53712187	11.52395011	11.14389825	12.3059398
MRPL44	8.414823918	8.224473513	8.118497374	8.745191157	8.095364828	7.978862561	2.900730379	8.620801368	8.228855243	7.771893378	8.001090696	7.343322099	8.069741308	7.404380255	7.891627185	8.479521009	7.714330698	9.037879203	8.284160072	8.30184942	8.4456874	8.2110879	7.422154383	9.479659725	8.739872774	7.993215682	7.024247928	7.631870747	8.311425041	7.794143308	8.240097183	8.589113328	9.149043895	8.874851474	8.177747295	8.793479778	8.159444235	8.499566265	8.369709842	7.364276604	7.523322423	7.774732201	7.608140997	8.080924833	7.903637117	6.835711148	7.031488131	7.495101113	7.683407072
MRPL24	11.20815437	10.42587101	10.95125634	10.63229859	11.46439319	10.37085276	10.97829771	12.41551673	10.219758	11.77683058	11.1761482	10.00142569	11.35039751	10.74223051	9.434847524	10.37998603	11.55189345	11.07220168	11.09493174	11.25851837	11.32201252	11.74367334	10.81781854	9.43450398	11.15573385	11.14488837	11.69755929	10.85984201	10.55504377	10.73774888	11.1491019	9.870067135	10.01340354	10.41423107	10.6225633	11.1766587	11.90407468	9.81378838	10.90384534	10.06860127	11.72319132	11.06912969	10.94394299	10.30587008	11.12456851	11.39864191	12.17361113	10.27840331	11.09466174
SLC25A10	7.72452776	6.64826961	8.151244619	8.730451338	7.401362529	9.252766944	8.028816002	7.840311029	8.767032062	8.373253381	7.978638434	6.571220363	8.591930705	7.994158149	7.415200784	7.184500333	8.253826756	7.743966981	7.454224087	8.327022029	7.273933104	7.717788022	8.686839117	5.882368012	6.96238584900001	8.7031464	8.277336668	8.235308407	8.476332195	9.241275706	7.867707382	8.068546378	7.155665606	7.319777097	7.992277029	7.020284757	8.397448819	7.763799788	7.685341564	7.686190941	9.10853015	8.486252363	7.99459766	8.665956729	8.216900535	7.788728757	8.885216224	8.084245296	9.326764321
MRPL48	9.735615198	9.453444322	10.37981706	10.0371112	9.68762685	10.90037574	11.31428313	10.12385196	11.29422618	10.2097863	9.715814645	10.42902733	9.839589649	9.96589441400001	9.412907248	10.36040393	10.3230005	11.08877745	9.635437035	10.62442242	9.837294914	10.02638596	9.639773041	9.322022988	9.186247224	10.04089086	9.707604634	9.912765433	9.338444085	10.13357054	9.817228344	10.07471054	9.831336577	9.96279235	10.05844127	9.667144927	9.89501232	9.727151306	10.00864803	10.44482867	9.9990004	9.937547299	9.854015764	10.44556596	9.58062413	11.70331044	10.91507539	9.355693629	8.829484389
MRPL22	9.316538189	8.983976162	9.163926787	9.883015797	9.704863192	9.446032957	9.618343556	10.06293466	9.01563738	10.02261798	9.088775993	9.985537362	10.48218225	9.661436149	9.739327195	10.22549174	9.572842673	9.691762315	9.462944466	9.59850002	9.364861201	9.726633991	10.1325521	9.298837903	9.13493038	9.486681084	9.323488447	9.762027918	9.556291865	9.168757884	9.7498694	9.040210835	9.944132617	9.750822781	9.081487112	9.141286505	10.09070207	9.245894366	9.658149312	10.03917503	10.32653345	9.344383129	9.852779127	9.726740866	9.824260047	9.162858024	10.16569836	9.532783921	9.412844389
METTL17	9.570772384	10.77865123	9.584092137	9.378205919	10.31451069	10.63767228	10.50453335	10.05301903	10.41190649	9.84975857	9.516193727	10.43406648	10.58960633	9.812670278	9.930421083	10.92604918	9.476988356	10.8195506	10.75041463	10.26999008	9.727864518	9.707618636	10.41620166	11.08146593	10.43151637	9.766019785	10.154717	9.989222103	10.48500086	10.53403531	9.917380245	10.46972546	10.20919688	10.35986778	11.53701074	10.18852617	9.682818188	10.54726862	9.572340334	10.28624682	9.726670589	10.60953751	10.05766292	10.18126882	11.11828197	10.09177461	10.07705296	11.03364652	9.863236395
MRPS18A	8.94285161143022	8.83741358061158	9.15808926140677	9.30460671578669	9.12882748956038	9.52886530461689	9.09779222201356	9.20185239728759	8.62588815897671	9.03675214604588	8.8190294107187	9.48350717968328	9.53525867526102	9.01899863355516	9.48954977681569	10.02480268724	9.20803603131315	9.82522323194365	9.06139754499555	10.6894302892259	9.36096284249603	9.27119092426581	9.59633113889653	8.73846177677921	8.84496843866527	9.36954308285599	8.98403545700958	9.13462631304809	9.30332931243948	9.32206059541761	9.34463740604146	8.36090174806126	10.0343907002217	9.2617740305597	9.09251489739509	8.81435450499135	9.08080570845746	9.1045700152342	9.25697208683546	9.35831215699944	9.64588766744752	9.22650541853544	9.20867848726182	9.74799873473659	8.90171587260116	9.51974477733183	9.18614407920418	9.76505495477078	9.45730166147409
MRPS30	11.6361574359362	9.49225254820143	9.80329686619671	9.63294320711878	9.17406697627878	10.0949709583319	9.20772138709365	9.5954797066059	9.70250539681897	12.2112317253648	9.21479647757002	9.66348549352858	10.3415571676698	10.2941847246273	9.04995675762449	10.2303766023465	9.44271482359495	9.63624117734428	10.7889029280391	9.52078237961754	9.2830352176065	8.54812299824803	9.00456505373973	9.07570366155401	11.2125806516524	11.8904138016297	11.1705569970577	10.3376620558884	10.0214433504131	9.21753425639568	10.9886284820331	8.98149045123589	9.51558382622722	11.3514312151005	11.3066100325993	9.17120469339103	10.1759996642775	10.5616982652807	11.1981683562645	8.9234890791229	9.97034268210105	9.2210319286768	11.4308882700504	8.31951754921709	8.34849960465032	8.93326114250659	11.6144082144155	8.91854518034826	10.6597693231822
YARS2	8.339921046	8.721730311	8.82443567	7.586559359	8.480450523	9.977225555	9.092470473	8.673720516	9.149463993	8.196003487	8.709928887	8.085165399	9.145337209	9.165979271	9.357173826	7.885052346	8.573715503	8.00877851	8.531751581	9.555492221	8.52422727	9.247281894	8.283288422	8.234551437	8.102724801	8.664477201	8.901146911	9.098713526	9.112484592	8.991725453	8.338945383	6.917115723	7.657718904	7.664260654	9.64145544	8.434449374	8.752259672	7.88699353	8.109357141	9.566010169	8.83063881	8.391157227	8.982005578	7.911748681	8.149891297	7.902718583	8.283834981	9.383602092	8.338423695
MRPL39	9.468667621	8.848436047	10.13182467	10.32288275	9.895694081	10.06452099	9.835825116	9.919709074	9.369214992	10.57036211	9.216200407	9.683278593	10.72652792	10.01749255	9.286007895	9.929025593	10.54475296	9.729706147	9.168271021	9.471160077	10.10501406	10.41464295	9.452415602	9.903323487	9.782264317	9.676668092	9.451587226	9.838169412	9.214489571	9.74040923	10.09490654	9.397067974	10.29941102	10.14764911	10.00308167	9.808184348	9.956707567	9.915907443	9.972880301	9.865409844	10.43744457	9.739737224	9.691400652	9.77270916	8.685689637	9.464003081	9.760731022	9.426416036	10.06206238
AGK	8.90687348313707	9.1713765371455	9.53210277529974	9.34799417463129	8.42048453717126	9.61475564053793	10.2356842856913	8.05921289060227	9.07452678576642	8.54792248891593	9.25924576132414	8.8337350989185	8.89255921590696	9.13440231416068	9.36369528725738	9.67847031355559	8.98206642722815	9.54546420729638	8.98583253979475	8.5198478691796	9.13173995886738	8.69915903714033	9.42131966210226	9.02610802641181	9.04418485290986	8.66251555192415	8.73843280577274	8.42340231936321	8.96038902314174	8.57052353264591	8.57201862904027	9.14153866903147	9.28226014768413	8.39107642730845	9.14079763370111	9.08519276085171	9.06878088086289	8.71303505000193	8.78484975051401	8.82528098938031	8.62306800441432	8.8540095591921	8.67839275848199	8.4670307883306	8.87962510965802	8.52927761806028	9.24010421184821	8.54089189859202	8.62647176602326
C10orf2	8.777451494	8.292877567	9.252897551	7.534523248	8.17494979	9.060005488	7.549099683	8.774097817	8.518801271	8.438653139	7.688431372	8.690916844	8.78446281	8.495109042	8.865919278	8.662169508	7.563938405	9.006429312	8.410373204	9.205713138	8.51247977	8.572520548	8.593811859	8.531820505	8.388603257	8.099018944	8.045535166	8.390130149	8.942505444	8.562932798	7.895764781	8.647466969	8.139340169	7.967743476	8.885964727	8.338059326	8.19565154	8.701078986	9.239143788	8.801776398	8.824503457	8.261770229	8.526474253	8.097434588	8.534774001	8.593329186	8.51405114	8.217745786	8.708457066
PUS1	7.939803726	7.063782127	8.230380574	7.305367306	7.030479988	8.981758352	8.358601081	8.373729403	8.332618945	6.68636455699999	8.005797189	8.692382591	8.700887458	8.45700863	8.746669799	6.365095182	8.506031184	3.482597276	7.950007085	8.773657595	6.66862061500001	7.989005542	7.992531651	7.684077454	8.389668698	8.062830213	7.859875862	8.084860554	6.876406862	7.476329811	8.383872059	7.871570229	6.970459497	7.874628278	7.850124439	6.852793912	8.193159993	3.926213642	6.359503157	7.99469462	9.047604773	7.794186857	8.40922002	7.050774794	8.793774674	7.748588348	8.224568207	7.159998885	5.97964449
SIRT7	9.128037624	8.913245319	9.061959607	9.099172522	9.003615466	9.48264489	9.251499988	9.368787768	9.445375539	9.203217234	9.377459448	9.349043381	9.513824853	9.100803041	9.450370802	9.094414295	9.733908359	9.4569653	9.173341095	9.363248823	8.995026987	8.946040402	10.48984682	9.470008427	9.033423643	9.404100321	9.190833744	9.452944727	9.47524947	9.777656799	8.685786458	9.710841835	9.187927169	9.222531495	8.77649919	9.090810401	9.018551864	9.160169856	9.500309686	8.917080701	9.801604823	8.60162248	9.275599302	9.4146374	9.53151482	9.117497299	8.824778194	9.956487938	9.432875402
PANK2	9.359999824	10.00033461	10.17932557	9.683229893	9.564055812	9.514495933	9.859148461	9.534128977	10.37460794	9.392981488	9.304140735	10.34060322	9.903040162	9.572472149	9.696160345	9.850246809	10.30062046	10.08823328	9.27634908	9.968893952	9.75738934	9.505446965	10.35128863	10.17815093	9.230608555	10.49590051	9.265366146	11.49904652	9.120697474	9.798260947	9.612127038	9.57604017	9.153631935	9.857911283	9.536842262	9.45613455	9.517241467	9.57131247	9.487465782	9.344237574	9.797586279	9.47971989	9.963045361	10.13313758	9.811402887	9.852719326	9.346821241	9.378948527	9.023481644
IGF2BP2	5.630043451	8.672102726	9.693940672	8.172210292	8.037890355	9.945051895	8.754128732	6.974661252	5.382914531	5.429007393	8.788992503	9.658256661	4.858601206	12.2148896	10.13096672	5.929340072	10.03991131	5.794506035	5.094350481	8.275009484	6.232145899	8.414451137	12.64786176	8.303114112	5.658418064	4.821057015	5.609857059	8.531185942	7.290179865	7.610262367	5.102968453	7.580242671	9.090902447	8.633313656	8.762444016	7.506883816	4.950009729	6.556456225	7.52907454	4.952770713	10.78746016	8.366075782	5.1228293	4.600451602	5.19177658	9.507529667	5.468255678	5.381894266	5.601770578
MRPL2	8.322042709	7.712201853	8.747130538	8.798092164	8.901975297	9.367996334	9.902002595	9.305476393	9.125456995	8.889823146	9.486059416	9.170653453	8.395383205	9.117923628	10.23550114	9.763151833	8.78014015	9.302135903	8.197521373	10.38794289	8.948013852	9.101740089	9.41674481	8.9040551	8.860952302	8.621342391	9.290771495	7.898953418	8.660563322	8.433664255	8.474351881	9.172817938	8.816444891	8.543853533	8.700509692	7.915276849	8.562776582	9.110486592	8.722436349	9.156914628	10.08064551	9.556000902	8.237136669	9.303085778	9.33640957	9.780951702	8.818528631	9.576468741	9.440780947
LETM1	8.84927272989795	7.70790515494442	8.55179919245751	8.75083880591239	7.97871891829032	8.81655604966131	8.04734420510493	8.52097554296714	7.04282966110091	8.78555040893971	8.50002211629586	6.8609842208958	8.64719094651673	8.83955768930768	7.62913765665684	8.64758154620886	8.48623125190145	8.21799441398173	8.66967204593468	8.21628154752939	8.4575280083943	8.38392673741971	8.70892469406485	8.28600445864608	8.39010666222055	8.95320587482853	9.00290726902146	8.12135655182103	9.08455797360848	8.06765770383775	8.64417585571579	8.66705527371053	8.40671599652432	8.2669449667413	8.64234236428764	8.43866716451672	8.33594210688491	8.18363801746403	8.8604870660179	7.70513836968824	8.58118605661543	8.07830335731252	8.79453176468657	7.52476473413605	8.11024977207564	8.25797917064837	8.46396210418489	8.28759500370833	7.83173387688565
MTPAP	9.292080879	9.220248993	9.770895084	9.196055077	9.159480872	9.592574232	8.972678615	9.424102739	9.548728076	9.13519189	9.588578866	9.730122244	9.34958339	10.0607091	9.11610407	10.14532829	9.179488205	9.912677594	8.964969397	10.53208432	9.884181177	10.14739485	10.31581201	9.175280244	9.34043901	8.400939565	9.013614643	9.399589575	8.985663832	8.784504586	9.137641441	9.607194634	9.829736225	9.399931799	9.244555559	9.092380408	9.039817913	9.389268822	8.503253546	9.181514608	10.24557083	9.234362571	9.279575654	9.735468461	10.2690313	10.06312198	8.582075367	9.819602753	8.842565804
MRPS17	9.727936703	9.695182051	11.50643826	10.28004111	9.417039959	10.16419825	10.52973248	9.182184781	10.43498135	9.795039073	9.579716843	10.7092595	10.35051466	11.12212202	10.42582915	10.83905521	10.72990263	11.29421809	9.604574677	11.03638748	10.32268518	10.92239165	9.827948591	9.343484232	9.672588985	10.45830111	9.587578648	9.98758067199999	9.990117881	9.901871058	9.599242926	9.046548512	9.921641974	9.250566059	9.099499729	9.504450025	10.28358488	9.309171103	9.799268421	9.654817699	10.3659659	9.849621128	10.03730876	10.99182873	10.29755863	13.22842993	9.923427407	10.52702017	9.712559316
RNMTL1	9.03278781	8.777828517	8.927435294	8.775071459	9.077400755	9.141782517	9.255069424	9.015850114	8.444776895	8.768062741	9.224407713	8.621800938	9.275787266	9.311724985	8.703044347	9.200966926	9.076741205	9.418519771	8.78692346	9.174016948	8.758053502	8.785270334	9.160522002	8.625611493	9.057944676	8.181991645	9.105314495	8.747739211	8.784447983	9.282024195	9.031015739	9.08720485	9.085297402	9.199834594	8.779348502	8.139006958	9.198552789	9.450303059	8.882667931	9.548861085	9.139646884	8.907224622	8.562238842	8.650251938	9.182316514	8.696662828	9.085128619	9.953224902	8.928123941
FASTKD1	9.435535355	9.183437282	9.616681132	10.11291617	9.076415328	9.887075666	10.24499469	9.12173961	9.730671205	9.474042103	10.07739699	9.449700252	8.370616511	9.775604909	9.659079746	9.327057022	9.539027424	9.336149324	8.767897151	9.97922500300001	9.536586635	9.247314745	8.362795187	9.437503535	8.734051207	9.272968551	8.685639221	8.869302974	9.016299012	8.13414725	8.662338616	10.74292644	8.981866478	8.096318199	6.76465994200001	9.035917837	8.945666876	8.925964234	5.813668279	8.7815726	9.535790697	9.278902393	9.354474426	8.938017325	9.98643487	9.373270161	8.601506044	9.931300795	8.547710975
ATAD3A	8.605415	6.657490366	8.560755514	8.868702665	8.576150094	9.767551997	9.495456679	7.647964211	7.334996338	8.108934958	8.725433007	8.926328648	8.133585677	8.628772904	8.856013658	8.754898277	9.540027086	8.011216358	7.594869761	9.148195915	8.837217733	8.676085659	9.579312902	8.512986696	8.744584684	8.718169571	8.412213299	7.630525061	6.88943281799999	7.446492394	8.346048947	7.83969615	7.346271165	7.422558908	8.935972994	5.673920369	8.362220461	7.991595036	6.374085912	7.130702417	8.785611102	8.763548869	8.388201287	9.229132897	8.687749265	8.451767837	8.314096986	9.895510147	8.191273378
MRPL11	8.941476854	9.241317279	9.904407371	9.678046852	8.642530865	11.19596658	10.08288057	9.310466979	10.53464791	9.551336387	8.92010759	9.446164337	9.56507732	9.688292933	8.861575497	9.499406179	10.2892343	9.440159409	8.572030966	10.03163535	9.211688054	9.794450172	9.971385659	7.380146563	8.744572575	8.980121954	9.479217419	9.831325497	9.376316313	9.259011651	9.053562517	9.637779173	8.834964857	9.869524742	8.892934753	8.750031202	9.747924779	9.320697278	9.230919693	8.831705723	10.08400505	9.814687554	9.658753304	10.17530703	8.745723942	9.468175549	10.24019198	10.90478185	8.657753095
TFB1M	8.563530438	7.983572348	8.564654965	8.340531642	8.762059779	9.787439065	8.295040092	8.168985535	9.923214551	9.166881208	8.499463647	9.6020901	8.113941976	9.188592508	9.461328843	9.54076195	9.120843542	9.28685221	8.910847714	8.644132049	8.67862996	8.944560137	9.589111085	9.128830824	8.99869184	9.002139815	8.666915609	9.2088976	8.512567315	8.812441509	8.420399896	9.112996917	8.914771546	8.853708396	9.195070515	9.045523461	9.071299386	8.825082402	9.057250128	8.133579364	9.67238167	8.890323676	8.985503704	9.635256127	9.31745197	9.172568571	8.025696414	8.791879578	8.581218341
UBAP2	10.0597835159839	9.70481486670959	10.8175506897717	9.38138735592146	9.94595679020552	10.0981422258002	10.7793266131174	9.65799352336246	9.8302488436047	10.236730804526	10.4177721774632	10.5698717068657	9.75567840329596	11.0786287211282	11.5929327405528	10.6233950763872	10.1453866540796	10.641191286648	10.093356657603	9.84564804407936	10.3038522541672	10.8738682711347	10.1454885477129	9.68919055445756	9.68731688326283	9.45533296154058	9.22821385462644	9.80002706886272	9.65022663124149	9.97050714816641	9.18041750036341	10.0661858633703	9.11462188415127	9.79887773884257	9.91960703213282	9.36604756809344	9.50284837995872	9.02047616003461	9.64073613046484	9.48384691631194	11.0606483017658	10.6116752838584	10.2578912302452	10.2020369895663	10.8450216297836	10.5669031466807	9.48543739777777	10.6215301417356	10.7172592163863
MRPS22	10.03990597	10.23811395	10.21415	10.36776891	10.33952151	10.12930447	10.56564575	10.07773088	10.75741025	10.4175962	10.44301401	10.48412101	9.926555266	9.90807865	10.80918543	10.69002014	10.62451425	10.61207133	10.03338286	10.16934349	10.53201276	10.91438169	10.87342132	10.44725092	10.22378469	9.97784879800001	10.08132079	10.10906349	10.1313366	10.67856515	10.32315241	10.03186182	10.64612603	10.32865144	10.36639766	10.25217524	10.20252022	10.48760244	10.05028341	10.49966032	10.71202778	10.55742762	10.4041037	10.61157013	10.74378049	9.878075902	10.33678009	10.96148763	10.14905931
MRPL46	9.702771677	9.915314289	9.891770425	10.08646333	9.339731429	9.558385096	9.816260948	9.752126436	9.148133754	10.50849317	10.00189244	9.068783931	10.50989652	9.159193126	9.548541952	9.585835701	9.526588471	9.395955686	9.257209832	9.917627455	9.703674147	9.723437095	10.54480927	9.716142023	9.524434156	9.930979668	9.345439045	10.13416106	9.160293297	10.00936225	9.42006506	9.537576712	10.01374778	10.15710174	9.485347489	9.638560217	9.632894862	10.5700127	10.61998002	10.39476442	9.74467175	9.685958051	10.09580729	9.47792555	9.556448028	9.155015375	9.614209993	9.898266055	9.360522415
MTERFD1	10.9811835	8.609184673	10.93580407	10.36643904	10.33102028	10.78885208	9.419426909	8.86696564	9.648028284	9.172115004	9.822599382	9.266637467	10.73831607	10.19688778	8.69124273	10.04848925	10.50528743	10.1278473	9.290556601	10.73651659	10.04836065	9.947719152	9.836200494	9.359731677	9.568513435	9.872291614	8.807976288	10.5280565	10.46239808	8.996539383	8.399053955	8.550629563	9.03541774	9.048633807	8.946253452	8.711478238	8.654510858	9.433854801	9.53704386	7.772750976	10.36535422	8.866676421	10.74136111	9.250757253	9.292355676	9.605682667	9.505094989	8.864070723	8.191237389
RBFA	9.213147405	7.592953543	9.134917934	5.780462483	8.720522351	8.396370885	9.414922664	8.749110568	8.590746214	9.295150864	9.445741911	8.707686499	8.083104262	8.250993169	9.552936916	9.205180505	8.934721503	9.196528244	7.906649367	10.6196652	8.608637581	9.623474874	9.63256206	7.798388253	8.668270244	8.577278228	8.186856468	9.160949419	8.000581136	9.490492548	8.751503754	9.035547741	7.790538737	8.344816453	7.914126607	6.85317140900001	8.583601965	9.044741875	7.60545743	8.645711371	9.141813126	9.57613756	8.119778757	9.447022426	9.055296696	8.751600781	9.718919698	10.08152814	9.679426033
MRPS28	11.04786533	8.274251585	9.372434972	9.646953779	10.1276458	9.263237914	8.820458323	9.694875226	8.543804553	10.32579921	9.016587461	7.897178014	10.93197616	7.504214753	7.523256843	8.646409746	9.745867051	9.641484478	8.63636728	9.786304734	9.994957065	10.19868169	7.424960683	8.892067775	9.882888184	10.50603191	8.563247466	9.741568543	8.770878632	9.000504744	9.155808411	8.309035533	9.084475917	8.927673463	8.61784109	8.318703487	9.483819299	9.24993775	9.529302806	8.684275049	10.06269245	8.726255154	10.29387376	9.845807984	8.46914586	9.78883357	10.07728582	9.772814063	8.827177021
MRM1	7.588518705	7.47306734	7.664320833	8.180981042	7.638018406	7.829794347	5.986716547	7.440241854	6.831125735	8.022041028	6.381985175	8.060551073	8.298261136	7.483897283	7.901326962	8.281099891	7.920474124	5.750693494	7.559430923	8.313287436	8.193982474	7.183334882	7.610720557	6.934639031	7.553305941	8.299663272	7.772774544	7.470937239	7.56404234	8.096624981	8.234417595	7.6303025	7.135260322	8.123991472	8.05523901	5.931719624	7.952822294	8.517152439	6.726904186	8.005927622	8.571100774	8.351962249	7.241171677	8.384016571	8.255117446	7.848545855	7.841708927	9.27736009	8.693909299
MGAT4B	9.546543981	8.520037744	9.092876513	10.67709342	9.149499477	9.20278905	9.489273492	9.798200774	9.169679532	9.633845064	9.424330172	9.550918731	9.753410573	8.893243823	8.752198021	10.69375984	9.582542381	9.23055267	9.370435914	9.551261301	9.033846034	9.449048783	10.74227601	8.05765331	9.569786857	9.846775033	9.96669706599999	9.631718336	8.479922642	8.758219344	9.565029157	8.068001137	8.539205472	8.637976723	9.475297116	8.80379898	9.620130441	8.675438948	8.691961733	9.256634506	11.31275914	9.078510724	9.082095833	10.29886188	9.238123501	9.560797979	10.25887535	10.3250861	9.106711028
MRPL20	10.1008750390416	9.18416241734936	10.1495030549488	9.90185009216167	9.12879543415737	10.4226037035989	9.11325654755721	8.67767243891289	8.6591899212946	8.79546503020703	9.2463271669763	10.0448422639054	9.59440932114892	8.99516057809826	10.154869100558	9.34690997487788	10.1225069562776	9.41950929822675	9.48239868732544	9.79368509557209	9.65065473474319	9.90850002793408	10.6571767687782	9.50941683314811	9.981473398985	10.232672151404	9.27540083815684	9.25280008621671	9.43376528846329	9.29414170829598	9.66600573697299	9.45430437535591	9.73277897618497	9.51653823191824	9.36602268498182	9.08022306196887	9.49262970833114	9.26402279388429	9.50460435281416	9.43009715039117	9.54751232995072	9.24913130868048	9.31579676136279	9.76893921309931	9.50125121827487	8.80161716641975	9.28008492080811	9.54876903625981	9.83670941713977
SLC25A31	5.96111858	4.488948616	5.47411034	6.384935104	4.282759557	1.803288499	2.274030571	3.086079913	5.665881936	4.687348203	6.341796667	5.950651002	5.089170486	5.493616655	7.278869466	6.426277802	0.603700047999999	2.555148884	6.202950642	6.533150434	2.75967238	4.217885078	3.225396844	4.932632647	4.597457401	6.252199337	5.356378417	6.353224335	6.119987576	4.965799557	4.709066249	5.72231379	4.547481898	6.11966782	6.489707058	5.541247091	4.963702298	4.469873721	1.178411162	6.301593238	5.223404614	5.052455055	5.025338759	5.688140079	3.115600996	5.277047918	4.730309483	6.050150101	6.037043762
TARS2	8.977006992	9.144930943	9.236471972	8.67397666	9.36946732	8.761634699	9.420455446	9.870845176	8.663981521	9.576663529	9.336164495	8.648786552	9.622729226	9.287261476	9.68351455	9.460486158	10.09002745	9.161154206	8.905856349	8.787393102	8.953692639	9.27290464	9.516039074	9.266799683	9.083446105	9.103045468	9.333450788	9.284946732	8.778277665	8.961281412	9.566567516	9.337563112	9.165997051	9.159421409	9.052729418	7.816543689	9.798820487	8.958265846	8.829816072	8.815670167	9.725839325	8.733698621	8.701672996	9.10108927	9.531668767	8.555892702	9.306744633	9.874629453	9.66987553
SLIRP	11.59246123	10.83025782	11.24047814	11.54219287	11.47055106	11.60875812	10.82412306	12.08942848	10.87121575	11.19260592	11.01595894	10.95874828	12.43614019	11.49020005	11.84262709	11.68352347	11.82760652	11.73245379	11.14008466	11.76586019	11.91450781	12.75038124	12.16459893	11.07626579	11.57285814	10.81822143	11.04647855	10.74626648	10.57089412	12.16947176	12.00895179	12.13091511	12.07695281	11.61184233	11.09175602	11.05324025	11.64721048	11.39798754	11.02987233	12.1078171	11.34362022	11.24684177	11.48514762	11.64082786	10.77427745	11.25449313	11.86302392	11.98925148	11.58607399
MRPS15	8.616856929	7.779895036	10.07940304	8.628138334	8.605336776	9.463777891	8.731595256	7.094832866	7.670535536	9.382516594	7.604068402	10.0616281	9.119830724	13.03380405	4.353771841	9.314790132	9.449488536	7.136699706	8.131505586	7.085155172	8.818330121	10.198086	7.973461907	7.6208753	8.193799802	9.488534545	7.432028514	9.216948271	7.323910332	7.134872003	8.402784826	6.462295913	6.776722624	6.926194138	7.668363745	7.105979967	8.765524954	8.277142797	7.806995692	8.267974933	9.682558859	8.252024167	8.970318735	9.985115809	8.528663591	9.08737879	7.82250962	8.498470137	7.875825343
DENR	11.36191616	11.09529385	10.69220448	11.08532421	11.00960204	11.90410897	10.49760265	11.46295846	11.64110771	11.46622839	10.76153403	11.36470366	11.40135285	11.47600404	11.4876998	10.92147512	11.05086532	11.54277938	10.70870834	11.5166046	11.01194028	11.21798079	10.25987137	11.76888765	10.66695766	10.69851165	11.35761531	11.53352522	12.30455716	10.62135742	10.97474976	12.36593256	11.30344206	11.34705274	11.0177184	11.51301419	10.45754071	11.1952099	11.24953856	11.29491586	11.11542365	10.7278082	12.00471518	10.42346351	10.86151409	10.58861242	11.11368652	11.6137922	10.27219135
C11orf68	9.417995419	8.259566952	9.192687322	9.550326807	9.144438377	9.59565741	9.086409774	8.924602094	8.77443317	9.17047933	8.901004326	8.703872922	8.678576668	8.835200223	7.442746852	7.287018582	9.336477301	6.71633779200001	8.626115952	9.494208392	6.144529619	8.626354825	9.365003814	6.005077169	9.03747062	9.065659091	8.915901704	9.10787645	7.651150998	9.246014115	8.369034091	6.439537229	6.327385664	9.11795704	7.796208786	7.213826788	8.693980633	9.796412338	8.572308558	8.756679779	8.854434972	8.749768583	9.533133189	9.162601198	6.95556041000001	9.088282451	9.595258695	8.309811028	8.87422886
ERLIN2	12.1796959597255	9.21014266519041	9.18011471588334	8.0563946046785	9.13140010427306	9.36146234551418	8.60512236463113	9.42977884028819	9.30240949001223	8.90493133462732	9.87517402661924	8.89701460027051	11.2377026905004	7.80594124704286	9.33153419744889	9.09529124350179	8.93819137339224	8.79609724416268	9.40481651787515	8.62846065762189	8.91138640642502	9.26922840644212	9.0028648991303	9.02856199921606	9.80364242708989	10.7843383108872	9.29214057170254	9.29705173586927	9.70022862352621	8.62119749444762	9.34843041780692	8.95938322767116	10.6530087530171	9.95689208194203	9.0562325439527	9.42609867362144	9.29738759775969	9.07032218737634	10.7196058018554	8.75181254287476	8.80115808968371	8.76101865523822	11.034212364712	9.76532591580408	8.86681521796518	8.25224650552132	9.61559416020326	9.44217501987711	8.64242033607246
UBA52	13.39640539	13.88113647	13.23299436	13.6308762	13.30604755	13.93317176	14.31126755	13.26055018	14.13612488	13.48076007	14.36404074	13.20763499	13.37149158	14.32396631	14.21410886	13.2211832	14.37146987	13.94638373	13.59955328	13.93952424	13.68461144	13.85821696	13.24687223	14.01345602	13.39769069	13.06189741	13.90367621	13.71115393	13.54477061	14.12079582	13.80723938	13.6069131	12.90937065	13.57865219	13.289284	13.85094606	13.4230537	13.28194698	13.40445193	13.97315005	13.30973625	13.84028134	13.75388516	13.48541294	13.83855795	13.47881013	13.17081876	15.04870377	13.09395921
MRPL41	5.618581566	5.551787894	7.211982306	4.627570014	5.929103576	7.057751057	5.036366934	4.829365088	5.188432009	7.621546559	4.920359125	7.361856501	5.776534527	7.442396707	5.065490575	5.147374209	4.705270642	7.81148757	4.71491164	8.234830432	5.242449573	5.538629536	4.975295747	5.289413483	6.897912073	4.831860878	6.898986912	5.119561005	4.790988462	6.132920418	3.955015031	4.976451726	6.287716719	7.491626156	4.810190957	4.869983872	4.246199024	5.006171807	4.994824219	4.44268337	7.811994783	5.154827616	6.373617626	4.728753398	5.606473014	5.084800113	5.71150508	5.963432044	4.238414158
MRPL17	9.670920157	9.667705412	9.957388894	9.707715906	10.24471356	9.913511904	9.798195413	10.50910238	11.41738828	10.58585857	10.96531	10.28712942	10.35052681	10.82938995	9.766887757	9.775959329	10.04275348	10.2824748	9.648983041	10.24716386	9.904432185	10.35159055	9.866110413	9.292165515	9.718346736	10.35962469	10.04643689	9.797196723	10.19392955	10.05457685	10.28215698	9.967096274	10.25368366	10.34638802	9.993487685	10.08614112	10.17848839	10.02260976	10.07380299	10.42452449	10.39012859	9.93736438	10.46440526	10.43193626	10.12947357	10.12747627	11.72228469	10.37669368	10.45204045
[truncated: 459 more columns]
